# Supplementary material for: Layer-specific changes in sensory cortex across the lifespan in mice and humans
Source: Nat Neurosci. 2025 Aug 11;28(9):1978–89. doi: 10.1038/s41593-025-02013-1 (PMC12411234; doi:10.1038/s41593-025-02013-1)
Supplement: Supplementary file 3 — Source data for Supplementary Information. [file 41593_2025_2013_MOESM3_ESM.zip]

Archive with 39 entries (38 files):
- Source_Data_Supplementary_Information/
- Source_Data_Supplementary_Information/Supplementary_Table_1.xlsx
- __MACOSX/Source_Data_Supplementary_Information/._Supplementary_Table_1.xlsx
- Source_Data_Supplementary_Information/Supplementary_Table_14.xlsx
- __MACOSX/Source_Data_Supplementary_Information/._Supplementary_Table_14.xlsx
- Source_Data_Supplementary_Information/.DS_Store
- __MACOSX/Source_Data_Supplementary_Information/._.DS_Store
- Source_Data_Supplementary_Information/Supplementary_Figure_6.xlsx
- __MACOSX/Source_Data_Supplementary_Information/._Supplementary_Figure_6.xlsx
- Source_Data_Supplementary_Information/Supplementary_Table_12.xlsx
- __MACOSX/Source_Data_Supplementary_Information/._Supplementary_Table_12.xlsx
- Source_Data_Supplementary_Information/Supplementary_Table_7.xlsx
- __MACOSX/Source_Data_Supplementary_Information/._Supplementary_Table_7.xlsx
- Source_Data_Supplementary_Information/Supplementary_Table_6.xlsx
- __MACOSX/Source_Data_Supplementary_Information/._Supplementary_Table_6.xlsx
- Source_Data_Supplementary_Information/Supplementary_Table_13.xlsx
- __MACOSX/Source_Data_Supplementary_Information/._Supplementary_Table_13.xlsx
- Source_Data_Supplementary_Information/Supplementary_Table_9.xlsx
- __MACOSX/Source_Data_Supplementary_Information/._Supplementary_Table_9.xlsx
- Source_Data_Supplementary_Information/Supplementary_Table_10.xlsx
- __MACOSX/Source_Data_Supplementary_Information/._Supplementary_Table_10.xlsx
- Source_Data_Supplementary_Information/Supplementary_Figure_3.xlsx
- __MACOSX/Source_Data_Supplementary_Information/._Supplementary_Figure_3.xlsx
- Source_Data_Supplementary_Information/Supplementary_Figure_2.xlsx
- __MACOSX/Source_Data_Supplementary_Information/._Supplementary_Figure_2.xlsx
- Source_Data_Supplementary_Information/Supplementary_Table_4.xlsx
- __MACOSX/Source_Data_Supplementary_Information/._Supplementary_Table_4.xlsx
- Source_Data_Supplementary_Information/Supplementary_Table_11.xlsx
- __MACOSX/Source_Data_Supplementary_Information/._Supplementary_Table_11.xlsx
- Source_Data_Supplementary_Information/Supplementary_Table_8.xlsx
- __MACOSX/Source_Data_Supplementary_Information/._Supplementary_Table_8.xlsx
- Source_Data_Supplementary_Information/Supplementary_Table_3.xlsx
- __MACOSX/Source_Data_Supplementary_Information/._Supplementary_Table_3.xlsx
- Source_Data_Supplementary_Information/Supplementary_Figure_5.xlsx
- __MACOSX/Source_Data_Supplementary_Information/._Supplementary_Figure_5.xlsx
- Source_Data_Supplementary_Information/Supplementary_Figure_8.xlsx
- __MACOSX/Source_Data_Supplementary_Information/._Supplementary_Figure_8.xlsx
- Source_Data_Supplementary_Information/Supplementary_Table_2.xlsx
- __MACOSX/Source_Data_Supplementary_Information/._Supplementary_Table_2.xlsx
