# Supplementary material for: Layer-specific changes in sensory cortex across the lifespan in mice and humans
Source: Nat Neurosci. 2025 Aug 11;28(9):1978–89. doi: 10.1038/s41593-025-02013-1 (PMC12411234; doi:10.1038/s41593-025-02013-1)
Supplement: Supplementary file 3 — Source data for Supplementary Information. [file 41593_2025_2013_MOESM3_ESM.zip › Source_Data_Supplementary_Information/Supplementary_Table_14.xlsx]

## Sheet: input_data_Figure_4_supplementa
Age	signal_peak_index_finger	signal_peak_middle_finger	signal_decay_index_finger	signal_decay_middle_finger
younger	0.00166436	0.00185059	0.00217458	0.00243204
younger	0.00143432	0.00155666	0.00184911	0.00203828
younger	0.00226203	0.00130682	0.00300003	0.0017035
younger	0.00120309	0.00122207	0.00153697	0.00156181
younger	0.00204537	0.00132779	0.00268594	0.00169258
younger	0.00149397	0.00128121	0.00192742	0.00163754
younger	0.00203616	0.00178587	0.00267798	0.00234827
younger	0.00183327	0.0015784	0.0024302	0.0020618
younger	0.00181565	0.00231748	0.00235351	0.00308517
younger	0.00148003	0.00168264	0.00190916	0.00219209
younger	0.00227924	0.00226649	0.00296092	0.00294539
older	0.00132196	0.00126785	0.00169685	0.00163679
older	0.00163887	0.00219596	0.00211469	0.00287413
older	0.00287398	0.00271473	0.0037481	0.00347938
older	0.00151383	0.00243129	0.00197003	0.00320382
older	0.00185117	0.00152382	0.00239375	0.00197106
older	0.00227065	0.00276075	0.00294327	0.00361819
older	0.00293732	0.00284589	0.00381758	0.00367
older	0.00259086	0.00302078	0.00336461	0.00396846
older	0.00315819	0.00394057	0.00413594	0.00521827
older	0.00226734	0.00198717	0.00290425	0.00254032
