# Supplementary material for: Layer-specific changes in sensory cortex across the lifespan in mice and humans
Source: Nat Neurosci. 2025 Aug 11;28(9):1978–89. doi: 10.1038/s41593-025-02013-1 (PMC12411234; doi:10.1038/s41593-025-02013-1)
Supplement: Supplementary file 3 — Source data for Supplementary Information. [file 41593_2025_2013_MOESM3_ESM.zip › Source_Data_Supplementary_Information/Supplementary_Figure_6.xlsx]

## Sheet: raw
age	layer	index finger	middle finger
older	19	0.000210632	0.000215946
older	18	0.000205692	0.000210977
older	17	0.000205862	0.000208439
older	16	0.000205642	0.00020789
older	15	0.00020613	0.000208234
older	14	0.000205288	0.000206798
older	13	0.000204908	0.000203625
older	12	0.000202599	0.00020135
older	11	0.000203146	0.000200462
older	10	0.000209667	0.000203964
older	9	0.000220606	0.000212514
older	8	0.000230944	0.000220933
older	7	0.000230021	0.000218695
older	6	0.000221643	0.000209877
older	5	0.000215018	0.000203269
older	4	0.000214094	0.000202632
older	3	0.000217596	0.000206159
older	2	0.000222309	0.000211892
older	1	0.000226817	0.000217159
older	19	0.000266271	0.000295968
older	18	0.000262495	0.00029374
older	17	0.000259812	0.000293747
older	16	0.000259113	0.000298296
older	15	0.000259012	0.000304746
older	14	0.000259026	0.000310672
older	13	0.000257471	0.000315259
older	12	0.00025526	0.000319709
older	11	0.000255973	0.000327162
older	10	0.000262587	0.000341329
older	9	0.000274678	0.00036137
older	8	0.000284185	0.000378092
older	7	0.000283297	0.000383288
older	6	0.000273321	0.000379388
older	5	0.000265631	0.000377833
older	4	0.000265237	0.000384242
older	3	0.00026978	0.000393768
older	2	0.000274975	0.000404152
older	1	0.000280393	0.000410498
older	19	0.000428965	0.000441967
older	18	0.000418665	0.000426986
older	17	0.000416374	0.000420745
older	16	0.000415964	0.000417111
older	15	0.000420696	0.000414298
older	14	0.000423812	0.000413124
older	13	0.000424476	0.000413598
older	12	0.000426802	0.000410461
older	11	0.000431028	0.000410345
older	10	0.000445706	0.000424115
older	9	0.000475248	0.000453647
older	8	0.000501371	0.000479867
older	7	0.000503456	0.000477071
older	6	0.000490549	0.000455049
older	5	0.000484264	0.000439624
older	4	0.00049181	0.000442121
older	3	0.000509733	0.000455878
older	2	0.000527245	0.000471382
older	1	0.000541068	0.000484566
older	19	0.000223487	0.000303359
older	18	0.00021834	0.000302816
older	17	0.000216854	0.000307009
older	16	0.00021824	0.000314086
older	15	0.000219422	0.000323016
older	14	0.000220827	0.000332144
older	13	0.000220649	0.000340397
older	12	0.000220553	0.000347926
older	11	0.000223305	0.000358361
older	10	0.00023289	0.000374785
older	9	0.000249353	0.000397242
older	8	0.000263556	0.000415847
older	7	0.000266603	0.00042425
older	6	0.000260975	0.000425869
older	5	0.000257594	0.000428237
older	4	0.000261012	0.000435786
older	3	0.000269801	0.000447672
older	2	0.000278768	0.00045859
older	1	0.00028542	0.000465199
older	19	0.000269007	0.000232273
older	18	0.000265847	0.000226535
older	17	0.000264314	0.00022477
older	16	0.000265205	0.000225339
older	15	0.000267084	0.000227248
older	14	0.00026951	0.000229175
older	13	0.000272095	0.000228612
older	12	0.000274648	0.000228124
older	11	0.000279764	0.00022949
older	10	0.000290288	0.000238446
older	9	0.00030612	0.00025311
older	8	0.000319781	0.00026462
older	7	0.000322646	0.000266506
older	6	0.000316657	0.000259422
older	5	0.000311584	0.000253938
older	4	0.00031186	0.000255352
older	3	0.000316752	0.000261281
older	2	0.000322834	0.000267709
older	1	0.000327454	0.00027337
older	19	0.000345508	0.000393659
older	18	0.000338803	0.000385507
older	17	0.00033355	0.000386489
older	16	0.000333003	0.000392026
older	15	0.000332973	0.000397871
older	14	0.00033439	0.000403043
older	13	0.000336039	0.000407207
older	12	0.000337955	0.000408704
older	11	0.000342371	0.000414432
older	10	0.000355595	0.0004295
older	9	0.000377762	0.000454273
older	8	0.000396038	0.000477211
older	7	0.000396812	0.000482482
older	6	0.000384555	0.000474765
older	5	0.000377399	0.000470614
older	4	0.000382077	0.000478272
older	3	0.000394613	0.000493813
older	2	0.000408158	0.000509464
older	1	0.000418695	0.000522463
older	19	0.00047226	0.000470431
older	18	0.000461078	0.000451957
older	17	0.000454221	0.00044634
older	16	0.000456239	0.000445929
older	15	0.000456777	0.000441102
older	14	0.000457401	0.000437065
older	13	0.000450662	0.000435363
older	12	0.000443386	0.000436232
older	11	0.000446461	0.000437808
older	10	0.000460934	0.000449984
older	9	0.000487291	0.000474144
older	8	0.000512702	0.000498345
older	7	0.000513585	0.000497584
older	6	0.000496684	0.000476036
older	5	0.000485793	0.000461794
older	4	0.000492676	0.000465362
older	3	0.000508638	0.000478968
older	2	0.000524757	0.000494164
older	1	0.000537815	0.000508666
older	19	0.000390231	0.000398517
older	18	0.000382974	0.000396111
older	17	0.000382196	0.000398606
older	16	0.000384316	0.0004058
older	15	0.000386829	0.000415516
older	14	0.0003906	0.000427733
older	13	0.000391887	0.000436874
older	12	0.000390181	0.000442669
older	11	0.000392005	0.000452306
older	10	0.000404629	0.000471152
older	9	0.000430346	0.000498163
older	8	0.000451944	0.000519433
older	7	0.000452752	0.000525167
older	6	0.000439768	0.000520765
older	5	0.000430838	0.000519905
older	4	0.00043521	0.000529157
older	3	0.000449091	0.000545572
older	2	0.000463306	0.000559603
older	1	0.000474022	0.000571258
older	19	0.000465298	0.000526141
older	18	0.00045884	0.00051986
older	17	0.000456204	0.000522387
older	16	0.000455796	0.000528861
older	15	0.000461012	0.000537248
older	14	0.000463922	0.00054624
older	13	0.000464884	0.000553671
older	12	0.000465664	0.000562694
older	11	0.000469318	0.000576418
older	10	0.000488483	0.000602628
older	9	0.000520433	0.000642402
older	8	0.000548558	0.000676774
older	7	0.000553664	0.000690884
older	6	0.000543193	0.000691378
older	5	0.000538402	0.000696594
older	4	0.000547596	0.000714588
older	3	0.000568144	0.000739823
older	2	0.000588161	0.000763594
older	1	0.000602587	0.000779662
older	19	0.000380073	0.000369419
older	18	0.000368658	0.000354411
older	17	0.000364492	0.000341867
older	16	0.000363491	0.000335788
older	15	0.000361599	0.00033509
older	14	0.000360124	0.000333043
older	13	0.000357403	0.000324367
older	12	0.000352165	0.000313932
older	11	0.000350682	0.000309488
older	10	0.000359799	0.000315933
older	9	0.000381296	0.000334909
older	8	0.000399683	0.0003536
older	7	0.000395914	0.000347096
older	6	0.000375262	0.000325584
older	5	0.00036009	0.000310613
older	4	0.000360803	0.000310518
older	3	0.00037194	0.000321552
older	2	0.000383578	0.000331707
older	1	0.000394848	0.000341368
younger	19	0.000254696	0.000258627
younger	18	0.000242924	0.000253122
younger	17	0.000240013	0.000250851
younger	16	0.000242728	0.000254076
younger	15	0.000247406	0.000258715
younger	14	0.00024944	0.000263386
younger	13	0.000249816	0.000267217
younger	12	0.00024939	0.000270064
younger	11	0.000251519	0.000274954
younger	10	0.000259912	0.000286006
younger	9	0.000275566	0.000304019
younger	8	0.000290081	0.000319836
younger	7	0.000290779	0.000323211
younger	6	0.000282677	0.000320141
younger	5	0.000279173	0.000319804
younger	4	0.000284948	0.000325666
younger	3	0.00029434	0.000336884
younger	2	0.000302542	0.000345951
younger	1	0.000307558	0.000350005
younger	19	0.000224396	0.000222992
younger	18	0.000218587	0.000218192
younger	17	0.000214859	0.000217782
younger	16	0.000214213	0.000221172
younger	15	0.000214653	0.00022508
younger	14	0.000215719	0.000229211
younger	13	0.00021559	0.000231547
younger	12	0.000215722	0.000231724
younger	11	0.000216472	0.000234324
younger	10	0.000224116	0.000242399
younger	9	0.00023878	0.000257056
younger	8	0.000251179	0.000270402
younger	7	0.000250779	0.000272199
younger	6	0.000242508	0.000265821
younger	5	0.000237443	0.000263233
younger	4	0.000238894	0.000268342
younger	3	0.00024362	0.000277437
younger	2	0.000248809	0.000287221
younger	1	0.000253111	0.000293447
younger	19	0.000291446	0.000197079
younger	18	0.000291677	0.000190943
younger	17	0.000296226	0.00018767
younger	16	0.000304749	0.000187013
younger	15	0.000312348	0.000185749
younger	14	0.000319952	0.000185843
younger	13	0.000326274	0.000186212
younger	12	0.000331408	0.000186387
younger	11	0.000338566	0.000189043
younger	10	0.000351545	0.000199287
younger	9	0.000370198	0.000215001
younger	8	0.000386543	0.000227683
younger	7	0.000393389	0.000230385
younger	6	0.000393308	0.000226884
younger	5	0.000395535	0.000226109
younger	4	0.000404821	0.000229684
younger	3	0.000418304	0.000237651
younger	2	0.000429925	0.000242582
younger	1	0.000436471	0.000245254
younger	19	0.000194871	0.000197482
younger	18	0.000190971	0.000193722
younger	17	0.000187222	0.000190405
younger	16	0.000187287	0.000191052
younger	15	0.000187853	0.000190544
younger	14	0.00018785	0.000189948
younger	13	0.000186329	0.000188519
younger	12	0.000184412	0.000186632
younger	11	0.000184901	0.000187846
younger	10	0.000191294	0.00019423
younger	9	0.000202267	0.000205086
younger	8	0.000211326	0.000214825
younger	7	0.000209417	0.000212777
younger	6	0.000199864	0.000203155
younger	5	0.000192947	0.000196152
younger	4	0.000192504	0.000195993
younger	3	0.000196086	0.000200071
younger	2	0.000201187	0.000205015
younger	1	0.000205688	0.000209878
younger	19	0.000316644	0.000234782
younger	18	0.000313423	0.000226503
younger	17	0.000312489	0.000219515
younger	16	0.000315814	0.0002173
younger	15	0.000317691	0.000214726
younger	14	0.000319178	0.000213734
younger	13	0.000317503	0.000210768
younger	12	0.000316408	0.000206498
younger	11	0.000318174	0.000205112
younger	10	0.000325522	0.000210924
younger	9	0.000339492	0.000223477
younger	8	0.000351282	0.000234111
younger	7	0.000352557	0.00023195
younger	6	0.000346193	0.0002196
younger	5	0.000342463	0.000210348
younger	4	0.000345924	0.000208768
younger	3	0.000354492	0.000213609
younger	2	0.000362719	0.000220792
younger	1	0.00036982	0.000227573
younger	19	0.000212965	0.000191691
younger	18	0.000210655	0.000187982
younger	17	0.00020988	0.000188549
younger	16	0.000211399	0.000190326
younger	15	0.000215333	0.000192906
younger	14	0.000219416	0.00019577
younger	13	0.000221903	0.000196828
younger	12	0.000223051	0.000195984
younger	11	0.000225649	0.000197182
younger	10	0.000233813	0.000204157
younger	9	0.000248133	0.000215189
younger	8	0.000260416	0.000224627
younger	7	0.000261433	0.000223066
younger	6	0.000253196	0.000212948
younger	5	0.000248301	0.000205264
younger	4	0.000249639	0.000205338
younger	3	0.000255081	0.000209771
younger	2	0.000260537	0.00021473
younger	1	0.000265045	0.000218516
younger	19	0.000247167	0.000235239
younger	18	0.00024826	0.000233618
younger	17	0.000254211	0.000235944
younger	16	0.000261188	0.00023973
younger	15	0.000269611	0.000245561
younger	14	0.000277956	0.000251517
younger	13	0.000285017	0.000256494
younger	12	0.000291205	0.000260754
younger	11	0.000300365	0.000265592
younger	10	0.000314367	0.000276504
younger	9	0.00033351	0.000293488
younger	8	0.000349889	0.000308834
younger	7	0.000355822	0.000311712
younger	6	0.00035438	0.000308179
younger	5	0.000356029	0.000308717
younger	4	0.000363467	0.000314829
younger	3	0.00037388	0.000325457
younger	2	0.000384423	0.000334681
younger	1	0.000388799	0.000339532
younger	19	0.000251087	0.000243085
younger	18	0.000247314	0.000236981
younger	17	0.000247275	0.000237556
younger	16	0.000250831	0.000239864
younger	15	0.000254864	0.000241704
younger	14	0.000259439	0.000242597
younger	13	0.000263062	0.000243564
younger	12	0.000266303	0.000242683
younger	11	0.00027085	0.000242289
younger	10	0.000281804	0.000248804
younger	9	0.000299802	0.000262624
younger	8	0.000316239	0.000274769
younger	7	0.000321347	0.000274485
younger	6	0.000318475	0.000265943
younger	5	0.000320358	0.000261265
younger	4	0.000330094	0.000265164
younger	3	0.000343062	0.000274145
younger	2	0.000354117	0.000282771
younger	1	0.000358623	0.000285501
younger	19	0.000247148	0.00027006
younger	18	0.000245028	0.000269128
younger	17	0.000245901	0.000272665
younger	16	0.000248473	0.00028042
younger	15	0.000252181	0.000288938
younger	14	0.000256131	0.000299908
younger	13	0.000259922	0.000309963
younger	12	0.000263713	0.000318922
younger	11	0.000269292	0.000330841
younger	10	0.000280496	0.000349159
younger	9	0.000298546	0.000373494
younger	8	0.000315544	0.000396656
younger	7	0.000318805	0.000408911
younger	6	0.000313175	0.00041348
younger	5	0.000308867	0.00042071
younger	4	0.000311786	0.000434612
younger	3	0.000319508	0.000450665
younger	2	0.000328055	0.000463588
younger	1	0.00033433	0.00047218
younger	19	0.000221683	0.000236116
younger	18	0.000215204	0.000232817
younger	17	0.000212533	0.000232584
younger	16	0.000212965	0.000235682
younger	15	0.000213902	0.000240307
younger	14	0.00021506	0.000244918
younger	13	0.000215215	0.000248143
younger	12	0.000215636	0.000249761
younger	11	0.000219369	0.00025343
younger	10	0.000229822	0.00026326
younger	9	0.000246059	0.000278248
younger	8	0.000259462	0.000291775
younger	7	0.000259649	0.000293252
younger	6	0.000251854	0.00028746
younger	5	0.000246993	0.000283866
younger	4	0.000250513	0.000287585
younger	3	0.000257692	0.000295617
younger	2	0.000265135	0.0003033
younger	1	0.000271277	0.000309622
younger	19	0.000353166	0.000341762
younger	18	0.000346475	0.000334118
younger	17	0.00034224	0.000332888
younger	16	0.000343408	0.000335024
younger	15	0.0003442	0.000336686
younger	14	0.00034677	0.000340797
younger	13	0.000346911	0.000342481
younger	12	0.000345993	0.00034328
younger	11	0.000348133	0.000346507
younger	10	0.000358609	0.0003571
younger	9	0.000378393	0.000376425
younger	8	0.000396401	0.000392803
younger	7	0.000396749	0.000393462
younger	6	0.000385739	0.000384292
younger	5	0.000378563	0.000378317
younger	4	0.000382399	0.000381211
younger	3	0.000391769	0.000389027
younger	2	0.000399855	0.000396707
younger	1	0.000406592	0.000402274

## Sheet: normalized
age	layer	index finger	middle finger
older	19	0.0440477	0.0529754
older	18	0.035749	0.0446282
older	17	0.0360347	0.0403644
older	16	0.0356649	0.0394422
older	15	0.0364844	0.0400189
older	14	0.0350706	0.0376075
older	13	0.0344323	0.0322776
older	12	0.0305538	0.0284556
older	11	0.0314723	0.0269627
older	10	0.0424276	0.032846
older	9	0.0608045	0.0472105
older	8	0.0781713	0.0613539
older	7	0.0766215	0.0575941
older	6	0.0625461	0.0427793
older	5	0.0514166	0.0316793
older	4	0.049864	0.0306086
older	3	0.0557482	0.0365346
older	2	0.0636648	0.0461649
older	1	0.0712379	0.0550138
older	19	0.137519	0.18741
older	18	0.131176	0.183667
older	17	0.126669	0.183678
older	16	0.125495	0.191322
older	15	0.125325	0.202156
older	14	0.125349	0.212113
older	13	0.122736	0.219818
older	12	0.119021	0.227294
older	11	0.120219	0.239814
older	10	0.131331	0.263614
older	9	0.151644	0.297282
older	8	0.167614	0.325375
older	7	0.166123	0.334104
older	6	0.149363	0.327553
older	5	0.136445	0.324941
older	4	0.135782	0.335707
older	3	0.143414	0.35171
older	2	0.152143	0.369155
older	1	0.161245	0.379816
older	19	0.410841	0.432683
older	18	0.393536	0.407515
older	17	0.389688	0.397031
older	16	0.389	0.390926
older	15	0.396948	0.3862
older	14	0.402184	0.384229
older	13	0.403299	0.385025
older	12	0.407206	0.379753
older	11	0.414306	0.379559
older	10	0.438965	0.402692
older	9	0.488593	0.452306
older	8	0.53248	0.496353
older	7	0.535982	0.491656
older	6	0.514299	0.45466
older	5	0.503741	0.428747
older	4	0.516417	0.432941
older	3	0.546528	0.456053
older	2	0.575946	0.4821
older	1	0.59917	0.504247
older	19	0.0656447	0.199827
older	18	0.056997	0.198913
older	17	0.0545017	0.205959
older	16	0.05683	0.217847
older	15	0.0588153	0.232849
older	14	0.0611758	0.248184
older	13	0.0608767	0.262049
older	12	0.0607157	0.274697
older	11	0.065339	0.292229
older	10	0.0814409	0.31982
older	9	0.109098	0.357547
older	8	0.132959	0.388803
older	7	0.138077	0.402919
older	6	0.128622	0.40564
older	5	0.122943	0.409617
older	4	0.128686	0.422299
older	3	0.14345	0.442267
older	2	0.158514	0.460608
older	1	0.169689	0.471713
older	19	0.142116	0.080405
older	18	0.136807	0.0707644
older	17	0.134232	0.0677998
older	16	0.13573	0.0687556
older	15	0.138886	0.0719629
older	14	0.142962	0.0751991
older	13	0.147304	0.0742538
older	12	0.151593	0.0734348
older	11	0.160187	0.0757282
older	10	0.177868	0.0907752
older	9	0.204465	0.11541
older	8	0.227414	0.134746
older	7	0.232228	0.137915
older	6	0.222166	0.126014
older	5	0.213645	0.1168
older	4	0.214108	0.119176
older	3	0.222327	0.129137
older	2	0.232545	0.139935
older	1	0.240305	0.149445
older	19	0.270635	0.351527
older	18	0.259372	0.337832
older	17	0.250546	0.339482
older	16	0.249627	0.348784
older	15	0.249577	0.358604
older	14	0.251957	0.367292
older	13	0.254728	0.374288
older	12	0.257946	0.376802
older	11	0.265366	0.386426
older	10	0.287581	0.411739
older	9	0.324821	0.453356
older	8	0.355524	0.491892
older	7	0.356824	0.500747
older	6	0.336233	0.487783
older	5	0.324211	0.480809
older	4	0.33207	0.493674
older	3	0.35313	0.519783
older	2	0.375886	0.546075
older	1	0.393587	0.567913
older	19	0.483574	0.480502
older	18	0.464789	0.449466
older	17	0.453269	0.440029
older	16	0.456659	0.439339
older	15	0.457563	0.431231
older	14	0.458611	0.424448
older	13	0.44729	0.421589
older	12	0.435067	0.423048
older	11	0.440233	0.425697
older	10	0.464547	0.446151
older	9	0.508826	0.48674
older	8	0.551515	0.527396
older	7	0.552998	0.526118
older	6	0.524605	0.489917
older	5	0.506309	0.465991
older	4	0.517872	0.471985
older	3	0.544688	0.494844
older	2	0.571767	0.520372
older	1	0.593704	0.544735
older	19	0.345768	0.359689
older	18	0.333577	0.355646
older	17	0.332269	0.359838
older	16	0.335831	0.371924
older	15	0.340053	0.388246
older	14	0.346387	0.40877
older	13	0.348551	0.424128
older	12	0.345685	0.433863
older	11	0.348748	0.450052
older	10	0.369956	0.481713
older	9	0.41316	0.52709
older	8	0.449445	0.562823
older	7	0.450801	0.572456
older	6	0.428988	0.565061
older	5	0.413986	0.563616
older	4	0.421332	0.579159
older	3	0.444652	0.606736
older	2	0.468531	0.630307
older	1	0.486535	0.649888
older	19	0.471879	0.574093
older	18	0.46103	0.56354
older	17	0.456602	0.567787
older	16	0.455916	0.578662
older	15	0.464677	0.592752
older	14	0.469566	0.607858
older	13	0.471183	0.620343
older	12	0.472493	0.6355
older	11	0.478632	0.658557
older	10	0.510829	0.702589
older	9	0.564503	0.769408
older	8	0.611752	0.82715
older	7	0.62033	0.850855
older	6	0.602739	0.851686
older	5	0.594691	0.860448
older	4	0.610136	0.890678
older	3	0.644656	0.933072
older	2	0.678283	0.973006
older	1	0.70252	1
older	19	0.328703	0.310805
older	18	0.309527	0.285592
older	17	0.302527	0.264519
older	16	0.300847	0.254306
older	15	0.297667	0.253133
older	14	0.29519	0.249695
older	13	0.290619	0.235118
older	12	0.281818	0.217589
older	11	0.279327	0.210123
older	10	0.294644	0.220951
older	9	0.330759	0.252829
older	8	0.361648	0.284229
older	7	0.355316	0.273303
older	6	0.320621	0.237164
older	5	0.295133	0.212013
older	4	0.296331	0.211854
older	3	0.31504	0.23039
older	2	0.334592	0.24745
older	1	0.353526	0.263681
younger	19	0.118074	0.124679
younger	18	0.0982969	0.11543
younger	17	0.0934082	0.111614
younger	16	0.0979681	0.117032
younger	15	0.105827	0.124826
younger	14	0.109244	0.132672
younger	13	0.109877	0.139109
younger	12	0.109161	0.143892
younger	11	0.112737	0.152106
younger	10	0.126837	0.170675
younger	9	0.153135	0.200934
younger	8	0.17752	0.227508
younger	7	0.178693	0.233177
younger	6	0.165081	0.22802
younger	5	0.159194	0.227453
younger	4	0.168897	0.237301
younger	3	0.184675	0.256147
younger	2	0.198455	0.27138
younger	1	0.20688	0.278191
younger	19	0.0671718	0.0648123
younger	18	0.0574119	0.0567491
younger	17	0.0511495	0.0560596
younger	16	0.0500648	0.0617543
younger	15	0.0508031	0.0683209
younger	14	0.0525944	0.0752608
younger	13	0.0523772	0.0791852
younger	12	0.0526	0.0794828
younger	11	0.0538594	0.0838505
younger	10	0.066701	0.097415
younger	9	0.0913356	0.122039
younger	8	0.112165	0.14446
younger	7	0.111494	0.147479
younger	6	0.0975982	0.136764
younger	5	0.0890893	0.132417
younger	4	0.0915283	0.140999
younger	3	0.0994675	0.156278
younger	2	0.108184	0.172716
younger	1	0.115412	0.183174
younger	19	0.179813	0.0212794
younger	18	0.180201	0.0109712
younger	17	0.187844	0.00547294
younger	16	0.202161	0.00436998
younger	15	0.214927	0.0022449
younger	14	0.227702	0.00240323
younger	13	0.238322	0.00302374
younger	12	0.246948	0.00331763
younger	11	0.258973	0.00778006
younger	10	0.280778	0.0249886
younger	9	0.312114	0.0513887
younger	8	0.339572	0.0726935
younger	7	0.351073	0.0772333
younger	6	0.350938	0.0713512
younger	5	0.354679	0.0700495
younger	4	0.37028	0.0760541
younger	3	0.39293	0.0894397
younger	2	0.412453	0.0977238
younger	1	0.423451	0.102211
younger	19	0.0175699	0.0219563
younger	18	0.0110193	0.0156407
younger	17	0.0047209	0.0100673
younger	16	0.00482927	0.0111538
younger	15	0.00578038	0.0103005
younger	14	0.00577567	0.00929901
younger	13	0.00321927	0.00689946
younger	12	0	0.00372896
younger	11	0.000820359	0.00576873
younger	10	0.0115618	0.0164927
younger	9	0.0299952	0.0347307
younger	8	0.0452141	0.0510921
younger	7	0.0420067	0.0476518
younger	6	0.025959	0.0314872
younger	5	0.0143374	0.0197226
younger	4	0.0135946	0.0194547
younger	3	0.0196108	0.0263068
younger	2	0.0281805	0.0346121
younger	1	0.0357424	0.0427816
younger	19	0.222144	0.0846186
younger	18	0.216734	0.0707104
younger	17	0.215164	0.0589714
younger	16	0.220751	0.0552505
younger	15	0.223904	0.0509262
younger	14	0.226401	0.0492602
younger	13	0.223588	0.044277
younger	12	0.221748	0.0371025
younger	11	0.224715	0.0347742
younger	10	0.23706	0.0445388
younger	9	0.260529	0.0656278
younger	8	0.280336	0.0834916
younger	7	0.282478	0.0798613
younger	6	0.271787	0.0591137
younger	5	0.265519	0.0435711
younger	4	0.271335	0.0409169
younger	3	0.285728	0.049049
younger	2	0.299549	0.0611165
younger	1	0.311478	0.0725085
younger	19	0.0479671	0.012228
younger	18	0.0440866	0.00599738
younger	17	0.0427849	0.00694884
younger	16	0.045337	0.00993446
younger	15	0.0519454	0.0142692
younger	14	0.0588048	0.0190809
younger	13	0.0629835	0.0208582
younger	12	0.0649114	0.0194403
younger	11	0.0692758	0.0214524
younger	10	0.0829919	0.0331703
younger	9	0.107049	0.0517041
younger	8	0.127683	0.0675589
younger	7	0.129392	0.0649366
younger	6	0.115555	0.0479384
younger	5	0.107331	0.0350309
younger	4	0.109579	0.0351551
younger	3	0.11872	0.0426016
younger	2	0.127886	0.0509332
younger	1	0.13546	0.0572936
younger	19	0.105426	0.0853876
younger	18	0.107261	0.0826631
younger	17	0.11726	0.0865715
younger	16	0.128981	0.0929322
younger	15	0.143132	0.102727
younger	14	0.15715	0.112733
younger	13	0.169013	0.121094
younger	12	0.179408	0.128251
younger	11	0.194797	0.13638
younger	10	0.218319	0.15471
younger	9	0.250478	0.183243
younger	8	0.277995	0.209025
younger	7	0.287963	0.21386
younger	6	0.28554	0.207924
younger	5	0.28831	0.208827
younger	4	0.300806	0.219096
younger	3	0.318299	0.23695
younger	2	0.336011	0.252447
younger	1	0.343363	0.260595
younger	19	0.112012	0.0985674
younger	18	0.105672	0.0883143
younger	17	0.105607	0.0892792
younger	16	0.111581	0.0931576
younger	15	0.118357	0.0962487
younger	14	0.126042	0.0977477
younger	13	0.132128	0.0993732
younger	12	0.137574	0.0978924
younger	11	0.145212	0.0972305
younger	10	0.163616	0.108176
younger	9	0.19385	0.131393
younger	8	0.221465	0.151797
younger	7	0.230045	0.151319
younger	6	0.225221	0.136968
younger	5	0.228384	0.12911
younger	4	0.244741	0.135661
younger	3	0.266526	0.150747
younger	2	0.285098	0.165239
younger	1	0.292668	0.169825
younger	19	0.105394	0.143886
younger	18	0.101833	0.14232
younger	17	0.1033	0.148262
younger	16	0.107619	0.16129
younger	15	0.11385	0.1756
younger	14	0.120485	0.194029
younger	13	0.126854	0.210921
younger	12	0.133223	0.225972
younger	11	0.142594	0.245996
younger	10	0.161417	0.276769
younger	9	0.191741	0.317651
younger	8	0.220298	0.356562
younger	7	0.225775	0.37715
younger	6	0.216317	0.384826
younger	5	0.20908	0.396972
younger	4	0.213984	0.420327
younger	3	0.226956	0.447296
younger	2	0.241314	0.469005
younger	1	0.251856	0.48344
younger	19	0.062613	0.0868601
younger	18	0.051729	0.0813188
younger	17	0.0472413	0.0809271
younger	16	0.0479678	0.0861306
younger	15	0.0495424	0.0939017
younger	14	0.0514864	0.101648
younger	13	0.0517483	0.107065
younger	12	0.0524546	0.109784
younger	11	0.0587259	0.115947
younger	10	0.076286	0.132461
younger	9	0.103564	0.157641
younger	8	0.12608	0.180365
younger	7	0.126395	0.182847
younger	6	0.113299	0.173116
younger	5	0.105134	0.167079
younger	4	0.111047	0.173327
younger	3	0.123108	0.18682
younger	2	0.135611	0.199728
younger	1	0.14593	0.210348
younger	19	0.2835	0.264342
younger	18	0.272259	0.251501
younger	17	0.265145	0.249434
younger	16	0.267108	0.253023
younger	15	0.268438	0.255815
younger	14	0.272756	0.26272
younger	13	0.272992	0.265551
younger	12	0.27145	0.266893
younger	11	0.275046	0.272313
younger	10	0.292645	0.290109
younger	9	0.325881	0.322574
younger	8	0.356134	0.350089
younger	7	0.356718	0.351196
younger	6	0.338222	0.335791
younger	5	0.326167	0.325753
younger	4	0.33261	0.330615
younger	3	0.348352	0.343745
younger	2	0.361936	0.356649
younger	1	0.373254	0.365999
