# Supplementary material for: Layer-specific changes in sensory cortex across the lifespan in mice and humans
Source: Nat Neurosci. 2025 Aug 11;28(9):1978–89. doi: 10.1038/s41593-025-02013-1 (PMC12411234; doi:10.1038/s41593-025-02013-1)
Supplement: Supplementary file 3 — Source data for Supplementary Information. [file 41593_2025_2013_MOESM3_ESM.zip › Source_Data_Supplementary_Information/Supplementary_Table_12.xlsx]

## Sheet: aQSM
aQSM	layer	age_group	participant
0.0099951	inner	older	1
0.011492	middle	older	1
0.011468	outer	older	1
0.012666	inner	older	2
0.013323	middle	older	2
0.013574	outer	older	2
0.0091273	inner	younger	3
0.0097168	middle	younger	3
0.012116	outer	younger	3
0.013955	inner	older	4
0.014896	middle	older	4
0.014703	outer	older	4
0.0077399	inner	younger	5
0.0085456	middle	younger	5
0.0088036	outer	younger	5
0.00967	inner	younger	8
0.0099165	middle	younger	8
0.0093292	outer	younger	8
0.013156	inner	older	9
0.014197	middle	older	9
0.014225	outer	older	9
0.012827	inner	older	10
0.016152	middle	older	10
0.017732	outer	older	10
0.010608	inner	younger	11
0.011157	middle	younger	11
0.012147	outer	younger	11
0.0086754	inner	younger	12
0.0092174	middle	younger	12
0.013474	outer	younger	12
0.0077653	inner	younger	13
0.0082823	middle	younger	13
0.011341	outer	younger	13
0.0093014	inner	younger	14
0.010785	middle	younger	14
0.011215	outer	younger	14
0.010381	inner	older	15
0.012125	middle	older	15
0.014798	outer	older	15
0.013632	inner	older	16
0.015753	middle	older	16
0.016143	outer	older	16
0.0086362	inner	younger	17
0.0080205	middle	younger	17
0.0099767	outer	younger	17
0.011253	inner	older	19
0.013525	middle	older	19
0.016894	outer	older	19
0.011831	inner	older	20
0.016658	middle	older	20
0.012967	outer	older	20
0.016378	inner	older	21
0.017673	middle	older	21
0.012084	outer	older	21
0.0081829	inner	younger	22
0.0078622	middle	younger	22
0.010513	outer	younger	22
0.010135	inner	younger	23
0.0091606	middle	younger	23
0.010898	outer	younger	23
0.0081427	inner	older	25
0.0094661	middle	older	25
0.0088686	outer	older	25
0.013058	inner	older	26
0.012971	middle	older	26
0.013222	outer	older	26
0.0086632	inner	younger	28
0.010036	middle	younger	28
0.01254	outer	younger	28
0.014603	inner	younger	29
0.015635	middle	younger	29
0.012272	outer	younger	29
0.010578	inner	younger	30
0.012937	middle	younger	30
0.011432	outer	younger	30
0.010108	inner	younger	31
0.010415	middle	younger	31
0.0093127	outer	younger	31
0.0079707	inner	younger	32
0.010076	middle	younger	32
0.015392	outer	younger	32
0.012656	inner	older	33
0.018284	middle	older	33
0.020129	outer	older	33
0.0096609	inner	younger	34
0.0087726	middle	younger	34
0.0090624	outer	younger	34
0.013453	inner	older	35
0.014713	middle	older	35
0.016941	outer	older	35
0.0069091	inner	younger	36
0.011689	middle	younger	36
0.016833	outer	younger	36
0.010166	inner	older	38
0.013455	middle	older	38
0.015302	outer	older	38
0.0098894	inner	younger	39
0.010374	middle	younger	39
0.010188	outer	younger	39
0.016708	inner	older	40
0.018676	middle	older	40
0.025148	outer	older	40

## Sheet: nQSM
nQSM	layer	age_group	participant
-0.0099207	inner	older	1
-0.0092885	middle	older	1
-0.012621	outer	older	1
-0.014023	inner	older	2
-0.010669	middle	older	2
-0.011702	outer	older	2
-0.0072213	inner	younger	3
-0.0094129	middle	younger	3
-0.011782	outer	younger	3
-0.014412	inner	older	4
-0.012114	middle	older	4
-0.012654	outer	older	4
-0.0088234	inner	younger	5
-0.006795	middle	younger	5
-0.0094988	outer	younger	5
-0.0082297	inner	younger	8
-0.0060866	middle	younger	8
-0.0079608	outer	younger	8
-0.011034	inner	older	9
-0.011661	middle	older	9
-0.014673	outer	older	9
-0.0096915	inner	older	10
-0.013491	middle	older	10
-0.013937	outer	older	10
-0.011179	inner	younger	11
-0.010581	middle	younger	11
-0.012447	outer	younger	11
-0.0080942	inner	younger	12
-0.0086959	middle	younger	12
-0.010103	outer	younger	12
-0.009707	inner	younger	13
-0.0081333	middle	younger	13
-0.013271	outer	younger	13
-0.010778	inner	younger	14
-0.0085244	middle	younger	14
-0.011958	outer	younger	14
-0.009149	inner	older	15
-0.013152	middle	older	15
-0.016463	outer	older	15
-0.011713	inner	older	16
-0.013145	middle	older	16
-0.016002	outer	older	16
-0.0097987	inner	younger	17
-0.0072306	middle	younger	17
-0.012222	outer	younger	17
-0.0097014	inner	older	19
-0.014039	middle	older	19
-0.018602	outer	older	19
-0.011319	inner	older	20
-0.010414	middle	older	20
-0.012941	outer	older	20
-0.009675	inner	older	21
-0.0078404	middle	older	21
-0.0073974	outer	older	21
-0.0094465	inner	younger	22
-0.0083178	middle	younger	22
-0.011608	outer	younger	22
-0.0087744	inner	younger	23
-0.01052	middle	younger	23
-0.012728	outer	younger	23
-0.0091329	inner	older	25
-0.0075312	middle	older	25
-0.0091125	outer	older	25
-0.00619	inner	older	26
-0.010116	middle	older	26
-0.015057	outer	older	26
-0.0097463	inner	younger	28
-0.0074982	middle	younger	28
-0.010964	outer	younger	28
-0.0057734	inner	younger	29
-0.0097678	middle	younger	29
-0.014291	outer	younger	29
-0.012524	inner	younger	30
-0.0077775	middle	younger	30
-0.0088979	outer	younger	30
-0.010409	inner	younger	31
-0.00864	middle	younger	31
-0.0087598	outer	younger	31
-0.0079022	inner	younger	32
-0.010818	middle	younger	32
-0.013563	outer	younger	32
-0.0081619	inner	older	33
-0.01588	middle	older	33
-0.020073	outer	older	33
-0.0098943	inner	younger	34
-0.007188	middle	younger	34
-0.0095412	outer	younger	34
-0.014717	inner	older	35
-0.012469	middle	older	35
-0.014453	outer	older	35
-0.0076794	inner	younger	36
-0.012708	middle	younger	36
-0.015627	outer	younger	36
-0.0085828	inner	older	38
-0.0071335	middle	older	38
-0.01217	outer	older	38
-0.0095026	inner	younger	39
-0.0079448	middle	younger	39
-0.010302	outer	younger	39
-0.0095027	inner	older	40
-0.020669	middle	older	40
-0.025352	outer	older	40

## Sheet: pQSM
pQSM	layer	age_group	participant
0.010524	inner	older	1
0.013288	middle	older	1
0.011328	outer	older	1
0.012545	inner	older	2
0.015176	middle	older	2
0.015383	outer	older	2
0.010189	inner	younger	3
0.010915	middle	younger	3
0.013427	outer	younger	3
0.014719	inner	older	4
0.016389	middle	older	4
0.016117	outer	older	4
0.0080209	inner	younger	5
0.0096374	middle	younger	5
0.0087517	outer	younger	5
0.010526	inner	younger	8
0.011425	middle	younger	8
0.010949	outer	younger	8
0.014794	inner	older	9
0.016315	middle	older	9
0.014944	outer	older	9
0.014641	inner	older	10
0.018446	middle	older	10
0.022819	outer	older	10
0.010632	inner	younger	11
0.012846	middle	younger	11
0.01333	outer	younger	11
0.009727	inner	younger	12
0.010068	middle	younger	12
0.017141	outer	younger	12
0.0064327	inner	younger	13
0.009286	middle	younger	13
0.0086711	outer	younger	13
0.0088582	inner	younger	14
0.01238	middle	younger	14
0.011172	outer	younger	14
0.011988	inner	older	15
0.012457	middle	older	15
0.013938	outer	older	15
0.015503	inner	older	16
0.01748	middle	older	16
0.017343	outer	older	16
0.0083429	inner	younger	17
0.0092184	middle	younger	17
0.0077407	outer	younger	17
0.012423	inner	older	19
0.01466	middle	older	19
0.01521	outer	older	19
0.013276	inner	older	20
0.019672	middle	older	20
0.013505	outer	older	20
0.018233	inner	older	21
0.018659	middle	older	21
0.014307	outer	older	21
0.0070256	inner	younger	22
0.0081083	middle	younger	22
0.0091995	outer	younger	22
0.01093	inner	younger	23
0.008928	middle	younger	23
0.0099444	outer	younger	23
0.0079923	inner	older	25
0.01046	middle	older	25
0.0095771	outer	older	25
0.015026	inner	older	26
0.014742	middle	older	26
0.012807	outer	older	26
0.0089174	inner	younger	28
0.011754	middle	younger	28
0.014064	outer	younger	28
0.015885	inner	younger	29
0.01755	middle	younger	29
0.011752	outer	younger	29
0.010655	inner	younger	30
0.014559	middle	younger	30
0.012797	outer	younger	30
0.011232	inner	younger	31
0.011254	middle	younger	31
0.010369	outer	younger	31
0.0085111	inner	younger	32
0.010095	middle	younger	32
0.01965	outer	younger	32
0.014311	inner	older	33
0.020541	middle	older	33
0.021098	outer	older	33
0.010018	inner	younger	34
0.010058	middle	younger	34
0.009497	outer	younger	34
0.011991	inner	older	35
0.016513	middle	older	35
0.018257	outer	older	35
0.0058994	inner	younger	36
0.010212	middle	younger	36
0.02133	outer	younger	36
0.011567	inner	older	38
0.015561	middle	older	38
0.017627	outer	older	38
0.010872	inner	younger	39
0.01154	middle	younger	39
0.010982	outer	younger	39
0.019166	inner	older	40
0.020234	middle	older	40
0.027092	outer	older	40

## Sheet: qT1
qT1	layer	age_group	participant
1700	inner	older	1
1919.2	middle	older	1
2249.2	outer	older	1
1554.8	inner	older	2
1729.5	middle	older	2
1902.5	outer	older	2
1709.4	inner	younger	3
1998.2	middle	younger	3
2271.1	outer	younger	3
1539.8	inner	older	4
1816.1	middle	older	4
1982.8	outer	older	4
1617.2	inner	younger	5
1860.6	middle	younger	5
2101.2	outer	younger	5
1594.3	inner	older	6
1905.9	middle	older	6
2338.9	outer	older	6
1473	inner	older	7
1674.5	middle	older	7
1840.9	outer	older	7
1668	inner	younger	8
1883.8	middle	younger	8
2007.6	outer	younger	8
1600.7	inner	older	9
1806.7	middle	older	9
1974	outer	older	9
1700	inner	older	10
2079.8	middle	older	10
2476.2	outer	older	10
1578.5	inner	younger	11
1793.7	middle	younger	11
1950.7	outer	younger	11
1614.9	inner	younger	12
1896.2	middle	younger	12
2164.4	outer	younger	12
1623.2	inner	younger	13
1849.1	middle	younger	13
2094.7	outer	younger	13
1674.4	inner	younger	14
1887.9	middle	younger	14
2111.9	outer	younger	14
1635.3	inner	older	15
1913.1	middle	older	15
2165.3	outer	older	15
1714	inner	older	16
2082.3	middle	older	16
2544.4	outer	older	16
1725.5	inner	younger	17
1908.2	middle	younger	17
2020.4	outer	younger	17
1595.5	inner	older	18
1870	middle	older	18
2102.4	outer	older	18
1596.5	inner	older	19
1897.6	middle	older	19
2320.3	outer	older	19
1515.7	inner	older	20
1713.2	middle	older	20
1916.6	outer	older	20
1500	inner	older	21
1728.4	middle	older	21
1908.6	outer	older	21
1644.6	inner	younger	22
1923	middle	younger	22
2114.9	outer	younger	22
1692.9	inner	younger	23
1966.6	middle	younger	23
2221.2	outer	younger	23
1641.4	inner	older	24
1930.2	middle	older	24
2322.3	outer	older	24
1597.5	inner	older	25
1831.2	middle	older	25
1989	outer	older	25
1610	inner	older	26
1855.9	middle	older	26
2164.9	outer	older	26
1565.2	inner	younger	27
1802.1	middle	younger	27
2007.8	outer	younger	27
1624.7	inner	younger	28
1828.8	middle	younger	28
2070.9	outer	younger	28
1680.5	inner	younger	29
1846.3	middle	younger	29
2033.2	outer	younger	29
1555.5	inner	younger	30
1780.8	middle	younger	30
1912.8	outer	younger	30
1565.1	inner	younger	31
1847.7	middle	younger	31
1970.4	outer	younger	31
1714.8	inner	younger	32
1940.6	middle	younger	32
2297.5	outer	younger	32
1573.4	inner	older	33
1792.5	middle	older	33
2036.3	outer	older	33
1623.6	inner	younger	34
1856.9	middle	younger	34
2104.9	outer	younger	34
1617.5	inner	older	35
1789.9	middle	older	35
1998.9	outer	older	35
1675.6	inner	younger	36
1932.7	middle	younger	36
2192.6	outer	younger	36
1548.1	inner	younger	37
1826.4	middle	younger	37
2049.5	outer	younger	37
1539.8	inner	older	38
1821.7	middle	older	38
2028.3	outer	older	38
1624.1	inner	younger	39
1859	middle	younger	39
2063.2	outer	younger	39
1583	inner	older	40
2237.6	middle	older	40
2894.8	outer	older	40
