# Supplementary material for: Layer-specific changes in sensory cortex across the lifespan in mice and humans
Source: Nat Neurosci. 2025 Aug 11;28(9):1978–89. doi: 10.1038/s41593-025-02013-1 (PMC12411234; doi:10.1038/s41593-025-02013-1)
Supplement: Supplementary file 3 — Source data for Supplementary Information. [file 41593_2025_2013_MOESM3_ESM.zip › Source_Data_Supplementary_Information/Supplementary_Table_7.xlsx]

## Sheet: aQSM
aQSM_raw	aQSM_map_size_corrected	finger	layer	age_group	participant	map_size
0.0092711	0.0107957	1	inner	older	1	463
0.01005	0.0109788	1	middle	older	1	463
0.011879	0.0115191	1	outer	older	1	463
0.013597	0.0144762	2	inner	older	1	267
0.013102	0.0136376	2	middle	older	1	267
0.012686	0.0124784	2	outer	older	1	267
0.0086652	0.00905046	3	inner	older	1	117
0.012467	0.0127017	3	middle	older	1	117
0.012294	0.012203	3	outer	older	1	117
0.0091725	0.00966642	4	inner	older	1	150
0.014735	0.0150359	4	middle	older	1	150
0.011554	0.0114374	4	outer	older	1	150
0.0086934	0.00957258	5	inner	older	1	267
0.010134	0.0106696	5	middle	older	1	267
0.0091294	0.00892184	5	outer	older	1	267
0.012892	0.0142355	1	inner	older	2	408
0.011468	0.0122865	1	middle	older	2	408
0.011923	0.0116058	1	outer	older	2	408
0.01105	0.0117119	2	inner	older	2	201
0.010585	0.0109882	2	middle	older	2	201
0.010657	0.0105007	2	outer	older	2	201
0.014483	0.0145126	3	inner	older	2	9
0.0082223	0.00824036	3	middle	older	2	9
0.010938	0.010931	3	outer	older	2	9
0.015949	0.0163705	4	inner	older	2	128
0.014228	0.0144848	4	middle	older	2	128
0.014605	0.0145055	4	outer	older	2	128
0.011835	0.012645	5	inner	older	2	246
0.018352	0.0188455	5	middle	older	2	246
0.018256	0.0180648	5	outer	older	2	246
0.0087663	0.00816124	1	inner	younger	3	470
0.009178	0.00965617	1	middle	younger	3	470
0.013035	0.0115717	1	outer	younger	3	470
0.01026	0.00987637	2	inner	younger	3	298
0.0097572	0.0100604	2	middle	younger	3	298
0.0092777	0.00834988	2	outer	younger	3	298
0.0047338	0.00458189	3	inner	younger	3	118
0.010899	0.0110191	3	middle	younger	3	118
0.015011	0.0146436	3	outer	younger	3	118
0.014273	0.0141468	4	inner	younger	3	98
0.011372	0.0114717	4	middle	younger	3	98
0.010414	0.0101089	4	outer	younger	3	98
0.0085882	0.0082213	5	inner	younger	3	285
0.0095043	0.00979425	5	middle	younger	3	285
0.012955	0.0120677	5	outer	younger	3	285
0.013379	0.0154831	1	inner	older	4	639
0.015679	0.0169609	1	middle	older	4	639
0.014245	0.0137483	1	outer	older	4	639
0.016588	0.0171083	2	inner	older	4	158
0.016704	0.017021	2	middle	older	4	158
0.013849	0.0137262	2	outer	older	4	158
0.0099769	0.0101646	3	inner	older	4	57
0.0070367	0.00715105	3	middle	older	4	57
0.014587	0.0145427	3	outer	older	4	57
0.018921	0.0191449	4	inner	older	4	68
0.014104	0.0142404	4	middle	older	4	68
0.016101	0.0160481	4	outer	older	4	68
0.013014	0.0135705	5	inner	older	4	169
0.013211	0.01355	5	middle	older	4	169
0.016712	0.0165806	5	outer	older	4	169
0.0098558	0.00934472	1	inner	younger	5	397
0.0088483	0.0092522	1	middle	younger	5	397
0.0094392	0.00820314	1	outer	younger	5	397
0.0076839	0.00761567	2	inner	younger	5	53
0.011511	0.0115649	2	middle	younger	5	53
0.0044018	0.00423678	2	outer	younger	5	53
0.0052272	0.00506757	3	inner	younger	5	124
0.0098601	0.00998626	3	middle	younger	5	124
0.0079756	0.00758953	3	outer	younger	5	124
0.0061934	0.00604793	4	inner	younger	5	113
0.0068833	0.00699826	4	middle	younger	5	113
0.010193	0.00984117	4	outer	younger	5	113
0.0057474	0.00552083	5	inner	younger	5	176
0.0071111	0.00729016	5	middle	younger	5	176
0.008387	0.00783902	5	outer	younger	5	176
0.0092057	0.00846418	1	inner	younger	8	576
0.010093	0.010679	1	middle	younger	8	576
0.010232	0.00843862	1	outer	younger	8	576
0.010299	0.0100801	2	inner	younger	8	170
0.012708	0.012881	2	middle	younger	8	170
0.010729	0.0101997	2	outer	younger	8	170
0.013932	0.0137749	3	inner	younger	8	122
0.011997	0.0121211	3	middle	younger	8	122
0.0067192	0.00633935	3	outer	younger	8	122
0.0094017	0.00913264	4	inner	younger	8	209
0.007226	0.00743863	4	middle	younger	8	209
0.0075917	0.00694098	4	outer	younger	8	209
0.0085631	0.00821037	5	inner	younger	8	274
0.0089404	0.00921916	5	middle	younger	8	274
0.0090502	0.0081971	5	outer	younger	8	274
0.010024	0.0114662	1	inner	older	9	438
0.0098472	0.0107259	1	middle	older	9	438
0.012638	0.0122975	1	outer	older	9	438
0.017023	0.0175663	2	inner	older	9	165
0.016189	0.01652	2	middle	older	9	165
0.016257	0.0161287	2	outer	older	9	165
0.013627	0.0139299	3	inner	older	9	92
0.016363	0.0165476	3	middle	older	9	92
0.015672	0.0156005	3	outer	older	9	92
0.018764	0.0190999	4	inner	older	9	102
0.024388	0.0245926	4	middle	older	9	102
0.013794	0.0137147	4	outer	older	9	102
0.013585	0.0144938	5	inner	older	9	276
0.015421	0.0159747	5	middle	older	9	276
0.015207	0.0149924	5	outer	older	9	276
0.013434	0.0141387	1	inner	older	10	214
0.02454	0.0249693	1	middle	older	10	214
0.026261	0.0260946	1	outer	older	10	214
0.012007	0.0129652	2	inner	older	10	291
0.014472	0.0150558	2	middle	older	10	291
0.018194	0.0179678	2	outer	older	10	291
0.011949	0.0126899	3	inner	older	10	225
0.013522	0.0139734	3	middle	older	10	225
0.012368	0.0121931	3	outer	older	10	225
0.015522	0.0158809	4	inner	older	10	109
0.016184	0.0164027	4	middle	older	10	109
0.014381	0.0142963	4	outer	older	10	109
0.012871	0.0137963	5	inner	older	10	281
0.013599	0.0141627	5	middle	older	10	281
0.016355	0.0161366	5	outer	older	10	281
0.010188	0.00933577	1	inner	younger	11	662
0.011679	0.0123525	1	middle	younger	11	662
0.012753	0.0106919	1	outer	younger	11	662
0.01107	0.0106091	2	inner	younger	11	358
0.012526	0.0128902	2	middle	younger	11	358
0.014519	0.0134044	2	outer	younger	11	358
0.010035	0.00970286	3	inner	younger	11	258
0.0083861	0.00864858	3	middle	younger	11	258
0.011039	0.0102357	3	outer	younger	11	258
0.0098395	0.00931169	4	inner	younger	11	410
0.01128	0.0116971	4	middle	younger	11	410
0.011287	0.0100105	4	outer	younger	11	410
0.012149	0.0116688	5	inner	younger	11	373
0.010699	0.0110785	5	middle	younger	11	373
0.010504	0.00934266	5	outer	younger	11	373
0.0088574	0.00787386	1	inner	younger	12	764
0.009274	0.0100513	1	middle	younger	12	764
0.011947	0.00956829	1	outer	younger	12	764
0.010557	0.0102558	2	inner	younger	12	234
0.012293	0.0125311	2	middle	younger	12	234
0.022329	0.0216004	2	outer	younger	12	234
0.0059675	0.00579886	3	inner	younger	12	131
0.006982	0.00711528	3	middle	younger	12	131
0.0074662	0.00705833	3	outer	younger	12	131
0.007853	0.00761226	4	inner	younger	12	187
0.008945	0.00913525	4	middle	younger	12	187
0.010112	0.00952978	4	outer	younger	12	187
0.0084358	0.00805603	5	inner	younger	12	295
0.0077965	0.00809663	5	middle	younger	12	295
0.015207	0.0142885	5	outer	younger	12	295
0.0079377	0.00747811	1	inner	younger	13	357
0.0097361	0.0100993	1	middle	younger	13	357
0.012031	0.0109195	1	outer	younger	13	357
0.0085506	0.00829313	2	inner	younger	13	200
0.006923	0.00712648	2	middle	younger	13	200
0.0098066	0.0091839	2	outer	younger	13	200
0.0089116	0.00869146	3	inner	younger	13	171
0.0071864	0.00736037	3	middle	younger	13	171
0.0089673	0.00843489	3	outer	younger	13	171
0.0068142	0.00661595	4	inner	younger	13	154
0.0087986	0.00895528	4	middle	younger	13	154
0.012761	0.0122815	4	outer	younger	13	154
0.0054131	0.00526634	5	inner	younger	13	114
0.0070605	0.00717648	5	middle	younger	13	114
0.013512	0.0131571	5	outer	younger	13	114
0.0085278	0.00778371	1	inner	younger	14	578
0.0090198	0.00960785	1	middle	younger	14	578
0.011886	0.0100864	1	outer	younger	14	578
0.010618	0.0103592	2	inner	younger	14	201
0.013579	0.0137835	2	middle	younger	14	201
0.011443	0.0108172	2	outer	younger	14	201
0.012639	0.0123687	3	inner	younger	14	210
0.012418	0.0126316	3	middle	younger	14	210
0.010188	0.00953416	3	outer	younger	14	210
0.0079357	0.00778637	4	inner	younger	14	116
0.0094231	0.00954112	4	middle	younger	14	116
0.01071	0.0103488	4	outer	younger	14	116
0.0079333	0.00759473	5	inner	younger	14	263
0.011823	0.0120906	5	middle	younger	14	263
0.010608	0.00978915	5	outer	younger	14	263
0.0080284	0.00938174	1	inner	older	15	411
0.0096628	0.0104873	1	middle	older	15	411
0.012954	0.0126345	1	outer	older	15	411
0.0089401	0.00960525	2	inner	older	15	202
0.012725	0.0131302	2	middle	older	15	202
0.016867	0.01671	2	outer	older	15	202
0.010336	0.0105171	3	inner	older	15	55
0.01442	0.0145303	3	middle	older	15	55
0.01494	0.0148972	3	outer	older	15	55
0.015133	0.015482	4	inner	older	15	106
0.014739	0.0149517	4	middle	older	15	106
0.016081	0.0159986	4	outer	older	15	106
0.012471	0.013663	5	inner	older	15	362
0.01347	0.0141962	5	middle	older	15	362
0.01534	0.0150586	5	outer	older	15	362
0.014875	0.0178319	1	inner	older	16	898
0.018341	0.0201425	1	middle	older	16	898
0.020021	0.0193229	1	outer	older	16	898
0.01578	0.0166197	2	inner	older	16	255
0.018412	0.0189236	2	middle	older	16	255
0.014314	0.0141158	2	outer	older	16	255
0.016504	0.0174062	3	inner	older	16	274
0.020247	0.0207967	3	middle	older	16	274
0.017255	0.017042	3	outer	older	16	274
0.01193	0.0129508	4	inner	older	16	310
0.014241	0.0148629	4	middle	older	16	310
0.014554	0.014313	4	outer	older	16	310
0.010467	0.012469	5	inner	older	16	608
0.0095614	0.0107811	5	middle	older	16	608
0.011491	0.0110184	5	outer	older	16	608
0.008737	0.00766206	1	inner	younger	17	835
0.006435	0.00728451	1	middle	younger	17	835
0.0087138	0.00611403	1	outer	younger	17	835
0.0089793	0.00870638	2	inner	younger	17	212
0.00909	0.00930568	2	middle	younger	17	212
0.0079574	0.00729734	2	outer	younger	17	212
0.010628	0.0104478	3	inner	younger	17	140
0.013336	0.0134784	3	middle	younger	17	140
0.011757	0.0113211	3	outer	younger	17	140
0.0098795	0.00976879	4	inner	younger	17	86
0.010868	0.0109555	4	middle	younger	17	86
0.0079452	0.00767744	4	outer	younger	17	86
0.0070355	0.00659909	5	inner	younger	17	339
0.008339	0.00868389	5	middle	younger	17	339
0.014131	0.0130755	5	outer	younger	17	339
0.012303	0.0154937	1	inner	older	19	969
0.013332	0.0152759	1	middle	older	19	969
0.01887	0.0181167	1	outer	older	19	969
0.0090531	0.00986642	2	inner	older	19	247
0.012773	0.0132685	2	middle	older	19	247
0.014125	0.013933	2	outer	older	19	247
0.013557	0.0140937	3	inner	older	19	163
0.0192	0.019527	3	middle	older	19	163
0.015909	0.0157823	3	outer	older	19	163
0.010826	0.0116031	4	inner	older	19	236
0.016522	0.0169954	4	middle	older	19	236
0.015185	0.0150015	4	outer	older	19	236
0.008651	0.00959933	5	inner	older	19	288
0.0091532	0.00973097	5	middle	older	19	288
0.014576	0.0143521	5	outer	older	19	288
0.011435	0.0127291	1	inner	older	20	393
0.012487	0.0132754	1	middle	older	20	393
0.012246	0.0119405	1	outer	older	20	393
0.016947	0.0170557	2	inner	older	20	33
0.017934	0.0180002	2	middle	older	20	33
0.010311	0.0102853	2	outer	older	20	33
0.015802	0.0158349	3	inner	older	20	10
0.035788	0.0358081	3	middle	older	20	10
0.025939	0.0259312	3	outer	older	20	10
0.015085	0.015467	4	inner	older	20	116
0.0235	0.0237327	4	middle	older	20	116
0.012285	0.0121948	4	outer	older	20	116
0.010388	0.0113693	5	inner	older	20	298
0.018711	0.0193088	5	middle	older	20	298
0.01404	0.0138083	5	outer	older	20	298
0.013299	0.0146293	1	inner	older	21	404
0.016517	0.0173275	1	middle	older	21	404
0.013177	0.0128629	1	outer	older	21	404
0.017926	0.0184067	2	inner	older	21	146
0.017882	0.0181749	2	middle	older	21	146
0.010111	0.0099975	2	outer	older	21	146
0.01969	0.0202959	3	inner	older	21	184
0.017335	0.0177041	3	middle	older	21	184
0.0091828	0.00903976	3	outer	older	21	184
0.020519	0.0214048	4	inner	older	21	269
0.019639	0.0201787	4	middle	older	21	269
0.012891	0.0126819	4	outer	older	21	269
0.011516	0.0119935	5	inner	older	21	145
0.017462	0.0177529	5	middle	older	21	145
0.01321	0.0130973	5	outer	older	21	145
0.01064	0.0101251	1	inner	younger	22	400
0.0088565	0.00926345	1	middle	younger	22	400
0.010639	0.0093936	1	outer	younger	22	400
0.0051416	0.00491503	2	inner	younger	22	176
0.0067243	0.00690336	2	middle	younger	22	176
0.0097871	0.00923912	2	outer	younger	22	176
0.0089654	0.00892678	3	inner	younger	22	30
0.0079046	0.00793512	3	middle	younger	22	30
0.007182	0.00708859	3	outer	younger	22	30
0.0068872	0.00677777	4	inner	younger	22	85
0.0078047	0.00789118	4	middle	younger	22	85
0.0083458	0.00808115	4	outer	younger	22	85
0.0065194	0.00624004	5	inner	younger	22	217
0.0069689	0.00718967	5	middle	younger	22	217
0.012179	0.0115034	5	outer	younger	22	217
0.012202	0.0117321	1	inner	younger	23	365
0.0099994	0.0103707	1	middle	younger	23	365
0.011008	0.00987157	1	outer	younger	23	365
0.011563	0.0114317	2	inner	younger	23	102
0.0084055	0.00850927	2	middle	younger	23	102
0.011997	0.0116794	2	outer	younger	23	102
0.0095691	0.00941333	3	inner	younger	23	121
0.0083287	0.0084518	3	middle	younger	23	121
0.0061142	0.00573747	3	outer	younger	23	121
0.010107	0.0100568	4	inner	younger	23	39
0.0053211	0.00536078	4	middle	younger	23	39
0.0040861	0.00396467	4	outer	younger	23	39
0.0073924	0.00700233	5	inner	younger	23	303
0.0092306	0.00953887	5	middle	younger	23	303
0.013182	0.0122386	5	outer	younger	23	303
0.008542	0.0106428	1	inner	older	25	638
0.011081	0.0123609	1	middle	older	25	638
0.0097578	0.00926183	1	outer	older	25	638
0.0074565	0.00782529	2	inner	older	25	112
0.0067489	0.00697359	2	middle	older	25	112
0.0079831	0.00789603	2	outer	older	25	112
0.0088281	0.00917714	3	inner	older	25	106
0.0091216	0.00933425	3	middle	older	25	106
0.0089861	0.0089037	3	outer	older	25	106
0.009254	0.00957011	4	inner	older	25	96
0.0076526	0.00784519	4	middle	older	25	96
0.006415	0.00634037	4	outer	older	25	96
0.0070014	0.00803205	5	inner	older	25	313
0.0078192	0.00844712	5	middle	older	25	313
0.0080857	0.00784238	5	outer	older	25	313
0.013453	0.0162354	1	inner	older	26	845
0.01293	0.0146252	1	middle	older	26	845
0.010754	0.0100971	1	outer	older	26	845
0.019801	0.0203509	2	inner	older	26	167
0.016193	0.016528	2	middle	older	26	167
0.015874	0.0157442	2	outer	older	26	167
0.013083	0.01387	3	inner	older	26	239
0.015681	0.0161605	3	middle	older	26	239
0.016719	0.0165332	3	outer	older	26	239
0.0093999	0.0100321	4	inner	older	26	192
0.012429	0.0128142	4	middle	older	26	192
0.020712	0.0205627	4	outer	older	26	192
0.010865	0.0120109	5	inner	older	26	348
0.0099643	0.0106624	5	middle	older	26	348
0.011407	0.0111365	5	outer	older	26	348
0.0088345	0.00799386	1	inner	younger	28	653
0.012089	0.0127533	1	middle	younger	28	653
0.015725	0.0136919	1	outer	younger	28	653
0.0099393	0.00948873	2	inner	younger	28	350
0.011326	0.0116821	2	middle	younger	28	350
0.012336	0.0112463	2	outer	younger	28	350
0.0085627	0.00823056	3	inner	younger	28	258
0.0062338	0.00649628	3	middle	younger	28	258
0.0084821	0.00767882	3	outer	younger	28	258
0.0063742	0.00605365	4	inner	younger	28	249
0.0062556	0.00650893	4	middle	younger	28	249
0.010352	0.00957674	4	outer	younger	28	249
0.0087986	0.00844329	5	inner	younger	28	276
0.010508	0.0107888	5	middle	younger	28	276
0.011029	0.0101697	5	outer	younger	28	276
0.012016	0.0115139	1	inner	younger	29	390
0.011385	0.0117818	1	middle	younger	29	390
0.011166	0.00995173	1	outer	younger	29	390
0.0057525	0.00559287	2	inner	younger	29	124
0.0070644	0.00719056	2	middle	younger	29	124
0.0087627	0.00837663	2	outer	younger	29	124
0.015853	0.0156715	3	inner	younger	29	141
0.020461	0.0206045	3	middle	younger	29	141
0.010222	0.009783	3	outer	younger	29	141
0.019884	0.0197321	4	inner	younger	29	118
0.024057	0.0241771	4	middle	younger	29	118
0.01692	0.0165526	4	outer	younger	29	118
0.021042	0.0207807	5	inner	younger	29	203
0.020786	0.0209925	5	middle	younger	29	203
0.015261	0.014629	5	outer	younger	29	203
0.01219	0.0115656	1	inner	younger	30	485
0.011886	0.0123794	1	middle	younger	30	485
0.011367	0.00985695	1	outer	younger	30	485
0.0083654	0.0081414	2	inner	younger	30	174
0.0097477	0.00992472	2	middle	younger	30	174
0.0085652	0.00802345	2	outer	younger	30	174
0.0082628	0.00811089	3	inner	younger	30	118
0.014827	0.0149471	3	middle	younger	30	118
0.012026	0.0116586	3	outer	younger	30	118
0.0085822	0.00850367	4	inner	younger	30	61
0.011809	0.0118711	4	middle	younger	30	61
0.012853	0.0126631	4	outer	younger	30	61
0.010575	0.0101322	5	inner	younger	30	344
0.015582	0.015932	5	middle	younger	30	344
0.01252	0.011449	5	outer	younger	30	344
0.0083257	0.00737435	1	inner	younger	32	739
0.010846	0.0115978	1	middle	younger	32	739
0.018563	0.0162621	1	outer	younger	32	739
0.0075298	0.00719638	2	inner	younger	32	259
0.010384	0.0106475	2	middle	younger	32	259
0.014604	0.0137976	2	outer	younger	32	259
0.0070755	0.00690557	3	inner	younger	32	132
0.0074516	0.00758589	3	middle	younger	32	132
0.007338	0.00692702	3	outer	younger	32	132
0.0065646	0.00637793	4	inner	younger	32	145
0.010009	0.0101565	4	middle	younger	32	145
0.014759	0.0143075	4	outer	younger	32	145
0.0084188	0.00791931	5	inner	younger	32	388
0.009322	0.00971674	5	middle	younger	32	388
0.012857	0.011649	5	outer	younger	32	388
0.010997	0.0125051	1	inner	older	33	458
0.015233	0.0161518	1	middle	older	33	458
0.013007	0.012651	1	outer	older	33	458
0.0069612	0.00706328	2	inner	older	33	31
0.012539	0.0126012	2	middle	older	33	31
0.016675	0.0166509	2	outer	older	33	31
0.022233	0.0222857	3	inner	older	33	16
0.021038	0.0210701	3	middle	older	33	16
0.0087558	0.00874336	3	outer	older	33	16
0.020368	0.0207039	4	inner	older	33	102
0.025103	0.0253076	4	middle	older	33	102
0.03248	0.0324007	4	outer	older	33	102
0.012646	0.0139236	5	inner	older	33	388
0.020438	0.0212164	5	middle	older	33	388
0.026033	0.0257314	5	outer	older	33	388
0.011116	0.0103861	1	inner	younger	34	567
0.0082769	0.00885375	1	middle	younger	34	567
0.008219	0.00645364	1	outer	younger	34	567
0.01017	0.00972973	2	inner	younger	34	342
0.0086193	0.00896724	2	middle	younger	34	342
0.0067148	0.00564998	2	outer	younger	34	342
0.0085107	0.00800348	3	inner	younger	34	394
0.0092668	0.00966765	3	middle	younger	34	394
0.010272	0.00904528	3	outer	younger	34	394
0.0086513	0.00822261	4	inner	younger	34	333
0.0089519	0.00929069	4	middle	younger	34	333
0.011443	0.0104062	4	outer	younger	34	333
0.0087161	0.00843031	5	inner	younger	34	222
0.0091288	0.00935466	5	middle	younger	34	222
0.0091156	0.0084244	5	outer	younger	34	222
0.011876	0.0152709	1	inner	older	35	1031
0.015769	0.0178373	1	middle	older	35	1031
0.017784	0.0169825	1	outer	older	35	1031
0.011914	0.0123322	2	inner	older	35	127
0.017045	0.0172998	2	middle	older	35	127
0.01238	0.0122813	2	outer	older	35	127
0.017663	0.0184368	3	inner	older	35	235
0.012326	0.0127974	3	middle	older	35	235
0.014699	0.0145163	3	outer	older	35	235
0.021131	0.0218422	4	inner	older	35	216
0.013355	0.0137883	4	middle	older	35	216
0.017494	0.0173261	4	outer	older	35	216
0.01144	0.0127933	5	inner	older	35	411
0.013421	0.0142455	5	middle	older	35	411
0.017225	0.0169055	5	outer	older	35	411
0.0059614	0.0055649	1	inner	younger	36	308
0.012056	0.0123694	1	middle	younger	36	308
0.01947	0.018511	1	outer	younger	36	308
0.0084573	0.00827578	2	inner	younger	36	141
0.014009	0.0141525	2	middle	younger	36	141
0.019165	0.018726	2	outer	younger	36	141
0.0083865	0.00835303	3	inner	younger	36	26
0.0061148	0.00614125	3	middle	younger	36	26
0.010905	0.010824	3	outer	younger	36	26
0.0088004	0.00876822	4	inner	younger	36	25
0.01851	0.0185354	4	middle	younger	36	25
0.016894	0.0168162	4	outer	younger	36	25
0.0068301	0.00663313	5	inner	younger	36	153
0.0086441	0.00879976	5	middle	younger	36	153
0.010372	0.00989563	5	outer	younger	36	153
0.01065	0.0101685	1	inner	younger	39	374
0.010818	0.0111985	1	middle	younger	39	374
0.0081084	0.00694395	1	outer	younger	39	374
0.006262	0.00614614	2	inner	younger	39	90
0.0062966	0.00638816	2	middle	younger	39	90
0.0070959	0.00681568	2	outer	younger	39	90
0.0081736	0.00795218	3	inner	younger	39	172
0.010312	0.010487	3	middle	younger	39	172
0.010235	0.00969948	3	outer	younger	39	172
0.011193	0.0109214	4	inner	younger	39	211
0.011188	0.0114027	4	middle	younger	39	211
0.013579	0.0129221	4	outer	younger	39	211
0.010225	0.00998684	5	inner	younger	39	185
0.010589	0.0107772	5	middle	younger	39	185
0.011985	0.011409	5	outer	younger	39	185
0.012387	0.0133979	1	inner	older	40	307
0.019329	0.0199449	1	middle	older	40	307
0.029229	0.0289903	1	outer	older	40	307
0.020451	0.0206222	2	inner	older	40	52
0.015199	0.0153033	2	middle	older	40	52
0.024959	0.0249186	2	outer	older	40	52
0.019296	0.0194376	3	inner	older	40	43
0.012021	0.0121073	3	middle	older	40	43
0.011629	0.0115956	3	outer	older	40	43
0.024141	0.0247535	4	inner	older	40	186
0.018624	0.0189971	4	middle	older	40	186
0.020171	0.0200264	4	outer	older	40	186
0.014794	0.0154163	5	inner	older	40	189
0.020139	0.0205182	5	middle	older	40	189
0.026545	0.0263981	5	outer	older	40	189

## Sheet: nQSM
nQSM_raw	nQSM_map_size_corrected	finger	layer	age_group	participant	map_size
-0.0074293	-0.00688792	1	inner	older	1	463
-0.010396	-0.00944978	1	middle	older	1	463
-0.01423	-0.0130128	1	outer	older	1	463
-0.018764	-0.0184518	2	inner	older	1	267
-0.012775	-0.0122293	2	middle	older	1	267
-0.01407	-0.0133681	2	outer	older	1	267
-0.0088114	-0.00867459	3	inner	older	1	117
-0.005533	-0.00529389	3	middle	older	1	117
-0.010543	-0.0102354	3	outer	older	1	117
-0.0077321	-0.00755671	4	inner	older	1	150
-0.0031081	-0.00280155	4	middle	older	1	150
-0.012469	-0.0120747	4	outer	older	1	150
-0.0049115	-0.0045993	5	inner	older	1	267
-0.0052458	-0.00470014	5	middle	older	1	267
-0.0090204	-0.00831847	5	outer	older	1	267
-0.0060645	-0.00307883	1	inner	younger	3	470
-0.0088194	-0.0083252	1	middle	younger	3	470
-0.012459	-0.0114196	1	outer	younger	3	470
-0.010988	-0.00909496	2	inner	younger	3	298
-0.0092663	-0.00895296	2	middle	younger	3	298
-0.010853	-0.010194	2	outer	younger	3	298
-0.0045941	-0.00384451	3	inner	younger	3	118
-0.010662	-0.0105379	3	middle	younger	3	118
-0.010279	-0.010018	3	outer	younger	3	118
-0.0055815	-0.00495896	4	inner	younger	3	98
-0.0086258	-0.00852275	4	middle	younger	3	98
-0.0085698	-0.00835307	4	outer	younger	3	98
-0.005712	-0.00390154	5	inner	younger	3	285
-0.0098121	-0.00951243	5	middle	younger	3	285
-0.013247	-0.0126167	5	outer	younger	3	285
-0.015794	-0.0150468	1	inner	older	4	639
-0.012504	-0.0111981	1	middle	older	4	639
-0.010413	-0.00873311	1	outer	older	4	639
-0.011278	-0.0110933	2	inner	older	4	158
-0.0037708	-0.0034479	2	middle	older	4	158
-0.0081144	-0.00769903	2	outer	older	4	158
-0.01051	-0.0104434	3	inner	older	4	57
-0.0071282	-0.00701171	3	middle	older	4	57
-0.010674	-0.0105242	3	outer	older	4	57
-0.0067151	-0.00663559	4	inner	older	4	68
-0.014391	-0.014252	4	middle	older	4	68
-0.012378	-0.0121992	4	outer	older	4	68
-0.0080418	-0.00784419	5	inner	older	4	169
-0.014483	-0.0141376	5	middle	older	4	169
-0.018044	-0.0175997	5	outer	older	4	169
-0.014047	-0.0137968	1	inner	older	10	214
-0.014225	-0.0137877	1	middle	older	10	214
-0.011772	-0.0112094	1	outer	older	10	214
-0.0092887	-0.00894844	2	inner	older	10	291
-0.013478	-0.0128833	2	middle	older	10	291
-0.016271	-0.015506	2	outer	older	10	291
-0.0078434	-0.00758031	3	inner	older	10	225
-0.012479	-0.0120192	3	middle	older	10	225
-0.010514	-0.00992249	3	outer	older	10	225
-0.0080248	-0.00789735	4	inner	older	10	109
-0.015914	-0.0156912	4	middle	older	10	109
-0.01527	-0.0149834	4	outer	older	10	109
-0.0080071	-0.00767853	5	inner	older	10	281
-0.012856	-0.0122817	5	middle	older	10	281
-0.013917	-0.0131783	5	outer	older	10	281
-0.012355	-0.00814965	1	inner	younger	11	662
-0.013001	-0.0123049	1	middle	younger	11	662
-0.012677	-0.0112129	1	outer	younger	11	662
-0.012751	-0.0104768	2	inner	younger	11	358
-0.012938	-0.0125616	2	middle	younger	11	358
-0.014925	-0.0141333	2	outer	younger	11	358
-0.0093856	-0.00774666	3	inner	younger	11	258
-0.007399	-0.00712772	3	middle	younger	11	258
-0.012022	-0.0114514	3	outer	younger	11	258
-0.0071565	-0.00455198	4	inner	younger	11	410
-0.0072068	-0.00677569	4	middle	younger	11	410
-0.010901	-0.00999426	4	outer	younger	11	410
-0.011686	-0.00931652	5	inner	younger	11	373
-0.0074835	-0.0070913	5	middle	younger	11	373
-0.011359	-0.0105341	5	outer	younger	11	373
-0.0093376	-0.00448429	1	inner	younger	12	764
-0.0072637	-0.00646036	1	middle	younger	12	764
-0.0088709	-0.00718127	1	outer	younger	12	764
-0.0058061	-0.00431962	2	inner	younger	12	234
-0.011266	-0.01102	2	middle	younger	12	234
-0.011294	-0.0107765	2	outer	younger	12	234
-0.0050795	-0.00424732	3	inner	younger	12	131
-0.0063495	-0.00621176	3	middle	younger	12	131
-0.0080334	-0.00774369	3	outer	younger	12	131
-0.0087228	-0.00753488	4	inner	younger	12	187
-0.0090919	-0.00889527	4	middle	younger	12	187
-0.011839	-0.0114254	4	outer	younger	12	187
-0.0078524	-0.00597841	5	inner	younger	12	295
-0.0094396	-0.00912941	5	middle	younger	12	295
-0.011605	-0.0109526	5	outer	younger	12	295
-0.010197	-0.00792916	1	inner	younger	13	357
-0.0086364	-0.00826102	1	middle	younger	13	357
-0.014067	-0.0132775	1	outer	younger	13	357
-0.01056	-0.0092895	2	inner	younger	13	200
-0.0079057	-0.0076954	2	middle	younger	13	200
-0.010707	-0.0102647	2	outer	younger	13	200
-0.011681	-0.0105947	3	inner	younger	13	171
-0.0059885	-0.0058087	3	middle	younger	13	171
-0.010037	-0.00965882	3	outer	younger	13	171
-0.0056785	-0.00470022	4	inner	younger	13	154
-0.0096683	-0.00950637	4	middle	younger	13	154
-0.017138	-0.0167974	4	outer	younger	13	154
-0.0047884	-0.00406422	5	inner	younger	13	114
-0.0079923	-0.00787243	5	middle	younger	13	114
-0.015335	-0.0150829	5	outer	younger	13	114
-0.010425	-0.00675326	1	inner	younger	14	578
-0.0086313	-0.00802354	1	middle	younger	14	578
-0.01273	-0.0114517	1	outer	younger	14	578
-0.011243	-0.00996615	2	inner	younger	14	201
-0.0069603	-0.00674895	2	middle	younger	14	201
-0.011703	-0.0112585	2	outer	younger	14	201
-0.013063	-0.011729	3	inner	younger	14	210
-0.010026	-0.00980519	3	middle	younger	14	210
-0.011959	-0.0114946	3	outer	younger	14	210
-0.0076312	-0.00689431	4	inner	younger	14	116
-0.0078402	-0.00771823	4	middle	younger	14	116
-0.010297	-0.0100405	4	outer	younger	14	116
-0.0096466	-0.00797589	5	inner	younger	14	263
-0.0060609	-0.00578436	5	middle	younger	14	263
-0.0076687	-0.00708706	5	outer	younger	14	263
-0.0070313	-0.00655072	1	inner	older	15	411
-0.012506	-0.0116661	1	middle	older	15	411
-0.014491	-0.0134105	1	outer	older	15	411
-0.009181	-0.0089448	2	inner	older	15	202
-0.014485	-0.0140722	2	middle	older	15	202
-0.019176	-0.018645	2	outer	older	15	202
-0.011003	-0.0109387	3	inner	older	15	55
-0.016935	-0.0168226	3	middle	older	15	55
-0.01833	-0.0181854	3	outer	older	15	55
-0.0081876	-0.00806366	4	inner	older	15	106
-0.0083171	-0.00810047	4	middle	older	15	106
-0.017382	-0.0171033	4	outer	older	15	106
-0.010457	-0.0100337	5	inner	older	15	362
-0.011744	-0.0110042	5	middle	older	15	362
-0.016282	-0.0153303	5	outer	older	15	362
-0.0088027	-0.00775268	1	inner	older	16	898
-0.015489	-0.0136538	1	middle	older	16	898
-0.021286	-0.0189252	1	outer	older	16	898
-0.0077868	-0.00748863	2	inner	older	16	255
-0.0059209	-0.00539977	2	middle	older	16	255
-0.0095988	-0.00892842	2	outer	older	16	255
-0.01152	-0.0111996	3	inner	older	16	274
-0.01	-0.00944004	3	middle	older	16	274
-0.01226	-0.0115397	3	outer	older	16	274
-0.013736	-0.0133735	4	inner	older	16	310
-0.010563	-0.00992946	4	middle	older	16	310
-0.0095717	-0.00875673	4	outer	older	16	310
-0.012896	-0.0121851	5	inner	older	16	608
-0.012757	-0.0115145	5	middle	older	16	608
-0.013941	-0.0123426	5	outer	older	16	608
-0.0105	-0.00519567	1	inner	younger	17	835
-0.0069264	-0.00604841	1	middle	younger	17	835
-0.010512	-0.00866535	1	outer	younger	17	835
-0.0062959	-0.00494917	2	inner	younger	17	212
-0.0047682	-0.00454528	2	middle	younger	17	212
-0.0095719	-0.00910305	2	outer	younger	17	212
-0.0056005	-0.00471115	3	inner	younger	17	140
-0.010664	-0.0105168	3	middle	younger	17	140
-0.01583	-0.0155204	3	outer	younger	17	140
-0.0052038	-0.00465749	4	inner	younger	17	86
-0.0097872	-0.00969677	4	middle	younger	17	86
-0.010161	-0.00997081	4	outer	younger	17	86
-0.0035104	-0.0013569	5	inner	younger	17	339
-0.0076507	-0.00729425	5	middle	younger	17	339
-0.016172	-0.0154223	5	outer	younger	17	339
-0.0103	-0.00916696	1	inner	older	19	969
-0.015086	-0.0131057	1	middle	older	19	969
-0.020775	-0.0182276	1	outer	older	19	969
-0.0046905	-0.00440169	2	inner	older	19	247
-0.0131	-0.0125952	2	middle	older	19	247
-0.015635	-0.0149857	2	outer	older	19	247
-0.015197	-0.0150064	3	inner	older	19	163
-0.011795	-0.0114619	3	middle	older	19	163
-0.012212	-0.0117835	3	outer	older	19	163
-0.0097533	-0.00947735	4	inner	older	19	236
-0.011491	-0.0110087	4	middle	older	19	236
-0.01655	-0.0159296	4	outer	older	19	236
-0.0086691	-0.00833235	5	inner	older	19	288
-0.01048	-0.00989143	5	middle	older	19	288
-0.015625	-0.0148679	5	outer	older	19	288
-0.012808	-0.010267	1	inner	younger	22	400
-0.0092265	-0.0088059	1	middle	younger	22	400
-0.011423	-0.0105384	1	outer	younger	22	400
-0.0054523	-0.00433426	2	inner	younger	22	176
-0.0078354	-0.00765034	2	middle	younger	22	176
-0.010911	-0.0105218	2	outer	younger	22	176
-0.010515	-0.0103244	3	inner	younger	22	30
-0.0050874	-0.00505586	3	middle	younger	22	30
-0.0071885	-0.00712215	3	outer	younger	22	30
-0.0059564	-0.00541644	4	inner	younger	22	85
-0.0059198	-0.00583042	4	middle	younger	22	85
-0.0099765	-0.00978852	4	outer	younger	22	85
-0.0068552	-0.00547671	5	inner	younger	22	217
-0.0074776	-0.00724943	5	middle	younger	22	217
-0.013298	-0.0128181	5	outer	younger	22	217
-0.010002	-0.00925599	1	inner	older	25	638
-0.007371	-0.00606714	1	middle	older	25	638
-0.0090189	-0.00734164	1	outer	older	25	638
-0.0091107	-0.00897974	2	inner	older	25	112
-0.0082613	-0.00803241	2	middle	older	25	112
-0.0099098	-0.00961536	2	outer	older	25	112
-0.010845	-0.0107211	3	inner	older	25	106
-0.012476	-0.0122594	3	middle	older	25	106
-0.010561	-0.0102823	3	outer	older	25	106
-0.0065565	-0.00644425	4	inner	older	25	96
-0.0042859	-0.00408971	4	middle	older	25	96
-0.0066692	-0.00641682	4	outer	older	25	96
-0.0080452	-0.00767921	5	inner	older	25	313
-0.0069029	-0.00626323	5	middle	older	25	313
-0.0088638	-0.00804094	5	outer	older	25	313
-0.0099603	-0.00581212	1	inner	younger	28	653
-0.0085286	-0.00784198	1	middle	younger	28	653
-0.0092749	-0.00783075	1	outer	younger	28	653
-0.011815	-0.00959163	2	inner	younger	28	350
-0.0099601	-0.00959208	2	middle	younger	28	350
-0.012697	-0.011923	2	outer	younger	28	350
-0.010176	-0.00853706	3	inner	younger	28	258
-0.0060322	-0.00576092	3	middle	younger	28	258
-0.009015	-0.00844442	3	outer	younger	28	258
-0.0033928	-0.00181103	4	inner	younger	28	249
-0.0058736	-0.00561178	4	middle	younger	28	249
-0.012063	-0.0115123	4	outer	younger	28	249
-0.0075873	-0.00583401	5	inner	younger	28	276
-0.0068895	-0.00659929	5	middle	younger	28	276
-0.01249	-0.0118796	5	outer	younger	28	276
-0.014933	-0.011852	1	inner	younger	30	485
-0.0072037	-0.00669373	1	middle	younger	30	485
-0.008498	-0.0074254	1	outer	younger	30	485
-0.010875	-0.00976967	2	inner	younger	30	174
-0.0058582	-0.00567524	2	middle	younger	30	174
-0.0071486	-0.00676379	2	outer	younger	30	174
-0.0061626	-0.00541301	3	inner	younger	30	118
-0.013187	-0.0130629	3	middle	younger	30	118
-0.013399	-0.013138	3	outer	younger	30	118
-0.010378	-0.0099905	4	inner	younger	30	61
-0.011649	-0.0115849	4	middle	younger	30	61
-0.0079469	-0.007812	4	outer	younger	30	61
-0.0084228	-0.00623754	5	inner	younger	30	344
-0.0082679	-0.00790619	5	middle	younger	30	344
-0.0097034	-0.00894262	5	outer	younger	30	344
-0.0070257	-0.00233121	1	inner	younger	32	739
-0.010864	-0.010087	1	middle	younger	32	739
-0.014886	-0.0132517	1	outer	younger	32	739
-0.0083303	-0.006685	2	inner	younger	32	259
-0.012752	-0.0124797	2	middle	younger	32	259
-0.011166	-0.0105932	2	outer	younger	32	259
-0.0078701	-0.00703157	3	inner	younger	32	132
-0.008599	-0.0084602	3	middle	younger	32	132
-0.0078272	-0.00753527	3	outer	younger	32	132
-0.006891	-0.00596989	4	inner	younger	32	145
-0.010574	-0.0104215	4	middle	younger	32	145
-0.016843	-0.0165223	4	outer	younger	32	145
-0.0088157	-0.00635093	5	inner	younger	32	388
-0.010342	-0.00993402	5	middle	younger	32	388
-0.013477	-0.0126189	5	outer	younger	32	388
-0.012981	-0.00937913	1	inner	younger	34	567
-0.0079376	-0.00734141	1	middle	younger	34	567
-0.0096723	-0.00841835	1	outer	younger	34	567
-0.0072339	-0.00506135	2	inner	younger	34	342
-0.0066668	-0.00630719	2	middle	younger	34	342
-0.0074908	-0.00673445	2	outer	younger	34	342
-0.0093689	-0.00686602	3	inner	younger	34	394
-0.0059887	-0.00557441	3	middle	younger	34	394
-0.0088591	-0.00798775	3	outer	younger	34	394
-0.0084365	-0.00632112	4	inner	younger	34	333
-0.0081482	-0.00779805	4	middle	younger	34	333
-0.012097	-0.0113606	4	outer	younger	34	333
-0.0080446	-0.00663435	5	inner	younger	34	222
-0.0075684	-0.00733497	5	middle	younger	34	222
-0.0099856	-0.00949463	5	outer	younger	34	222
-0.012638	-0.0114325	1	inner	older	35	1031
-0.014062	-0.011955	1	middle	older	35	1031
-0.016385	-0.0136746	1	outer	older	35	1031
-0.0082768	-0.0081283	2	inner	older	35	127
-0.004308	-0.00404845	2	middle	older	35	127
-0.0052778	-0.00494392	2	outer	older	35	127
-0.020275	-0.0200002	3	inner	older	35	235
-0.010481	-0.0100007	3	middle	older	35	235
-0.0093947	-0.0087769	3	outer	older	35	235
-0.02263	-0.0223774	4	inner	older	35	216
-0.010574	-0.0101326	4	middle	older	35	216
-0.0075282	-0.00696035	4	outer	older	35	216
-0.012356	-0.0118754	5	inner	older	35	411
-0.0063826	-0.00554265	5	middle	older	35	411
-0.009519	-0.00843851	5	outer	older	35	411
-0.0056438	-0.00368723	1	inner	younger	36	308
-0.011751	-0.0114271	1	middle	younger	36	308
-0.01484	-0.0141588	1	outer	younger	36	308
-0.009715	-0.0088193	2	inner	younger	36	141
-0.016352	-0.0162037	2	middle	younger	36	141
-0.02006	-0.0197482	2	outer	younger	36	141
-0.0084693	-0.00830414	3	inner	younger	36	26
-0.0057485	-0.00572116	3	middle	younger	36	26
-0.011986	-0.0119285	3	outer	younger	36	26
-0.0098865	-0.00972769	4	inner	younger	36	25
-0.019445	-0.0194187	4	middle	younger	36	25
-0.021028	-0.0209727	4	outer	younger	36	25
-0.0079892	-0.00701727	5	inner	younger	36	153
-0.01084	-0.0106791	5	middle	younger	36	153
-0.011992	-0.0116536	5	outer	younger	36	153
-0.012437	-0.0100612	1	inner	younger	39	374
-0.007969	-0.00757574	1	middle	younger	39	374
-0.0085859	-0.00775878	1	outer	younger	39	374
-0.0053858	-0.00481408	2	inner	younger	39	90
-0.0062174	-0.00612277	2	middle	younger	39	90
-0.0076713	-0.00747226	2	outer	younger	39	90
-0.0088127	-0.00772007	3	inner	younger	39	172
-0.0080299	-0.00784904	3	middle	younger	39	172
-0.0075761	-0.00719571	3	outer	younger	39	172
-0.0069256	-0.00558522	4	inner	younger	39	211
-0.0095922	-0.00937034	4	middle	younger	39	211
-0.013704	-0.0132374	4	outer	younger	39	211
-0.010375	-0.00919979	5	inner	younger	39	185
-0.0080694	-0.00787487	5	middle	younger	39	185
-0.012328	-0.0119189	5	outer	younger	39	185

## Sheet: pQSM
pQSM_raw	pQSM_map_size_corrected	finger	layer	age_group	participant	map_size
0.010364	0.0116739	1	inner	older	1	463
0.010791	0.0111312	1	middle	older	1	463
0.010148	0.00931107	1	outer	older	1	463
0.010299	0.0110544	2	inner	older	1	267
0.013782	0.0139782	2	middle	older	1	267
0.012412	0.0119294	2	outer	older	1	267
0.0099168	0.0102478	3	inner	older	1	117
0.016483	0.016569	3	middle	older	1	117
0.015428	0.0152165	3	outer	older	1	117
0.010889	0.0113134	4	inner	older	1	150
0.015536	0.0156462	4	middle	older	1	150
0.011881	0.0116099	4	outer	older	1	150
0.01102	0.0117754	5	inner	older	1	267
0.013186	0.0133822	5	middle	older	1	267
0.010208	0.00972537	5	outer	older	1	267
0.0096421	0.00970825	1	inner	younger	3	470
0.010543	0.0105917	1	middle	younger	3	470
0.014667	0.0116316	1	outer	younger	3	470
0.010656	0.0106979	2	inner	younger	3	298
0.010586	0.0106169	2	middle	younger	3	298
0.007394	0.00546942	2	outer	younger	3	298
0.005598	0.00561461	3	inner	younger	3	118
0.013224	0.0132362	3	middle	younger	3	118
0.021932	0.0211699	3	outer	younger	3	118
0.016354	0.0163678	4	inner	younger	3	98
0.012667	0.0126771	4	middle	younger	3	98
0.012085	0.0114521	4	outer	younger	3	98
0.0098029	0.00984301	5	inner	younger	3	285
0.010341	0.0103705	5	middle	younger	3	285
0.013067	0.0112264	5	outer	younger	3	285
0.011573	0.0133808	1	inner	older	4	639
0.016922	0.0173915	1	middle	older	4	639
0.015882	0.0147269	1	outer	older	4	639
0.017632	0.018079	2	inner	older	4	158
0.018304	0.0184201	2	middle	older	4	158
0.015437	0.0151514	2	outer	older	4	158
0.0090262	0.00918746	3	inner	older	4	57
0.0069783	0.00702018	3	middle	older	4	57
0.017	0.016897	3	outer	older	4	57
0.024031	0.0242234	4	inner	older	4	68
0.015114	0.015164	4	middle	older	4	68
0.018604	0.0184811	4	outer	older	4	68
0.014602	0.0150801	5	inner	older	4	169
0.013678	0.0138022	5	middle	older	4	169
0.01686	0.0165545	5	outer	older	4	169
0.0092222	0.00927808	1	inner	younger	5	397
0.0098547	0.00989581	1	middle	younger	5	397
0.0083017	0.00573775	1	outer	younger	5	397
0.0090017	0.00900916	2	inner	younger	5	53
0.011601	0.0116065	2	middle	younger	5	53
0.0052271	0.00488481	2	outer	younger	5	53
0.0064357	0.00645315	3	inner	younger	5	124
0.01083	0.0108428	3	middle	younger	5	124
0.009686	0.00888517	3	outer	younger	5	124
0.0069593	0.0069752	4	inner	younger	5	113
0.0085205	0.0085322	4	middle	younger	5	113
0.013862	0.0131322	4	outer	younger	5	113
0.0070917	0.00711647	5	inner	younger	5	176
0.0079934	0.00801162	5	middle	younger	5	176
0.0073881	0.00625144	5	outer	younger	5	176
0.010257	0.0103381	1	inner	younger	8	576
0.011903	0.0119626	1	middle	younger	8	576
0.011795	0.00807501	1	outer	younger	8	576
0.011633	0.0116569	2	inner	younger	8	170
0.013428	0.0134456	2	middle	younger	8	170
0.011997	0.0108991	2	outer	younger	8	170
0.014032	0.0140492	3	inner	younger	8	122
0.0135	0.0135126	3	middle	younger	8	122
0.0058174	0.00502949	3	outer	younger	8	122
0.0090315	0.00906092	4	inner	younger	8	209
0.0079395	0.00796114	4	middle	younger	8	209
0.0082613	0.00691151	4	outer	younger	8	209
0.009458	0.00949657	5	inner	younger	8	274
0.010346	0.0103744	5	middle	younger	8	274
0.01084	0.00907042	5	outer	younger	8	274
0.011004	0.0122431	1	inner	older	9	438
0.011361	0.0116828	1	middle	older	9	438
0.013036	0.0122443	1	outer	older	9	438
0.018438	0.0189048	2	inner	older	9	165
0.01754	0.0176612	2	middle	older	9	165
0.017456	0.0171577	2	outer	older	9	165
0.01563	0.0158903	3	inner	older	9	92
0.018406	0.0184736	3	middle	older	9	92
0.015868	0.0157017	3	outer	older	9	92
0.019011	0.0192996	4	inner	older	9	102
0.025492	0.0255669	4	middle	older	9	102
0.016461	0.0162766	4	outer	older	9	102
0.01429	0.0150708	5	inner	older	9	276
0.017655	0.0178578	5	middle	older	9	276
0.015536	0.0150371	5	outer	older	9	276
0.013756	0.0143614	1	inner	older	10	214
0.028612	0.0287692	1	middle	older	10	214
0.033196	0.0328092	1	outer	older	10	214
0.0143	0.0151233	2	inner	older	10	291
0.016377	0.0165908	2	middle	older	10	291
0.021519	0.020993	2	outer	older	10	291
0.012756	0.0133925	3	inner	older	10	225
0.014423	0.0145883	3	middle	older	10	225
0.015666	0.0152593	3	outer	older	10	225
0.018159	0.0184674	4	inner	older	10	109
0.017422	0.0175021	4	middle	older	10	109
0.014176	0.013979	4	outer	older	10	109
0.016017	0.016812	5	inner	older	10	281
0.01487	0.0150765	5	middle	older	10	281
0.021656	0.0211481	5	outer	older	10	281
0.0081655	0.00825868	1	inner	younger	11	662
0.011465	0.0115335	1	middle	younger	11	662
0.014518	0.0102426	1	outer	younger	11	662
0.0095779	0.00962829	2	inner	younger	11	358
0.012908	0.0129451	2	middle	younger	11	358
0.016587	0.0142749	2	outer	younger	11	358
0.011214	0.0112503	3	inner	younger	11	258
0.012043	0.0120697	3	middle	younger	11	258
0.0098809	0.00821465	3	outer	younger	11	258
0.011861	0.0119187	4	inner	younger	11	410
0.014643	0.0146855	4	middle	younger	11	410
0.013087	0.0104391	4	outer	younger	11	410
0.013078	0.0131305	5	inner	younger	11	373
0.013055	0.0130936	5	middle	younger	11	373
0.01079	0.00838105	5	outer	younger	11	373
0.0092037	0.00931123	1	inner	younger	12	764
0.010183	0.0102621	1	middle	younger	12	764
0.015369	0.0104348	1	outer	younger	12	764
0.01163	0.0116629	2	inner	younger	12	234
0.013423	0.0134472	2	middle	younger	12	234
0.028065	0.0265538	2	outer	younger	12	234
0.0089836	0.00900204	3	inner	younger	12	131
0.0076096	0.00762316	3	middle	younger	12	131
0.0074979	0.00665186	3	outer	younger	12	131
0.0075325	0.00755882	4	inner	younger	12	187
0.0093303	0.00934966	4	middle	younger	12	187
0.009126	0.00791829	4	outer	younger	12	187
0.010266	0.0103075	5	inner	younger	12	295
0.0065792	0.00660974	5	middle	younger	12	295
0.020568	0.0186628	5	outer	younger	12	295
0.0060669	0.00611715	1	inner	younger	13	357
0.01143	0.011467	1	middle	younger	13	357
0.01011	0.00780438	1	outer	younger	13	357
0.0054356	0.00546375	2	inner	younger	13	200
0.006185	0.00620571	2	middle	younger	13	200
0.0063069	0.00501524	2	outer	younger	13	200
0.0066573	0.00668137	3	inner	younger	13	171
0.0084623	0.00848001	3	middle	younger	13	171
0.0086482	0.00754383	3	outer	younger	13	171
0.0081771	0.00819878	4	inner	younger	13	154
0.0090757	0.00909165	4	middle	younger	13	154
0.0046039	0.00360932	4	outer	younger	13	154
0.0059465	0.00596255	5	inner	younger	13	114
0.0069428	0.0069546	5	middle	younger	13	114
0.0098494	0.00911315	5	outer	younger	13	114
0.0077123	0.00779365	1	inner	younger	14	578
0.010126	0.0101858	1	middle	younger	14	578
0.011698	0.00796509	1	outer	younger	14	578
0.011046	0.0110743	2	inner	younger	14	201
0.016071	0.0160918	2	middle	younger	14	201
0.011931	0.0106329	2	outer	younger	14	201
0.013757	0.0137866	3	inner	younger	14	210
0.014428	0.0144497	3	middle	younger	14	210
0.0075796	0.00622335	3	outer	younger	14	210
0.0087555	0.00877183	4	inner	younger	14	116
0.010439	0.010451	4	middle	younger	14	116
0.010969	0.0102198	4	outer	younger	14	116
0.0075632	0.00760022	5	inner	younger	14	263
0.012893	0.0129202	5	middle	younger	14	263
0.011461	0.00976246	5	outer	younger	14	263
0.0089317	0.0100945	1	inner	older	15	411
0.0080394	0.0083414	1	middle	older	15	411
0.011903	0.0111601	1	outer	older	15	411
0.008842	0.00941348	2	inner	older	15	202
0.0081947	0.00834313	2	middle	older	15	202
0.011988	0.0116229	2	outer	older	15	202
0.0070945	0.0072501	3	inner	older	15	55
0.0048401	0.00488051	3	middle	older	15	55
0.0059263	0.00582688	3	outer	older	15	55
0.016808	0.0171079	4	inner	older	15	106
0.018624	0.0187019	4	middle	older	15	106
0.016644	0.0164524	4	outer	older	15	106
0.01614	0.0171641	5	inner	older	15	362
0.015289	0.015555	5	middle	older	15	362
0.016129	0.0154746	5	outer	older	15	362
0.017028	0.0195685	1	inner	older	16	898
0.020672	0.0213318	1	middle	older	16	898
0.020395	0.0187718	1	outer	older	16	898
0.01711	0.0178314	2	inner	older	16	255
0.020548	0.0207354	2	middle	older	16	255
0.017216	0.0167551	2	outer	older	16	255
0.019406	0.0201812	3	inner	older	16	274
0.023017	0.0232183	3	middle	older	16	274
0.019219	0.0187237	3	outer	older	16	274
0.011875	0.012752	4	inner	older	16	310
0.015712	0.0159398	4	middle	older	16	310
0.018464	0.0179036	4	outer	older	16	310
0.0091516	0.0108717	5	inner	older	16	608
0.0085784	0.00902515	5	middle	older	16	608
0.0086349	0.00753587	5	outer	older	16	608
0.0064351	0.00655263	1	inner	younger	17	835
0.0069317	0.00701816	1	middle	younger	17	835
0.0069456	0.0015529	1	outer	younger	17	835
0.0098417	0.00987154	2	inner	younger	17	212
0.010034	0.010056	2	middle	younger	17	212
0.0073931	0.00602394	2	outer	younger	17	212
0.011913	0.0119327	3	inner	younger	17	140
0.014595	0.0146095	3	middle	younger	17	140
0.0091429	0.00823874	3	outer	younger	17	140
0.010265	0.0102771	4	inner	younger	17	86
0.011288	0.0112969	4	middle	younger	17	86
0.0054409	0.00488548	4	outer	younger	17	86
0.0075176	0.00756531	5	inner	younger	17	339
0.009759	0.0097941	5	middle	younger	17	339
0.010777	0.00858763	5	outer	younger	17	339
0.013377	0.0161184	1	inner	older	19	969
0.013166	0.013878	1	middle	older	19	969
0.015297	0.0135454	1	outer	older	19	969
0.011255	0.0119538	2	inner	older	19	247
0.013458	0.0136395	2	middle	older	19	247
0.011597	0.0111505	2	outer	older	19	247
0.015295	0.0157561	3	inner	older	19	163
0.019683	0.0198028	3	middle	older	19	163
0.017479	0.0171844	3	outer	older	19	163
0.01202	0.0126877	4	inner	older	19	236
0.019422	0.0195954	4	middle	older	19	236
0.015762	0.0153354	4	outer	older	19	236
0.0090721	0.00988688	5	inner	older	19	288
0.0096438	0.00985542	5	middle	older	19	288
0.013384	0.0128634	5	outer	older	19	288
0.012172	0.0132838	1	inner	older	20	393
0.015459	0.0157478	1	middle	older	20	393
0.012611	0.0119006	1	outer	older	20	393
0.016961	0.0170544	2	inner	older	20	33
0.018985	0.0190092	2	middle	older	20	33
0.011111	0.0110513	2	outer	older	20	33
0.017685	0.0177133	3	inner	older	20	10
0.035788	0.0357953	3	middle	older	20	10
0.025939	0.0259209	3	outer	older	20	10
0.018064	0.0183922	4	inner	older	20	116
0.025647	0.0257322	4	middle	older	20	116
0.012654	0.0124443	4	outer	older	20	116
0.0118	0.0126431	5	inner	older	20	298
0.021568	0.021787	5	middle	older	20	298
0.014734	0.0141953	5	outer	older	20	298
0.015078	0.016221	1	inner	older	21	404
0.018073	0.0183699	1	middle	older	21	404
0.016876	0.0161457	1	outer	older	21	404
0.019445	0.019858	2	inner	older	21	146
0.018735	0.0188423	2	middle	older	21	146
0.010954	0.0106901	2	outer	older	21	146
0.021787	0.0223076	3	inner	older	21	184
0.017843	0.0179782	3	middle	older	21	184
0.01112	0.0107874	3	outer	older	21	184
0.021388	0.022149	4	inner	older	21	269
0.020377	0.0205747	4	middle	older	21	269
0.014693	0.0142068	4	outer	older	21	269
0.013252	0.0136622	5	inner	older	21	145
0.017988	0.0180945	5	middle	older	21	145
0.015173	0.0149109	5	outer	older	21	145
0.0063221	0.0063784	1	inner	younger	22	400
0.0089716	0.00901302	1	middle	younger	22	400
0.010555	0.00797167	1	outer	younger	22	400
0.0058333	0.00585807	2	inner	younger	22	176
0.0061171	0.00613532	2	middle	younger	22	176
0.0085572	0.00742054	2	outer	younger	22	176
0.0081416	0.00814582	3	inner	younger	22	30
0.0093956	0.00939871	3	middle	younger	22	30
0.0078531	0.00765935	3	outer	younger	22	30
0.0088989	0.00891086	4	inner	younger	22	85
0.0099815	0.0099903	4	middle	younger	22	85
0.005477	0.00492804	4	outer	younger	22	85
0.0071165	0.00714704	5	inner	younger	22	217
0.0073356	0.00735807	5	middle	younger	22	217
0.009093	0.00769154	5	outer	younger	22	217
0.012658	0.0127094	1	inner	younger	23	365
0.011302	0.0113398	1	middle	younger	23	365
0.012339	0.00998171	1	outer	younger	23	365
0.012005	0.0120194	2	inner	younger	23	102
0.0099164	0.00992696	2	middle	younger	23	102
0.01864	0.0179813	2	outer	younger	23	102
0.0097317	0.00974873	3	inner	younger	23	121
0.0084724	0.00848493	3	middle	younger	23	121
0.0066411	0.00585964	3	outer	younger	23	121
0.010449	0.0104545	4	inner	younger	23	39
0.0057181	0.00572214	4	middle	younger	23	39
0.0043974	0.00414553	4	outer	younger	23	39
0.0086828	0.00872545	5	inner	younger	23	303
0.0065576	0.00658897	5	middle	younger	23	303
0.0075429	0.00558603	5	outer	younger	23	303
0.0081927	0.00999766	1	inner	older	25	638
0.012353	0.0128218	1	middle	older	25	638
0.011107	0.00995374	1	outer	older	25	638
0.0053577	0.00567456	2	inner	older	25	112
0.0068653	0.0069476	2	middle	older	25	112
0.0082791	0.00807665	2	outer	older	25	112
0.0082913	0.00859118	3	inner	older	25	106
0.008484	0.00856189	3	middle	older	25	106
0.0057767	0.00558509	3	outer	older	25	106
0.012769	0.0130406	4	inner	older	25	96
0.0092921	0.00936264	4	middle	older	25	96
0.0071098	0.00693627	4	outer	older	25	96
0.006522	0.0074075	5	inner	older	25	313
0.0084733	0.00870329	5	middle	older	25	313
0.0081589	0.00759312	5	outer	older	25	313
0.01555	0.0179406	1	inner	older	26	845
0.015095	0.0157159	1	middle	older	26	845
0.011209	0.00968156	1	outer	older	26	845
0.019811	0.0202835	2	inner	older	26	167
0.017794	0.0179167	2	middle	older	26	167
0.013625	0.0133231	2	outer	older	26	167
0.016043	0.0167192	3	inner	older	26	239
0.018805	0.0189806	3	middle	older	26	239
0.019622	0.01919	3	outer	older	26	239
0.012844	0.0133872	4	inner	older	26	192
0.010906	0.0110471	4	middle	older	26	192
0.011126	0.0107789	4	outer	older	26	192
0.011503	0.0124875	5	inner	older	26	348
0.011242	0.0114977	5	middle	older	26	348
0.011196	0.0105669	5	outer	older	26	348
0.0091297	0.00922161	1	inner	younger	28	653
0.013489	0.0135566	1	middle	younger	28	653
0.018217	0.0139997	1	outer	younger	28	653
0.0094537	0.00950296	2	inner	younger	28	350
0.012474	0.0125102	2	middle	younger	28	350
0.012669	0.0104086	2	outer	younger	28	350
0.0054235	0.00545981	3	inner	younger	28	258
0.0070585	0.00708521	3	middle	younger	28	258
0.0079717	0.00630545	3	outer	younger	28	258
0.0076672	0.00770225	4	inner	younger	28	249
0.007193	0.00721878	4	middle	younger	28	249
0.0073527	0.00574458	4	outer	younger	28	249
0.01033	0.0103688	5	inner	younger	28	276
0.01216	0.0121886	5	middle	younger	28	276
0.010559	0.0087765	5	outer	younger	28	276
0.01276	0.0128149	1	inner	younger	29	390
0.012265	0.0123054	1	middle	younger	29	390
0.0090068	0.00648806	1	outer	younger	29	390
0.0063482	0.00636565	2	inner	younger	29	124
0.0062414	0.00625424	2	middle	younger	29	124
0.0057479	0.00494707	2	outer	younger	29	124
0.016908	0.0169278	3	inner	younger	29	141
0.021613	0.0216276	3	middle	younger	29	141
0.012039	0.0111284	3	outer	younger	29	141
0.020574	0.0205906	4	inner	younger	29	118
0.025282	0.0252942	4	middle	younger	29	118
0.017468	0.0167059	4	outer	younger	29	118
0.021117	0.0211456	5	inner	younger	29	203
0.022146	0.022167	5	middle	younger	29	203
0.013772	0.012461	5	outer	younger	29	203
0.011257	0.0113253	1	inner	younger	30	485
0.014339	0.0143892	1	middle	younger	30	485
0.013283	0.0101507	1	outer	younger	30	485
0.008292	0.00831649	2	inner	younger	30	174
0.010732	0.01075	2	middle	younger	30	174
0.0092139	0.00809015	2	outer	younger	30	174
0.009737	0.00975361	3	inner	younger	30	118
0.015022	0.0150342	3	middle	younger	30	118
0.012597	0.0118349	3	outer	younger	30	118
0.0093942	0.00940279	4	inner	younger	30	61
0.011874	0.0118803	4	middle	younger	30	61
0.013619	0.013225	4	outer	younger	30	61
0.011751	0.0117994	5	inner	younger	30	344
0.017066	0.0171016	5	middle	younger	30	344
0.013865	0.0116433	5	outer	younger	30	344
0.0096703	0.00977431	1	inner	younger	32	739
0.011597	0.0116735	1	middle	younger	32	739
0.024406	0.0196333	1	outer	younger	32	739
0.0068892	0.00692565	2	inner	younger	32	259
0.0086269	0.00865372	2	middle	younger	32	259
0.019958	0.0182853	2	outer	younger	32	259
0.0068209	0.00683948	3	inner	younger	32	132
0.0069039	0.00691757	3	middle	younger	32	132
0.0077579	0.0069054	3	outer	younger	32	132
0.0068345	0.00685491	4	inner	younger	32	145
0.0097128	0.00972781	4	middle	younger	32	145
0.013668	0.0127315	4	outer	younger	32	145
0.0080451	0.00809971	5	inner	younger	32	388
0.0082722	0.00831237	5	middle	younger	32	388
0.012449	0.00994317	5	outer	younger	32	388
0.011724	0.0130197	1	inner	older	33	458
0.016415	0.0167515	1	middle	older	33	458
0.013353	0.0125251	1	outer	older	33	458
0.0078621	0.0079498	2	inner	older	33	31
0.0096861	0.00970888	2	middle	older	33	31
0.0055607	0.00550466	2	outer	older	33	31
0.022233	0.0222783	3	inner	older	33	16
0.021038	0.0210498	3	middle	older	33	16
0.0095816	0.00955268	3	outer	older	33	16
0.021407	0.0216956	4	inner	older	33	102
0.026273	0.0263479	4	middle	older	33	102
0.041606	0.0414216	4	outer	older	33	102
0.015375	0.0164727	5	inner	older	33	388
0.027889	0.0281741	5	middle	older	33	388
0.031613	0.0309116	5	outer	older	33	388
0.010996	0.0110758	1	inner	younger	34	567
0.0092227	0.00928141	1	middle	younger	34	567
0.0074012	0.00373933	1	outer	younger	34	567
0.010941	0.0109891	2	inner	younger	34	342
0.010516	0.0105514	2	middle	younger	34	342
0.0064168	0.00420805	2	outer	younger	34	342
0.0080364	0.00809186	3	inner	younger	34	394
0.011162	0.0112028	3	middle	younger	34	394
0.013192	0.0106474	3	outer	younger	34	394
0.0092038	0.00925067	4	inner	younger	34	333
0.0097889	0.00982338	4	middle	younger	34	333
0.011712	0.00956138	4	outer	younger	34	333
0.0091436	0.00917485	5	inner	younger	34	222
0.010033	0.010056	5	middle	younger	34	222
0.0089353	0.00750155	5	outer	younger	34	222
0.011686	0.0146028	1	inner	older	35	1031
0.017475	0.0182326	1	middle	older	35	1031
0.019293	0.0174293	1	outer	older	35	1031
0.015565	0.0159243	2	inner	older	35	127
0.019512	0.0196053	2	middle	older	35	127
0.013866	0.0136364	2	outer	older	35	127
0.01195	0.0126148	3	inner	older	35	235
0.013917	0.0140897	3	middle	older	35	235
0.016533	0.0161082	3	outer	older	35	235
0.0096362	0.0102473	4	inner	older	35	216
0.015683	0.0158417	4	middle	older	35	216
0.019123	0.0187326	4	outer	older	35	216
0.0091766	0.0103394	5	inner	older	35	411
0.015471	0.015773	5	middle	older	35	411
0.018147	0.0174041	5	outer	older	35	411
0.010771	0.0108236	1	inner	younger	39	374
0.011714	0.0117527	1	middle	younger	39	374
0.008535	0.00611959	1	outer	younger	39	374
0.0082939	0.00830657	2	inner	younger	39	90
0.0067669	0.00677622	2	middle	younger	39	90
0.0073407	0.00675945	2	outer	younger	39	90
0.0087181	0.00874231	3	inner	younger	39	172
0.011264	0.0112818	3	middle	younger	39	172
0.012601	0.0114902	3	outer	younger	39	172
0.012314	0.0123437	4	inner	younger	39	211
0.012174	0.0121958	4	middle	younger	39	211
0.01452	0.0131573	4	outer	younger	39	211
0.011045	0.011071	5	inner	younger	39	185
0.013027	0.0130462	5	middle	younger	39	185
0.012266	0.0110712	5	outer	younger	39	185
0.014715	0.0155835	1	inner	older	40	307
0.010323	0.0105486	1	middle	older	40	307
0.030421	0.0298661	1	outer	older	40	307
0.020814	0.0209611	2	inner	older	40	52
0.01407	0.0141082	2	middle	older	40	52
0.014539	0.014445	2	outer	older	40	52
0.02099	0.0211117	3	inner	older	40	43
0.013344	0.0133756	3	middle	older	40	43
0.011135	0.0110573	3	outer	older	40	43
0.026042	0.0265682	4	inner	older	40	186
0.025773	0.0259097	4	middle	older	40	186
0.031033	0.0306968	4	outer	older	40	186
0.01659	0.0171247	5	inner	older	40	189
0.024529	0.0246679	5	middle	older	40	189
0.014675	0.0143334	5	outer	older	40	189

## Sheet: qT1
qT1_raw	qT1_map_size_corrected	finger	layer	age_group	participant	map_size
1678.7	1693.69	1	inner	older	1	463
1905.6	1883.71	1	middle	older	1	463
2171.7	2138.5	1	outer	older	1	463
1698.4	1707.05	2	inner	older	1	267
1891	1878.37	2	middle	older	1	267
2253.6	2234.46	2	outer	older	1	267
1691.5	1695.29	3	inner	older	1	117
1938.6	1933.07	3	middle	older	1	117
2324.3	2315.91	3	outer	older	1	117
1721.1	1725.96	4	inner	older	1	150
1928.1	1921.01	4	middle	older	1	150
2317.6	2306.84	4	outer	older	1	150
1730.4	1739.05	5	inner	older	1	267
1957.3	1944.67	5	middle	older	1	267
2307.7	2288.56	5	outer	older	1	267
1575	1588.21	1	inner	older	2	408
1756.8	1737.51	1	middle	older	2	408
1956.2	1926.95	1	outer	older	2	408
1520.1	1526.61	2	inner	older	2	201
1716.4	1706.9	2	middle	older	2	201
1887.2	1872.79	2	outer	older	2	201
1527.3	1527.59	3	inner	older	2	9
1695.7	1695.27	3	middle	older	2	9
1796.6	1795.95	3	outer	older	2	9
1507.5	1511.64	4	inner	older	2	128
1689	1682.95	4	middle	older	2	128
1832.9	1823.72	4	outer	older	2	128
1575.3	1583.27	5	inner	older	2	246
1717.4	1705.77	5	middle	older	2	246
1866	1848.36	5	outer	older	2	246
1709.3	1732.5	1	inner	younger	3	470
2027	2035.06	1	middle	younger	3	470
2283	2276.6	1	outer	younger	3	470
1685	1699.71	2	inner	younger	3	298
1962.8	1967.91	2	middle	younger	3	298
2235.7	2231.64	2	outer	younger	3	298
1704.9	1710.73	3	inner	younger	3	118
1952.4	1954.42	3	middle	younger	3	118
2335.6	2333.99	3	outer	younger	3	118
1757.8	1762.64	4	inner	younger	3	98
2060	2061.68	4	middle	younger	3	98
2272.8	2271.46	4	outer	younger	3	98
1720.4	1734.47	5	inner	younger	3	285
1985.3	1990.19	5	middle	younger	3	285
2261.3	2257.42	5	outer	younger	3	285
1539.7	1560.39	1	inner	older	4	639
1834.5	1804.28	1	middle	older	4	639
2013.1	1967.28	1	outer	older	4	639
1519.3	1524.42	2	inner	older	4	158
1772.2	1764.73	2	middle	older	4	158
1927.3	1915.97	2	outer	older	4	158
1592.9	1594.75	3	inner	older	4	57
1765.9	1763.2	3	middle	older	4	57
1918.6	1914.51	3	outer	older	4	57
1567.3	1569.5	4	inner	older	4	68
1808.4	1805.18	4	middle	older	4	68
1925	1920.12	4	outer	older	4	68
1530.6	1536.07	5	inner	older	4	169
1807.1	1799.11	5	middle	older	4	169
1964.8	1952.68	5	outer	older	4	169
1598.4	1618	1	inner	younger	5	397
1846.2	1853.01	1	middle	younger	5	397
2132.1	2126.69	1	outer	younger	5	397
1621.9	1624.52	2	inner	younger	5	53
1789.4	1790.31	2	middle	younger	5	53
2049.2	2048.48	2	outer	younger	5	53
1649.6	1655.72	3	inner	younger	5	124
1819	1821.13	3	middle	younger	5	124
1916.9	1915.21	3	outer	younger	5	124
1624	1629.58	4	inner	younger	5	113
1975.2	1977.14	4	middle	younger	5	113
2194.4	2192.86	4	outer	younger	5	113
1631.1	1639.79	5	inner	younger	5	176
1870.4	1873.42	5	middle	younger	5	176
2117.5	2115.1	5	outer	younger	5	176
1605.2	1629.84	1	inner	older	6	761
1866.7	1830.72	1	middle	older	6	761
2239.3	2184.74	1	outer	older	6	761
1588.1	1595.06	2	inner	older	6	215
1838.1	1827.93	2	middle	older	6	215
2280.6	2265.18	2	outer	older	6	215
1620.8	1626.79	3	inner	older	6	185
1950.3	1941.55	3	middle	older	6	185
2415.6	2402.34	3	outer	older	6	185
1595.8	1604.54	4	inner	older	6	270
1973.6	1960.83	4	middle	older	6	270
2416.1	2396.74	4	outer	older	6	270
1577.7	1601.79	5	inner	older	6	744
1930	1894.82	5	middle	older	6	744
2410.6	2357.25	5	outer	older	6	744
1463.8	1501.13	1	inner	older	7	1153
1681.4	1626.88	1	middle	older	7	1153
1842.1	1759.43	1	outer	older	7	1153
1486.3	1495.04	2	inner	older	7	270
1677.9	1665.13	2	middle	older	7	270
1806.8	1787.44	2	outer	older	7	270
1485.2	1498.93	3	inner	older	7	424
1689.9	1669.85	3	middle	older	7	424
1860.9	1830.5	3	outer	older	7	424
1464.5	1468.52	4	inner	older	7	124
1602.4	1596.54	4	middle	older	7	124
1800.2	1791.31	4	outer	older	7	124
1480.4	1493.13	5	inner	older	7	393
1658	1639.42	5	middle	older	7	393
1852.4	1824.22	5	outer	older	7	393
1665.6	1694.03	1	inner	younger	8	576
1869.8	1879.68	1	middle	younger	8	576
1970.7	1962.85	1	outer	younger	8	576
1696.3	1704.69	2	inner	younger	8	170
1893.3	1896.22	2	middle	younger	8	170
1982.9	1980.58	2	outer	younger	8	170
1642.3	1648.32	3	inner	younger	8	122
1847.8	1849.89	3	middle	younger	8	122
1987.2	1985.54	3	outer	younger	8	122
1645.9	1656.22	4	inner	younger	8	209
1885.4	1888.99	4	middle	younger	8	209
2030.4	2027.55	4	outer	younger	8	209
1683.9	1697.43	5	inner	younger	8	274
1922.3	1927	5	middle	younger	8	274
2092.4	2088.67	5	outer	younger	8	274
1580.9	1595.08	1	inner	older	9	438
1808.4	1787.69	1	middle	older	9	438
1969.7	1938.29	1	outer	older	9	438
1628.8	1634.14	2	inner	older	9	165
1839	1831.2	2	middle	older	9	165
1993.6	1981.77	2	outer	older	9	165
1639.4	1642.38	3	inner	older	9	92
1806	1801.65	3	middle	older	9	92
2031.1	2024.5	3	outer	older	9	92
1673.7	1677	4	inner	older	9	102
1816.3	1811.48	4	middle	older	9	102
1920.3	1912.99	4	outer	older	9	102
1575.3	1584.24	5	inner	older	9	276
1781.4	1768.35	5	middle	older	9	276
1969.8	1950.01	5	outer	older	9	276
1708.5	1715.43	1	inner	older	10	214
2167.8	2157.68	1	middle	older	10	214
2473.6	2458.26	1	outer	older	10	214
1682.7	1692.12	2	inner	older	10	291
1961.1	1947.34	2	middle	older	10	291
2293.5	2272.63	2	outer	older	10	291
1731.5	1738.79	3	inner	older	10	225
2094	2083.36	3	middle	older	10	225
2483.1	2466.97	3	outer	older	10	225
1723.2	1726.73	4	inner	older	10	109
2076.6	2071.45	4	middle	older	10	109
2647.1	2639.28	4	outer	older	10	109
1677.4	1686.5	5	inner	older	10	281
2125.4	2112.11	5	middle	older	10	281
2595.4	2575.25	5	outer	older	10	281
1585.2	1617.88	1	inner	younger	11	662
1770.9	1782.26	1	middle	younger	11	662
1918.9	1909.88	1	outer	younger	11	662
1583.1	1600.77	2	inner	younger	11	358
1783.7	1789.84	2	middle	younger	11	358
1934.9	1930.02	2	outer	younger	11	358
1579.2	1591.94	3	inner	younger	11	258
1794.7	1799.13	3	middle	younger	11	258
1953.1	1949.58	3	outer	younger	11	258
1558.1	1578.34	4	inner	younger	11	410
1808.1	1815.13	4	middle	younger	11	410
1964.5	1958.91	4	outer	younger	11	410
1584.2	1602.61	5	inner	younger	11	373
1827.1	1833.5	5	middle	younger	11	373
2005.1	2000.02	5	outer	younger	11	373
1635	1672.71	1	inner	younger	12	764
1910	1923.11	1	middle	younger	12	764
2183.7	2173.29	1	outer	younger	12	764
1617.7	1629.25	2	inner	younger	12	234
1914.8	1918.81	2	middle	younger	12	234
2174.2	2171.01	2	outer	younger	12	234
1562.6	1569.07	3	inner	younger	12	131
1822.6	1824.85	3	middle	younger	12	131
2084.7	2082.92	3	outer	younger	12	131
1569.3	1578.53	4	inner	younger	12	187
1843.4	1846.61	4	middle	younger	12	187
2103.3	2100.75	4	outer	younger	12	187
1612.7	1627.26	5	inner	younger	12	295
1911.5	1916.56	5	middle	younger	12	295
2180.9	2176.88	5	outer	younger	12	295
1622.6	1640.22	1	inner	younger	13	357
1838.4	1844.52	1	middle	younger	13	357
2042.1	2037.24	1	outer	younger	13	357
1557.2	1567.07	2	inner	younger	13	200
1860	1863.43	2	middle	younger	13	200
2142.9	2140.17	2	outer	younger	13	200
1686.1	1694.54	3	inner	younger	13	171
1821	1823.93	3	middle	younger	13	171
2020.2	2017.87	3	outer	younger	13	171
1635.3	1642.9	4	inner	younger	13	154
1856.4	1859.04	4	middle	younger	13	154
2125.2	2123.1	4	outer	younger	13	154
1629.9	1635.53	5	inner	younger	13	114
1896.1	1898.06	5	middle	younger	13	114
2245.5	2243.95	5	outer	younger	13	114
1636.2	1664.73	1	inner	younger	14	578
1860	1869.92	1	middle	younger	14	578
2085.3	2077.42	1	outer	younger	14	578
1696.9	1706.82	2	inner	younger	14	201
1881.1	1884.55	2	middle	younger	14	201
2086.3	2083.56	2	outer	younger	14	201
1685.9	1696.27	3	inner	younger	14	210
1958.3	1961.9	3	middle	younger	14	210
2275.6	2272.74	3	outer	younger	14	210
1729.5	1735.23	4	inner	younger	14	116
1905.2	1907.19	4	middle	younger	14	116
2086.9	2085.32	4	outer	younger	14	116
1707.5	1720.48	5	inner	younger	14	263
1890.4	1894.91	5	middle	younger	14	263
2070	2066.42	5	outer	younger	14	263
1617.1	1630.41	1	inner	older	15	411
1960.6	1941.17	1	middle	older	15	411
2244.9	2215.43	1	outer	older	15	411
1634.3	1640.84	2	inner	older	15	202
1869.8	1860.25	2	middle	older	15	202
2073.5	2059.02	2	outer	older	15	202
1648	1649.78	3	inner	older	15	55
1883.2	1880.6	3	middle	older	15	55
2119.4	2115.46	3	outer	older	15	55
1689.9	1693.33	4	inner	older	15	106
1897.7	1892.69	4	middle	older	15	106
2095	2087.4	4	outer	older	15	106
1638.5	1650.22	5	inner	older	15	362
1892.3	1875.18	5	middle	older	15	362
2153.7	2127.74	5	outer	older	15	362
1733.7	1762.78	1	inner	older	16	898
2182.1	2139.64	1	middle	older	16	898
2663.4	2599.01	1	outer	older	16	898
1726.7	1734.96	2	inner	older	16	255
2029.7	2017.64	2	middle	older	16	255
2431.7	2413.42	2	outer	older	16	255
1697.9	1706.77	3	inner	older	16	274
1903.2	1890.24	3	middle	older	16	274
2319.5	2299.85	3	outer	older	16	274
1701.6	1711.64	4	inner	older	16	310
2028.8	2014.14	4	middle	older	16	310
2551.3	2529.07	4	outer	older	16	310
1693.2	1712.89	5	inner	older	16	608
2064.8	2036.05	5	middle	older	16	608
2513.9	2470.31	5	outer	older	16	608
1698.4	1739.62	1	inner	younger	17	835
1876.3	1890.62	1	middle	younger	17	835
1969	1957.62	1	outer	younger	17	835
1729	1739.47	2	inner	younger	17	212
1885.3	1888.94	2	middle	younger	17	212
1987.3	1984.41	2	outer	younger	17	212
1791.6	1798.51	3	inner	younger	17	140
1977.2	1979.6	3	middle	younger	17	140
2103.9	2101.99	3	outer	younger	17	140
1777	1781.25	4	inner	younger	17	86
1937.9	1939.38	4	middle	younger	17	86
2077	2075.83	4	outer	younger	17	86
1749.7	1766.43	5	inner	younger	17	339
1965.1	1970.92	5	middle	younger	17	339
2118.9	2114.28	5	outer	younger	17	339
1562.3	1571.72	1	inner	older	18	291
1855.4	1841.64	1	middle	older	18	291
2144.3	2123.43	1	outer	older	18	291
1554.5	1565.61	2	inner	older	18	343
1862.8	1846.58	2	middle	older	18	343
2106.3	2081.71	2	outer	older	18	343
1605	1607.78	3	inner	older	18	86
1842	1837.93	3	middle	older	18	86
2034	2027.83	3	outer	older	18	86
1611.9	1618.38	4	inner	older	18	200
1873.7	1864.24	4	middle	older	18	200
2076.7	2062.36	4	outer	older	18	200
1643.8	1657.01	5	inner	older	18	408
1890.6	1871.31	5	middle	older	18	408
2096.1	2066.85	5	outer	older	18	408
1585.6	1616.98	1	inner	older	19	969
1923	1877.18	1	middle	older	19	969
2404.5	2335.02	1	outer	older	19	969
1572.9	1580.9	2	inner	older	19	247
1907.9	1896.22	2	middle	older	19	247
2336.2	2318.49	2	outer	older	19	247
1599.1	1604.38	3	inner	older	19	163
1796.6	1788.89	3	middle	older	19	163
2105.6	2093.91	3	outer	older	19	163
1652.9	1660.54	4	inner	older	19	236
1870.5	1859.34	4	middle	older	19	236
2154.2	2137.28	4	outer	older	19	236
1605.8	1615.13	5	inner	older	19	288
1882.9	1869.28	5	middle	older	19	288
2281.2	2260.55	5	outer	older	19	288
1494.3	1507.03	1	inner	older	20	393
1704	1685.42	1	middle	older	20	393
1980.8	1952.62	1	outer	older	20	393
1540.4	1541.47	2	inner	older	20	33
1751.2	1749.64	2	middle	older	20	33
2019.6	2017.23	2	outer	older	20	33
1472	1472.32	3	inner	older	20	10
1660.5	1660.03	3	middle	older	20	10
1747.1	1746.38	3	outer	older	20	10
1514	1517.76	4	inner	older	20	116
1665	1659.51	4	middle	older	20	116
1757.9	1749.58	4	outer	older	20	116
1543.4	1553.05	5	inner	older	20	298
1741.8	1727.71	5	middle	older	20	298
1888	1866.63	5	outer	older	20	298
1450.5	1463.58	1	inner	older	21	404
1715.3	1696.2	1	middle	older	21	404
1911.7	1882.73	1	outer	older	21	404
1551	1555.73	2	inner	older	21	146
1719.3	1712.4	2	middle	older	21	146
1871.9	1861.43	2	outer	older	21	146
1538	1543.96	3	inner	older	21	184
1690.4	1681.7	3	middle	older	21	184
1877.8	1864.61	3	outer	older	21	184
1518.8	1527.51	4	inner	older	21	269
1760.4	1747.68	4	middle	older	21	269
1944.6	1925.31	4	outer	older	21	269
1503.2	1507.9	5	inner	older	21	145
1762.9	1756.04	5	middle	older	21	145
1909.4	1899	5	outer	older	21	145
1626.7	1646.45	1	inner	younger	22	400
1914.2	1921.06	1	middle	younger	22	400
2118.8	2113.35	1	outer	younger	22	400
1665.4	1674.09	2	inner	younger	22	176
1959.2	1962.22	2	middle	younger	22	176
2226.4	2224	2	outer	younger	22	176
1671.8	1673.28	3	inner	younger	22	30
1853	1853.51	3	middle	younger	22	30
1909.6	1909.19	3	outer	younger	22	30
1652.7	1656.9	4	inner	younger	22	85
1915.8	1917.26	4	middle	younger	22	85
2016.4	2015.24	4	outer	younger	22	85
1653.7	1664.41	5	inner	younger	22	217
1922.5	1926.22	5	middle	younger	22	217
2084.3	2081.34	5	outer	younger	22	217
1641.6	1659.62	1	inner	younger	23	365
1875.3	1881.56	1	middle	younger	23	365
2145.3	2140.33	1	outer	younger	23	365
1799.3	1804.34	2	inner	younger	23	102
2151.1	2152.85	2	middle	younger	23	102
2422.3	2420.91	2	outer	younger	23	102
1683	1688.97	3	inner	younger	23	121
1979.1	1981.18	3	middle	younger	23	121
2243.5	2241.85	3	outer	younger	23	121
1628.1	1630.03	4	inner	younger	23	39
1906.5	1907.17	4	middle	younger	23	39
2211.3	2210.77	4	outer	younger	23	39
1731.2	1746.16	5	inner	younger	23	303
2017.1	2022.3	5	middle	younger	23	303
2237.4	2233.27	5	outer	younger	23	303
1638.6	1644.49	1	inner	older	24	182
1917.7	1909.09	1	middle	older	24	182
2353.3	2340.25	1	outer	older	24	182
1701.1	1701.23	2	inner	older	24	4
2012	2011.81	2	middle	older	24	4
2358.8	2358.51	2	outer	older	24	4
1658.4	1659.11	3	inner	older	24	22
1980.5	1979.46	3	middle	older	24	22
2253.6	2252.02	3	outer	older	24	22
1661.2	1663.18	4	inner	older	24	61
1962.7	1959.82	4	middle	older	24	61
2346.8	2342.43	4	outer	older	24	61
1626.1	1628.88	5	inner	older	24	86
1917.1	1913.03	5	middle	older	24	86
2255.2	2249.03	5	outer	older	24	86
1596.8	1617.46	1	inner	older	25	638
1830.3	1800.13	1	middle	older	25	638
1986.1	1940.35	1	outer	older	25	638
1650.6	1654.23	2	inner	older	25	112
1813.9	1808.6	2	middle	older	25	112
1992.9	1984.87	2	outer	older	25	112
1607.1	1610.53	3	inner	older	25	106
1818.7	1813.69	3	middle	older	25	106
1943.1	1935.5	3	outer	older	25	106
1555	1558.11	4	inner	older	25	96
1829	1824.46	4	middle	older	25	96
1985.6	1978.72	4	outer	older	25	96
1589.9	1600.04	5	inner	older	25	313
1844.3	1829.5	5	middle	older	25	313
2010.2	1987.76	5	outer	older	25	313
1602.5	1629.86	1	inner	older	26	845
1860.7	1820.74	1	middle	older	26	845
2124.6	2064.01	1	outer	older	26	845
1634.9	1640.31	2	inner	older	26	167
1801.6	1793.7	2	middle	older	26	167
2078	2066.03	2	outer	older	26	167
1559.7	1567.44	3	inner	older	26	239
1793.2	1781.9	3	middle	older	26	239
2141.8	2124.66	3	outer	older	26	239
1620.8	1627.02	4	inner	older	26	192
1828	1818.92	4	middle	older	26	192
2176.1	2162.33	4	outer	older	26	192
1645.2	1656.47	5	inner	older	26	348
1928.5	1912.04	5	middle	older	26	348
2314.3	2289.35	5	outer	older	26	348
1543.3	1565.02	1	inner	younger	27	440
1790.6	1798.15	1	middle	younger	27	440
2004	1998	1	outer	younger	27	440
1556.4	1558.13	2	inner	younger	27	35
1806	1806.6	2	middle	younger	27	35
2039	2038.52	2	outer	younger	27	35
1579.2	1582.75	3	inner	younger	27	72
1814.8	1816.04	3	middle	younger	27	72
2038.3	2037.32	3	outer	younger	27	72
1623	1628.73	4	inner	younger	27	116
1821.2	1823.19	4	middle	younger	27	116
2067.4	2065.82	4	outer	younger	27	116
1575.4	1586.31	5	inner	younger	27	221
1810.3	1814.09	5	middle	younger	27	221
1969.1	1966.09	5	outer	younger	27	221
1635.7	1667.93	1	inner	younger	28	653
1842.3	1853.5	1	middle	younger	28	653
2077.1	2068.2	1	outer	younger	28	653
1544.3	1561.58	2	inner	younger	28	350
1792	1798	2	middle	younger	28	350
2107.7	2102.93	2	outer	younger	28	350
1606.2	1618.94	3	inner	younger	28	258
1793.3	1797.73	3	middle	younger	28	258
2066.1	2062.58	3	outer	younger	28	258
1701.1	1713.39	4	inner	younger	28	249
1823.5	1827.77	4	middle	younger	28	249
2007.2	2003.81	4	outer	younger	28	249
1649.2	1662.82	5	inner	younger	28	276
1881.4	1886.13	5	middle	younger	28	276
2071.4	2067.64	5	outer	younger	28	276
1651.8	1671.05	1	inner	younger	29	390
1838.2	1844.89	1	middle	younger	29	390
2039.9	2034.59	1	outer	younger	29	390
1687.1	1693.22	2	inner	younger	29	124
1835.8	1837.93	2	middle	younger	29	124
2024.6	2022.91	2	outer	younger	29	124
1682	1688.96	3	inner	younger	29	141
1826.5	1828.92	3	middle	younger	29	141
2031.3	2029.38	3	outer	younger	29	141
1687.7	1693.53	4	inner	younger	29	118
1853.7	1855.72	4	middle	younger	29	118
2048.9	2047.29	4	outer	younger	29	118
1726.6	1736.62	5	inner	younger	29	203
1877.8	1881.28	5	middle	younger	29	203
2017.9	2015.13	5	outer	younger	29	203
1517.3	1541.24	1	inner	younger	30	485
1764.1	1772.42	1	middle	younger	30	485
1922.5	1915.89	1	outer	younger	30	485
1569.1	1577.69	2	inner	younger	30	174
1782.4	1785.38	2	middle	younger	30	174
1901.6	1899.23	2	outer	younger	30	174
1555.2	1561.03	3	inner	younger	30	118
1736.7	1738.72	3	middle	younger	30	118
1817	1815.39	3	outer	younger	30	118
1590.7	1593.71	4	inner	younger	30	61
1804.3	1805.35	4	middle	younger	30	61
1963.9	1963.07	4	outer	younger	30	61
1596.3	1613.28	5	inner	younger	30	344
1814.7	1820.6	5	middle	younger	30	344
1928.5	1923.81	5	outer	younger	30	344
1721.7	1758.18	1	inner	younger	32	739
1963.2	1975.88	1	middle	younger	32	739
2426.2	2416.13	1	outer	younger	32	739
1705.2	1717.99	2	inner	younger	32	259
1933.4	1937.84	2	middle	younger	32	259
2311.3	2307.77	2	outer	younger	32	259
1672.2	1678.72	3	inner	younger	32	132
1943.6	1945.86	3	middle	younger	32	132
2251	2249.2	3	outer	younger	32	132
1732.6	1739.76	4	inner	younger	32	145
1928	1930.49	4	middle	younger	32	145
2182.6	2180.62	4	outer	younger	32	145
1716.1	1735.25	5	inner	younger	32	388
1906	1912.66	5	middle	younger	32	388
2102	2096.71	5	outer	younger	32	388
1542.1	1556.93	1	inner	older	33	458
1739.9	1718.24	1	middle	older	33	458
1976.8	1943.96	1	outer	older	33	458
1620.4	1621.4	2	inner	older	33	31
1750.8	1749.33	2	middle	older	33	31
1898.1	1895.88	2	outer	older	33	31
1648.2	1648.72	3	inner	older	33	16
1851.2	1850.44	3	middle	older	33	16
2121.3	2120.15	3	outer	older	33	16
1649.6	1652.9	4	inner	older	33	102
1858.3	1853.48	4	middle	older	33	102
2086.6	2079.29	4	outer	older	33	102
1583.4	1595.96	5	inner	older	33	388
1838.1	1819.75	5	middle	older	33	388
2100.9	2073.08	5	outer	older	33	388
1609	1636.99	1	inner	younger	34	567
1868.8	1878.53	1	middle	younger	34	567
2062.3	2054.57	1	outer	younger	34	567
1631	1647.88	2	inner	younger	34	342
1891.5	1897.37	2	middle	younger	34	342
2191.5	2186.84	2	outer	younger	34	342
1648.2	1667.65	3	inner	younger	34	394
1833.7	1840.46	3	middle	younger	34	394
2074.7	2069.33	3	outer	younger	34	394
1622.4	1638.84	4	inner	younger	34	333
1859.3	1865.01	4	middle	younger	34	333
2130.3	2125.76	4	outer	younger	34	333
1607.5	1618.46	5	inner	younger	34	222
1810.8	1814.61	5	middle	younger	34	222
2096.3	2093.28	5	outer	younger	34	222
1621.6	1654.98	1	inner	older	35	1031
1775.2	1726.45	1	middle	older	35	1031
1985.7	1911.78	1	outer	older	35	1031
1644.9	1649.01	2	inner	older	35	127
1852.4	1846.39	2	middle	older	35	127
2126.4	2117.29	2	outer	older	35	127
1588.5	1596.11	3	inner	older	35	235
1816.4	1805.29	3	middle	older	35	235
2044.7	2027.85	3	outer	older	35	235
1601.5	1608.49	4	inner	older	35	216
1806.8	1796.59	4	middle	older	35	216
2053.1	2037.61	4	outer	older	35	216
1623.7	1637.01	5	inner	older	35	411
1783.4	1763.97	5	middle	older	35	411
1937.8	1908.33	5	outer	older	35	411
1696.5	1711.7	1	inner	younger	36	308
2002.6	2007.88	1	middle	younger	36	308
2315.5	2311.3	1	outer	younger	36	308
1676.6	1683.56	2	inner	younger	36	141
1883.4	1885.82	2	middle	younger	36	141
2170.7	2168.78	2	outer	younger	36	141
1596.4	1597.68	3	inner	younger	36	26
1820	1820.45	3	middle	younger	36	26
1925.2	1924.85	3	outer	younger	36	26
1771.5	1772.73	4	inner	younger	36	25
2022.3	2022.73	4	middle	younger	36	25
2239.6	2239.26	4	outer	younger	36	25
1630.6	1638.15	5	inner	younger	36	153
1842.1	1844.72	5	middle	younger	36	153
2003.2	2001.12	5	outer	younger	36	153
1526.4	1556.81	1	inner	younger	37	616
1822.7	1833.27	1	middle	younger	37	616
2038.5	2030.11	1	outer	younger	37	616
1529.8	1542.34	2	inner	younger	37	254
1806.5	1810.86	2	middle	younger	37	254
1993.5	1990.04	2	outer	younger	37	254
1611.6	1614.32	3	inner	younger	37	55
1827.8	1828.74	3	middle	younger	37	55
2082.1	2081.35	3	outer	younger	37	55
1578.6	1582.6	4	inner	younger	37	81
1817.9	1819.29	4	middle	younger	37	81
2089	2087.9	4	outer	younger	37	81
1607.8	1617.72	5	inner	younger	37	201
1866	1869.45	5	middle	younger	37	201
2128.9	2126.16	5	outer	younger	37	201
1604.6	1623.06	1	inner	younger	39	374
1804.9	1811.32	1	middle	younger	39	374
1977.6	1972.5	1	outer	younger	39	374
1638.7	1643.14	2	inner	younger	39	90
1864.5	1866.04	2	middle	younger	39	90
2091.5	2090.27	2	outer	younger	39	90
1682	1690.49	3	inner	younger	39	172
1897.5	1900.45	3	middle	younger	39	172
2150.5	2148.16	3	outer	younger	39	172
1626.2	1636.62	4	inner	younger	39	211
1905.5	1909.12	4	middle	younger	39	211
2126	2123.12	4	outer	younger	39	211
1600.2	1609.33	5	inner	younger	39	185
1877	1880.17	5	middle	younger	39	185
2069.7	2067.18	5	outer	younger	39	185
1585.1	1595.04	1	inner	older	40	307
2258	2243.48	1	middle	older	40	307
2807.4	2785.39	1	outer	older	40	307
1562.7	1564.38	2	inner	older	40	52
2247.7	2245.24	2	middle	older	40	52
2921.6	2917.87	2	outer	older	40	52
1536	1537.39	3	inner	older	40	43
1873.7	1871.67	3	middle	older	40	43
2395.6	2392.52	3	outer	older	40	43
1603.9	1609.92	4	inner	older	40	186
2169.3	2160.5	4	middle	older	40	186
2861.4	2848.06	4	outer	older	40	186
1575.3	1581.42	5	inner	older	40	189
2351.8	2342.86	5	middle	older	40	189
3175.8	3162.25	5	outer	older	40	189
