# Supplementary material for: Layer-specific changes in sensory cortex across the lifespan in mice and humans
Source: Nat Neurosci. 2025 Aug 11;28(9):1978–89. doi: 10.1038/s41593-025-02013-1 (PMC12411234; doi:10.1038/s41593-025-02013-1)
Supplement: Supplementary file 3 — Source data for Supplementary Information. [file 41593_2025_2013_MOESM3_ESM.zip › Source_Data_Supplementary_Information/Supplementary_Table_6.xlsx]

## Sheet: aQSM
aQSM_raw	aQSM_map_size_corrected	finger	layer	age_group	participant	map_size
0.0090013	0.010289	1	inner	older	1	463
0.0098949	0.011334	1	middle	older	1	463
0.011617	0.0113439	1	outer	older	1	463
0.013735	0.0144776	2	inner	older	1	267
0.013338	0.0141679	2	middle	older	1	267
0.012523	0.0123655	2	outer	older	1	267
0.0082337	0.0085591	3	inner	older	1	117
0.011425	0.0117887	3	middle	older	1	117
0.012233	0.012164	3	outer	older	1	117
0.0077431	0.00816029	4	inner	older	1	150
0.014204	0.0146702	4	middle	older	1	150
0.011418	0.0113295	4	outer	older	1	150
0.0080961	0.00883869	5	inner	older	1	267
0.010228	0.0110579	5	middle	older	1	267
0.0090321	0.00887463	5	outer	older	1	267
0.013387	0.0145217	1	inner	older	2	408
0.011792	0.0130602	1	middle	older	2	408
0.011575	0.0113344	1	outer	older	2	408
0.011184	0.011743	2	inner	older	2	201
0.010768	0.0113928	2	middle	older	2	201
0.010468	0.0103495	2	outer	older	2	201
0.019791	0.019816	3	inner	older	2	9
0.0063535	0.00638147	3	middle	older	2	9
0.010771	0.0107657	3	outer	older	2	9
0.019257	0.019613	4	inner	older	2	128
0.012316	0.0127139	4	middle	older	2	128
0.014651	0.0145755	4	outer	older	2	128
0.010973	0.0116572	5	inner	older	2	246
0.016466	0.0172306	5	middle	older	2	246
0.018415	0.0182699	5	outer	older	2	246
0.0087663	0.00816124	1	inner	younger	3	470
0.009178	0.00965617	1	middle	younger	3	470
0.013035	0.0115717	1	outer	younger	3	470
0.01026	0.00987637	2	inner	younger	3	298
0.0097572	0.0100604	2	middle	younger	3	298
0.0092777	0.00834988	2	outer	younger	3	298
0.0047338	0.00458189	3	inner	younger	3	118
0.010899	0.0110191	3	middle	younger	3	118
0.015011	0.0146436	3	outer	younger	3	118
0.014273	0.0141468	4	inner	younger	3	98
0.011372	0.0114717	4	middle	younger	3	98
0.010414	0.0101089	4	outer	younger	3	98
0.0085882	0.0082213	5	inner	younger	3	285
0.0095043	0.00979425	5	middle	younger	3	285
0.012955	0.0120677	5	outer	younger	3	285
0.013792	0.0155692	1	inner	older	4	639
0.014573	0.0165592	1	middle	older	4	639
0.014426	0.0140491	1	outer	older	4	639
0.014717	0.0151564	2	inner	older	4	158
0.01849	0.0189811	2	middle	older	4	158
0.01374	0.0136468	2	outer	older	4	158
0.010442	0.0106005	3	inner	older	4	57
0.0075361	0.00771327	3	middle	older	4	57
0.013483	0.0134494	3	outer	older	4	57
0.018767	0.0189561	4	inner	older	4	68
0.01617	0.0163814	4	middle	older	4	68
0.01547	0.0154299	4	outer	older	4	68
0.013582	0.014052	5	inner	older	4	169
0.012509	0.0130343	5	middle	older	4	169
0.016335	0.0162353	5	outer	older	4	169
0.0098558	0.00934472	1	inner	younger	5	397
0.0088483	0.0092522	1	middle	younger	5	397
0.0094392	0.00820314	1	outer	younger	5	397
0.0076839	0.00761567	2	inner	younger	5	53
0.011511	0.0115649	2	middle	younger	5	53
0.0044018	0.00423678	2	outer	younger	5	53
0.0052272	0.00506757	3	inner	younger	5	124
0.0098601	0.00998626	3	middle	younger	5	124
0.0079756	0.00758953	3	outer	younger	5	124
0.0061934	0.00604793	4	inner	younger	5	113
0.0068833	0.00699826	4	middle	younger	5	113
0.010193	0.00984117	4	outer	younger	5	113
0.0057474	0.00552083	5	inner	younger	5	176
0.0071111	0.00729016	5	middle	younger	5	176
0.008387	0.00783902	5	outer	younger	5	176
0.0092057	0.00846418	1	inner	younger	8	576
0.010093	0.010679	1	middle	younger	8	576
0.010232	0.00843862	1	outer	younger	8	576
0.010299	0.0100801	2	inner	younger	8	170
0.012708	0.012881	2	middle	younger	8	170
0.010729	0.0101997	2	outer	younger	8	170
0.013932	0.0137749	3	inner	younger	8	122
0.011997	0.0121211	3	middle	younger	8	122
0.0067192	0.00633935	3	outer	younger	8	122
0.0094017	0.00913264	4	inner	younger	8	209
0.007226	0.00743863	4	middle	younger	8	209
0.0075917	0.00694098	4	outer	younger	8	209
0.0085631	0.00821037	5	inner	younger	8	274
0.0089404	0.00921916	5	middle	younger	8	274
0.0090502	0.0081971	5	outer	younger	8	274
0.010071	0.0112892	1	inner	older	9	438
0.0098209	0.0111823	1	middle	older	9	438
0.012172	0.0119137	1	outer	older	9	438
0.014174	0.0146329	2	inner	older	9	165
0.0193	0.0198129	2	middle	older	9	165
0.015185	0.0150877	2	outer	older	9	165
0.01151	0.0117659	3	inner	older	9	92
0.017286	0.017572	3	middle	older	9	92
0.015233	0.0151787	3	outer	older	9	92
0.016105	0.0163887	4	inner	older	9	102
0.025103	0.02542	4	middle	older	9	102
0.014586	0.0145258	4	outer	older	9	102
0.012491	0.0132586	5	inner	older	9	276
0.015718	0.0165759	5	middle	older	9	276
0.014987	0.0148242	5	outer	older	9	276
0.012861	0.0134562	1	inner	older	10	214
0.020566	0.0212312	1	middle	older	10	214
0.0263	0.0261738	1	outer	older	10	214
0.01202	0.0128293	2	inner	older	10	291
0.013383	0.0142875	2	middle	older	10	291
0.017698	0.0175264	2	outer	older	10	291
0.011313	0.0119388	3	inner	older	10	225
0.013614	0.0143134	3	middle	older	10	225
0.012271	0.0121383	3	outer	older	10	225
0.013971	0.0142742	4	inner	older	10	109
0.017446	0.0177848	4	middle	older	10	109
0.014186	0.0141217	4	outer	older	10	109
0.012353	0.0131345	5	inner	older	10	281
0.01385	0.0147234	5	middle	older	10	281
0.015586	0.0154203	5	outer	older	10	281
0.010188	0.00933577	1	inner	younger	11	662
0.011679	0.0123525	1	middle	younger	11	662
0.012753	0.0106919	1	outer	younger	11	662
0.01107	0.0106091	2	inner	younger	11	358
0.012526	0.0128902	2	middle	younger	11	358
0.014519	0.0134044	2	outer	younger	11	358
0.010035	0.00970286	3	inner	younger	11	258
0.0083861	0.00864858	3	middle	younger	11	258
0.011039	0.0102357	3	outer	younger	11	258
0.0098395	0.00931169	4	inner	younger	11	410
0.01128	0.0116971	4	middle	younger	11	410
0.011287	0.0100105	4	outer	younger	11	410
0.012149	0.0116688	5	inner	younger	11	373
0.010699	0.0110785	5	middle	younger	11	373
0.010504	0.00934266	5	outer	younger	11	373
0.0088574	0.00787386	1	inner	younger	12	764
0.009274	0.0100513	1	middle	younger	12	764
0.011947	0.00956829	1	outer	younger	12	764
0.010557	0.0102558	2	inner	younger	12	234
0.012293	0.0125311	2	middle	younger	12	234
0.022329	0.0216004	2	outer	younger	12	234
0.0059675	0.00579886	3	inner	younger	12	131
0.006982	0.00711528	3	middle	younger	12	131
0.0074662	0.00705833	3	outer	younger	12	131
0.007853	0.00761226	4	inner	younger	12	187
0.008945	0.00913525	4	middle	younger	12	187
0.010112	0.00952978	4	outer	younger	12	187
0.0084358	0.00805603	5	inner	younger	12	295
0.0077965	0.00809663	5	middle	younger	12	295
0.015207	0.0142885	5	outer	younger	12	295
0.0079377	0.00747811	1	inner	younger	13	357
0.0097361	0.0100993	1	middle	younger	13	357
0.012031	0.0109195	1	outer	younger	13	357
0.0085506	0.00829313	2	inner	younger	13	200
0.006923	0.00712648	2	middle	younger	13	200
0.0098066	0.0091839	2	outer	younger	13	200
0.0089116	0.00869146	3	inner	younger	13	171
0.0071864	0.00736037	3	middle	younger	13	171
0.0089673	0.00843489	3	outer	younger	13	171
0.0068142	0.00661595	4	inner	younger	13	154
0.0087986	0.00895528	4	middle	younger	13	154
0.012761	0.0122815	4	outer	younger	13	154
0.0054131	0.00526634	5	inner	younger	13	114
0.0070605	0.00717648	5	middle	younger	13	114
0.013512	0.0131571	5	outer	younger	13	114
0.0085278	0.00778371	1	inner	younger	14	578
0.0090198	0.00960785	1	middle	younger	14	578
0.011886	0.0100864	1	outer	younger	14	578
0.010618	0.0103592	2	inner	younger	14	201
0.013579	0.0137835	2	middle	younger	14	201
0.011443	0.0108172	2	outer	younger	14	201
0.012639	0.0123687	3	inner	younger	14	210
0.012418	0.0126316	3	middle	younger	14	210
0.010188	0.00953416	3	outer	younger	14	210
0.0079357	0.00778637	4	inner	younger	14	116
0.0094231	0.00954112	4	middle	younger	14	116
0.01071	0.0103488	4	outer	younger	14	116
0.0079333	0.00759473	5	inner	younger	14	263
0.011823	0.0120906	5	middle	younger	14	263
0.010608	0.00978915	5	outer	younger	14	263
0.0077756	0.00891869	1	inner	older	15	411
0.0091654	0.0104429	1	middle	older	15	411
0.012414	0.0121716	1	outer	older	15	411
0.009146	0.00970781	2	inner	older	15	202
0.01093	0.0115579	2	middle	older	15	202
0.016392	0.0162729	2	outer	older	15	202
0.010478	0.010631	3	inner	older	15	55
0.012746	0.012917	3	middle	older	15	55
0.014892	0.0148596	3	outer	older	15	55
0.012967	0.0132618	4	inner	older	15	106
0.016688	0.0170175	4	middle	older	15	106
0.01553	0.0154675	4	outer	older	15	106
0.012463	0.0134698	5	inner	older	15	362
0.013138	0.0142632	5	middle	older	15	362
0.014908	0.0146945	5	outer	older	15	362
0.013658	0.0161555	1	inner	older	16	898
0.017977	0.0207682	1	middle	older	16	898
0.019648	0.0191184	1	outer	older	16	898
0.014065	0.0147742	2	inner	older	16	255
0.019055	0.0198476	2	middle	older	16	255
0.014581	0.0144306	2	outer	older	16	255
0.015139	0.0159011	3	inner	older	16	274
0.020037	0.0208887	3	middle	older	16	274
0.01758	0.0174184	3	outer	older	16	274
0.011458	0.0123202	4	inner	older	16	310
0.013783	0.0147466	4	middle	older	16	310
0.014404	0.0142212	4	outer	older	16	310
0.011567	0.013258	5	inner	older	16	608
0.0090427	0.0109325	5	middle	older	16	608
0.011159	0.0108004	5	outer	older	16	608
0.008737	0.00766206	1	inner	younger	17	835
0.006435	0.00728451	1	middle	younger	17	835
0.0087138	0.00611403	1	outer	younger	17	835
0.0089793	0.00870638	2	inner	younger	17	212
0.00909	0.00930568	2	middle	younger	17	212
0.0079574	0.00729734	2	outer	younger	17	212
0.010628	0.0104478	3	inner	younger	17	140
0.013336	0.0134784	3	middle	younger	17	140
0.011757	0.0113211	3	outer	younger	17	140
0.0098795	0.00976879	4	inner	younger	17	86
0.010868	0.0109555	4	middle	younger	17	86
0.0079452	0.00767744	4	outer	younger	17	86
0.0070355	0.00659909	5	inner	younger	17	339
0.008339	0.00868389	5	middle	younger	17	339
0.014131	0.0130755	5	outer	younger	17	339
0.012011	0.014706	1	inner	older	19	969
0.012883	0.0158949	1	middle	older	19	969
0.018214	0.0176425	1	outer	older	19	969
0.0075833	0.00827027	2	inner	older	19	247
0.012478	0.0132457	2	middle	older	19	247
0.013858	0.0137123	2	outer	older	19	247
0.0112	0.0116533	3	inner	older	19	163
0.019178	0.0196846	3	middle	older	19	163
0.016045	0.0159489	3	outer	older	19	163
0.0093024	0.00995877	4	inner	older	19	236
0.015537	0.0162705	4	middle	older	19	236
0.015441	0.0153018	4	outer	older	19	236
0.0081108	0.0089118	5	inner	older	19	288
0.0094014	0.0102966	5	middle	older	19	288
0.013441	0.0132711	5	outer	older	19	288
0.011391	0.012484	1	inner	older	20	393
0.012233	0.0134545	1	middle	older	20	393
0.012121	0.0118892	1	outer	older	20	393
0.015734	0.0158258	2	inner	older	20	33
0.019	0.0191026	2	middle	older	20	33
0.010991	0.0109715	2	outer	older	20	33
0.0090746	0.00910241	3	inner	older	20	10
0.033772	0.0338031	3	middle	older	20	10
0.027216	0.0272101	3	outer	older	20	10
0.011222	0.0115446	4	inner	older	20	116
0.024009	0.0243696	4	middle	older	20	116
0.013301	0.0132326	4	outer	older	20	116
0.0079844	0.00881321	5	inner	older	20	298
0.017728	0.0186543	5	middle	older	20	298
0.014439	0.0142632	5	outer	older	20	298
0.011754	0.0128776	1	inner	older	21	404
0.016847	0.0181027	1	middle	older	21	404
0.013241	0.0130027	1	outer	older	21	404
0.017194	0.0176001	2	inner	older	21	146
0.018926	0.0193798	2	middle	older	21	146
0.010898	0.0108119	2	outer	older	21	146
0.019102	0.0196137	3	inner	older	21	184
0.019235	0.0198069	3	middle	older	21	184
0.009891	0.00978248	3	outer	older	21	184
0.019062	0.0198102	4	inner	older	21	269
0.021544	0.0223801	4	middle	older	21	269
0.013469	0.0133103	4	outer	older	21	269
0.0093298	0.00973308	5	inner	older	21	145
0.01716	0.0176107	5	middle	older	21	145
0.013599	0.0135135	5	outer	older	21	145
0.01064	0.0101251	1	inner	younger	22	400
0.0088565	0.00926345	1	middle	younger	22	400
0.010639	0.0093936	1	outer	younger	22	400
0.0051416	0.00491503	2	inner	younger	22	176
0.0067243	0.00690336	2	middle	younger	22	176
0.0097871	0.00923912	2	outer	younger	22	176
0.0089654	0.00892678	3	inner	younger	22	30
0.0079046	0.00793512	3	middle	younger	22	30
0.007182	0.00708859	3	outer	younger	22	30
0.0068872	0.00677777	4	inner	younger	22	85
0.0078047	0.00789118	4	middle	younger	22	85
0.0083458	0.00808115	4	outer	younger	22	85
0.0065194	0.00624004	5	inner	younger	22	217
0.0069689	0.00718967	5	middle	younger	22	217
0.012179	0.0115034	5	outer	younger	22	217
0.012202	0.0117321	1	inner	younger	23	365
0.0099994	0.0103707	1	middle	younger	23	365
0.011008	0.00987157	1	outer	younger	23	365
0.011563	0.0114317	2	inner	younger	23	102
0.0084055	0.00850927	2	middle	younger	23	102
0.011997	0.0116794	2	outer	younger	23	102
0.0095691	0.00941333	3	inner	younger	23	121
0.0083287	0.0084518	3	middle	younger	23	121
0.0061142	0.00573747	3	outer	younger	23	121
0.010107	0.0100568	4	inner	younger	23	39
0.0053211	0.00536078	4	middle	younger	23	39
0.0040861	0.00396467	4	outer	younger	23	39
0.0073924	0.00700233	5	inner	younger	23	303
0.0092306	0.00953887	5	middle	younger	23	303
0.013182	0.0122386	5	outer	younger	23	303
0.0081651	0.00993953	1	inner	older	25	638
0.010535	0.0125181	1	middle	older	25	638
0.0098258	0.00944951	1	outer	older	25	638
0.0082809	0.0085924	2	inner	older	25	112
0.0063381	0.00668622	2	middle	older	25	112
0.0078289	0.00776284	2	outer	older	25	112
0.0080283	0.00832311	3	inner	older	25	106
0.0098484	0.0101779	3	middle	older	25	106
0.0086342	0.00857168	3	outer	older	25	106
0.0094953	0.0097623	4	inner	older	25	96
0.008202	0.00850039	4	middle	older	25	96
0.0064548	0.00639818	4	outer	older	25	96
0.0072932	0.00816373	5	inner	older	25	313
0.0073433	0.00831618	5	middle	older	25	313
0.0079531	0.0077685	5	outer	older	25	313
0.013071	0.0154211	1	inner	older	26	845
0.013645	0.0162715	1	middle	older	26	845
0.010816	0.0103176	1	outer	older	26	845
0.020046	0.0205105	2	inner	older	26	167
0.017639	0.0181581	2	middle	older	26	167
0.015496	0.0153975	2	outer	older	26	167
0.012056	0.0127207	3	inner	older	26	239
0.015527	0.0162699	3	middle	older	26	239
0.016431	0.01629	3	outer	older	26	239
0.0094379	0.0099719	4	inner	older	26	192
0.010896	0.0114928	4	middle	older	26	192
0.019646	0.0195328	4	outer	older	26	192
0.010416	0.0113839	5	inner	older	26	348
0.010802	0.0118837	5	middle	older	26	348
0.010856	0.0106508	5	outer	older	26	348
0.0088345	0.00799386	1	inner	younger	28	653
0.012089	0.0127533	1	middle	younger	28	653
0.015725	0.0136919	1	outer	younger	28	653
0.0099393	0.00948873	2	inner	younger	28	350
0.011326	0.0116821	2	middle	younger	28	350
0.012336	0.0112463	2	outer	younger	28	350
0.0085627	0.00823056	3	inner	younger	28	258
0.0062338	0.00649628	3	middle	younger	28	258
0.0084821	0.00767882	3	outer	younger	28	258
0.0063742	0.00605365	4	inner	younger	28	249
0.0062556	0.00650893	4	middle	younger	28	249
0.010352	0.00957674	4	outer	younger	28	249
0.0087986	0.00844329	5	inner	younger	28	276
0.010508	0.0107888	5	middle	younger	28	276
0.011029	0.0101697	5	outer	younger	28	276
0.012016	0.0115139	1	inner	younger	29	390
0.011385	0.0117818	1	middle	younger	29	390
0.011166	0.00995173	1	outer	younger	29	390
0.0057525	0.00559287	2	inner	younger	29	124
0.0070644	0.00719056	2	middle	younger	29	124
0.0087627	0.00837663	2	outer	younger	29	124
0.015853	0.0156715	3	inner	younger	29	141
0.020461	0.0206045	3	middle	younger	29	141
0.010222	0.009783	3	outer	younger	29	141
0.019884	0.0197321	4	inner	younger	29	118
0.024057	0.0241771	4	middle	younger	29	118
0.01692	0.0165526	4	outer	younger	29	118
0.021042	0.0207807	5	inner	younger	29	203
0.020786	0.0209925	5	middle	younger	29	203
0.015261	0.014629	5	outer	younger	29	203
0.01219	0.0115656	1	inner	younger	30	485
0.011886	0.0123794	1	middle	younger	30	485
0.011367	0.00985695	1	outer	younger	30	485
0.0083654	0.0081414	2	inner	younger	30	174
0.0097477	0.00992472	2	middle	younger	30	174
0.0085652	0.00802345	2	outer	younger	30	174
0.0082628	0.00811089	3	inner	younger	30	118
0.014827	0.0149471	3	middle	younger	30	118
0.012026	0.0116586	3	outer	younger	30	118
0.0085822	0.00850367	4	inner	younger	30	61
0.011809	0.0118711	4	middle	younger	30	61
0.012853	0.0126631	4	outer	younger	30	61
0.010575	0.0101322	5	inner	younger	30	344
0.015582	0.015932	5	middle	younger	30	344
0.01252	0.011449	5	outer	younger	30	344
0.0083257	0.00737435	1	inner	younger	32	739
0.010846	0.0115978	1	middle	younger	32	739
0.018563	0.0162621	1	outer	younger	32	739
0.0075298	0.00719638	2	inner	younger	32	259
0.010384	0.0106475	2	middle	younger	32	259
0.014604	0.0137976	2	outer	younger	32	259
0.0070755	0.00690557	3	inner	younger	32	132
0.0074516	0.00758589	3	middle	younger	32	132
0.007338	0.00692702	3	outer	younger	32	132
0.0065646	0.00637793	4	inner	younger	32	145
0.010009	0.0101565	4	middle	younger	32	145
0.014759	0.0143075	4	outer	younger	32	145
0.0084188	0.00791931	5	inner	younger	32	388
0.009322	0.00971674	5	middle	younger	32	388
0.012857	0.011649	5	outer	younger	32	388
0.0094568	0.0107306	1	inner	older	33	458
0.014993	0.0164166	1	middle	older	33	458
0.013142	0.0128719	1	outer	older	33	458
0.0057773	0.00586352	2	inner	older	33	31
0.010836	0.0109324	2	middle	older	33	31
0.016646	0.0166277	2	outer	older	33	31
0.020509	0.0205535	3	inner	older	33	16
0.023586	0.0236357	3	middle	older	33	16
0.0099219	0.00991246	3	outer	older	33	16
0.019696	0.0199797	4	inner	older	33	102
0.02346	0.023777	4	middle	older	33	102
0.0316	0.0315398	4	outer	older	33	102
0.011768	0.0128471	5	inner	older	33	388
0.01772	0.018926	5	middle	older	33	388
0.025643	0.0254142	5	outer	older	33	388
0.011116	0.0103861	1	inner	younger	34	567
0.0082769	0.00885375	1	middle	younger	34	567
0.008219	0.00645364	1	outer	younger	34	567
0.01017	0.00972973	2	inner	younger	34	342
0.0086193	0.00896724	2	middle	younger	34	342
0.0067148	0.00564998	2	outer	younger	34	342
0.0085107	0.00800348	3	inner	younger	34	394
0.0092668	0.00966765	3	middle	younger	34	394
0.010272	0.00904528	3	outer	younger	34	394
0.0086513	0.00822261	4	inner	younger	34	333
0.0089519	0.00929069	4	middle	younger	34	333
0.011443	0.0104062	4	outer	younger	34	333
0.0087161	0.00843031	5	inner	younger	34	222
0.0091288	0.00935466	5	middle	younger	34	222
0.0091156	0.0084244	5	outer	younger	34	222
0.011938	0.0148055	1	inner	older	35	1031
0.014104	0.0173086	1	middle	older	35	1031
0.017635	0.0170269	1	outer	older	35	1031
0.0098224	0.0101756	2	inner	older	35	127
0.017013	0.0174077	2	middle	older	35	127
0.012795	0.0127201	2	outer	older	35	127
0.020345	0.0209986	3	inner	older	35	235
0.012152	0.0128824	3	middle	older	35	235
0.014487	0.0143484	3	outer	older	35	235
0.024408	0.0250087	4	inner	older	35	216
0.013561	0.0142324	4	middle	older	35	216
0.017069	0.0169416	4	outer	older	35	216
0.01344	0.0145831	5	inner	older	35	411
0.010809	0.0120865	5	middle	older	35	411
0.017055	0.0168126	5	outer	older	35	411
0.0059614	0.0055649	1	inner	younger	36	308
0.012056	0.0123694	1	middle	younger	36	308
0.01947	0.018511	1	outer	younger	36	308
0.0084573	0.00827578	2	inner	younger	36	141
0.014009	0.0141525	2	middle	younger	36	141
0.019165	0.018726	2	outer	younger	36	141
0.0083865	0.00835303	3	inner	younger	36	26
0.0061148	0.00614125	3	middle	younger	36	26
0.010905	0.010824	3	outer	younger	36	26
0.0088004	0.00876822	4	inner	younger	36	25
0.01851	0.0185354	4	middle	younger	36	25
0.016894	0.0168162	4	outer	younger	36	25
0.0068301	0.00663313	5	inner	younger	36	153
0.0086441	0.00879976	5	middle	younger	36	153
0.010372	0.00989563	5	outer	younger	36	153
0.01065	0.0101685	1	inner	younger	39	374
0.010818	0.0111985	1	middle	younger	39	374
0.0081084	0.00694395	1	outer	younger	39	374
0.006262	0.00614614	2	inner	younger	39	90
0.0062966	0.00638816	2	middle	younger	39	90
0.0070959	0.00681568	2	outer	younger	39	90
0.0081736	0.00795218	3	inner	younger	39	172
0.010312	0.010487	3	middle	younger	39	172
0.010235	0.00969948	3	outer	younger	39	172
0.011193	0.0109214	4	inner	younger	39	211
0.011188	0.0114027	4	middle	younger	39	211
0.013579	0.0129221	4	outer	younger	39	211
0.010225	0.00998684	5	inner	younger	39	185
0.010589	0.0107772	5	middle	younger	39	185
0.011985	0.011409	5	outer	younger	39	185
0.012969	0.0138228	1	inner	older	40	307
0.015754	0.0167082	1	middle	older	40	307
0.028105	0.0279239	1	outer	older	40	307
0.020729	0.0208736	2	inner	older	40	52
0.016579	0.0167406	2	middle	older	40	52
0.023617	0.0235863	2	outer	older	40	52
0.019708	0.0198276	3	inner	older	40	43
0.014877	0.0150107	3	middle	older	40	43
0.011009	0.0109836	3	outer	older	40	43
0.025958	0.0264753	4	inner	older	40	186
0.019191	0.0197691	4	middle	older	40	186
0.020085	0.0199753	4	outer	older	40	186
0.01631	0.0168357	5	inner	older	40	189
0.017215	0.0178025	5	middle	older	40	189
0.024916	0.0248045	5	outer	older	40	189

## Sheet: nQSM
nQSM	nQSM_map_size_corrected	finger	layer	age_group	participant	map_size
-0.0073809	-0.00691578	1	inner	older	1	463
-0.009306	-0.00881089	1	middle	older	1	463
-0.013276	-0.0117027	1	outer	older	1	463
-0.019662	-0.0193938	2	inner	older	1	267
-0.013719	-0.0134335	2	middle	older	1	267
-0.013349	-0.0124417	2	outer	older	1	267
-0.0099139	-0.00979637	3	inner	older	1	117
-0.0044789	-0.00435379	3	middle	older	1	117
-0.0099815	-0.00958394	3	outer	older	1	117
-0.0078323	-0.00768161	4	inner	older	1	150
-0.0022114	-0.002051	4	middle	older	1	150
-0.011529	-0.0110193	4	outer	older	1	150
-0.0053556	-0.00508738	5	inner	older	1	267
-0.0043893	-0.00410378	5	middle	older	1	267
-0.0083859	-0.00747864	5	outer	older	1	267
-0.0060645	-0.00307883	1	inner	younger	3	470
-0.0088194	-0.0083252	1	middle	younger	3	470
-0.012459	-0.0114196	1	outer	younger	3	470
-0.010988	-0.00909496	2	inner	younger	3	298
-0.0092663	-0.00895296	2	middle	younger	3	298
-0.010853	-0.010194	2	outer	younger	3	298
-0.0045941	-0.00384451	3	inner	younger	3	118
-0.010662	-0.0105379	3	middle	younger	3	118
-0.010279	-0.010018	3	outer	younger	3	118
-0.0055815	-0.00495896	4	inner	younger	3	98
-0.0086258	-0.00852275	4	middle	younger	3	98
-0.0085698	-0.00835307	4	outer	younger	3	98
-0.005712	-0.00390154	5	inner	younger	3	285
-0.0098121	-0.00951243	5	middle	younger	3	285
-0.013247	-0.0126167	5	outer	younger	3	285
-0.01676	-0.0161181	1	inner	older	4	639
-0.013909	-0.0132257	1	middle	older	4	639
-0.010141	-0.00796969	1	outer	older	4	639
-0.009013	-0.00885428	2	inner	older	4	158
-0.0068923	-0.00672334	2	middle	older	4	158
-0.0071046	-0.00656772	2	outer	older	4	158
-0.011812	-0.0117547	3	inner	older	4	57
-0.0081234	-0.00806245	3	middle	older	4	57
-0.008919	-0.00872531	3	outer	older	4	57
-0.0070301	-0.00696179	4	inner	older	4	68
-0.011336	-0.0112633	4	middle	older	4	68
-0.0117	-0.0114689	4	outer	older	4	68
-0.0081652	-0.00799543	5	inner	older	4	169
-0.013138	-0.0129573	5	middle	older	4	169
-0.017554	-0.0169797	5	outer	older	4	169
-0.011419	-0.010979	1	inner	older	9	438
-0.0075848	-0.00711642	1	middle	older	9	438
-0.012453	-0.0109647	1	outer	older	9	438
-0.0077208	-0.00755505	2	inner	older	9	165
-0.011372	-0.0111956	2	middle	older	9	165
-0.015892	-0.0153313	2	outer	older	9	165
-0.0044295	-0.00433708	3	inner	older	9	92
-0.014375	-0.0142766	3	middle	older	9	92
-0.015414	-0.0151014	3	outer	older	9	92
-0.006493	-0.00639053	4	inner	older	9	102
-0.022721	-0.0226119	4	middle	older	9	102
-0.011907	-0.0115604	4	outer	older	9	102
-0.011999	-0.0117217	5	inner	older	9	276
-0.014041	-0.0137459	5	middle	older	9	276
-0.014888	-0.0139502	5	outer	older	9	276
-0.015015	-0.0148	1	inner	older	10	214
-0.013505	-0.0132762	1	middle	older	10	214
-0.011604	-0.0108768	1	outer	older	10	214
-0.0094527	-0.00916037	2	inner	older	10	291
-0.011471	-0.0111598	2	middle	older	10	291
-0.015827	-0.0148382	2	outer	older	10	291
-0.0075234	-0.00729737	3	inner	older	10	225
-0.01174	-0.0114994	3	middle	older	10	225
-0.0099234	-0.00915885	3	outer	older	10	225
-0.0077954	-0.0076859	4	inner	older	10	109
-0.015117	-0.0150004	4	middle	older	10	109
-0.014784	-0.0144136	4	outer	older	10	109
-0.0084118	-0.00812952	5	inner	older	10	281
-0.011311	-0.0110105	5	middle	older	10	281
-0.01279	-0.0118352	5	outer	older	10	281
-0.012355	-0.00814965	1	inner	younger	11	662
-0.013001	-0.0123049	1	middle	younger	11	662
-0.012677	-0.0112129	1	outer	younger	11	662
-0.012751	-0.0104768	2	inner	younger	11	358
-0.012938	-0.0125616	2	middle	younger	11	358
-0.014925	-0.0141333	2	outer	younger	11	358
-0.0093856	-0.00774666	3	inner	younger	11	258
-0.007399	-0.00712772	3	middle	younger	11	258
-0.012022	-0.0114514	3	outer	younger	11	258
-0.0071565	-0.00455198	4	inner	younger	11	410
-0.0072068	-0.00677569	4	middle	younger	11	410
-0.010901	-0.00999426	4	outer	younger	11	410
-0.011686	-0.00931652	5	inner	younger	11	373
-0.0074835	-0.0070913	5	middle	younger	11	373
-0.011359	-0.0105341	5	outer	younger	11	373
-0.0093376	-0.00448429	1	inner	younger	12	764
-0.0072637	-0.00646036	1	middle	younger	12	764
-0.0088709	-0.00718127	1	outer	younger	12	764
-0.0058061	-0.00431962	2	inner	younger	12	234
-0.011266	-0.01102	2	middle	younger	12	234
-0.011294	-0.0107765	2	outer	younger	12	234
-0.0050795	-0.00424732	3	inner	younger	12	131
-0.0063495	-0.00621176	3	middle	younger	12	131
-0.0080334	-0.00774369	3	outer	younger	12	131
-0.0087228	-0.00753488	4	inner	younger	12	187
-0.0090919	-0.00889527	4	middle	younger	12	187
-0.011839	-0.0114254	4	outer	younger	12	187
-0.0078524	-0.00597841	5	inner	younger	12	295
-0.0094396	-0.00912941	5	middle	younger	12	295
-0.011605	-0.0109526	5	outer	younger	12	295
-0.010197	-0.00792916	1	inner	younger	13	357
-0.0086364	-0.00826102	1	middle	younger	13	357
-0.014067	-0.0132775	1	outer	younger	13	357
-0.01056	-0.0092895	2	inner	younger	13	200
-0.0079057	-0.0076954	2	middle	younger	13	200
-0.010707	-0.0102647	2	outer	younger	13	200
-0.011681	-0.0105947	3	inner	younger	13	171
-0.0059885	-0.0058087	3	middle	younger	13	171
-0.010037	-0.00965882	3	outer	younger	13	171
-0.0056785	-0.00470022	4	inner	younger	13	154
-0.0096683	-0.00950637	4	middle	younger	13	154
-0.017138	-0.0167974	4	outer	younger	13	154
-0.0047884	-0.00406422	5	inner	younger	13	114
-0.0079923	-0.00787243	5	middle	younger	13	114
-0.015335	-0.0150829	5	outer	younger	13	114
-0.010425	-0.00675326	1	inner	younger	14	578
-0.0086313	-0.00802354	1	middle	younger	14	578
-0.01273	-0.0114517	1	outer	younger	14	578
-0.011243	-0.00996615	2	inner	younger	14	201
-0.0069603	-0.00674895	2	middle	younger	14	201
-0.011703	-0.0112585	2	outer	younger	14	201
-0.013063	-0.011729	3	inner	younger	14	210
-0.010026	-0.00980519	3	middle	younger	14	210
-0.011959	-0.0114946	3	outer	younger	14	210
-0.0076312	-0.00689431	4	inner	younger	14	116
-0.0078402	-0.00771823	4	middle	younger	14	116
-0.010297	-0.0100405	4	outer	younger	14	116
-0.0096466	-0.00797589	5	inner	younger	14	263
-0.0060609	-0.00578436	5	middle	younger	14	263
-0.0076687	-0.00708706	5	outer	younger	14	263
-0.0072921	-0.00687922	1	inner	older	15	411
-0.011093	-0.0106535	1	middle	older	15	411
-0.01369	-0.0122934	1	outer	older	15	411
-0.0095756	-0.00937268	2	inner	older	15	202
-0.012599	-0.012383	2	middle	older	15	202
-0.018429	-0.0177426	2	outer	older	15	202
-0.011178	-0.0111227	3	inner	older	15	55
-0.014417	-0.0143582	3	middle	older	15	55
-0.018133	-0.0179461	3	outer	older	15	55
-0.0083154	-0.00820892	4	inner	older	15	106
-0.0068018	-0.00668845	4	middle	older	15	106
-0.015988	-0.0156278	4	outer	older	15	106
-0.011356	-0.0109923	5	inner	older	15	362
-0.008374	-0.00798689	5	middle	older	15	362
-0.014795	-0.0135649	5	outer	older	15	362
-0.0098691	-0.008967	1	inner	older	16	898
-0.013081	-0.0121207	1	middle	older	16	898
-0.019734	-0.0166826	1	outer	older	16	898
-0.0087198	-0.00846364	2	inner	older	16	255
-0.0048275	-0.00455481	2	middle	older	16	255
-0.0089814	-0.00811491	2	outer	older	16	255
-0.012724	-0.0124487	3	inner	older	16	274
-0.0095896	-0.0092966	3	middle	older	16	274
-0.011416	-0.010485	3	outer	older	16	274
-0.014578	-0.0142666	4	inner	older	16	310
-0.01101	-0.0106785	4	middle	older	16	310
-0.0091909	-0.00813752	4	outer	older	16	310
-0.014143	-0.0135322	5	inner	older	16	608
-0.011548	-0.0108978	5	middle	older	16	608
-0.013317	-0.011251	5	outer	older	16	608
-0.0105	-0.00519567	1	inner	younger	17	835
-0.0069264	-0.00604841	1	middle	younger	17	835
-0.010512	-0.00866535	1	outer	younger	17	835
-0.0062959	-0.00494917	2	inner	younger	17	212
-0.0047682	-0.00454528	2	middle	younger	17	212
-0.0095719	-0.00910305	2	outer	younger	17	212
-0.0056005	-0.00471115	3	inner	younger	17	140
-0.010664	-0.0105168	3	middle	younger	17	140
-0.01583	-0.0155204	3	outer	younger	17	140
-0.0052038	-0.00465749	4	inner	younger	17	86
-0.0097872	-0.00969677	4	middle	younger	17	86
-0.010161	-0.00997081	4	outer	younger	17	86
-0.0035104	-0.0013569	5	inner	younger	17	339
-0.0076507	-0.00729425	5	middle	younger	17	339
-0.016172	-0.0154223	5	outer	younger	17	339
-0.010976	-0.0105702	1	inner	older	21	404
-0.006611	-0.00617898	1	middle	older	21	404
-0.0083839	-0.00701111	1	outer	older	21	404
-0.0098403	-0.00969363	2	inner	older	21	146
-0.010277	-0.0101209	2	middle	older	21	146
-0.007489	-0.00699289	2	outer	older	21	146
-0.0066315	-0.00644666	3	inner	older	21	184
-0.00091869	-0.000721928	3	middle	older	21	184
-0.0052568	-0.00463157	3	outer	older	21	184
-0.0069245	-0.00665427	4	inner	older	21	269
-0.0057197	-0.00543204	4	middle	older	21	269
-0.0049459	-0.00403184	4	outer	older	21	269
-0.0069047	-0.00675904	5	inner	older	21	145
-0.0040373	-0.00388224	5	middle	older	21	145
-0.0039813	-0.00348859	5	outer	older	21	145
-0.012808	-0.010267	1	inner	younger	22	400
-0.0092265	-0.0088059	1	middle	younger	22	400
-0.011423	-0.0105384	1	outer	younger	22	400
-0.0054523	-0.00433426	2	inner	younger	22	176
-0.0078354	-0.00765034	2	middle	younger	22	176
-0.010911	-0.0105218	2	outer	younger	22	176
-0.010515	-0.0103244	3	inner	younger	22	30
-0.0050874	-0.00505586	3	middle	younger	22	30
-0.0071885	-0.00712215	3	outer	younger	22	30
-0.0059564	-0.00541644	4	inner	younger	22	85
-0.0059198	-0.00583042	4	middle	younger	22	85
-0.0099765	-0.00978852	4	outer	younger	22	85
-0.0068552	-0.00547671	5	inner	younger	22	217
-0.0074776	-0.00724943	5	middle	younger	22	217
-0.013298	-0.0128181	5	outer	younger	22	217
-0.01021	-0.00956909	1	inner	older	25	638
-0.0079554	-0.00727315	1	middle	older	25	638
-0.008508	-0.00634008	1	outer	older	25	638
-0.0096708	-0.00955829	2	inner	older	25	112
-0.0077407	-0.00762093	2	middle	older	25	112
-0.0091399	-0.00875933	2	outer	older	25	112
-0.010315	-0.0102085	3	inner	older	25	106
-0.01308	-0.0129666	3	middle	older	25	106
-0.0098338	-0.00947361	3	outer	older	25	106
-0.0070001	-0.00690366	4	inner	older	25	96
-0.0037726	-0.00366994	4	middle	older	25	96
-0.0063501	-0.00602389	4	outer	older	25	96
-0.0089432	-0.00862877	5	inner	older	25	313
-0.0064088	-0.00607409	5	middle	older	25	313
-0.0083987	-0.00733513	5	outer	older	25	313
-0.0099603	-0.00581212	1	inner	younger	28	653
-0.0085286	-0.00784198	1	middle	younger	28	653
-0.0092749	-0.00783075	1	outer	younger	28	653
-0.011815	-0.00959163	2	inner	younger	28	350
-0.0099601	-0.00959208	2	middle	younger	28	350
-0.012697	-0.011923	2	outer	younger	28	350
-0.010176	-0.00853706	3	inner	younger	28	258
-0.0060322	-0.00576092	3	middle	younger	28	258
-0.009015	-0.00844442	3	outer	younger	28	258
-0.0033928	-0.00181103	4	inner	younger	28	249
-0.0058736	-0.00561178	4	middle	younger	28	249
-0.012063	-0.0115123	4	outer	younger	28	249
-0.0075873	-0.00583401	5	inner	younger	28	276
-0.0068895	-0.00659929	5	middle	younger	28	276
-0.01249	-0.0118796	5	outer	younger	28	276
-0.014933	-0.011852	1	inner	younger	30	485
-0.0072037	-0.00669373	1	middle	younger	30	485
-0.008498	-0.0074254	1	outer	younger	30	485
-0.010875	-0.00976967	2	inner	younger	30	174
-0.0058582	-0.00567524	2	middle	younger	30	174
-0.0071486	-0.00676379	2	outer	younger	30	174
-0.0061626	-0.00541301	3	inner	younger	30	118
-0.013187	-0.0130629	3	middle	younger	30	118
-0.013399	-0.013138	3	outer	younger	30	118
-0.010378	-0.0099905	4	inner	younger	30	61
-0.011649	-0.0115849	4	middle	younger	30	61
-0.0079469	-0.007812	4	outer	younger	30	61
-0.0084228	-0.00623754	5	inner	younger	30	344
-0.0082679	-0.00790619	5	middle	younger	30	344
-0.0097034	-0.00894262	5	outer	younger	30	344
-0.0070257	-0.00233121	1	inner	younger	32	739
-0.010864	-0.010087	1	middle	younger	32	739
-0.014886	-0.0132517	1	outer	younger	32	739
-0.0083303	-0.006685	2	inner	younger	32	259
-0.012752	-0.0124797	2	middle	younger	32	259
-0.011166	-0.0105932	2	outer	younger	32	259
-0.0078701	-0.00703157	3	inner	younger	32	132
-0.008599	-0.0084602	3	middle	younger	32	132
-0.0078272	-0.00753527	3	outer	younger	32	132
-0.006891	-0.00596989	4	inner	younger	32	145
-0.010574	-0.0104215	4	middle	younger	32	145
-0.016843	-0.0165223	4	outer	younger	32	145
-0.0088157	-0.00635093	5	inner	younger	32	388
-0.010342	-0.00993402	5	middle	younger	32	388
-0.013477	-0.0126189	5	outer	younger	32	388
-0.012981	-0.00937913	1	inner	younger	34	567
-0.0079376	-0.00734141	1	middle	younger	34	567
-0.0096723	-0.00841835	1	outer	younger	34	567
-0.0072339	-0.00506135	2	inner	younger	34	342
-0.0066668	-0.00630719	2	middle	younger	34	342
-0.0074908	-0.00673445	2	outer	younger	34	342
-0.0093689	-0.00686602	3	inner	younger	34	394
-0.0059887	-0.00557441	3	middle	younger	34	394
-0.0088591	-0.00798775	3	outer	younger	34	394
-0.0084365	-0.00632112	4	inner	younger	34	333
-0.0081482	-0.00779805	4	middle	younger	34	333
-0.012097	-0.0113606	4	outer	younger	34	333
-0.0080446	-0.00663435	5	inner	younger	34	222
-0.0075684	-0.00733497	5	middle	younger	34	222
-0.0099856	-0.00949463	5	outer	younger	34	222
-0.013149	-0.0121133	1	inner	older	35	1031
-0.013543	-0.0124405	1	middle	older	35	1031
-0.015852	-0.0123487	1	outer	older	35	1031
-0.0096976	-0.00957002	2	inner	older	35	127
-0.0048126	-0.00467679	2	middle	older	35	127
-0.0051685	-0.00473696	2	outer	older	35	127
-0.021901	-0.0216649	3	inner	older	35	235
-0.013997	-0.0137457	3	middle	older	35	235
-0.0085756	-0.00777707	3	outer	older	35	235
-0.025298	-0.025081	4	inner	older	35	216
-0.015188	-0.014957	4	middle	older	35	216
-0.0066173	-0.00588333	4	outer	older	35	216
-0.014024	-0.0136111	5	inner	older	35	411
-0.0073573	-0.00691779	5	middle	older	35	411
-0.0089992	-0.00760263	5	outer	older	35	411
-0.0056438	-0.00368723	1	inner	younger	36	308
-0.011751	-0.0114271	1	middle	younger	36	308
-0.01484	-0.0141588	1	outer	younger	36	308
-0.009715	-0.0088193	2	inner	younger	36	141
-0.016352	-0.0162037	2	middle	younger	36	141
-0.02006	-0.0197482	2	outer	younger	36	141
-0.0084693	-0.00830414	3	inner	younger	36	26
-0.0057485	-0.00572116	3	middle	younger	36	26
-0.011986	-0.0119285	3	outer	younger	36	26
-0.0098865	-0.00972769	4	inner	younger	36	25
-0.019445	-0.0194187	4	middle	younger	36	25
-0.021028	-0.0209727	4	outer	younger	36	25
-0.0079892	-0.00701727	5	inner	younger	36	153
-0.01084	-0.0106791	5	middle	younger	36	153
-0.011992	-0.0116536	5	outer	younger	36	153
-0.012437	-0.0100612	1	inner	younger	39	374
-0.007969	-0.00757574	1	middle	younger	39	374
-0.0085859	-0.00775878	1	outer	younger	39	374
-0.0053858	-0.00481408	2	inner	younger	39	90
-0.0062174	-0.00612277	2	middle	younger	39	90
-0.0076713	-0.00747226	2	outer	younger	39	90
-0.0088127	-0.00772007	3	inner	younger	39	172
-0.0080299	-0.00784904	3	middle	younger	39	172
-0.0075761	-0.00719571	3	outer	younger	39	172
-0.0069256	-0.00558522	4	inner	younger	39	211
-0.0095922	-0.00937034	4	middle	younger	39	211
-0.013704	-0.0132374	4	outer	younger	39	211
-0.010375	-0.00919979	5	inner	younger	39	185
-0.0080694	-0.00787487	5	middle	younger	39	185
-0.012328	-0.0119189	5	outer	younger	39	185

## Sheet: pQSM
pQSM_raw	pQSM_map_size_corrected	finger	layer	age_group	participant	map_size
0.010355	0.0113986	1	inner	older	1	463
0.01084	0.0118311	1	middle	older	1	463
0.0095158	0.00872047	1	outer	older	1	463
0.0095531	0.0101549	2	inner	older	1	267
0.013729	0.0143005	2	middle	older	1	267
0.011984	0.0115254	2	outer	older	1	267
0.0064845	0.00674821	3	inner	older	1	117
0.015057	0.0153074	3	middle	older	1	117
0.015446	0.015245	3	outer	older	1	117
0.0098531	0.0101912	4	inner	older	1	150
0.014933	0.0152541	4	middle	older	1	150
0.01207	0.0118123	4	outer	older	1	150
0.010617	0.0112188	5	inner	older	1	267
0.012936	0.0135075	5	middle	older	1	267
0.0098916	0.00943295	5	outer	older	1	267
0.0096421	0.00970825	1	inner	younger	3	470
0.010543	0.0105917	1	middle	younger	3	470
0.014667	0.0116316	1	outer	younger	3	470
0.010656	0.0106979	2	inner	younger	3	298
0.010586	0.0106169	2	middle	younger	3	298
0.007394	0.00546942	2	outer	younger	3	298
0.005598	0.00561461	3	inner	younger	3	118
0.013224	0.0132362	3	middle	younger	3	118
0.021932	0.0211699	3	outer	younger	3	118
0.016354	0.0163678	4	inner	younger	3	98
0.012667	0.0126771	4	middle	younger	3	98
0.012085	0.0114521	4	outer	younger	3	98
0.0098029	0.00984301	5	inner	younger	3	285
0.010341	0.0103705	5	middle	younger	3	285
0.013067	0.0112264	5	outer	younger	3	285
0.0093004	0.0107407	1	inner	older	4	639
0.015871	0.0172388	1	middle	older	4	639
0.01582	0.0147223	1	outer	older	4	639
0.016522	0.0168781	2	inner	older	4	158
0.019149	0.0194872	2	middle	older	4	158
0.015091	0.0148196	2	outer	older	4	158
0.0083135	0.00844197	3	inner	older	4	57
0.007836	0.00795801	3	middle	older	4	57
0.015414	0.0153161	3	outer	older	4	57
0.023925	0.0240783	4	inner	older	4	68
0.017951	0.0180966	4	middle	older	4	68
0.017367	0.0172502	4	outer	older	4	68
0.016238	0.0166189	5	inner	older	4	169
0.01357	0.0139318	5	middle	older	4	169
0.015231	0.0149407	5	outer	older	4	169
0.0092222	0.00927808	1	inner	younger	5	397
0.0098547	0.00989581	1	middle	younger	5	397
0.0083017	0.00573775	1	outer	younger	5	397
0.0090017	0.00900916	2	inner	younger	5	53
0.011601	0.0116065	2	middle	younger	5	53
0.0052271	0.00488481	2	outer	younger	5	53
0.0064357	0.00645315	3	inner	younger	5	124
0.01083	0.0108428	3	middle	younger	5	124
0.009686	0.00888517	3	outer	younger	5	124
0.0069593	0.0069752	4	inner	younger	5	113
0.0085205	0.0085322	4	middle	younger	5	113
0.013862	0.0131322	4	outer	younger	5	113
0.0070917	0.00711647	5	inner	younger	5	176
0.0079934	0.00801162	5	middle	younger	5	176
0.0073881	0.00625144	5	outer	younger	5	176
0.010257	0.0103381	1	inner	younger	8	576
0.011903	0.0119626	1	middle	younger	8	576
0.011795	0.00807501	1	outer	younger	8	576
0.011633	0.0116569	2	inner	younger	8	170
0.013428	0.0134456	2	middle	younger	8	170
0.011997	0.0108991	2	outer	younger	8	170
0.014032	0.0140492	3	inner	younger	8	122
0.0135	0.0135126	3	middle	younger	8	122
0.0058174	0.00502949	3	outer	younger	8	122
0.0090315	0.00906092	4	inner	younger	8	209
0.0079395	0.00796114	4	middle	younger	8	209
0.0082613	0.00691151	4	outer	younger	8	209
0.009458	0.00949657	5	inner	younger	8	274
0.010346	0.0103744	5	middle	younger	8	274
0.01084	0.00907042	5	outer	younger	8	274
0.011178	0.0121652	1	inner	older	9	438
0.010929	0.0118666	1	middle	older	9	438
0.01223	0.0114776	1	outer	older	9	438
0.015748	0.0161199	2	inner	older	9	165
0.020414	0.0207672	2	middle	older	9	165
0.015053	0.0147696	2	outer	older	9	165
0.01328	0.0134874	3	inner	older	9	92
0.019918	0.0201149	3	middle	older	9	92
0.016049	0.015891	3	outer	older	9	92
0.016525	0.0167549	4	inner	older	9	102
0.026235	0.0264533	4	middle	older	9	102
0.01664	0.0164648	4	outer	older	9	102
0.013896	0.0145181	5	inner	older	9	276
0.016967	0.0175578	5	middle	older	9	276
0.015295	0.0148209	5	outer	older	9	276
0.012812	0.0132943	1	inner	older	10	214
0.024938	0.0253961	1	middle	older	10	214
0.031929	0.0315614	1	outer	older	10	214
0.01463	0.0152859	2	inner	older	10	291
0.016601	0.0172239	2	middle	older	10	291
0.020548	0.0200481	2	outer	older	10	291
0.012361	0.0128681	3	inner	older	10	225
0.014478	0.0149596	3	middle	older	10	225
0.014798	0.0144115	3	outer	older	10	225
0.016259	0.0165047	4	inner	older	10	109
0.019481	0.0197143	4	middle	older	10	109
0.014003	0.0138158	4	outer	older	10	109
0.016241	0.0168744	5	inner	older	10	281
0.015316	0.0159175	5	middle	older	10	281
0.019249	0.0187663	5	outer	older	10	281
0.0081655	0.00825868	1	inner	younger	11	662
0.011465	0.0115335	1	middle	younger	11	662
0.014518	0.0102426	1	outer	younger	11	662
0.0095779	0.00962829	2	inner	younger	11	358
0.012908	0.0129451	2	middle	younger	11	358
0.016587	0.0142749	2	outer	younger	11	358
0.011214	0.0112503	3	inner	younger	11	258
0.012043	0.0120697	3	middle	younger	11	258
0.0098809	0.00821465	3	outer	younger	11	258
0.011861	0.0119187	4	inner	younger	11	410
0.014643	0.0146855	4	middle	younger	11	410
0.013087	0.0104391	4	outer	younger	11	410
0.013078	0.0131305	5	inner	younger	11	373
0.013055	0.0130936	5	middle	younger	11	373
0.01079	0.00838105	5	outer	younger	11	373
0.0092037	0.00931123	1	inner	younger	12	764
0.010183	0.0102621	1	middle	younger	12	764
0.015369	0.0104348	1	outer	younger	12	764
0.01163	0.0116629	2	inner	younger	12	234
0.013423	0.0134472	2	middle	younger	12	234
0.028065	0.0265538	2	outer	younger	12	234
0.0089836	0.00900204	3	inner	younger	12	131
0.0076096	0.00762316	3	middle	younger	12	131
0.0074979	0.00665186	3	outer	younger	12	131
0.0075325	0.00755882	4	inner	younger	12	187
0.0093303	0.00934966	4	middle	younger	12	187
0.009126	0.00791829	4	outer	younger	12	187
0.010266	0.0103075	5	inner	younger	12	295
0.0065792	0.00660974	5	middle	younger	12	295
0.020568	0.0186628	5	outer	younger	12	295
0.0060669	0.00611715	1	inner	younger	13	357
0.01143	0.011467	1	middle	younger	13	357
0.01011	0.00780438	1	outer	younger	13	357
0.0054356	0.00546375	2	inner	younger	13	200
0.006185	0.00620571	2	middle	younger	13	200
0.0063069	0.00501524	2	outer	younger	13	200
0.0066573	0.00668137	3	inner	younger	13	171
0.0084623	0.00848001	3	middle	younger	13	171
0.0086482	0.00754383	3	outer	younger	13	171
0.0081771	0.00819878	4	inner	younger	13	154
0.0090757	0.00909165	4	middle	younger	13	154
0.0046039	0.00360932	4	outer	younger	13	154
0.0059465	0.00596255	5	inner	younger	13	114
0.0069428	0.0069546	5	middle	younger	13	114
0.0098494	0.00911315	5	outer	younger	13	114
0.0077123	0.00779365	1	inner	younger	14	578
0.010126	0.0101858	1	middle	younger	14	578
0.011698	0.00796509	1	outer	younger	14	578
0.011046	0.0110743	2	inner	younger	14	201
0.016071	0.0160918	2	middle	younger	14	201
0.011931	0.0106329	2	outer	younger	14	201
0.013757	0.0137866	3	inner	younger	14	210
0.014428	0.0144497	3	middle	younger	14	210
0.0075796	0.00622335	3	outer	younger	14	210
0.0087555	0.00877183	4	inner	younger	14	116
0.010439	0.010451	4	middle	younger	14	116
0.010969	0.0102198	4	outer	younger	14	116
0.0075632	0.00760022	5	inner	younger	14	263
0.012893	0.0129202	5	middle	younger	14	263
0.011461	0.00976246	5	outer	younger	14	263
0.0090042	0.00993056	1	inner	older	15	411
0.0085442	0.00942397	1	middle	older	15	411
0.010735	0.010029	1	outer	older	15	411
0.0090225	0.00947779	2	inner	older	15	202
0.0091092	0.00954159	2	middle	older	15	202
0.011003	0.010656	2	outer	older	15	202
0.010606	0.01073	3	inner	older	15	55
0.0058351	0.00595283	3	middle	older	15	55
0.0054266	0.00533212	3	outer	older	15	55
0.015704	0.0159429	4	inner	older	15	106
0.019898	0.0201249	4	middle	older	15	106
0.015621	0.0154389	4	outer	older	15	106
0.015743	0.0165589	5	inner	older	15	362
0.015515	0.0162899	5	middle	older	15	362
0.015172	0.0145502	5	outer	older	15	362
0.016148	0.018172	1	inner	older	16	898
0.020348	0.0222702	1	middle	older	16	898
0.019981	0.0184384	1	outer	older	16	898
0.015513	0.0160878	2	inner	older	16	255
0.021055	0.0216008	2	middle	older	16	255
0.017016	0.016578	2	outer	older	16	255
0.018583	0.0192006	3	inner	older	16	274
0.023207	0.0237935	3	middle	older	16	274
0.019562	0.0190913	3	outer	older	16	274
0.0097379	0.0104366	4	inner	older	16	310
0.015269	0.0159326	4	middle	older	16	310
0.017878	0.0173455	4	outer	older	16	310
0.0088116	0.010182	5	inner	older	16	608
0.0086433	0.00994476	5	middle	older	16	608
0.0084036	0.00735919	5	outer	older	16	608
0.0064351	0.00655263	1	inner	younger	17	835
0.0069317	0.00701816	1	middle	younger	17	835
0.0069456	0.0015529	1	outer	younger	17	835
0.0098417	0.00987154	2	inner	younger	17	212
0.010034	0.010056	2	middle	younger	17	212
0.0073931	0.00602394	2	outer	younger	17	212
0.011913	0.0119327	3	inner	younger	17	140
0.014595	0.0146095	3	middle	younger	17	140
0.0091429	0.00823874	3	outer	younger	17	140
0.010265	0.0102771	4	inner	younger	17	86
0.011288	0.0112969	4	middle	younger	17	86
0.0054409	0.00488548	4	outer	younger	17	86
0.0075176	0.00756531	5	inner	younger	17	339
0.009759	0.0097941	5	middle	younger	17	339
0.010777	0.00858763	5	outer	younger	17	339
0.014378	0.0165621	1	inner	older	19	969
0.013474	0.0155482	1	middle	older	19	969
0.014553	0.0128885	1	outer	older	19	969
0.010236	0.0107927	2	inner	older	19	247
0.014366	0.0148947	2	middle	older	19	247
0.011873	0.0114487	2	outer	older	19	247
0.011944	0.0123114	3	inner	older	19	163
0.019357	0.0197059	3	middle	older	19	163
0.017344	0.017064	3	outer	older	19	163
0.0098358	0.0103677	4	inner	older	19	236
0.01731	0.0178152	4	middle	older	19	236
0.015621	0.0152156	4	outer	older	19	236
0.0086234	0.00927253	5	inner	older	19	288
0.010176	0.0107925	5	middle	older	19	288
0.011078	0.0105833	5	outer	older	19	288
0.010495	0.0113808	1	inner	older	20	393
0.015084	0.0159252	1	middle	older	20	393
0.012743	0.0120679	1	outer	older	20	393
0.015746	0.0158204	2	inner	older	20	33
0.019056	0.0191266	2	middle	older	20	33
0.011881	0.0118243	2	outer	older	20	33
0.010487	0.0105095	3	inner	older	20	10
0.033772	0.0337934	3	middle	older	20	10
0.027216	0.0271988	3	outer	older	20	10
0.013534	0.0137955	4	inner	older	20	116
0.025789	0.0260373	4	middle	older	20	116
0.013903	0.0137037	4	outer	older	20	116
0.0082398	0.00891147	5	inner	older	20	298
0.021054	0.0216919	5	middle	older	20	298
0.015159	0.0146471	5	outer	older	20	298
0.013511	0.0144216	1	inner	older	21	404
0.017928	0.0187928	1	middle	older	21	404
0.016264	0.01557	1	outer	older	21	404
0.019776	0.0201051	2	inner	older	21	146
0.020186	0.0204985	2	middle	older	21	146
0.011767	0.0115162	2	outer	older	21	146
0.021754	0.0221687	3	inner	older	21	184
0.019796	0.0201899	3	middle	older	21	184
0.011393	0.0110769	3	outer	older	21	184
0.020829	0.0214353	4	inner	older	21	269
0.022473	0.0230488	4	middle	older	21	269
0.014949	0.0144869	4	outer	older	21	269
0.012003	0.0123298	5	inner	older	21	145
0.017592	0.0179024	5	middle	older	21	145
0.015251	0.0150019	5	outer	older	21	145
0.0063221	0.0063784	1	inner	younger	22	400
0.0089716	0.00901302	1	middle	younger	22	400
0.010555	0.00797167	1	outer	younger	22	400
0.0058333	0.00585807	2	inner	younger	22	176
0.0061171	0.00613532	2	middle	younger	22	176
0.0085572	0.00742054	2	outer	younger	22	176
0.0081416	0.00814582	3	inner	younger	22	30
0.0093956	0.00939871	3	middle	younger	22	30
0.0078531	0.00765935	3	outer	younger	22	30
0.0088989	0.00891086	4	inner	younger	22	85
0.0099815	0.0099903	4	middle	younger	22	85
0.005477	0.00492804	4	outer	younger	22	85
0.0071165	0.00714704	5	inner	younger	22	217
0.0073356	0.00735807	5	middle	younger	22	217
0.009093	0.00769154	5	outer	younger	22	217
0.012658	0.0127094	1	inner	younger	23	365
0.011302	0.0113398	1	middle	younger	23	365
0.012339	0.00998171	1	outer	younger	23	365
0.012005	0.0120194	2	inner	younger	23	102
0.0099164	0.00992696	2	middle	younger	23	102
0.01864	0.0179813	2	outer	younger	23	102
0.0097317	0.00974873	3	inner	younger	23	121
0.0084724	0.00848493	3	middle	younger	23	121
0.0066411	0.00585964	3	outer	younger	23	121
0.010449	0.0104545	4	inner	younger	23	39
0.0057181	0.00572214	4	middle	younger	23	39
0.0043974	0.00414553	4	outer	younger	23	39
0.0086828	0.00872545	5	inner	younger	23	303
0.0065576	0.00658897	5	middle	younger	23	303
0.0075429	0.00558603	5	outer	younger	23	303
0.0072053	0.00864331	1	inner	older	25	638
0.011595	0.0129607	1	middle	older	25	638
0.010982	0.00988606	1	outer	older	25	638
0.0055209	0.00577334	2	inner	older	25	112
0.0065975	0.00683724	2	middle	older	25	112
0.007121	0.00692861	2	outer	older	25	112
0.0066808	0.00691972	3	inner	older	25	106
0.0091399	0.0093668	3	middle	older	25	106
0.0061328	0.00595072	3	outer	older	25	106
0.01633	0.0165464	4	inner	older	25	96
0.0093658	0.00957129	4	middle	older	25	96
0.0066704	0.00650549	4	outer	older	25	96
0.0058798	0.00658528	5	inner	older	25	313
0.0082501	0.0089201	5	middle	older	25	313
0.0077644	0.00722674	5	outer	older	25	313
0.015734	0.0176386	1	inner	older	26	845
0.016092	0.0179008	1	middle	older	26	845
0.01123	0.00977848	1	outer	older	26	845
0.020046	0.0204224	2	inner	older	26	167
0.01873	0.0190875	2	middle	older	26	167
0.013666	0.0133791	2	outer	older	26	167
0.015279	0.0158177	3	inner	older	26	239
0.019058	0.0195696	3	middle	older	26	239
0.01882	0.0184095	3	outer	older	26	239
0.014979	0.0154118	4	inner	older	26	192
0.011241	0.011652	4	middle	older	26	192
0.010537	0.0102072	4	outer	older	26	192
0.011427	0.0122114	5	inner	older	26	348
0.011787	0.0125319	5	middle	older	26	348
0.010473	0.00987521	5	outer	older	26	348
0.0091297	0.00922161	1	inner	younger	28	653
0.013489	0.0135566	1	middle	younger	28	653
0.018217	0.0139997	1	outer	younger	28	653
0.0094537	0.00950296	2	inner	younger	28	350
0.012474	0.0125102	2	middle	younger	28	350
0.012669	0.0104086	2	outer	younger	28	350
0.0054235	0.00545981	3	inner	younger	28	258
0.0070585	0.00708521	3	middle	younger	28	258
0.0079717	0.00630545	3	outer	younger	28	258
0.0076672	0.00770225	4	inner	younger	28	249
0.007193	0.00721878	4	middle	younger	28	249
0.0073527	0.00574458	4	outer	younger	28	249
0.01033	0.0103688	5	inner	younger	28	276
0.01216	0.0121886	5	middle	younger	28	276
0.010559	0.0087765	5	outer	younger	28	276
0.01276	0.0128149	1	inner	younger	29	390
0.012265	0.0123054	1	middle	younger	29	390
0.0090068	0.00648806	1	outer	younger	29	390
0.0063482	0.00636565	2	inner	younger	29	124
0.0062414	0.00625424	2	middle	younger	29	124
0.0057479	0.00494707	2	outer	younger	29	124
0.016908	0.0169278	3	inner	younger	29	141
0.021613	0.0216276	3	middle	younger	29	141
0.012039	0.0111284	3	outer	younger	29	141
0.020574	0.0205906	4	inner	younger	29	118
0.025282	0.0252942	4	middle	younger	29	118
0.017468	0.0167059	4	outer	younger	29	118
0.021117	0.0211456	5	inner	younger	29	203
0.022146	0.022167	5	middle	younger	29	203
0.013772	0.012461	5	outer	younger	29	203
0.011257	0.0113253	1	inner	younger	30	485
0.014339	0.0143892	1	middle	younger	30	485
0.013283	0.0101507	1	outer	younger	30	485
0.008292	0.00831649	2	inner	younger	30	174
0.010732	0.01075	2	middle	younger	30	174
0.0092139	0.00809015	2	outer	younger	30	174
0.009737	0.00975361	3	inner	younger	30	118
0.015022	0.0150342	3	middle	younger	30	118
0.012597	0.0118349	3	outer	younger	30	118
0.0093942	0.00940279	4	inner	younger	30	61
0.011874	0.0118803	4	middle	younger	30	61
0.013619	0.013225	4	outer	younger	30	61
0.011751	0.0117994	5	inner	younger	30	344
0.017066	0.0171016	5	middle	younger	30	344
0.013865	0.0116433	5	outer	younger	30	344
0.0096703	0.00977431	1	inner	younger	32	739
0.011597	0.0116735	1	middle	younger	32	739
0.024406	0.0196333	1	outer	younger	32	739
0.0068892	0.00692565	2	inner	younger	32	259
0.0086269	0.00865372	2	middle	younger	32	259
0.019958	0.0182853	2	outer	younger	32	259
0.0068209	0.00683948	3	inner	younger	32	132
0.0069039	0.00691757	3	middle	younger	32	132
0.0077579	0.0069054	3	outer	younger	32	132
0.0068345	0.00685491	4	inner	younger	32	145
0.0097128	0.00972781	4	middle	younger	32	145
0.013668	0.0127315	4	outer	younger	32	145
0.0080451	0.00809971	5	inner	younger	32	388
0.0082722	0.00831237	5	middle	younger	32	388
0.012449	0.00994317	5	outer	younger	32	388
0.010195	0.0112273	1	inner	older	33	458
0.016244	0.0172244	1	middle	older	33	458
0.013439	0.0126523	1	outer	older	33	458
0.0072195	0.00728937	2	inner	older	33	31
0.010898	0.0109644	2	middle	older	33	31
0.005651	0.00559775	2	outer	older	33	31
0.020509	0.0205451	3	inner	older	33	16
0.023586	0.0236202	3	middle	older	33	16
0.010656	0.0106285	3	outer	older	33	16
0.02142	0.0216499	4	inner	older	33	102
0.024672	0.0248903	4	middle	older	33	102
0.036592	0.0364168	4	outer	older	33	102
0.014477	0.0153515	5	inner	older	33	388
0.025461	0.0262915	5	middle	older	33	388
0.030771	0.0301045	5	outer	older	33	388
0.010996	0.0110758	1	inner	younger	34	567
0.0092227	0.00928141	1	middle	younger	34	567
0.0074012	0.00373933	1	outer	younger	34	567
0.010941	0.0109891	2	inner	younger	34	342
0.010516	0.0105514	2	middle	younger	34	342
0.0064168	0.00420805	2	outer	younger	34	342
0.0080364	0.00809186	3	inner	younger	34	394
0.011162	0.0112028	3	middle	younger	34	394
0.013192	0.0106474	3	outer	younger	34	394
0.0092038	0.00925067	4	inner	younger	34	333
0.0097889	0.00982338	4	middle	younger	34	333
0.011712	0.00956138	4	outer	younger	34	333
0.0091436	0.00917485	5	inner	younger	34	222
0.010033	0.010056	5	middle	younger	34	222
0.0089353	0.00750155	5	outer	younger	34	222
0.010514	0.0128378	1	inner	older	35	1031
0.01564	0.0178469	1	middle	older	35	1031
0.018763	0.016992	1	outer	older	35	1031
0.011052	0.0113382	2	inner	older	35	127
0.020451	0.0207229	2	middle	older	35	127
0.014295	0.0140768	2	outer	older	35	127
0.014491	0.0150207	3	inner	older	35	235
0.013168	0.013671	3	middle	older	35	235
0.016139	0.0157353	3	outer	older	35	235
0.0086824	0.00916925	4	inner	older	35	216
0.015238	0.0157004	4	middle	older	35	216
0.018517	0.018146	4	outer	older	35	216
0.0080344	0.00896076	5	inner	older	35	411
0.013685	0.0145648	5	middle	older	35	411
0.017703	0.016997	5	outer	older	35	411
0.010771	0.0108236	1	inner	younger	39	374
0.011714	0.0117527	1	middle	younger	39	374
0.008535	0.00611959	1	outer	younger	39	374
0.0082939	0.00830657	2	inner	younger	39	90
0.0067669	0.00677622	2	middle	younger	39	90
0.0073407	0.00675945	2	outer	younger	39	90
0.0087181	0.00874231	3	inner	younger	39	172
0.011264	0.0112818	3	middle	younger	39	172
0.012601	0.0114902	3	outer	younger	39	172
0.012314	0.0123437	4	inner	younger	39	211
0.012174	0.0121958	4	middle	younger	39	211
0.01452	0.0131573	4	outer	younger	39	211
0.011045	0.011071	5	inner	younger	39	185
0.013027	0.0130462	5	middle	younger	39	185
0.012266	0.0110712	5	outer	younger	39	185
0.015955	0.016647	1	inner	older	40	307
0.011769	0.0124262	1	middle	older	40	307
0.026495	0.0259676	1	outer	older	40	307
0.020778	0.0208952	2	inner	older	40	52
0.017964	0.0180753	2	middle	older	40	52
0.013818	0.0137287	2	outer	older	40	52
0.021523	0.0216199	3	inner	older	40	43
0.016297	0.016389	3	middle	older	40	43
0.009832	0.00975814	3	outer	older	40	43
0.027782	0.0282012	4	inner	older	40	186
0.023416	0.0238141	4	middle	older	40	186
0.030148	0.0298285	4	outer	older	40	186
0.01711	0.017536	5	inner	older	40	189
0.021963	0.0223676	5	middle	older	40	189
0.019821	0.0194963	5	outer	older	40	189

## Sheet: qT1
qT1_raw	qT1_map_size_corrected	finger	layer	age_group		map_size
1638.1	1657.67	1	inner	older	1	463
1836.1	1826.22	1	middle	older	1	463
2142.3	2108.83	1	outer	older	1	463
1667.2	1678.49	2	inner	older	1	267
1823.6	1817.9	2	middle	older	1	267
2210.7	2191.4	2	outer	older	1	267
1650.7	1655.65	3	inner	older	1	117
1855.2	1852.7	3	middle	older	1	117
2281.1	2272.64	3	outer	older	1	117
1694.1	1700.44	4	inner	older	1	150
1849.7	1846.5	4	middle	older	1	150
2273.4	2262.56	4	outer	older	1	150
1694.5	1705.79	5	inner	older	1	267
1879.1	1873.4	5	middle	older	1	267
2269.8	2250.5	5	outer	older	1	267
1542.6	1559.85	1	inner	older	2	408
1700.8	1692.09	1	middle	older	2	408
1935.6	1906.1	1	outer	older	2	408
1484.8	1493.3	2	inner	older	2	201
1658.6	1654.31	2	middle	older	2	201
1870.1	1855.57	2	outer	older	2	201
1486.5	1486.88	3	inner	older	2	9
1659.3	1659.11	3	middle	older	2	9
1782.6	1781.95	3	outer	older	2	9
1470.2	1475.61	4	inner	older	2	128
1639.9	1637.17	4	middle	older	2	128
1818.5	1809.25	4	outer	older	2	128
1549.9	1560.3	5	inner	older	2	246
1673.5	1668.25	5	middle	older	2	246
1851.8	1834.02	5	outer	older	2	246
1709.3	1732.5	1	inner	younger	3	470
2027	2035.06	1	middle	younger	3	470
2283	2276.6	1	outer	younger	3	470
1685	1699.71	2	inner	younger	3	298
1962.8	1967.91	2	middle	younger	3	298
2235.7	2231.64	2	outer	younger	3	298
1704.9	1710.73	3	inner	younger	3	118
1952.4	1954.42	3	middle	younger	3	118
2335.6	2333.99	3	outer	younger	3	118
1757.8	1762.64	4	inner	younger	3	98
2060	2061.68	4	middle	younger	3	98
2272.8	2271.46	4	outer	younger	3	98
1720.4	1734.47	5	inner	younger	3	285
1985.3	1990.19	5	middle	younger	3	285
2261.3	2257.42	5	outer	younger	3	285
1474.9	1501.91	1	inner	older	4	639
1761.9	1748.26	1	middle	older	4	639
1994.6	1948.4	1	outer	older	4	639
1463.9	1470.58	2	inner	older	4	158
1709.8	1706.43	2	middle	older	4	158
1910.8	1899.38	2	outer	older	4	158
1548.3	1550.71	3	inner	older	4	57
1726.6	1725.38	3	middle	older	4	57
1900.7	1896.58	3	outer	older	4	57
1514	1516.87	4	inner	older	4	68
1750	1748.55	4	middle	older	4	68
1914.3	1909.38	4	outer	older	4	68
1471.6	1478.74	5	inner	older	4	169
1737.4	1733.79	5	middle	older	4	169
1949.6	1937.38	5	outer	older	4	169
1598.4	1618	1	inner	younger	5	397
1846.2	1853.01	1	middle	younger	5	397
2132.1	2126.69	1	outer	younger	5	397
1621.9	1624.52	2	inner	younger	5	53
1789.4	1790.31	2	middle	younger	5	53
2049.2	2048.48	2	outer	younger	5	53
1649.6	1655.72	3	inner	younger	5	124
1819	1821.13	3	middle	younger	5	124
1916.9	1915.21	3	outer	younger	5	124
1624	1629.58	4	inner	younger	5	113
1975.2	1977.14	4	middle	younger	5	113
2194.4	2192.86	4	outer	younger	5	113
1631.1	1639.79	5	inner	younger	5	176
1870.4	1873.42	5	middle	younger	5	176
2117.5	2115.1	5	outer	younger	5	176
1561.3	1593.47	1	inner	older	6	761
1779.9	1763.65	1	middle	older	6	761
2199.5	2144.48	1	outer	older	6	761
1551.4	1560.49	2	inner	older	6	215
1747	1742.41	2	middle	older	6	215
2231.9	2216.36	2	outer	older	6	215
1569.1	1576.92	3	inner	older	6	185
1838.2	1834.25	3	middle	older	6	185
2366.3	2352.93	3	outer	older	6	185
1534	1545.41	4	inner	older	6	270
1851.3	1845.54	4	middle	older	6	270
2370.7	2351.18	4	outer	older	6	270
1526.8	1558.25	5	inner	older	6	744
1806.4	1790.52	5	middle	older	6	744
2361.9	2308.11	5	outer	older	6	744
1422.3	1471.04	1	inner	older	7	1153
1620.5	1595.88	1	middle	older	7	1153
1826.7	1743.34	1	outer	older	7	1153
1443	1454.41	2	inner	older	7	270
1630.5	1624.74	2	middle	older	7	270
1793.8	1774.28	2	outer	older	7	270
1440.8	1458.72	3	inner	older	7	424
1636.6	1627.55	3	middle	older	7	424
1842.5	1811.85	3	outer	older	7	424
1434.8	1440.04	4	inner	older	7	124
1562.6	1559.95	4	middle	older	7	124
1777.2	1768.24	4	outer	older	7	124
1443.8	1460.41	5	inner	older	7	393
1607.4	1599.01	5	middle	older	7	393
1831.8	1803.39	5	outer	older	7	393
1665.6	1694.03	1	inner	younger	8	576
1869.8	1879.68	1	middle	younger	8	576
1970.7	1962.85	1	outer	younger	8	576
1696.3	1704.69	2	inner	younger	8	170
1893.3	1896.22	2	middle	younger	8	170
1982.9	1980.58	2	outer	younger	8	170
1642.3	1648.32	3	inner	younger	8	122
1847.8	1849.89	3	middle	younger	8	122
1987.2	1985.54	3	outer	younger	8	122
1645.9	1656.22	4	inner	younger	8	209
1885.4	1888.99	4	middle	younger	8	209
2030.4	2027.55	4	outer	younger	8	209
1683.9	1697.43	5	inner	younger	8	274
1922.3	1927	5	middle	younger	8	274
2092.4	2088.67	5	outer	younger	8	274
1531.8	1550.31	1	inner	older	9	438
1750.4	1741.05	1	middle	older	9	438
1952.7	1921.03	1	outer	older	9	438
1580.5	1587.47	2	inner	older	9	165
1787.4	1783.88	2	middle	older	9	165
1977.2	1965.27	2	outer	older	9	165
1602	1605.89	3	inner	older	9	92
1759.4	1757.44	3	middle	older	9	92
2005.7	1999.05	3	outer	older	9	92
1646.3	1650.61	4	inner	older	9	102
1776.6	1774.42	4	middle	older	9	102
1910.4	1903.03	4	outer	older	9	102
1533.5	1545.17	5	inner	older	9	276
1724.3	1718.41	5	middle	older	9	276
1950	1930.05	5	outer	older	9	276
1647.6	1656.65	1	inner	older	10	214
2015.8	2011.23	1	middle	older	10	214
2453.2	2437.73	1	outer	older	10	214
1646.2	1658.5	2	inner	older	10	291
1862.1	1855.89	2	middle	older	10	291
2262.1	2241.06	2	outer	older	10	291
1685.3	1694.81	3	inner	older	10	225
1965.1	1960.3	3	middle	older	10	225
2449.4	2433.13	3	outer	older	10	225
1690.3	1694.91	4	inner	older	10	109
1931.1	1928.77	4	middle	older	10	109
2593.3	2585.42	4	outer	older	10	109
1629.8	1641.68	5	inner	older	10	281
1957.5	1951.5	5	middle	older	10	281
2558.3	2537.98	5	outer	older	10	281
1585.2	1617.88	1	inner	younger	11	662
1770.9	1782.26	1	middle	younger	11	662
1918.9	1909.88	1	outer	younger	11	662
1583.1	1600.77	2	inner	younger	11	358
1783.7	1789.84	2	middle	younger	11	358
1934.9	1930.02	2	outer	younger	11	358
1579.2	1591.94	3	inner	younger	11	258
1794.7	1799.13	3	middle	younger	11	258
1953.1	1949.58	3	outer	younger	11	258
1558.1	1578.34	4	inner	younger	11	410
1808.1	1815.13	4	middle	younger	11	410
1964.5	1958.91	4	outer	younger	11	410
1584.2	1602.61	5	inner	younger	11	373
1827.1	1833.5	5	middle	younger	11	373
2005.1	2000.02	5	outer	younger	11	373
1635	1672.71	1	inner	younger	12	764
1910	1923.11	1	middle	younger	12	764
2183.7	2173.29	1	outer	younger	12	764
1617.7	1629.25	2	inner	younger	12	234
1914.8	1918.81	2	middle	younger	12	234
2174.2	2171.01	2	outer	younger	12	234
1562.6	1569.07	3	inner	younger	12	131
1822.6	1824.85	3	middle	younger	12	131
2084.7	2082.92	3	outer	younger	12	131
1569.3	1578.53	4	inner	younger	12	187
1843.4	1846.61	4	middle	younger	12	187
2103.3	2100.75	4	outer	younger	12	187
1612.7	1627.26	5	inner	younger	12	295
1911.5	1916.56	5	middle	younger	12	295
2180.9	2176.88	5	outer	younger	12	295
1622.6	1640.22	1	inner	younger	13	357
1838.4	1844.52	1	middle	younger	13	357
2042.1	2037.24	1	outer	younger	13	357
1557.2	1567.07	2	inner	younger	13	200
1860	1863.43	2	middle	younger	13	200
2142.9	2140.17	2	outer	younger	13	200
1686.1	1694.54	3	inner	younger	13	171
1821	1823.93	3	middle	younger	13	171
2020.2	2017.87	3	outer	younger	13	171
1635.3	1642.9	4	inner	younger	13	154
1856.4	1859.04	4	middle	younger	13	154
2125.2	2123.1	4	outer	younger	13	154
1629.9	1635.53	5	inner	younger	13	114
1896.1	1898.06	5	middle	younger	13	114
2245.5	2243.95	5	outer	younger	13	114
1636.2	1664.73	1	inner	younger	14	578
1860	1869.92	1	middle	younger	14	578
2085.3	2077.42	1	outer	younger	14	578
1696.9	1706.82	2	inner	younger	14	201
1881.1	1884.55	2	middle	younger	14	201
2086.3	2083.56	2	outer	younger	14	201
1685.9	1696.27	3	inner	younger	14	210
1958.3	1961.9	3	middle	younger	14	210
2275.6	2272.74	3	outer	younger	14	210
1729.5	1735.23	4	inner	younger	14	116
1905.2	1907.19	4	middle	younger	14	116
2086.9	2085.32	4	outer	younger	14	116
1707.5	1720.48	5	inner	younger	14	263
1890.4	1894.91	5	middle	younger	14	263
2070	2066.42	5	outer	younger	14	263
1552.3	1569.67	1	inner	older	15	411
1862.7	1853.93	1	middle	older	15	411
2216.3	2186.59	1	outer	older	15	411
1581.9	1590.44	2	inner	older	15	202
1809.5	1805.19	2	middle	older	15	202
2050.7	2036.1	2	outer	older	15	202
1592.2	1594.52	3	inner	older	15	55
1823	1821.83	3	middle	older	15	55
2094.3	2090.32	3	outer	older	15	55
1643.8	1648.28	4	inner	older	15	106
1843.3	1841.04	4	middle	older	15	106
2073.3	2065.64	4	outer	older	15	106
1580.9	1596.2	5	inner	older	15	362
1826.1	1818.37	5	middle	older	15	362
2124.3	2098.13	5	outer	older	15	362
1680.9	1718.86	1	inner	older	16	898
2020	2000.83	1	middle	older	16	898
2621	2556.08	1	outer	older	16	898
1684.7	1695.48	2	inner	older	16	255
1922.1	1916.66	2	middle	older	16	255
2392.2	2373.76	2	outer	older	16	255
1665.8	1677.38	3	inner	older	16	274
1827.9	1822.05	3	middle	older	16	274
2272	2252.19	3	outer	older	16	274
1656.8	1669.9	4	inner	older	16	310
1907.7	1901.08	4	middle	older	16	310
2497.9	2475.49	4	outer	older	16	310
1649.7	1675.4	5	inner	older	16	608
1927	1914.02	5	middle	older	16	608
2473.7	2429.74	5	outer	older	16	608
1698.4	1739.62	1	inner	younger	17	835
1876.3	1890.62	1	middle	younger	17	835
1969	1957.62	1	outer	younger	17	835
1729	1739.47	2	inner	younger	17	212
1885.3	1888.94	2	middle	younger	17	212
1987.3	1984.41	2	outer	younger	17	212
1791.6	1798.51	3	inner	younger	17	140
1977.2	1979.6	3	middle	younger	17	140
2103.9	2101.99	3	outer	younger	17	140
1777	1781.25	4	inner	younger	17	86
1937.9	1939.38	4	middle	younger	17	86
2077	2075.83	4	outer	younger	17	86
1749.7	1766.43	5	inner	younger	17	339
1965.1	1970.92	5	middle	younger	17	339
2118.9	2114.28	5	outer	younger	17	339
1502.9	1515.2	1	inner	older	18	291
1773.9	1767.69	1	middle	older	18	291
2112.6	2091.56	1	outer	older	18	291
1495.3	1509.8	2	inner	older	18	343
1776.2	1768.88	2	middle	older	18	343
2082.1	2057.3	2	outer	older	18	343
1557.7	1561.34	3	inner	older	18	86
1777.4	1775.56	3	middle	older	18	86
2013.5	2007.28	3	outer	older	18	86
1561.5	1569.95	4	inner	older	18	200
1800.7	1796.43	4	middle	older	18	200
2056.2	2041.74	4	outer	older	18	200
1591.3	1608.55	5	inner	older	18	408
1825	1816.29	5	middle	older	18	408
2074.9	2045.4	5	outer	older	18	408
1539.4	1580.36	1	inner	older	19	969
1800.9	1780.21	1	middle	older	19	969
2356.6	2286.55	1	outer	older	19	969
1520	1530.44	2	inner	older	19	247
1794.7	1789.43	2	middle	older	19	247
2294.1	2276.24	2	outer	older	19	247
1561.9	1568.79	3	inner	older	19	163
1733.8	1730.32	3	middle	older	19	163
2070.4	2058.62	3	outer	older	19	163
1616.8	1626.78	4	inner	older	19	236
1798.6	1793.56	4	middle	older	19	236
2125.5	2108.44	4	outer	older	19	236
1558	1570.17	5	inner	older	19	288
1791.2	1785.05	5	middle	older	19	288
2239.4	2218.58	5	outer	older	19	288
1460	1476.61	1	inner	older	20	393
1634	1625.61	1	middle	older	20	393
1952.7	1924.29	1	outer	older	20	393
1504	1505.39	2	inner	older	20	33
1683.8	1683.1	2	middle	older	20	33
1991	1988.61	2	outer	older	20	33
1438.1	1438.52	3	inner	older	20	10
1608.7	1608.49	3	middle	older	20	10
1740.4	1739.68	3	outer	older	20	10
1469.3	1474.2	4	inner	older	20	116
1636.4	1633.92	4	middle	older	20	116
1748.1	1739.71	4	outer	older	20	116
1495.5	1508.1	5	inner	older	20	298
1693.9	1687.54	5	middle	older	20	298
1873.8	1852.26	5	outer	older	20	298
1398.4	1415.48	1	inner	older	21	404
1643.2	1634.57	1	middle	older	21	404
1891.4	1862.19	1	outer	older	21	404
1510.2	1516.37	2	inner	older	21	146
1678.8	1675.68	2	middle	older	21	146
1854.1	1843.54	2	outer	older	21	146
1503.1	1510.88	3	inner	older	21	184
1648.7	1644.77	3	middle	older	21	184
1857.4	1844.1	3	outer	older	21	184
1465.2	1476.57	4	inner	older	21	269
1698.7	1692.96	4	middle	older	21	269
1925.7	1906.25	4	outer	older	21	269
1444	1450.13	5	inner	older	21	145
1700.2	1697.1	5	middle	older	21	145
1895.7	1885.22	5	outer	older	21	145
1626.7	1646.45	1	inner	younger	22	400
1914.2	1921.06	1	middle	younger	22	400
2118.8	2113.35	1	outer	younger	22	400
1665.4	1674.09	2	inner	younger	22	176
1959.2	1962.22	2	middle	younger	22	176
2226.4	2224	2	outer	younger	22	176
1671.8	1673.28	3	inner	younger	22	30
1853	1853.51	3	middle	younger	22	30
1909.6	1909.19	3	outer	younger	22	30
1652.7	1656.9	4	inner	younger	22	85
1915.8	1917.26	4	middle	younger	22	85
2016.4	2015.24	4	outer	younger	22	85
1653.7	1664.41	5	inner	younger	22	217
1922.5	1926.22	5	middle	younger	22	217
2084.3	2081.34	5	outer	younger	22	217
1641.6	1659.62	1	inner	younger	23	365
1875.3	1881.56	1	middle	younger	23	365
2145.3	2140.33	1	outer	younger	23	365
1799.3	1804.34	2	inner	younger	23	102
2151.1	2152.85	2	middle	younger	23	102
2422.3	2420.91	2	outer	younger	23	102
1683	1688.97	3	inner	younger	23	121
1979.1	1981.18	3	middle	younger	23	121
2243.5	2241.85	3	outer	younger	23	121
1628.1	1630.03	4	inner	younger	23	39
1906.5	1907.17	4	middle	younger	23	39
2211.3	2210.77	4	outer	younger	23	39
1731.2	1746.16	5	inner	younger	23	303
2017.1	2022.3	5	middle	younger	23	303
2237.4	2233.27	5	outer	younger	23	303
1602.8	1610.49	1	inner	older	24	182
1815	1811.11	1	middle	older	24	182
2306.1	2292.94	1	outer	older	24	182
1659.7	1659.87	2	inner	older	24	4
1908.6	1908.51	2	middle	older	24	4
2318	2317.71	2	outer	older	24	4
1603.3	1604.23	3	inner	older	24	22
1883.2	1882.73	3	middle	older	24	22
2227.5	2225.91	3	outer	older	24	22
1618	1620.58	4	inner	older	24	61
1857.4	1856.1	4	middle	older	24	61
2309.4	2304.99	4	outer	older	24	61
1581.9	1585.54	5	inner	older	24	86
1821.7	1819.86	5	middle	older	24	86
2218.6	2212.38	5	outer	older	24	86
1547	1573.97	1	inner	older	25	638
1769.6	1755.98	1	middle	older	25	638
1971.6	1925.48	1	outer	older	25	638
1615.4	1620.13	2	inner	older	25	112
1768.5	1766.11	2	middle	older	25	112
1974	1965.9	2	outer	older	25	112
1555	1559.48	3	inner	older	25	106
1770.9	1768.64	3	middle	older	25	106
1930.3	1922.64	3	outer	older	25	106
1497.4	1501.46	4	inner	older	25	96
1758.8	1756.75	4	middle	older	25	96
1971.3	1964.36	4	outer	older	25	96
1536.6	1549.83	5	inner	older	25	313
1777.9	1771.22	5	middle	older	25	313
1994.5	1971.87	5	outer	older	25	313
1553.4	1589.12	1	inner	older	26	845
1785.2	1767.16	1	middle	older	26	845
2096.6	2035.51	1	outer	older	26	845
1604.4	1611.46	2	inner	older	26	167
1747	1743.43	2	middle	older	26	167
2046.6	2034.53	2	outer	older	26	167
1525.3	1535.4	3	inner	older	26	239
1710.7	1705.6	3	middle	older	26	239
2105.5	2088.22	3	outer	older	26	239
1584.7	1592.82	4	inner	older	26	192
1759.3	1755.2	4	middle	older	26	192
2135.3	2121.42	4	outer	older	26	192
1594.5	1609.21	5	inner	older	26	348
1839.2	1831.77	5	middle	older	26	348
2270.8	2245.64	5	outer	older	26	348
1543.3	1565.02	1	inner	younger	27	440
1790.6	1798.15	1	middle	younger	27	440
2004	1998	1	outer	younger	27	440
1556.4	1558.13	2	inner	younger	27	35
1806	1806.6	2	middle	younger	27	35
2039	2038.52	2	outer	younger	27	35
1579.2	1582.75	3	inner	younger	27	72
1814.8	1816.04	3	middle	younger	27	72
2038.3	2037.32	3	outer	younger	27	72
1623	1628.73	4	inner	younger	27	116
1821.2	1823.19	4	middle	younger	27	116
2067.4	2065.82	4	outer	younger	27	116
1575.4	1586.31	5	inner	younger	27	221
1810.3	1814.09	5	middle	younger	27	221
1969.1	1966.09	5	outer	younger	27	221
1635.7	1667.93	1	inner	younger	28	653
1842.3	1853.5	1	middle	younger	28	653
2077.1	2068.2	1	outer	younger	28	653
1544.3	1561.58	2	inner	younger	28	350
1792	1798	2	middle	younger	28	350
2107.7	2102.93	2	outer	younger	28	350
1606.2	1618.94	3	inner	younger	28	258
1793.3	1797.73	3	middle	younger	28	258
2066.1	2062.58	3	outer	younger	28	258
1701.1	1713.39	4	inner	younger	28	249
1823.5	1827.77	4	middle	younger	28	249
2007.2	2003.81	4	outer	younger	28	249
1649.2	1662.82	5	inner	younger	28	276
1881.4	1886.13	5	middle	younger	28	276
2071.4	2067.64	5	outer	younger	28	276
1651.8	1671.05	1	inner	younger	29	390
1838.2	1844.89	1	middle	younger	29	390
2039.9	2034.59	1	outer	younger	29	390
1687.1	1693.22	2	inner	younger	29	124
1835.8	1837.93	2	middle	younger	29	124
2024.6	2022.91	2	outer	younger	29	124
1682	1688.96	3	inner	younger	29	141
1826.5	1828.92	3	middle	younger	29	141
2031.3	2029.38	3	outer	younger	29	141
1687.7	1693.53	4	inner	younger	29	118
1853.7	1855.72	4	middle	younger	29	118
2048.9	2047.29	4	outer	younger	29	118
1726.6	1736.62	5	inner	younger	29	203
1877.8	1881.28	5	middle	younger	29	203
2017.9	2015.13	5	outer	younger	29	203
1517.3	1541.24	1	inner	younger	30	485
1764.1	1772.42	1	middle	younger	30	485
1922.5	1915.89	1	outer	younger	30	485
1569.1	1577.69	2	inner	younger	30	174
1782.4	1785.38	2	middle	younger	30	174
1901.6	1899.23	2	outer	younger	30	174
1555.2	1561.03	3	inner	younger	30	118
1736.7	1738.72	3	middle	younger	30	118
1817	1815.39	3	outer	younger	30	118
1590.7	1593.71	4	inner	younger	30	61
1804.3	1805.35	4	middle	younger	30	61
1963.9	1963.07	4	outer	younger	30	61
1596.3	1613.28	5	inner	younger	30	344
1814.7	1820.6	5	middle	younger	30	344
1928.5	1923.81	5	outer	younger	30	344
1721.7	1758.18	1	inner	younger	32	739
1963.2	1975.88	1	middle	younger	32	739
2426.2	2416.13	1	outer	younger	32	739
1705.2	1717.99	2	inner	younger	32	259
1933.4	1937.84	2	middle	younger	32	259
2311.3	2307.77	2	outer	younger	32	259
1672.2	1678.72	3	inner	younger	32	132
1943.6	1945.86	3	middle	younger	32	132
2251	2249.2	3	outer	younger	32	132
1732.6	1739.76	4	inner	younger	32	145
1928	1930.49	4	middle	younger	32	145
2182.6	2180.62	4	outer	younger	32	145
1716.1	1735.25	5	inner	younger	32	388
1906	1912.66	5	middle	younger	32	388
2102	2096.71	5	outer	younger	32	388
1509.2	1528.56	1	inner	older	33	458
1676.4	1666.62	1	middle	older	33	458
1951.8	1918.69	1	outer	older	33	458
1596.9	1598.21	2	inner	older	33	31
1710.6	1709.94	2	middle	older	33	31
1882.9	1880.66	2	outer	older	33	31
1613.5	1614.18	3	inner	older	33	16
1784.5	1784.16	3	middle	older	33	16
2093.9	2092.74	3	outer	older	33	16
1612.3	1616.61	4	inner	older	33	102
1793.6	1791.42	4	middle	older	33	102
2064.2	2056.83	4	outer	older	33	102
1540.5	1556.9	5	inner	older	33	388
1758.9	1750.62	5	middle	older	33	388
2073.7	2045.65	5	outer	older	33	388
1609	1636.99	1	inner	younger	34	567
1868.8	1878.53	1	middle	younger	34	567
2062.3	2054.57	1	outer	younger	34	567
1631	1647.88	2	inner	younger	34	342
1891.5	1897.37	2	middle	younger	34	342
2191.5	2186.84	2	outer	younger	34	342
1648.2	1667.65	3	inner	younger	34	394
1833.7	1840.46	3	middle	younger	34	394
2074.7	2069.33	3	outer	younger	34	394
1622.4	1638.84	4	inner	younger	34	333
1859.3	1865.01	4	middle	younger	34	333
2130.3	2125.76	4	outer	younger	34	333
1607.5	1618.46	5	inner	younger	34	222
1810.8	1814.61	5	middle	younger	34	222
2096.3	2093.28	5	outer	younger	34	222
1588.3	1631.88	1	inner	older	35	1031
1731.6	1709.59	1	middle	older	35	1031
1961.2	1886.66	1	outer	older	35	1031
1604.4	1609.77	2	inner	older	35	127
1788.5	1785.79	2	middle	older	35	127
2098	2088.82	2	outer	older	35	127
1549	1558.93	3	inner	older	35	235
1746.6	1741.58	3	middle	older	35	235
2021.4	2004.41	3	outer	older	35	235
1564.9	1574.03	4	inner	older	35	216
1743.7	1739.09	4	middle	older	35	216
2025.6	2009.98	4	outer	older	35	216
1587.9	1605.27	5	inner	older	35	411
1742.1	1733.33	5	middle	older	35	411
1920.2	1890.49	5	outer	older	35	411
1696.5	1711.7	1	inner	younger	36	308
2002.6	2007.88	1	middle	younger	36	308
2315.5	2311.3	1	outer	younger	36	308
1676.6	1683.56	2	inner	younger	36	141
1883.4	1885.82	2	middle	younger	36	141
2170.7	2168.78	2	outer	younger	36	141
1596.4	1597.68	3	inner	younger	36	26
1820	1820.45	3	middle	younger	36	26
1925.2	1924.85	3	outer	younger	36	26
1771.5	1772.73	4	inner	younger	36	25
2022.3	2022.73	4	middle	younger	36	25
2239.6	2239.26	4	outer	younger	36	25
1630.6	1638.15	5	inner	younger	36	153
1842.1	1844.72	5	middle	younger	36	153
2003.2	2001.12	5	outer	younger	36	153
1526.4	1556.81	1	inner	younger	37	616
1822.7	1833.27	1	middle	younger	37	616
2038.5	2030.11	1	outer	younger	37	616
1529.8	1542.34	2	inner	younger	37	254
1806.5	1810.86	2	middle	younger	37	254
1993.5	1990.04	2	outer	younger	37	254
1611.6	1614.32	3	inner	younger	37	55
1827.8	1828.74	3	middle	younger	37	55
2082.1	2081.35	3	outer	younger	37	55
1578.6	1582.6	4	inner	younger	37	81
1817.9	1819.29	4	middle	younger	37	81
2089	2087.9	4	outer	younger	37	81
1607.8	1617.72	5	inner	younger	37	201
1866	1869.45	5	middle	younger	37	201
2128.9	2126.16	5	outer	younger	37	201
1604.6	1623.06	1	inner	younger	39	374
1804.9	1811.32	1	middle	younger	39	374
1977.6	1972.5	1	outer	younger	39	374
1638.7	1643.14	2	inner	younger	39	90
1864.5	1866.04	2	middle	younger	39	90
2091.5	2090.27	2	outer	younger	39	90
1682	1690.49	3	inner	younger	39	172
1897.5	1900.45	3	middle	younger	39	172
2150.5	2148.16	3	outer	younger	39	172
1626.2	1636.62	4	inner	younger	39	211
1905.5	1909.12	4	middle	younger	39	211
2126	2123.12	4	outer	younger	39	211
1600.2	1609.33	5	inner	younger	39	185
1877	1880.17	5	middle	younger	39	185
2069.7	2067.18	5	outer	younger	39	185
1497.5	1510.48	1	inner	older	40	307
2029.4	2022.85	1	middle	older	40	307
2764.5	2742.31	1	outer	older	40	307
1493.6	1495.8	2	inner	older	40	52
1992.2	1991.09	2	middle	older	40	52
2867.6	2863.84	2	outer	older	40	52
1508.4	1510.22	3	inner	older	40	43
1736.2	1735.28	3	middle	older	40	43
2341.8	2338.69	3	outer	older	40	43
1551.2	1559.06	4	inner	older	40	186
1946.9	1942.93	4	middle	older	40	186
2802.9	2789.45	4	outer	older	40	186
1516.3	1524.29	5	inner	older	40	189
2036.3	2032.26	5	middle	older	40	189
3120.7	3107.04	5	outer	older	40	189
