# Supplementary material for: Layer-specific changes in sensory cortex across the lifespan in mice and humans
Source: Nat Neurosci. 2025 Aug 11;28(9):1978–89. doi: 10.1038/s41593-025-02013-1 (PMC12411234; doi:10.1038/s41593-025-02013-1)
Supplement: Supplementary file 3 — Source data for Supplementary Information. [file 41593_2025_2013_MOESM3_ESM.zip › Source_Data_Supplementary_Information/Supplementary_Table_9.xlsx]

## Sheet: aQSM
aQSM_raw	aQSM_map_size_corrected	body_part	layer	age_group	participant	map_size
0.0095782	0.00858289	face	inner	older	1	3705
0.012055	0.0126342	face	middle	older	1	3705
0.011017	0.0137148	face	outer	older	1	3705
0.012878	0.0127431	hand	inner	older	1	502
0.01693	0.0170085	hand	middle	older	1	502
0.010652	0.0110175	hand	outer	older	1	502
0.012435	0.0115179	face	inner	older	2	3414
0.015269	0.0158027	face	middle	older	2	3414
0.019781	0.0222669	face	outer	older	2	3414
0.01414	0.0126531	hand	inner	older	2	5535
0.013625	0.0144903	hand	middle	older	2	5535
0.014422	0.0184523	hand	outer	older	2	5535
0.0081909	0.00603471	face	inner	younger	3	4138
0.0084932	0.00732595	face	middle	younger	3	4138
0.011415	0.01022	face	outer	younger	3	4138
0.010008	0.00787682	hand	inner	younger	3	4090
0.011457	0.0103033	hand	middle	younger	3	4090
0.014713	0.0135318	hand	outer	younger	3	4090
0.0089791	0.00877628	face	inner	older	4	755
0.013126	0.013244	face	middle	older	4	755
0.019133	0.0196828	face	outer	older	4	755
0.01229	0.0111918	hand	inner	older	4	4088
0.013513	0.0141521	hand	middle	older	4	4088
0.013457	0.0164337	hand	outer	older	4	4088
0.0090111	0.00817114	face	inner	younger	5	1612
0.007558	0.00710328	face	middle	younger	5	1612
0.0075339	0.00706837	face	outer	younger	5	1612
0.0073615	0.00544031	hand	inner	younger	5	3687
0.0085902	0.00755016	hand	middle	younger	5	3687
0.010606	0.00954123	hand	outer	younger	5	3687
0.0093451	0.00699455	face	inner	younger	8	4511
0.0090954	0.00782293	face	middle	younger	8	4511
0.0086979	0.00739516	face	outer	younger	8	4511
0.0096633	0.00766395	hand	inner	younger	8	3837
0.0098457	0.00876335	hand	middle	younger	8	3837
0.010248	0.00913991	hand	outer	younger	8	3837
0.010098	0.00950834	face	inner	older	9	2195
0.012051	0.0123941	face	middle	older	9	2195
0.018391	0.0199893	face	outer	older	9	2195
0.011283	0.00992315	hand	inner	older	9	5062
0.012261	0.0130523	hand	middle	older	9	5062
0.013041	0.0167269	hand	outer	older	9	5062
0.010133	0.00862782	face	inner	older	10	5603
0.013155	0.0140309	face	middle	older	10	5603
0.014516	0.0185958	face	outer	older	10	5603
0.013882	0.0128228	hand	inner	older	10	3943
0.014107	0.0147234	hand	middle	older	10	3943
0.013591	0.0164621	hand	outer	older	10	3943
0.0071472	0.00531772	face	inner	younger	12	3511
0.0087977	0.00780731	face	middle	younger	12	3511
0.01156	0.0105461	face	outer	younger	12	3511
0.01087	0.00857833	hand	inner	younger	12	4398
0.010964	0.0097234	hand	middle	younger	12	4398
0.012536	0.0112659	hand	outer	younger	12	4398
0.0079833	0.00542224	face	inner	younger	13	4915
0.0081719	0.00678547	face	middle	younger	13	4915
0.01081	0.00939059	face	outer	younger	13	4915
0.0080375	0.00716783	hand	inner	younger	13	1669
0.0090441	0.00857331	hand	middle	younger	13	1669
0.011425	0.010943	hand	outer	younger	13	1669
0.0093014	0.00698264	face	inner	younger	14	4450
0.0095307	0.00827544	face	middle	younger	14	4450
0.010671	0.00938588	face	outer	younger	14	4450
0.010364	0.0084251	hand	inner	younger	14	3721
0.01126	0.0102104	hand	middle	younger	14	3721
0.011033	0.00995841	hand	outer	younger	14	3721
0.0099715	0.00928164	face	inner	older	15	2568
0.010759	0.0111605	face	middle	older	15	2568
0.014542	0.0164119	face	outer	older	15	2568
0.0090348	0.0079272	hand	inner	older	15	4123
0.010748	0.0113925	hand	middle	older	15	4123
0.014765	0.0177672	hand	outer	older	15	4123
0.010473	0.00962141	face	inner	older	16	3170
0.012435	0.0129306	face	middle	older	16	3170
0.016719	0.0190272	face	outer	older	16	3170
0.012061	0.0109198	hand	inner	older	16	4248
0.014557	0.0152211	hand	middle	older	16	4248
0.01464	0.0177332	hand	outer	older	16	4248
0.0089396	0.00665158	face	inner	younger	17	4391
0.0088641	0.00762548	face	middle	younger	17	4391
0.0095743	0.00830622	face	outer	younger	17	4391
0.011327	0.00877897	hand	inner	younger	17	4890
0.011039	0.00965962	hand	middle	younger	17	4890
0.011108	0.00969581	hand	outer	younger	17	4890
0.011414	0.0108294	face	inner	older	19	2176
0.014842	0.0151822	face	middle	older	19	2176
0.019537	0.0211215	face	outer	older	19	2176
0.011005	0.0103887	hand	inner	older	19	2294
0.01307	0.0134286	hand	middle	older	19	2294
0.01428	0.0159504	hand	outer	older	19	2294
0.010361	0.0094933	face	inner	older	20	3230
0.011769	0.0122739	face	middle	older	20	3230
0.016883	0.0192349	face	outer	older	20	3230
0.011185	0.0104828	hand	inner	older	20	2614
0.016128	0.0165366	hand	middle	older	20	2614
0.01282	0.0147234	hand	outer	older	20	2614
0.0084998	0.00838858	face	inner	older	21	414
0.014005	0.0140697	face	middle	older	21	414
0.016961	0.0172625	face	outer	older	21	414
0.017288	0.0164485	hand	inner	older	21	3125
0.020354	0.0208425	hand	middle	older	21	3125
0.014507	0.0167825	hand	outer	older	21	3125
0.0080337	0.00587595	face	inner	younger	22	4141
0.0078687	0.0067006	face	middle	younger	22	4141
0.014032	0.0128361	face	outer	younger	22	4141
0.010685	0.00785715	hand	inner	younger	22	5427
0.009386	0.00785514	hand	middle	younger	22	5427
0.011999	0.0104317	hand	outer	younger	22	5427
0.0077121	0.00548088	face	inner	younger	23	4282
0.0088031	0.00759523	face	middle	younger	23	4282
0.011132	0.0098954	face	outer	younger	23	4282
0.0089772	0.00693408	hand	inner	younger	23	3921
0.0084634	0.00735736	hand	middle	younger	23	3921
0.0093204	0.00818805	hand	outer	younger	23	3921
0.0066918	0.005974	face	inner	older	25	2672
0.0076056	0.00802331	face	middle	older	25	2672
0.013837	0.0157826	face	outer	older	25	2672
0.0085372	0.00741912	hand	inner	older	25	4162
0.0088092	0.00945984	hand	middle	older	25	4162
0.0094426	0.0124732	hand	outer	older	25	4162
0.0094101	0.00843628	face	inner	older	26	3625
0.013045	0.0136117	face	middle	older	26	3625
0.017426	0.0200655	face	outer	older	26	3625
0.012522	0.0112589	hand	inner	older	26	4702
0.014286	0.0150211	hand	middle	older	26	4702
0.013804	0.0172278	hand	outer	older	26	4702
0.0088837	0.00691041	face	inner	younger	28	3787
0.0095088	0.00844056	face	middle	younger	28	3787
0.012172	0.0110783	face	outer	younger	28	3787
0.010353	0.0072938	hand	inner	younger	28	5871
0.011393	0.0097369	hand	middle	younger	28	5871
0.012791	0.0110955	hand	outer	younger	28	5871
0.01312	0.00960642	face	inner	younger	30	6743
0.013172	0.0112699	face	middle	younger	30	6743
0.011626	0.00967868	face	outer	younger	30	6743
0.011469	0.0102518	hand	inner	younger	30	2336
0.013496	0.0128371	hand	middle	younger	30	2336
0.011957	0.0112824	hand	outer	younger	30	2336
0.0104	0.00973646	face	inner	older	33	2470
0.011935	0.0123211	face	middle	older	33	2470
0.015498	0.0172965	face	outer	older	33	2470
0.011361	0.00998933	hand	inner	older	33	5106
0.016296	0.0170942	hand	middle	older	33	5106
0.018944	0.0226619	hand	outer	older	33	5106
0.0085394	0.00676985	face	inner	younger	34	3396
0.0081458	0.00718785	face	middle	younger	34	3396
0.0087659	0.00778517	face	outer	younger	34	3396
0.010389	0.00856682	hand	inner	younger	34	3497
0.0093351	0.00834866	hand	middle	younger	34	3497
0.0098294	0.0088195	hand	outer	younger	34	3497
0.012812	0.0112238	face	inner	older	35	5912
0.011823	0.0127472	face	middle	older	35	5912
0.014649	0.0189538	face	outer	older	35	5912
0.01672	0.0158671	hand	inner	older	35	3175
0.01373	0.0142263	hand	middle	older	35	3175
0.017507	0.0198189	hand	outer	older	35	3175
0.009058	0.00665066	face	inner	younger	36	4620
0.0097895	0.00848628	face	middle	younger	36	4620
0.013129	0.0117948	face	outer	younger	36	4620
0.010393	0.0080461	hand	inner	younger	36	4504
0.01018	0.0089095	hand	middle	younger	36	4504
0.012427	0.0111263	hand	outer	younger	36	4504
0.013231	0.0127252	face	inner	older	38	1883
0.0171	0.0173944	face	middle	older	38	1883
0.014844	0.0162151	face	outer	older	38	1883
0.013752	0.0133453	hand	inner	older	38	1514
0.017892	0.0181287	hand	middle	older	38	1514
0.019079	0.0201814	hand	outer	older	38	1514
0.008946	0.00664808	face	inner	younger	39	4410
0.0097309	0.00848692	face	middle	younger	39	4410
0.012295	0.0110214	face	outer	younger	39	4410
0.011536	0.00937148	hand	inner	younger	39	4154
0.011296	0.0101242	hand	middle	younger	39	4154
0.011768	0.0105684	hand	outer	younger	39	4154
0.014063	0.0133011	face	inner	older	40	2836
0.016712	0.0171553	face	middle	older	40	2836
0.025968	0.028033	face	outer	older	40	2836
0.016799	0.0158392	hand	inner	older	40	3573
0.018096	0.0186546	hand	middle	older	40	3573
0.027361	0.0299627	hand	outer	older	40	3573

## Sheet: nQSM
nQSM_raw	nQSM_map_size_corrected	body_part	layer	age_group	participant	map_size
-0.0084021	-0.00779561	face	inner	older	1	3705
-0.0080224	-0.00890158	face	middle	older	1	3705
-0.011275	-0.0119951	face	outer	older	1	3705
-0.015709	-0.0156268	hand	inner	older	1	502
-0.0045728	-0.00469192	hand	middle	older	1	502
-0.0047245	-0.00482206	hand	outer	older	1	502
-0.012678	-0.0121191	face	inner	older	2	3414
-0.011821	-0.0126311	face	middle	older	2	3414
-0.016426	-0.0170895	face	outer	older	2	3414
-0.016357	-0.015451	hand	inner	older	2	5535
-0.0099433	-0.0112567	hand	middle	older	2	5535
-0.01256	-0.0136357	hand	outer	older	2	5535
-0.0080853	-0.00614792	face	inner	younger	3	4138
-0.0086907	-0.00725634	face	middle	younger	3	4138
-0.009588	-0.00942157	face	outer	younger	3	4138
-0.0069626	-0.00504769	hand	inner	younger	3	4090
-0.010648	-0.00923028	hand	middle	younger	3	4090
-0.012851	-0.0126865	hand	outer	younger	3	4090
-0.010738	-0.0106144	face	inner	older	4	755
-0.015938	-0.0161172	face	middle	older	4	755
-0.015508	-0.0156547	face	outer	older	4	755
-0.012849	-0.0121798	hand	inner	older	4	4088
-0.011335	-0.0123051	hand	middle	older	4	4088
-0.011625	-0.0124195	hand	outer	older	4	4088
-0.0097828	-0.00902807	face	inner	younger	5	1612
-0.0068968	-0.00633803	face	middle	younger	5	1612
-0.008314	-0.00824917	face	outer	younger	5	1612
-0.007809	-0.00608278	hand	inner	younger	5	3687
-0.0093936	-0.00811557	hand	middle	younger	5	3687
-0.01264	-0.0124917	hand	outer	younger	5	3687
-0.011251	-0.00913899	face	inner	younger	8	4511
-0.0060796	-0.00451595	face	middle	younger	8	4511
-0.0083666	-0.00818517	face	outer	younger	8	4511
-0.010432	-0.00863555	hand	inner	younger	8	3837
-0.010247	-0.00891698	hand	middle	younger	8	3837
-0.011236	-0.0110817	hand	outer	younger	8	3837
-0.010958	-0.0105987	face	inner	older	9	2195
-0.013523	-0.0140439	face	middle	older	9	2195
-0.022809	-0.0232356	face	outer	older	9	2195
-0.013038	-0.0122094	hand	inner	older	9	5062
-0.011972	-0.0131732	hand	middle	older	9	5062
-0.013887	-0.0148708	hand	outer	older	9	5062
-0.0096538	-0.00873662	face	inner	older	10	5603
-0.011989	-0.0133186	face	middle	older	10	5603
-0.013721	-0.0148099	face	outer	older	10	5603
-0.010616	-0.00997055	hand	inner	older	10	3943
-0.010931	-0.0118667	hand	middle	older	10	3943
-0.013394	-0.0141603	hand	outer	older	10	3943
-0.0069348	-0.00529098	face	inner	younger	12	3511
-0.0094561	-0.00823908	face	middle	younger	12	3511
-0.012707	-0.0125658	face	outer	younger	12	3511
-0.009517	-0.00745789	hand	inner	younger	12	4398
-0.008868	-0.00734352	hand	middle	younger	12	4398
-0.010075	-0.00989812	hand	outer	younger	12	4398
-0.0098313	-0.00753014	face	inner	younger	13	4915
-0.0094795	-0.00777581	face	middle	younger	13	4915
-0.011626	-0.0114283	face	outer	younger	13	4915
-0.0090453	-0.00826389	hand	inner	younger	13	1669
-0.0079293	-0.00735077	hand	middle	younger	13	1669
-0.013115	-0.0130479	hand	outer	younger	13	1669
-0.01061	-0.00852654	face	inner	younger	14	4450
-0.0087946	-0.00725209	face	middle	younger	14	4450
-0.012773	-0.012594	face	outer	younger	14	4450
-0.01187	-0.0101279	hand	inner	younger	14	3721
-0.0091806	-0.00789079	hand	middle	younger	14	3721
-0.011493	-0.0113433	hand	outer	younger	14	3721
-0.0080658	-0.00764543	face	inner	older	15	2568
-0.0098534	-0.0104628	face	middle	older	15	2568
-0.014124	-0.0146231	face	outer	older	15	2568
-0.0098034	-0.00912849	hand	inner	older	15	4123
-0.0109	-0.0118784	hand	middle	older	15	4123
-0.015984	-0.0167853	hand	outer	older	15	4123
-0.011539	-0.0110201	face	inner	older	16	3170
-0.013023	-0.0137752	face	middle	older	16	3170
-0.017332	-0.0179481	face	outer	older	16	3170
-0.011668	-0.0109726	hand	inner	older	16	4248
-0.010337	-0.011345	hand	middle	older	16	4248
-0.013993	-0.0148186	hand	outer	older	16	4248
-0.010225	-0.00816917	face	inner	younger	17	4391
-0.0084157	-0.00689365	face	middle	younger	17	4391
-0.011132	-0.0109554	face	outer	younger	17	4391
-0.011062	-0.00877254	hand	inner	younger	17	4890
-0.0069923	-0.00529728	hand	middle	younger	17	4890
-0.011121	-0.0109243	hand	outer	younger	17	4890
-0.011954	-0.0115978	face	inner	older	19	2176
-0.015981	-0.0164974	face	middle	older	19	2176
-0.019392	-0.0198149	face	outer	older	19	2176
-0.0073883	-0.00701279	hand	inner	older	19	2294
-0.0098281	-0.0103725	hand	middle	older	19	2294
-0.014399	-0.0148448	hand	outer	older	19	2294
-0.011712	-0.0111833	face	inner	older	20	3230
-0.011084	-0.0118505	face	middle	older	20	3230
-0.017717	-0.0183448	face	outer	older	20	3230
-0.010744	-0.0103161	hand	inner	older	20	2614
-0.010084	-0.0107043	hand	middle	older	20	2614
-0.010363	-0.010871	hand	outer	older	20	2614
-0.0073715	-0.00730373	face	inner	older	21	414
-0.012138	-0.0122362	face	middle	older	21	414
-0.017767	-0.0178475	face	outer	older	21	414
-0.0087643	-0.00825276	hand	inner	older	21	3125
-0.0095475	-0.010289	hand	middle	older	21	3125
-0.0081701	-0.00877744	hand	outer	older	21	3125
-0.010039	-0.00810022	face	inner	younger	22	4141
-0.0088485	-0.0074131	face	middle	younger	22	4141
-0.012041	-0.0118745	face	outer	younger	22	4141
-0.012274	-0.00973312	hand	inner	younger	22	5427
-0.010254	-0.00837284	hand	middle	younger	22	5427
-0.01313	-0.0129117	hand	outer	younger	22	5427
-0.0087692	-0.0067644	face	inner	younger	23	4282
-0.010186	-0.00870173	face	middle	younger	23	4282
-0.010895	-0.0107228	face	outer	younger	23	4282
-0.0083826	-0.00654682	hand	inner	younger	23	3921
-0.0080621	-0.00670296	hand	middle	younger	23	3921
-0.009569	-0.0094113	hand	outer	younger	23	3921
-0.0076691	-0.00723171	face	inner	older	25	2672
-0.0087946	-0.00942865	face	middle	older	25	2672
-0.015251	-0.0157703	face	outer	older	25	2672
-0.0094648	-0.0087835	hand	inner	older	25	4162
-0.0074681	-0.00845572	hand	middle	older	25	4162
-0.0094853	-0.0102942	hand	outer	older	25	4162
-0.0084845	-0.00789111	face	inner	older	26	3625
-0.012536	-0.0133962	face	middle	older	26	3625
-0.016955	-0.0176595	face	outer	older	26	3625
-0.0074961	-0.00672641	hand	inner	older	26	4702
-0.0079569	-0.00907266	hand	middle	older	26	4702
-0.012451	-0.0133648	hand	outer	older	26	4702
-0.0090345	-0.00726146	face	inner	younger	28	3787
-0.0094205	-0.00810781	face	middle	younger	28	3787
-0.013671	-0.0135187	face	outer	younger	28	3787
-0.010642	-0.00789324	hand	inner	younger	28	5871
-0.008383	-0.00634793	hand	middle	younger	28	5871
-0.010248	-0.0100119	hand	outer	younger	28	5871
-0.014915	-0.011758	face	inner	younger	30	6743
-0.010372	-0.00803467	face	middle	younger	30	6743
-0.010055	-0.0097838	face	outer	younger	30	6743
-0.012897	-0.0118033	hand	inner	younger	30	2336
-0.010066	-0.00925627	hand	middle	younger	30	2336
-0.011392	-0.011298	hand	outer	younger	30	2336
-0.0093233	-0.00891898	face	inner	older	33	2470
-0.012528	-0.0131141	face	middle	older	33	2470
-0.018533	-0.019013	face	outer	older	33	2470
-0.0099803	-0.00914448	hand	inner	older	33	5106
-0.013859	-0.0150706	hand	middle	older	33	5106
-0.019458	-0.0204504	hand	outer	older	33	5106
-0.0083124	-0.00672242	face	inner	younger	34	3396
-0.006885	-0.00570784	face	middle	younger	34	3396
-0.0096742	-0.00953762	face	outer	younger	34	3396
-0.0099931	-0.00835583	hand	inner	younger	34	3497
-0.0077402	-0.00652803	hand	middle	younger	34	3497
-0.010449	-0.0103084	hand	outer	younger	34	3497
-0.014501	-0.0135332	face	inner	older	35	5912
-0.011092	-0.0124949	face	middle	older	35	5912
-0.011675	-0.012824	face	outer	older	35	5912
-0.018496	-0.0179763	hand	inner	older	35	3175
-0.012716	-0.0134694	hand	middle	older	35	3175
-0.0095704	-0.0101875	hand	outer	older	35	3175
-0.010369	-0.00820595	face	inner	younger	36	4620
-0.011013	-0.00941157	face	middle	younger	36	4620
-0.014308	-0.0141222	face	outer	younger	36	4620
-0.010121	-0.00801226	hand	inner	younger	36	4504
-0.0099028	-0.00834158	hand	middle	younger	36	4504
-0.012557	-0.0123759	hand	outer	younger	36	4504
-0.010051	-0.00974276	face	inner	older	38	1883
-0.0074106	-0.00785743	face	middle	older	38	1883
-0.0078109	-0.00817686	face	outer	older	38	1883
-0.009482	-0.00923417	hand	inner	older	38	1514
-0.0070822	-0.00744146	hand	middle	older	38	1514
-0.0094655	-0.00975975	hand	outer	older	38	1514
-0.0064909	-0.00442617	face	inner	younger	39	4410
-0.0099262	-0.00839756	face	middle	younger	39	4410
-0.013603	-0.0134256	face	outer	younger	39	4410
-0.010849	-0.00890413	hand	inner	younger	39	4154
-0.0085209	-0.007081	hand	middle	younger	39	4154
-0.013058	-0.0128909	hand	outer	younger	39	4154
-0.01344	-0.0129758	face	inner	older	40	2836
-0.018821	-0.019494	face	middle	older	40	2836
-0.01826	-0.0188112	face	outer	older	40	2836
-0.0084856	-0.00790072	hand	inner	older	40	3573
-0.017055	-0.0179029	hand	middle	older	40	3573
-0.0238	-0.0244944	hand	outer	older	40	3573

## Sheet: pQSM
pQSM_raw	pQSM_map_size_corrected	body_part	layer	age_group	participant	map_size
0.010937	0.0100206	face	inner	older	1	3705
0.013537	0.013049	face	middle	older	1	3705
0.011062	0.0132014	face	outer	older	1	3705
0.012892	0.0127678	hand	inner	older	1	502
0.017638	0.0175719	hand	middle	older	1	502
0.011922	0.0122119	hand	outer	older	1	502
0.013654	0.0128095	face	inner	older	2	3414
0.017199	0.0167494	face	middle	older	2	3414
0.022401	0.0243723	face	outer	older	2	3414
0.013203	0.0118339	hand	inner	older	2	5535
0.015556	0.014827	hand	middle	older	2	5535
0.015593	0.018789	hand	outer	older	2	5535
0.0085778	0.0069127	face	inner	younger	3	4138
0.0093311	0.00820478	face	middle	younger	3	4138
0.014439	0.0118267	face	outer	younger	3	4138
0.011346	0.00970021	hand	inner	younger	3	4090
0.01285	0.0117367	hand	middle	younger	3	4090
0.017035	0.014453	hand	outer	younger	3	4090
0.0081432	0.00795645	face	inner	older	4	755
0.011559	0.0114596	face	middle	older	4	755
0.02421	0.024646	face	outer	older	4	755
0.013332	0.0123208	hand	inner	older	4	4088
0.015005	0.0144666	hand	middle	older	4	4088
0.014782	0.0171425	hand	outer	older	4	4088
0.0092372	0.00858854	face	inner	younger	5	1612
0.0081965	0.00775773	face	middle	younger	5	1612
0.0075699	0.00655224	face	outer	younger	5	1612
0.007634	0.00615037	hand	inner	younger	5	3687
0.0088266	0.00782304	hand	middle	younger	5	3687
0.008861	0.0065334	hand	outer	younger	5	3687
0.00907	0.0072548	face	inner	younger	8	4511
0.010436	0.00920816	face	middle	younger	8	4511
0.0096261	0.0067783	face	outer	younger	8	4511
0.0099564	0.00841242	hand	inner	younger	8	3837
0.010346	0.00930161	hand	middle	younger	8	3837
0.010243	0.0078207	hand	outer	younger	8	3837
0.0084199	0.00787697	face	inner	older	9	2195
0.011881	0.0115919	face	middle	older	9	2195
0.012516	0.0137834	face	outer	older	9	2195
0.011093	0.00984091	hand	inner	older	9	5062
0.013408	0.0127413	hand	middle	older	9	5062
0.012398	0.0153209	hand	outer	older	9	5062
0.011685	0.0102991	face	inner	older	10	5603
0.014927	0.0141891	face	middle	older	10	5603
0.016086	0.0193213	face	outer	older	10	5603
0.015939	0.0149637	hand	inner	older	10	3943
0.01603	0.0155107	hand	middle	older	10	3943
0.014371	0.0166478	hand	outer	older	10	3943
0.0076948	0.006282	face	inner	younger	12	3511
0.0091908	0.00823514	face	middle	younger	12	3511
0.011206	0.0089895	face	outer	younger	12	3511
0.012418	0.0106483	hand	inner	younger	12	4398
0.012171	0.0109739	hand	middle	younger	12	4398
0.015384	0.0126075	hand	outer	younger	12	4398
0.0070367	0.00505894	face	inner	younger	13	4915
0.0078528	0.00651499	face	middle	younger	13	4915
0.010593	0.00749016	face	outer	younger	13	4915
0.0080521	0.00738051	hand	inner	younger	13	1669
0.010328	0.00987372	hand	middle	younger	13	1669
0.010519	0.00946536	hand	outer	younger	13	1669
0.0091065	0.00731585	face	inner	younger	14	4450
0.010594	0.00938276	face	middle	younger	14	4450
0.0097635	0.00695421	face	outer	younger	14	4450
0.010036	0.00853869	hand	inner	younger	14	3721
0.012508	0.0114952	hand	middle	younger	14	3721
0.011266	0.00891693	hand	outer	younger	14	3721
0.011894	0.0112588	face	inner	older	15	2568
0.011969	0.0116308	face	middle	older	15	2568
0.015317	0.0167998	face	outer	older	15	2568
0.0094622	0.00844238	hand	inner	older	15	4123
0.011685	0.011142	hand	middle	older	15	4123
0.012656	0.0150367	hand	outer	older	15	4123
0.0099925	0.0092084	face	inner	older	16	3170
0.012749	0.0123315	face	middle	older	16	3170
0.016503	0.0183334	face	outer	older	16	3170
0.013974	0.0129233	hand	inner	older	16	4248
0.016563	0.0160035	hand	middle	older	16	4248
0.015482	0.0179349	hand	outer	older	16	4248
0.0080257	0.00625879	face	inner	younger	17	4391
0.0095759	0.00838072	face	middle	younger	17	4391
0.0090396	0.00626756	face	outer	younger	17	4391
0.01225	0.0102823	hand	inner	younger	17	4890
0.012808	0.011477	hand	middle	younger	17	4890
0.011677	0.00858994	hand	outer	younger	17	4890
0.011753	0.0112148	face	inner	older	19	2176
0.014987	0.0147004	face	middle	older	19	2176
0.02018	0.0214365	face	outer	older	19	2176
0.012936	0.0123686	hand	inner	older	19	2294
0.015155	0.0148529	hand	middle	older	19	2294
0.014652	0.0159766	hand	outer	older	19	2294
0.010403	0.00960406	face	inner	older	20	3230
0.013601	0.0131756	face	middle	older	20	3230
0.015948	0.0178131	face	outer	older	20	3230
0.012902	0.0122554	hand	inner	older	20	2614
0.017004	0.0166597	hand	middle	older	20	2614
0.014062	0.0155714	hand	outer	older	20	2614
0.010063	0.0099606	face	inner	older	21	414
0.01819	0.0181355	face	middle	older	21	414
0.016358	0.0165971	face	outer	older	21	414
0.019667	0.018894	hand	inner	older	21	3125
0.021146	0.0207344	hand	middle	older	21	3125
0.016313	0.0181174	hand	outer	older	21	3125
0.0062548	0.00458849	face	inner	younger	22	4141
0.0075434	0.00641627	face	middle	younger	22	4141
0.019538	0.0169238	face	outer	younger	22	4141
0.0086269	0.00644311	hand	inner	younger	22	5427
0.0094078	0.00793063	hand	middle	younger	22	5427
0.010981	0.00755493	hand	outer	younger	22	5427
0.0071022	0.00537915	face	inner	younger	23	4282
0.0078394	0.00667389	face	middle	younger	23	4282
0.012836	0.0101328	face	outer	younger	23	4282
0.0094874	0.00790961	hand	inner	younger	23	3921
0.0091825	0.00811525	hand	middle	younger	23	3921
0.0098904	0.00741507	hand	outer	younger	23	3921
0.0058265	0.00516558	face	inner	older	25	2672
0.0067046	0.0063527	face	middle	older	25	2672
0.0090981	0.010641	face	outer	older	25	2672
0.0085947	0.00756523	hand	inner	older	25	4162
0.0098991	0.00935096	hand	middle	older	25	4162
0.0096714	0.0120746	hand	outer	older	25	4162
0.011155	0.0102584	face	inner	older	26	3625
0.01453	0.0140526	face	middle	older	26	3625
0.01824	0.0203332	face	outer	older	26	3625
0.014574	0.013411	hand	inner	older	26	4702
0.016083	0.0154637	hand	middle	older	26	4702
0.015376	0.018091	hand	outer	older	26	4702
0.0092744	0.00775054	face	inner	younger	28	3787
0.010192	0.00916122	face	middle	younger	28	3787
0.011701	0.00931027	face	outer	younger	28	3787
0.011073	0.00871055	hand	inner	younger	28	5871
0.013084	0.011486	hand	middle	younger	28	5871
0.015076	0.0113696	hand	outer	younger	28	5871
0.012975	0.0102617	face	inner	younger	30	6743
0.014488	0.0126526	face	middle	younger	30	6743
0.013019	0.00876214	face	outer	younger	30	6743
0.011522	0.010582	hand	inner	younger	30	2336
0.014874	0.0142382	hand	middle	younger	30	2336
0.012889	0.0114143	hand	outer	younger	30	2336
0.011821	0.01121	face	inner	older	33	2470
0.012536	0.0122107	face	middle	older	33	2470
0.011537	0.0129632	face	outer	older	33	2470
0.01331	0.012047	hand	inner	older	33	5106
0.018352	0.0176795	hand	middle	older	33	5106
0.018727	0.0216753	hand	outer	older	33	5106
0.0090709	0.00770437	face	inner	younger	34	3396
0.009203	0.00827865	face	middle	younger	34	3396
0.0087728	0.0066289	face	outer	younger	34	3396
0.010988	0.00958083	hand	inner	younger	34	3497
0.010628	0.00967616	hand	middle	younger	34	3497
0.010025	0.00781734	hand	outer	younger	34	3497
0.0085819	0.00711957	face	inner	older	35	5912
0.013648	0.0128694	face	middle	older	35	5912
0.015952	0.0193657	face	outer	older	35	5912
0.011611	0.0108257	hand	inner	older	35	3175
0.015965	0.0155469	hand	middle	older	35	3175
0.018645	0.0204783	hand	outer	older	35	3175
0.0085366	0.00667754	face	inner	younger	36	4620
0.009585	0.00832749	face	middle	younger	36	4620
0.012883	0.00996639	face	outer	younger	36	4620
0.011291	0.00947862	hand	inner	younger	36	4504
0.011487	0.0102611	hand	middle	younger	36	4504
0.013552	0.0107086	hand	outer	younger	36	4504
0.015214	0.0147482	face	inner	older	38	1883
0.018972	0.018724	face	middle	older	38	1883
0.016914	0.0180013	face	outer	older	38	1883
0.016632	0.0162575	hand	inner	older	38	1514
0.020236	0.0200366	hand	middle	older	38	1514
0.02288	0.0237542	hand	outer	older	38	1514
0.010255	0.00848044	face	inner	younger	39	4410
0.010409	0.00920865	face	middle	younger	39	4410
0.012319	0.00953496	face	outer	younger	39	4410
0.012693	0.0110215	hand	inner	younger	39	4154
0.013066	0.0119353	hand	middle	younger	39	4154
0.011383	0.00876058	hand	outer	younger	39	4154
0.015199	0.0144975	face	inner	older	40	2836
0.016282	0.0159085	face	middle	older	40	2836
0.031404	0.0330416	face	outer	older	40	2836
0.019268	0.0183842	hand	inner	older	40	3573
0.020721	0.0202504	hand	middle	older	40	3573
0.035083	0.0371461	hand	outer	older	40	3573

## Sheet: qT1
qT1_raw	qT1_map_size_corrected	body_part	layer	age_group	participant	map_size
1616.5	1580.76	face	inner	older	1	3705
1832.2	1845.14	face	middle	older	1	3705
2161.3	2219.4	face	outer	older	1	3705
1581.7	1576.86	hand	inner	older	1	502
1812.6	1814.35	hand	middle	older	1	502
2235.2	2243.07	hand	outer	older	1	502
1528.5	1495.56	face	inner	older	2	3414
1708.5	1720.42	face	middle	older	2	3414
1883.2	1936.74	face	outer	older	2	3414
1528.4	1475	hand	inner	older	2	5535
1681.4	1700.72	hand	middle	older	2	5535
1854.9	1941.7	hand	outer	older	2	5535
1680.6	1695.13	face	inner	younger	3	4138
2023.7	2021.54	face	middle	younger	3	4138
2227.4	2246.71	face	outer	younger	3	4138
1680.9	1695.26	hand	inner	younger	3	4090
1982.3	1980.16	hand	middle	younger	3	4090
2265.8	2284.89	hand	outer	younger	3	4090
1432.2	1424.92	face	inner	older	4	755
1764.7	1767.34	face	middle	older	4	755
2038.2	2050.04	face	outer	older	4	755
1466.2	1426.76	hand	inner	older	4	4088
1731.5	1745.77	hand	middle	older	4	4088
1957.5	2021.61	hand	outer	older	4	4088
1567.2	1572.86	face	inner	younger	5	1612
1871.1	1870.26	face	middle	younger	5	1612
2085.8	2093.32	face	outer	younger	5	1612
1591.5	1604.45	hand	inner	younger	5	3687
1871.3	1869.37	hand	middle	younger	5	3687
2074.3	2091.51	hand	outer	younger	5	3687
1413.8	1389.85	face	inner	older	7	2482
1638.8	1647.47	face	middle	older	7	2482
1828.4	1867.32	face	outer	older	7	2482
1436.7	1383.67	hand	inner	older	7	5497
1616.9	1636.09	hand	middle	older	7	5497
1819.6	1905.8	hand	outer	older	7	5497
1583	1598.84	face	inner	younger	8	4511
1844.4	1842.04	face	middle	younger	8	4511
1977.1	1998.15	face	outer	younger	8	4511
1665.1	1678.57	hand	inner	younger	8	3837
1891.2	1889.19	hand	middle	younger	8	3837
2018.5	2036.41	hand	outer	younger	8	3837
1483.9	1462.72	face	inner	older	9	2195
1707.6	1715.26	face	middle	older	9	2195
1981.3	2015.72	face	outer	older	9	2195
1568	1519.16	hand	inner	older	9	5062
1754.2	1771.87	hand	middle	older	9	5062
1949	2028.38	hand	outer	older	9	5062
1646.6	1592.54	face	inner	older	10	5603
1930.5	1950.06	face	middle	older	10	5603
2497.4	2585.26	face	outer	older	10	5603
1639	1600.96	hand	inner	older	10	3943
1889.4	1903.17	hand	middle	older	10	3943
2389.8	2451.63	hand	outer	older	10	3943
1689.1	1701.43	face	inner	younger	12	3511
2006.1	2004.26	face	middle	younger	12	3511
2240.4	2256.79	face	outer	younger	12	3511
1626	1641.44	hand	inner	younger	12	4398
1899.3	1897	hand	middle	younger	12	4398
2162.2	2182.72	hand	outer	younger	12	4398
1635.7	1652.96	face	inner	younger	13	4915
1894.4	1891.83	face	middle	younger	13	4915
2112.2	2135.14	face	outer	younger	13	4915
1620	1625.86	hand	inner	younger	13	1669
1841.6	1840.73	hand	middle	younger	13	1669
2116.8	2124.59	hand	outer	younger	13	1669
1585.4	1601.02	face	inner	younger	14	4450
1846.8	1844.47	face	middle	younger	14	4450
2022.1	2042.87	face	outer	younger	14	4450
1648.8	1661.86	hand	inner	younger	14	3721
1869.4	1867.45	hand	middle	younger	14	3721
2077.5	2094.87	hand	outer	younger	14	3721
1605.7	1580.93	face	inner	older	15	2568
1899.9	1908.87	face	middle	older	15	2568
2292.7	2332.97	face	outer	older	15	2568
1583.5	1543.72	hand	inner	older	15	4123
1861.2	1875.59	hand	middle	older	15	4123
2236.2	2300.85	hand	outer	older	15	4123
1655.2	1624.62	face	inner	older	16	3170
1995.7	2006.77	face	middle	older	16	3170
2692.1	2741.81	face	outer	older	16	3170
1661.4	1620.42	hand	inner	older	16	4248
1900.9	1915.73	hand	middle	older	16	4248
2425.5	2492.11	hand	outer	older	16	4248
1583.4	1598.82	face	inner	younger	17	4391
1855.9	1853.6	face	middle	younger	17	4391
1964.4	1984.89	face	outer	younger	17	4391
1693.3	1710.47	hand	inner	younger	17	4890
1906.2	1903.64	hand	middle	younger	17	4890
2044.4	2067.22	hand	outer	younger	17	4890
1531.6	1502.8	face	inner	older	18	2985
1802.8	1813.22	face	middle	older	18	2985
2201.2	2248.01	face	outer	older	18	2985
1541.7	1504.74	hand	inner	older	18	3831
1802.7	1816.08	hand	middle	older	18	3831
2127.7	2187.78	hand	outer	older	18	3831
1591.5	1570.51	face	inner	older	19	2176
1864.8	1872.4	face	middle	older	19	2176
2261.9	2296.02	face	outer	older	19	2176
1593	1570.87	hand	inner	older	19	2294
1891.5	1899.51	hand	middle	older	19	2294
2406.8	2442.77	hand	outer	older	19	2294
1426.3	1395.14	face	inner	older	20	3230
1665.7	1676.98	face	middle	older	20	3230
1887.7	1938.35	face	outer	older	20	3230
1476.8	1451.58	hand	inner	older	20	2614
1637.7	1646.83	hand	middle	older	20	2614
1855.9	1896.89	hand	outer	older	20	2614
1415.5	1411.51	face	inner	older	21	414
1705.3	1706.75	face	middle	older	21	414
1976.2	1982.69	face	outer	older	21	414
1469	1438.85	hand	inner	older	21	3125
1678.1	1689.01	hand	middle	older	21	3125
1916.6	1965.6	hand	outer	older	21	3125
1626.7	1641.24	face	inner	younger	22	4141
1928.3	1926.13	face	middle	younger	22	4141
2111.2	2130.53	face	outer	younger	22	4141
1622.6	1641.65	hand	inner	younger	22	5427
1898	1895.16	hand	middle	younger	22	5427
2076.2	2101.53	hand	outer	younger	22	5427
1563.9	1578.93	face	inner	younger	23	4282
1855.4	1853.16	face	middle	younger	23	4282
2040.3	2060.28	face	outer	younger	23	4282
1684.2	1697.97	hand	inner	younger	23	3921
1942	1939.95	hand	middle	younger	23	3921
2201.6	2219.9	hand	outer	younger	23	3921
1498.4	1472.62	face	inner	older	25	2672
1791.6	1800.93	face	middle	older	25	2672
2032.3	2074.2	face	outer	older	25	2672
1544.8	1504.65	hand	inner	older	25	4162
1767	1781.53	hand	middle	older	25	4162
1987	2052.27	hand	outer	older	25	4162
1540.1	1505.13	face	inner	older	26	3625
1765.3	1777.96	face	middle	older	26	3625
2161.3	2218.15	face	outer	older	26	3625
1584.9	1539.54	hand	inner	older	26	4702
1801.6	1818.02	hand	middle	older	26	4702
2123.6	2197.33	hand	outer	older	26	4702
1540	1552.57	face	inner	younger	27	3580
1803.4	1801.53	face	middle	younger	27	3580
2002.9	2019.61	face	outer	younger	27	3580
1545.3	1557.77	hand	inner	younger	27	3553
1806.7	1804.84	hand	middle	younger	27	3553
2015.7	2032.28	hand	outer	younger	27	3553
1591.1	1604.4	face	inner	younger	28	3787
1833.5	1831.52	face	middle	younger	28	3787
2000.1	2017.77	face	outer	younger	28	3787
1605.8	1626.41	hand	inner	younger	28	5871
1823	1819.93	hand	middle	younger	28	5871
2040.2	2067.6	hand	outer	younger	28	5871
1541.7	1565.37	face	inner	younger	30	6743
1798.4	1794.87	face	middle	younger	30	6743
1934.9	1966.37	face	outer	younger	30	6743
1554.6	1562.8	hand	inner	younger	30	2336
1787.8	1786.58	hand	middle	younger	30	2336
1935.8	1946.7	hand	outer	younger	30	2336
1496.5	1472.67	face	inner	older	33	2470
1744.8	1753.42	face	middle	older	33	2470
1973.9	2012.63	face	outer	older	33	2470
1519.7	1470.44	hand	inner	older	33	5106
1715.6	1733.43	hand	middle	older	33	5106
1980.7	2060.77	hand	outer	older	33	5106
1633.9	1645.82	face	inner	younger	34	3396
1904.5	1902.72	face	middle	younger	34	3396
2072.2	2088.05	face	outer	younger	34	3396
1615.7	1627.98	hand	inner	younger	34	3497
1852	1850.17	hand	middle	younger	34	3497
2087.3	2103.62	hand	outer	younger	34	3497
1541.8	1484.76	face	inner	older	35	5912
1765.7	1786.34	face	middle	older	35	5912
1977	2069.71	face	outer	older	35	5912
1573.6	1542.97	hand	inner	older	35	3175
1750.3	1761.39	hand	middle	older	35	3175
1982.5	2032.29	hand	outer	older	35	3175
1622.2	1638.42	face	inner	younger	36	4620
1927	1924.58	face	middle	younger	36	4620
2115.7	2137.26	face	outer	younger	36	4620
1624.1	1639.91	hand	inner	younger	36	4504
1894.5	1892.14	hand	middle	younger	36	4504
2101.6	2122.62	hand	outer	younger	36	4504
1521.9	1545.82	face	inner	younger	37	6814
1832.5	1828.94	face	middle	younger	37	6814
2031.1	2062.9	face	outer	younger	37	6814
1526.6	1542.13	hand	inner	younger	37	4422
1802.7	1800.39	hand	middle	younger	37	4422
2021.2	2041.84	hand	outer	younger	37	4422
1466.4	1448.23	face	inner	older	38	1883
1730.7	1737.27	face	middle	older	38	1883
1972.2	2001.73	face	outer	older	38	1883
1474.2	1459.59	hand	inner	older	38	1514
1731.7	1736.99	hand	middle	older	38	1514
1992.5	2016.24	hand	outer	older	38	1514
1645.7	1661.18	face	inner	younger	39	4410
1893.8	1891.49	face	middle	younger	39	4410
2071.7	2092.28	face	outer	younger	39	4410
1608.8	1623.38	hand	inner	younger	39	4154
1849.5	1847.33	hand	middle	younger	39	4154
2042.7	2062.09	hand	outer	younger	39	4154
1614.9	1587.54	face	inner	older	40	2836
2026.8	2036.7	face	middle	older	40	2836
2768.2	2812.67	face	outer	older	40	2836
1524.8	1490.33	hand	inner	older	40	3573
1915.7	1928.17	hand	middle	older	40	3573
2679.8	2735.83	hand	outer	older	40	3573
