# Supplementary material for: Layer-specific changes in sensory cortex across the lifespan in mice and humans
Source: Nat Neurosci. 2025 Aug 11;28(9):1978–89. doi: 10.1038/s41593-025-02013-1 (PMC12411234; doi:10.1038/s41593-025-02013-1)
Supplement: Supplementary file 3 — Source data for Supplementary Information. [file 41593_2025_2013_MOESM3_ESM.zip › Source_Data_Supplementary_Information/Supplementary_Table_10.xlsx]

## Sheet: aQSM
aQSM	layer	age_group	participant
0.0095896	inner	older	1
0.011345	middle	older	1
0.011296	outer	older	1
0.013158	inner	older	2
0.012762	middle	older	2
0.013437	outer	older	2
0.0091273	inner	younger	3
0.0097168	middle	younger	3
0.012116	outer	younger	3
0.014029	inner	older	4
0.014553	middle	older	4
0.014638	outer	older	4
0.0077399	inner	younger	5
0.0085456	middle	younger	5
0.0088036	outer	younger	5
0.00967	inner	younger	8
0.0099165	middle	younger	8
0.0093292	outer	younger	8
0.012022	inner	older	9
0.014888	middle	older	9
0.013851	outer	older	9
0.012312	inner	older	10
0.015314	middle	older	10
0.01738	outer	older	10
0.010608	inner	younger	11
0.011157	middle	younger	11
0.012147	outer	younger	11
0.0086754	inner	younger	12
0.0092174	middle	younger	12
0.013474	outer	younger	12
0.0077653	inner	younger	13
0.0082823	middle	younger	13
0.011341	outer	younger	13
0.0093014	inner	younger	14
0.010785	middle	younger	14
0.011215	outer	younger	14
0.010128	inner	older	15
0.01162	middle	older	15
0.014327	outer	older	15
0.013042	inner	older	16
0.015464	middle	older	16
0.015961	outer	older	16
0.0086362	inner	younger	17
0.0080205	middle	younger	17
0.0099767	outer	younger	17
0.010441	inner	older	19
0.013172	middle	older	19
0.016396	outer	older	19
0.010315	inner	older	20
0.016283	middle	older	20
0.013229	outer	older	20
0.01503	inner	older	21
0.018634	middle	older	21
0.012505	outer	older	21
0.0081829	inner	younger	22
0.0078622	middle	younger	22
0.010513	outer	younger	22
0.010135	inner	younger	23
0.0091606	middle	younger	23
0.010898	outer	younger	23
0.0080491	inner	older	25
0.009139	middle	older	25
0.00883	outer	older	25
0.01268	inner	older	26
0.013422	middle	older	26
0.012956	outer	older	26
0.0086632	inner	younger	28
0.010036	middle	younger	28
0.01254	outer	younger	28
0.014603	inner	younger	29
0.015635	middle	younger	29
0.012272	outer	younger	29
0.010578	inner	younger	30
0.012937	middle	younger	30
0.011432	outer	younger	30
0.010108	inner	younger	31
0.010415	middle	younger	31
0.0093127	outer	younger	31
0.0079707	inner	younger	32
0.010076	middle	younger	32
0.015392	outer	younger	32
0.011471	inner	older	33
0.016933	middle	older	33
0.019966	outer	older	33
0.0096609	inner	younger	34
0.0087726	middle	younger	34
0.0090624	outer	younger	34
0.014422	inner	older	35
0.013331	middle	older	35
0.016786	outer	older	35
0.0069091	inner	younger	36
0.011689	middle	younger	36
0.016833	outer	younger	36
0.0089768	inner	older	38
0.013162	middle	older	38
0.014856	outer	older	38
0.0098894	inner	younger	39
0.010374	middle	younger	39
0.010188	outer	younger	39
0.017783	inner	older	40
0.016939	middle	older	40
0.024163	outer	older	40

## Sheet: nQSM
nQSM	layer	age_group	participant
-0.010227	inner	older	1
-0.008875	middle	older	1
-0.011851	outer	older	1
-0.01562	inner	older	2
-0.0094444	middle	older	2
-0.010922	outer	older	2
-0.0072213	inner	younger	3
-0.0094129	middle	younger	3
-0.011782	outer	younger	3
-0.015267	inner	older	4
-0.012746	middle	older	4
-0.012028	outer	older	4
-0.0088234	inner	younger	5
-0.006795	middle	younger	5
-0.0094988	outer	younger	5
-0.0082297	inner	younger	8
-0.0060866	middle	younger	8
-0.0079608	outer	younger	8
-0.011176	inner	older	9
-0.01159	middle	older	9
-0.013853	outer	older	9
-0.010063	inner	older	10
-0.01201	middle	older	10
-0.013255	outer	older	10
-0.011179	inner	younger	11
-0.010581	middle	younger	11
-0.012447	outer	younger	11
-0.0080942	inner	younger	12
-0.0086959	middle	younger	12
-0.010103	outer	younger	12
-0.009707	inner	younger	13
-0.0081333	middle	younger	13
-0.013271	outer	younger	13
-0.010778	inner	younger	14
-0.0085244	middle	younger	14
-0.011958	outer	younger	14
-0.0096989	inner	older	15
-0.011227	middle	older	15
-0.01548	outer	older	15
-0.012838	inner	older	16
-0.011501	middle	older	16
-0.015092	outer	older	16
-0.0097987	inner	younger	17
-0.0072306	middle	younger	17
-0.012222	outer	younger	17
-0.0093826	inner	older	19
-0.012958	middle	older	19
-0.01759	outer	older	19
-0.012421	inner	older	20
-0.0083023	middle	older	20
-0.012339	outer	older	20
-0.0093981	inner	older	21
-0.0072059	middle	older	21
-0.0069936	outer	older	21
-0.0094465	inner	younger	22
-0.0083178	middle	younger	22
-0.011608	outer	younger	22
-0.0087744	inner	younger	23
-0.01052	middle	younger	23
-0.012728	outer	younger	23
-0.0095722	inner	older	25
-0.0076009	middle	older	25
-0.0085795	outer	older	25
-0.0064619	inner	older	26
-0.0081033	middle	older	26
-0.013948	outer	older	26
-0.0097463	inner	younger	28
-0.0074982	middle	younger	28
-0.010964	outer	younger	28
-0.0057734	inner	younger	29
-0.0097678	middle	younger	29
-0.014291	outer	younger	29
-0.012524	inner	younger	30
-0.0077775	middle	younger	30
-0.0088979	outer	younger	30
-0.010409	inner	younger	31
-0.00864	middle	younger	31
-0.0087598	outer	younger	31
-0.0079022	inner	younger	32
-0.010818	middle	younger	32
-0.013563	outer	younger	32
-0.0084443	inner	older	33
-0.013361	middle	older	33
-0.019426	outer	older	33
-0.0098943	inner	younger	34
-0.007188	middle	younger	34
-0.0095412	outer	younger	34
-0.01597	inner	older	35
-0.012637	middle	older	35
-0.013868	outer	older	35
-0.0076794	inner	younger	36
-0.012708	middle	younger	36
-0.015627	outer	younger	36
-0.0089912	inner	older	38
-0.0066308	middle	older	38
-0.011325	outer	older	38
-0.0095026	inner	younger	39
-0.0079448	middle	younger	39
-0.010302	outer	younger	39
-0.008216	inner	older	40
-0.016973	middle	older	40
-0.024327	outer	older	40

## Sheet: pQSM
pQSM	layer	age_group	participant
0.010055	inner	older	1
0.012896	middle	older	1
0.010988	outer	older	1
0.011241	inner	older	2
0.014653	middle	older	2
0.015047	outer	older	2
0.010189	inner	younger	3
0.010915	middle	younger	3
0.013427	outer	younger	3
0.014393	inner	older	4
0.016178	middle	older	4
0.015701	outer	older	4
0.0080209	inner	younger	5
0.0096374	middle	younger	5
0.0087517	outer	younger	5
0.010526	inner	younger	8
0.011425	middle	younger	8
0.010949	outer	younger	8
0.014115	inner	older	9
0.016483	middle	older	9
0.014358	outer	older	9
0.014279	inner	older	10
0.017889	middle	older	10
0.021503	outer	older	10
0.010632	inner	younger	11
0.012846	middle	younger	11
0.01333	outer	younger	11
0.009727	inner	younger	12
0.010068	middle	younger	12
0.017141	outer	younger	12
0.0064327	inner	younger	13
0.009286	middle	younger	13
0.0086711	outer	younger	13
0.0088582	inner	younger	14
0.01238	middle	younger	14
0.011172	outer	younger	14
0.011703	inner	older	15
0.012883	middle	older	15
0.01298	outer	older	15
0.014719	inner	older	16
0.017363	middle	older	16
0.016969	outer	older	16
0.0083429	inner	younger	17
0.0092184	middle	younger	17
0.0077407	outer	younger	17
0.01218	inner	older	19
0.014426	middle	older	19
0.014656	outer	older	19
0.010554	inner	older	20
0.01931	middle	older	20
0.013961	outer	older	20
0.01789	inner	older	21
0.01954	middle	older	21
0.014372	outer	older	21
0.0070256	inner	younger	22
0.0081083	middle	younger	22
0.0091995	outer	younger	22
0.01093	inner	younger	23
0.008928	middle	younger	23
0.0099444	outer	younger	23
0.007384	inner	older	25
0.010059	middle	older	25
0.009249	outer	older	25
0.015207	inner	older	26
0.015431	middle	older	26
0.012495	outer	older	26
0.0089174	inner	younger	28
0.011754	middle	younger	28
0.014064	outer	younger	28
0.015885	inner	younger	29
0.01755	middle	younger	29
0.011752	outer	younger	29
0.010655	inner	younger	30
0.014559	middle	younger	30
0.012797	outer	younger	30
0.011232	inner	younger	31
0.011254	middle	younger	31
0.010369	outer	younger	31
0.0085111	inner	younger	32
0.010095	middle	younger	32
0.01965	outer	younger	32
0.013558	inner	older	33
0.019734	middle	older	33
0.02054	outer	older	33
0.010018	inner	younger	34
0.010058	middle	younger	34
0.009497	outer	younger	34
0.010735	inner	older	35
0.015267	middle	older	35
0.017829	outer	older	35
0.0058994	inner	younger	36
0.010212	middle	younger	36
0.02133	outer	younger	36
0.0099939	inner	older	38
0.014959	middle	older	38
0.017159	outer	older	38
0.010872	inner	younger	39
0.01154	middle	younger	39
0.010982	outer	younger	39
0.020185	inner	older	40
0.019433	middle	older	40
0.024893	outer	older	40

## Sheet: qT1
qT1	layer	age_group	participant
1664	inner	older	1
1845.9	middle	older	1
2212.1	outer	older	1
1522.9	inner	older	2
1677.2	middle	older	2
1885.1	outer	older	2
1709.4	inner	younger	3
1998.2	middle	younger	3
2271.1	outer	younger	3
1479.1	inner	older	4
1748	middle	older	4
1965.6	outer	older	4
1617.2	inner	younger	5
1860.6	middle	younger	5
2101.2	outer	younger	5
1545.8	inner	older	6
1799.5	middle	older	6
2293.7	outer	older	6
1432.2	inner	older	7
1619.3	middle	older	7
1824	outer	older	7
1668	inner	younger	8
1883.8	middle	younger	8
2007.6	outer	younger	8
1556.6	inner	older	9
1752.6	middle	older	9
1956.3	outer	older	9
1654.5	inner	older	10
1942.8	middle	older	10
2442.8	outer	older	10
1578.5	inner	younger	11
1793.7	middle	younger	11
1950.7	outer	younger	11
1614.9	inner	younger	12
1896.2	middle	younger	12
2164.4	outer	younger	12
1623.2	inner	younger	13
1849.1	middle	younger	13
2094.7	outer	younger	13
1674.4	inner	younger	14
1887.9	middle	younger	14
2111.9	outer	younger	14
1577.2	inner	older	15
1837.8	middle	older	15
2138.3	outer	older	15
1668.3	inner	older	16
1947.9	middle	older	16
2500.9	outer	older	16
1725.5	inner	younger	17
1908.2	middle	younger	17
2020.4	outer	younger	17
1540.5	inner	older	18
1794.4	middle	older	18
2078.2	outer	older	18
1551.2	inner	older	19
1792.6	middle	older	19
2277.6	outer	older	19
1475.2	inner	older	20
1657	middle	older	20
1896.1	outer	older	20
1450.8	inner	older	21
1668.8	middle	older	21
1889.8	outer	older	21
1644.6	inner	younger	22
1923	middle	younger	22
2114.9	outer	younger	22
1692.9	inner	younger	23
1966.6	middle	younger	23
2221.2	outer	younger	23
1601	inner	older	24
1829.2	middle	older	24
2280.7	outer	older	24
1547.4	inner	older	25
1770.9	middle	older	25
1974	outer	older	25
1565.7	inner	older	26
1779.4	middle	older	26
2131.1	outer	older	26
1565.2	inner	younger	27
1802.1	middle	younger	27
2007.8	outer	younger	27
1624.7	inner	younger	28
1828.8	middle	younger	28
2070.9	outer	younger	28
1680.5	inner	younger	29
1846.3	middle	younger	29
2033.2	outer	younger	29
1555.5	inner	younger	30
1780.8	middle	younger	30
1912.8	outer	younger	30
1565.1	inner	younger	31
1847.7	middle	younger	31
1970.4	outer	younger	31
1714.8	inner	younger	32
1940.6	middle	younger	32
2297.5	outer	younger	32
1536.4	inner	older	33
1723.4	middle	older	33
2011	outer	older	33
1623.6	inner	younger	34
1856.9	middle	younger	34
2104.9	outer	younger	34
1582.2	inner	older	35
1740.3	middle	older	35
1975.3	outer	older	35
1675.6	inner	younger	36
1932.7	middle	younger	36
2192.6	outer	younger	36
1548.1	inner	younger	37
1826.4	middle	younger	37
2049.5	outer	younger	37
1484.9	inner	older	38
1744.2	middle	older	38
2007.8	outer	older	38
1624.1	inner	younger	39
1859	middle	younger	39
2063.2	outer	younger	39
1515.3	inner	older	40
1992.6	middle	older	40
2843.8	outer	older	40
