# Supplementary material for: Layer-specific changes in sensory cortex across the lifespan in mice and humans
Source: Nat Neurosci. 2025 Aug 11;28(9):1978–89. doi: 10.1038/s41593-025-02013-1 (PMC12411234; doi:10.1038/s41593-025-02013-1)
Supplement: Supplementary file 3 — Source data for Supplementary Information. [file 41593_2025_2013_MOESM3_ESM.zip › Source_Data_Supplementary_Information/Supplementary_Figure_3.xlsx]

## Sheet: qT1
qT1	layer	age_group	participant
1567.3	21	older	1
1570.3	20	older	1
1599.9	19	older	1
1624.9	18	older	1
1651.4	17	older	1
1678.3	16	older	1
1703.4	15	older	1
1726.1	14	older	1
1749.1	13	older	1
1771.8	12	older	1
1795.3	11	older	1
1819.8	10	older	1
1845.7	9	older	1
1877.2	8	older	1
1921.1	7	older	1
1987.4	6	older	1
2063.7	5	older	1
2140.1	4	older	1
2221.1	3	older	1
2293.4	2	older	1
2342	1	older	1
1450.1	21	older	2
1451.5	20	older	2
1469.9	19	older	2
1489	18	older	2
1510.7	17	older	2
1533.5	16	older	2
1556.2	15	older	2
1578	14	older	2
1598.7	13	older	2
1618.5	12	older	2
1639.1	11	older	2
1660.4	10	older	2
1682.5	9	older	2
1707.3	8	older	2
1737	7	older	2
1774.6	6	older	2
1815.5	5	older	2
1855.1	4	older	2
1893.9	3	older	2
1922.1	2	older	2
1938.8	1	older	2
1562.8	21	younger	3
1564.8	20	younger	3
1592.9	19	younger	3
1620.8	18	younger	3
1651.6	17	younger	3
1681.2	16	younger	3
1709.5	15	younger	3
1736.6	14	younger	3
1764.7	13	younger	3
1796.2	12	younger	3
1831.5	11	younger	3
1869.5	10	younger	3
1911.8	9	younger	3
1961.5	8	younger	3
2018	7	younger	3
2082	6	younger	3
2146.3	5	younger	3
2207.4	4	younger	3
2261.8	3	younger	3
2298.8	2	younger	3
2316.5	1	younger	3
1371.6	21	older	4
1377.2	20	older	4
1390.6	19	older	4
1417.6	18	older	4
1454	17	older	4
1494.6	16	older	4
1536.9	15	older	4
1580.6	14	older	4
1622.7	13	older	4
1662	12	older	4
1699.5	11	older	4
1735.9	10	older	4
1770.7	9	older	4
1801.4	8	older	4
1830.2	7	older	4
1861.3	6	older	4
1896.9	5	older	4
1934.1	4	older	4
1973.3	3	older	4
2001.8	2	older	4
2021.8	1	older	4
1442.7	21	younger	5
1444.2	20	younger	5
1468.5	19	younger	5
1501.9	18	younger	5
1543.1	17	younger	5
1585.1	16	younger	5
1626.1	15	younger	5
1663	14	younger	5
1695.2	13	younger	5
1723.6	12	younger	5
1748.3	11	younger	5
1772	10	younger	5
1797	9	younger	5
1827.1	8	younger	5
1867.9	7	younger	5
1920.7	6	younger	5
1979.1	5	younger	5
2038.2	4	younger	5
2092.2	3	younger	5
2126.3	2	younger	5
2148.2	1	younger	5
1431.9	21	older	6
1434	20	older	6
1462.4	19	older	6
1493.7	18	older	6
1528.7	17	older	6
1563.9	16	older	6
1597.3	15	older	6
1628.6	14	older	6
1659.8	13	older	6
1690.8	12	older	6
1723.2	11	older	6
1758.1	10	older	6
1796.5	9	older	6
1844.3	8	older	6
1915.2	7	older	6
2008.6	6	older	6
2112.9	5	older	6
2213.9	4	older	6
2313.5	3	older	6
2390.6	2	older	6
2437.7	1	older	6
1343.4	21	older	7
1345.2	20	older	7
1366.7	19	older	7
1388.4	18	older	7
1415.3	17	older	7
1444.6	16	older	7
1474.7	15	older	7
1503.5	14	older	7
1529.9	13	older	7
1554.7	12	older	7
1579.1	11	older	7
1604	10	older	7
1628.8	9	older	7
1654.8	8	older	7
1684.1	7	older	7
1719	6	older	7
1756.4	5	older	7
1793.2	4	older	7
1829.8	3	older	7
1861.1	2	older	7
1879.8	1	older	7
1472.8	21	younger	8
1474	20	younger	8
1504.8	19	younger	8
1544.8	18	younger	8
1591.1	17	younger	8
1637.6	16	younger	8
1679.8	15	younger	8
1718.6	14	younger	8
1751.7	13	younger	8
1779.5	12	younger	8
1803.9	11	younger	8
1827.7	10	younger	8
1850.3	9	younger	8
1871.8	8	younger	8
1892.6	7	younger	8
1916.9	6	younger	8
1943.7	5	younger	8
1971.2	4	younger	8
2000	3	younger	8
2022.1	2	younger	8
2037.2	1	younger	8
1463.8	21	older	9
1464.7	20	older	9
1483.9	19	older	9
1507.5	18	older	9
1537.7	17	older	9
1570.9	16	older	9
1604.1	15	older	9
1635.5	14	older	9
1663.7	13	older	9
1689.1	12	older	9
1713.7	11	older	9
1738.6	10	older	9
1763.2	9	older	9
1788.5	8	older	9
1815.8	7	older	9
1848.6	6	older	9
1885.6	5	older	9
1923.7	4	older	9
1963.4	3	older	9
1995.2	2	older	9
2013.5	1	older	9
1562.5	21	older	10
1564.7	20	older	10
1590.1	19	older	10
1614.2	18	older	10
1640.2	17	older	10
1667.5	16	older	10
1694.1	15	older	10
1720.9	14	older	10
1751.6	13	older	10
1788.6	12	older	10
1833	11	older	10
1883.9	10	older	10
1942.7	9	older	10
2017.3	8	older	10
2111.8	7	older	10
2213.8	6	older	10
2309.2	5	older	10
2393.2	4	older	10
2463.8	3	older	10
2510.6	2	older	10
2537.1	1	older	10
1427	21	younger	11
1428.8	20	younger	11
1456.4	19	younger	11
1482.8	18	younger	11
1512.9	17	younger	11
1545.3	16	younger	11
1578.6	15	younger	11
1611.9	14	younger	11
1644.1	13	younger	11
1673.5	12	younger	11
1701.2	11	younger	11
1728.1	10	younger	11
1754	9	younger	11
1778.1	8	younger	11
1802.8	7	younger	11
1832.4	6	younger	11
1866.5	5	younger	11
1900.9	4	younger	11
1937.2	3	younger	11
1971.6	2	younger	11
1992.9	1	younger	11
1497.4	21	younger	12
1498.2	20	younger	12
1515.6	19	younger	12
1534.5	18	younger	12
1556.3	17	younger	12
1580	16	younger	12
1606.4	15	younger	12
1635	14	younger	12
1666.8	13	younger	12
1701.4	12	younger	12
1738.2	11	younger	12
1776.5	10	younger	12
1817.2	9	younger	12
1861.6	8	younger	12
1913.4	7	younger	12
1973.7	6	younger	12
2034.5	5	younger	12
2092.9	4	younger	12
2148.3	3	younger	12
2196.5	2	younger	12
2220.1	1	younger	12
1449.4	21	younger	13
1451.1	20	younger	13
1490.1	19	younger	13
1526.7	18	younger	13
1564	17	younger	13
1597.4	16	younger	13
1628.8	15	younger	13
1659.3	14	younger	13
1687.6	13	younger	13
1714.2	12	younger	13
1740.3	11	younger	13
1766.7	10	younger	13
1793.3	9	younger	13
1821.5	8	younger	13
1856.1	7	younger	13
1901.6	6	younger	13
1955.7	5	younger	13
2013.3	4	younger	13
2076.3	3	younger	13
2131.6	2	younger	13
2157.6	1	younger	13
1521	21	younger	14
1522.7	20	younger	14
1556.8	19	younger	14
1586.5	18	younger	14
1618.2	17	younger	14
1649.5	16	younger	14
1678.7	15	younger	14
1706.2	14	younger	14
1732	13	younger	14
1757.9	12	younger	14
1783.6	11	younger	14
1809.8	10	younger	14
1835.9	9	younger	14
1861.3	8	younger	14
1893.6	7	younger	14
1937.2	6	younger	14
1989.5	5	younger	14
2043.1	4	younger	14
2099	3	younger	14
2140.5	2	younger	14
2164.9	1	younger	14
1450.2	21	older	15
1451.6	20	older	15
1481.4	19	older	15
1513	18	older	15
1552.8	17	older	15
1596.1	16	older	15
1639.1	15	older	15
1680.5	14	older	15
1718	13	older	15
1752	12	older	15
1784.6	11	older	15
1817.2	10	older	15
1850	9	older	15
1884.1	8	older	15
1923.3	7	older	15
1973.5	6	older	15
2030.2	5	older	15
2087.6	4	older	15
2145.7	3	older	15
2198.5	2	older	15
2229.4	1	older	15
1564.6	21	older	16
1566.6	20	older	16
1593.2	19	older	16
1621.7	18	older	16
1653.3	17	older	16
1685	16	older	16
1714.3	15	older	16
1742	14	older	16
1770.6	13	older	16
1802.7	12	older	16
1843.1	11	older	16
1891.2	10	older	16
1945.9	9	older	16
2014.7	8	older	16
2102.9	7	older	16
2212.4	6	older	16
2326.6	5	older	16
2432.1	4	older	16
2526.5	3	older	16
2591.2	2	older	16
2628	1	older	16
1511.7	21	younger	17
1514.1	20	younger	17
1558	19	younger	17
1607.5	18	younger	17
1660.4	17	younger	17
1707.6	16	younger	17
1746.6	15	younger	17
1778.9	14	younger	17
1804.1	13	younger	17
1824.2	12	younger	17
1842.1	11	younger	17
1860	10	younger	17
1877.6	9	younger	17
1895.3	8	younger	17
1915.1	7	younger	17
1938.3	6	younger	17
1963.1	5	younger	17
1988	4	younger	17
2013.8	3	younger	17
2033.4	2	younger	17
2046.5	1	younger	17
1422.7	21	older	18
1424.7	20	older	18
1453.1	19	older	18
1483.3	18	older	18
1519.4	17	older	18
1557.5	16	older	18
1595.6	15	older	18
1633.9	14	older	18
1670.8	13	older	18
1706	12	older	18
1740.1	11	older	18
1774.3	10	older	18
1808.2	9	older	18
1843.2	8	older	18
1882.9	7	older	18
1930.1	6	older	18
1981.6	5	older	18
2031.7	4	older	18
2083	3	older	18
2130.7	2	older	18
2164.2	1	older	18
1455.3	21	older	19
1456.4	20	older	19
1475.3	19	older	19
1501.8	18	older	19
1534.4	17	older	19
1567.7	16	older	19
1599.1	15	older	19
1628.9	14	older	19
1658	13	older	19
1686.7	12	older	19
1716.6	11	older	19
1749.8	10	older	19
1787	9	older	19
1833.6	8	older	19
1905.8	7	older	19
2003.1	6	older	19
2106.5	5	older	19
2208.3	4	older	19
2302.5	3	older	19
2368.2	2	older	19
2402.5	1	older	19
1392.3	21	older	20
1393.2	20	older	20
1408.6	19	older	20
1429.3	18	older	20
1457.5	17	older	20
1488.5	16	older	20
1519	15	older	20
1548.1	14	older	20
1574.6	13	older	20
1597.5	12	older	20
1618.5	11	older	20
1639.2	10	older	20
1660	9	older	20
1683.7	8	older	20
1718.6	7	older	20
1763.7	6	older	20
1814.3	5	older	20
1864.5	4	older	20
1911.3	3	older	20
1937.9	2	older	20
1952.7	1	older	20
1350.8	21	older	21
1352	20	older	21
1375	19	older	21
1399.5	18	older	21
1429.9	17	older	21
1464.2	16	older	21
1500.3	15	older	21
1536	14	older	21
1568.9	13	older	21
1598.7	12	older	21
1627.1	11	older	21
1654.6	10	older	21
1681	9	older	21
1707.6	8	older	21
1737.8	7	older	21
1774.8	6	older	21
1814.5	5	older	21
1853.8	4	older	21
1894	3	older	21
1930.5	2	older	21
1956.2	1	older	21
1453.2	21	younger	22
1454	20	younger	22
1476.6	19	younger	22
1512.1	18	younger	22
1554.4	17	younger	22
1600	16	younger	22
1646.7	15	younger	22
1693.2	14	younger	22
1736.3	13	younger	22
1774.4	12	younger	22
1807.7	11	younger	22
1838.9	10	younger	22
1869.2	9	younger	22
1900.3	8	younger	22
1934.1	7	younger	22
1975.7	6	younger	22
2019.8	5	younger	22
2063.2	4	younger	22
2105.1	3	younger	22
2136.7	2	younger	22
2154.8	1	younger	22
1520	21	younger	23
1521.8	20	younger	23
1549.6	19	younger	23
1583.6	18	younger	23
1621.9	17	younger	23
1660.4	16	younger	23
1697.4	15	younger	23
1732	14	younger	23
1764.6	13	younger	23
1796.6	12	younger	23
1830	11	younger	23
1864	10	younger	23
1898.7	9	younger	23
1936.2	8	younger	23
1979.3	7	younger	23
2031.7	6	younger	23
2089.5	5	younger	23
2147.1	4	younger	23
2204.8	3	younger	23
2252.3	2	younger	23
2280.7	1	younger	23
1512.1	21	older	24
1514.4	20	older	24
1537.9	19	older	24
1561.3	18	older	24
1587.4	17	older	24
1614	16	older	24
1640.3	15	older	24
1665.1	14	older	24
1692	13	older	24
1721.2	12	older	24
1753.3	11	older	24
1788.5	10	older	24
1828.9	9	older	24
1877.5	8	older	24
1945.2	7	older	24
2026.9	6	older	24
2114.5	5	older	24
2206	4	older	24
2297.7	3	older	24
2373.1	2	older	24
2412.5	1	older	24
1446.2	21	older	25
1447.6	20	older	25
1468.6	19	older	25
1494.4	18	older	25
1527.1	17	older	25
1562.5	16	older	25
1598.2	15	older	25
1633.7	14	older	25
1667.5	13	older	25
1698.5	12	older	25
1727.4	11	older	25
1756.1	10	older	25
1784.3	9	older	25
1812.3	8	older	25
1842.9	7	older	25
1878	6	older	25
1913.9	5	older	25
1949	4	older	25
1982.1	3	older	25
2004.8	2	older	25
2020.2	1	older	25
1458.2	21	older	26
1460.4	20	older	26
1488.3	19	older	26
1517.1	18	older	26
1549.3	17	older	26
1582.1	16	older	26
1614	15	older	26
1643.8	14	older	26
1671.8	13	older	26
1698.7	12	older	26
1725.4	11	older	26
1753.1	10	older	26
1782	9	older	26
1816.4	8	older	26
1862.8	7	older	26
1924.9	6	older	26
1995.9	5	older	26
2068.6	4	older	26
2142	3	older	26
2205.3	2	older	26
2243.7	1	older	26
1405.8	21	younger	27
1407.2	20	younger	27
1426	19	younger	27
1452.2	18	younger	27
1488.1	17	younger	27
1527.1	16	younger	27
1567.6	15	younger	27
1606.3	14	younger	27
1642.3	13	younger	27
1674.5	12	younger	27
1702.7	11	younger	27
1729.3	10	younger	27
1754.8	9	younger	27
1779.3	8	younger	27
1808.3	7	younger	27
1847.3	6	younger	27
1894	5	younger	27
1941.5	4	younger	27
1990.9	3	younger	27
2034.7	2	younger	27
2064	1	younger	27
1510.6	21	younger	28
1511.5	20	younger	28
1534	19	younger	28
1557	18	younger	28
1581.9	17	younger	28
1605.8	16	younger	28
1628	15	younger	28
1648	14	younger	28
1667.7	13	younger	28
1688.9	12	younger	28
1711.5	11	younger	28
1735.2	10	younger	28
1761.3	9	younger	28
1794.4	8	younger	28
1838.4	7	younger	28
1893.4	6	younger	28
1950.1	5	younger	28
2006	4	younger	28
2057.9	3	younger	28
2096.8	2	younger	28
2122.9	1	younger	28
1547	21	younger	29
1549.7	20	younger	29
1583.6	19	younger	29
1613.4	18	younger	29
1644	17	younger	29
1669.6	16	younger	29
1689.2	15	younger	29
1705.6	14	younger	29
1721.5	13	younger	29
1739.1	12	younger	29
1758.9	11	younger	29
1779.9	10	younger	29
1801.6	9	younger	29
1825.4	8	younger	29
1853	7	younger	29
1888.5	6	younger	29
1929.5	5	younger	29
1971.8	4	younger	29
2016.3	3	younger	29
2059.2	2	younger	29
2085.7	1	younger	29
1392.7	21	younger	30
1393.7	20	younger	30
1414.4	19	younger	30
1444.8	18	younger	30
1482.7	17	younger	30
1521.5	16	younger	30
1558.9	15	younger	30
1595.2	14	younger	30
1630.3	13	younger	30
1661.5	12	younger	30
1690	11	younger	30
1716.9	10	younger	30
1742.8	9	younger	30
1767.6	8	younger	30
1791.7	7	younger	30
1818.6	6	younger	30
1847.5	5	younger	30
1876.2	4	younger	30
1905	3	younger	30
1928.2	2	younger	30
1941.7	1	younger	30
1436.3	21	younger	31
1437	20	younger	31
1451.4	19	younger	31
1462.2	18	younger	31
1480.2	17	younger	31
1510	16	younger	31
1549.5	15	younger	31
1592	14	younger	31
1637	13	younger	31
1681.1	12	younger	31
1722.8	11	younger	31
1763.3	10	younger	31
1802.2	9	younger	31
1836.8	8	younger	31
1867.3	7	younger	31
1895.2	6	younger	31
1921.2	5	younger	31
1945.7	4	younger	31
1967.3	3	younger	31
1980.3	2	younger	31
1988.6	1	younger	31
1508.1	21	younger	32
1511.5	20	younger	32
1555.6	19	younger	32
1596.9	18	younger	32
1642.3	17	younger	32
1688.3	16	younger	32
1729.5	15	younger	32
1765.9	14	younger	32
1795.7	13	younger	32
1819.4	12	younger	32
1839.9	11	younger	32
1859	10	younger	32
1877.8	9	younger	32
1898.6	8	younger	32
1934.8	7	younger	32
1996.2	6	younger	32
2077.1	5	younger	32
2169	4	younger	32
2271.4	3	younger	32
2359.4	2	younger	32
2390.3	1	younger	32
1458.5	21	older	33
1460.2	20	older	33
1479.2	19	older	33
1498.9	18	older	33
1522.5	17	older	33
1547.8	16	older	33
1572.7	15	older	33
1597.2	14	older	33
1622	13	older	33
1646.9	12	older	33
1673	11	older	33
1700	10	older	33
1728.2	9	older	33
1761.3	8	older	33
1802.1	7	older	33
1853.5	6	older	33
1909.8	5	older	33
1965.8	4	older	33
2020.3	3	older	33
2063	2	older	33
2096.1	1	older	33
1431.5	21	younger	34
1434	20	younger	34
1471	19	younger	34
1511.4	18	younger	34
1555.6	17	younger	34
1598.4	16	younger	34
1636.8	15	younger	34
1669.7	14	younger	34
1697.9	13	younger	34
1723.5	12	younger	34
1747.9	11	younger	34
1772.1	10	younger	34
1797	9	younger	34
1825.3	8	younger	34
1862.8	7	younger	34
1913.5	6	younger	34
1970.7	5	younger	34
2027.5	4	younger	34
2085	3	younger	34
2136.8	2	younger	34
2170.4	1	younger	34
1498.1	21	older	35
1499.5	20	older	35
1520.7	19	older	35
1542.8	18	older	35
1568.2	17	older	35
1594.6	16	older	35
1620.8	15	older	35
1646	14	older	35
1668.6	13	older	35
1688.5	12	older	35
1707.4	11	older	35
1725.8	10	older	35
1743.9	9	older	35
1763.7	8	older	35
1791.7	7	older	35
1833.1	6	older	35
1881.1	5	older	35
1930.2	4	older	35
1981.9	3	older	35
2025.2	2	older	35
2058.2	1	older	35
1537.1	21	younger	36
1538.6	20	younger	36
1568.8	19	younger	36
1598.1	18	younger	36
1625.8	17	younger	36
1651.5	16	younger	36
1674.6	15	younger	36
1698.9	14	younger	36
1725.1	13	younger	36
1753.4	12	younger	36
1784.3	11	younger	36
1817.7	10	younger	36
1855.2	9	younger	36
1897.2	8	younger	36
1947.4	7	younger	36
2008.2	6	younger	36
2070.6	5	younger	36
2129.1	4	younger	36
2183	3	younger	36
2218.4	2	younger	36
2240	1	younger	36
1387.7	21	younger	37
1388.5	20	younger	37
1416.5	19	younger	37
1443.5	18	younger	37
1475.8	17	younger	37
1509.4	16	younger	37
1544.2	15	younger	37
1580.3	14	younger	37
1617.2	13	younger	37
1654.2	12	younger	37
1691.3	11	younger	37
1728.3	10	younger	37
1765.9	9	younger	37
1802.9	8	younger	37
1841.8	7	younger	37
1885.8	6	younger	37
1933.9	5	younger	37
1982.2	4	younger	37
2033.1	3	younger	37
2076.7	2	younger	37
2105.8	1	younger	37
1396	21	older	38
1396.8	20	older	38
1410.2	19	older	38
1431.8	18	older	38
1462.7	17	older	38
1497.2	16	older	38
1534.5	15	older	38
1573.1	14	older	38
1612.7	13	older	38
1649.8	12	older	38
1686.4	11	older	38
1723.5	10	older	38
1761.1	9	older	38
1799.3	8	older	38
1838.7	7	older	38
1882	6	older	38
1925.9	5	older	38
1970.7	4	older	38
2015.1	3	older	38
2051.2	2	older	38
2076	1	older	38
1409.6	21	younger	39
1411.5	20	younger	39
1451.4	19	younger	39
1497.1	18	younger	39
1546.8	17	younger	39
1594.9	16	younger	39
1639.3	15	younger	39
1678.1	14	younger	39
1710.3	13	younger	39
1737.1	12	younger	39
1761.9	11	younger	39
1785.6	10	younger	39
1808.9	9	younger	39
1834	8	younger	39
1866	7	younger	39
1906.7	6	younger	39
1952.8	5	younger	39
1999.6	4	younger	39
2048.6	3	younger	39
2089.4	2	younger	39
2115.2	1	younger	39
1424.9	21	older	40
1426.6	20	older	40
1447.4	19	older	40
1468.7	18	older	40
1494.2	17	older	40
1523.4	16	older	40
1557.9	15	older	40
1600	14	older	40
1650.8	13	older	40
1713	12	older	40
1791.3	11	older	40
1886.2	10	older	40
1997.7	9	older	40
2132.6	8	older	40
2295.7	7	older	40
2473.5	6	older	40
2639.9	5	older	40
2783.1	4	older	40
2881	3	older	40
2940.3	2	older	40
2974.9	1	older	40
