# Supplementary material for: Layer-specific changes in sensory cortex across the lifespan in mice and humans
Source: Nat Neurosci. 2025 Aug 11;28(9):1978–89. doi: 10.1038/s41593-025-02013-1 (PMC12411234; doi:10.1038/s41593-025-02013-1)
Supplement: Supplementary file 3 — Source data for Supplementary Information. [file 41593_2025_2013_MOESM3_ESM.zip › Source_Data_Supplementary_Information/Supplementary_Figure_2.xlsx]

## Sheet: nQSM
nQSM	body_part	layer	vertices	hemisphere
-0.015189	hand	21	324	contralateral to missing arm
-0.015311	hand	20	324	contralateral to missing arm
-0.014213	hand	19	324	contralateral to missing arm
-0.01292	hand	18	324	contralateral to missing arm
-0.011179	hand	17	324	contralateral to missing arm
-0.010286	hand	16	324	contralateral to missing arm
-0.0099053	hand	15	324	contralateral to missing arm
-0.0090706	hand	14	324	contralateral to missing arm
-0.0097926	hand	13	324	contralateral to missing arm
-0.010325	hand	12	324	contralateral to missing arm
-0.01134	hand	11	324	contralateral to missing arm
-0.012603	hand	10	324	contralateral to missing arm
-0.014002	hand	9	324	contralateral to missing arm
-0.014956	hand	8	324	contralateral to missing arm
-0.015795	hand	7	324	contralateral to missing arm
-0.015653	hand	6	324	contralateral to missing arm
-0.015544	hand	5	324	contralateral to missing arm
-0.016099	hand	4	324	contralateral to missing arm
-0.017237	hand	3	324	contralateral to missing arm
-0.017895	hand	2	324	contralateral to missing arm
-0.018259	hand	1	324	contralateral to missing arm
-0.013796	face	21	749	contralateral to missing arm
-0.013811	face	20	749	contralateral to missing arm
-0.013507	face	19	749	contralateral to missing arm
-0.013409	face	18	749	contralateral to missing arm
-0.013359	face	17	749	contralateral to missing arm
-0.013794	face	16	749	contralateral to missing arm
-0.014617	face	15	749	contralateral to missing arm
-0.015567	face	14	749	contralateral to missing arm
-0.016646	face	13	749	contralateral to missing arm
-0.017709	face	12	749	contralateral to missing arm
-0.018727	face	11	749	contralateral to missing arm
-0.01996	face	10	749	contralateral to missing arm
-0.020799	face	9	749	contralateral to missing arm
-0.022167	face	8	749	contralateral to missing arm
-0.022124	face	7	749	contralateral to missing arm
-0.020526	face	6	749	contralateral to missing arm
-0.019333	face	5	749	contralateral to missing arm
-0.017714	face	4	749	contralateral to missing arm
-0.01686	face	3	749	contralateral to missing arm
-0.015955	face	2	749	contralateral to missing arm
-0.015715	face	1	749	contralateral to missing arm
-0.010981	hand	21	94	contralateral to intact arm
-0.010882	hand	20	94	contralateral to intact arm
-0.009765	hand	19	94	contralateral to intact arm
-0.0089239	hand	18	94	contralateral to intact arm
-0.0079198	hand	17	94	contralateral to intact arm
-0.0068743	hand	16	94	contralateral to intact arm
-0.0061583	hand	15	94	contralateral to intact arm
-0.0042463	hand	14	94	contralateral to intact arm
-0.004	hand	13	94	contralateral to intact arm
-0.004126	hand	12	94	contralateral to intact arm
-0.0040245	hand	11	94	contralateral to intact arm
-0.0053431	hand	10	94	contralateral to intact arm
-0.0068619	hand	9	94	contralateral to intact arm
-0.0079463	hand	8	94	contralateral to intact arm
-0.0088628	hand	7	94	contralateral to intact arm
-0.0096289	hand	6	94	contralateral to intact arm
-0.0091799	hand	5	94	contralateral to intact arm
-0.009846	hand	4	94	contralateral to intact arm
-0.011339	hand	3	94	contralateral to intact arm
-0.011726	hand	2	94	contralateral to intact arm
-0.012906	hand	1	94	contralateral to intact arm
-0.010468	face	21	508	contralateral to intact arm
-0.010335	face	20	508	contralateral to intact arm
-0.0094739	face	19	508	contralateral to intact arm
-0.0093923	face	18	508	contralateral to intact arm
-0.0095833	face	17	508	contralateral to intact arm
-0.010244	face	16	508	contralateral to intact arm
-0.011238	face	15	508	contralateral to intact arm
-0.011524	face	14	508	contralateral to intact arm
-0.012978	face	13	508	contralateral to intact arm
-0.014227	face	12	508	contralateral to intact arm
-0.014777	face	11	508	contralateral to intact arm
-0.016712	face	10	508	contralateral to intact arm
-0.019879	face	9	508	contralateral to intact arm
-0.021928	face	8	508	contralateral to intact arm
-0.021966	face	7	508	contralateral to intact arm
-0.020844	face	6	508	contralateral to intact arm
-0.01949	face	5	508	contralateral to intact arm
-0.018796	face	4	508	contralateral to intact arm
-0.018476	face	3	508	contralateral to intact arm
-0.018297	face	2	508	contralateral to intact arm
-0.018284	face	1	508	contralateral to intact arm

## Sheet: pQSM
pQSM	body_part	layer	vertices	hemisphere
0.020137	hand	21	1337	contralateral to missing arm
0.01996	hand	20	1337	contralateral to missing arm
0.02041	hand	19	1337	contralateral to missing arm
0.021079	hand	18	1337	contralateral to missing arm
0.021949	hand	17	1337	contralateral to missing arm
0.022331	hand	16	1337	contralateral to missing arm
0.022731	hand	15	1337	contralateral to missing arm
0.023664	hand	14	1337	contralateral to missing arm
0.02335	hand	13	1337	contralateral to missing arm
0.022923	hand	12	1337	contralateral to missing arm
0.022305	hand	11	1337	contralateral to missing arm
0.021957	hand	10	1337	contralateral to missing arm
0.022053	hand	9	1337	contralateral to missing arm
0.021943	hand	8	1337	contralateral to missing arm
0.020432	hand	7	1337	contralateral to missing arm
0.018625	hand	6	1337	contralateral to missing arm
0.016998	hand	5	1337	contralateral to missing arm
0.015886	hand	4	1337	contralateral to missing arm
0.014925	hand	3	1337	contralateral to missing arm
0.014495	hand	2	1337	contralateral to missing arm
0.014795	hand	1	1337	contralateral to missing arm
0.015095	face	21	938	contralateral to missing arm
0.014986	face	20	938	contralateral to missing arm
0.014567	face	19	938	contralateral to missing arm
0.014588	face	18	938	contralateral to missing arm
0.015054	face	17	938	contralateral to missing arm
0.0155	face	16	938	contralateral to missing arm
0.01619	face	15	938	contralateral to missing arm
0.016719	face	14	938	contralateral to missing arm
0.016762	face	13	938	contralateral to missing arm
0.016537	face	12	938	contralateral to missing arm
0.01658	face	11	938	contralateral to missing arm
0.017065	face	10	938	contralateral to missing arm
0.018475	face	9	938	contralateral to missing arm
0.019633	face	8	938	contralateral to missing arm
0.020495	face	7	938	contralateral to missing arm
0.020468	face	6	938	contralateral to missing arm
0.020076	face	5	938	contralateral to missing arm
0.020476	face	4	938	contralateral to missing arm
0.021052	face	3	938	contralateral to missing arm
0.021528	face	2	938	contralateral to missing arm
0.021837	face	1	938	contralateral to missing arm
0.018777	hand	21	1558	contralateral to intact arm
0.018757	hand	20	1558	contralateral to intact arm
0.018614	hand	19	1558	contralateral to intact arm
0.0188	hand	18	1558	contralateral to intact arm
0.019326	hand	17	1558	contralateral to intact arm
0.019775	hand	16	1558	contralateral to intact arm
0.019611	hand	15	1558	contralateral to intact arm
0.019667	hand	14	1558	contralateral to intact arm
0.018893	hand	13	1558	contralateral to intact arm
0.018208	hand	12	1558	contralateral to intact arm
0.017998	hand	11	1558	contralateral to intact arm
0.017874	hand	10	1558	contralateral to intact arm
0.018074	hand	9	1558	contralateral to intact arm
0.018155	hand	8	1558	contralateral to intact arm
0.017293	hand	7	1558	contralateral to intact arm
0.015366	hand	6	1558	contralateral to intact arm
0.014382	hand	5	1558	contralateral to intact arm
0.014113	hand	4	1558	contralateral to intact arm
0.013873	hand	3	1558	contralateral to intact arm
0.015691	hand	2	1558	contralateral to intact arm
0.016363	hand	1	1558	contralateral to intact arm
0.014993	face	21	1164	contralateral to intact arm
0.015049	face	20	1164	contralateral to intact arm
0.015419	face	19	1164	contralateral to intact arm
0.015548	face	18	1164	contralateral to intact arm
0.016177	face	17	1164	contralateral to intact arm
0.017055	face	16	1164	contralateral to intact arm
0.017879	face	15	1164	contralateral to intact arm
0.01902	face	14	1164	contralateral to intact arm
0.019259	face	13	1164	contralateral to intact arm
0.019456	face	12	1164	contralateral to intact arm
0.020223	face	11	1164	contralateral to intact arm
0.0207	face	10	1164	contralateral to intact arm
0.020669	face	9	1164	contralateral to intact arm
0.020739	face	8	1164	contralateral to intact arm
0.020644	face	7	1164	contralateral to intact arm
0.020099	face	6	1164	contralateral to intact arm
0.019513	face	5	1164	contralateral to intact arm
0.019365	face	4	1164	contralateral to intact arm
0.019511	face	3	1164	contralateral to intact arm
0.020119	face	2	1164	contralateral to intact arm
0.020742	face	1	1164	contralateral to intact arm

## Sheet: qT1
qT1	body_part	layer	vertices	hemisphere
1436.6	hand	21	1661	contralateral to missing arm
1438.8	hand	20	1661	contralateral to missing arm
1458.3	hand	19	1661	contralateral to missing arm
1477.9	hand	18	1661	contralateral to missing arm
1500.1	hand	17	1661	contralateral to missing arm
1522.7	hand	16	1661	contralateral to missing arm
1543.7	hand	15	1661	contralateral to missing arm
1563	hand	14	1661	contralateral to missing arm
1582.7	hand	13	1661	contralateral to missing arm
1604.3	hand	12	1661	contralateral to missing arm
1628.5	hand	11	1661	contralateral to missing arm
1655.8	hand	10	1661	contralateral to missing arm
1686.1	hand	9	1661	contralateral to missing arm
1726.2	hand	8	1661	contralateral to missing arm
1786.7	hand	7	1661	contralateral to missing arm
1869.1	hand	6	1661	contralateral to missing arm
1958.7	hand	5	1661	contralateral to missing arm
2044	hand	4	1661	contralateral to missing arm
2128.1	hand	3	1661	contralateral to missing arm
2197.5	hand	2	1661	contralateral to missing arm
2239.4	hand	1	1661	contralateral to missing arm
1443.3	face	21	1687	contralateral to missing arm
1445.9	face	20	1687	contralateral to missing arm
1480.3	face	19	1687	contralateral to missing arm
1516.7	face	18	1687	contralateral to missing arm
1558.2	face	17	1687	contralateral to missing arm
1600.8	face	16	1687	contralateral to missing arm
1638.7	face	15	1687	contralateral to missing arm
1671.9	face	14	1687	contralateral to missing arm
1701.8	face	13	1687	contralateral to missing arm
1730.7	face	12	1687	contralateral to missing arm
1760	face	11	1687	contralateral to missing arm
1790.8	face	10	1687	contralateral to missing arm
1823	face	9	1687	contralateral to missing arm
1859.4	face	8	1687	contralateral to missing arm
1905.7	face	7	1687	contralateral to missing arm
1965.4	face	6	1687	contralateral to missing arm
2032.6	face	5	1687	contralateral to missing arm
2097.1	face	4	1687	contralateral to missing arm
2162	face	3	1687	contralateral to missing arm
2218.7	face	2	1687	contralateral to missing arm
2253.1	face	1	1687	contralateral to missing arm
1419.8	hand	21	1652	contralateral to intact arm
1422.6	hand	20	1652	contralateral to intact arm
1449.4	hand	19	1652	contralateral to intact arm
1473.2	hand	18	1652	contralateral to intact arm
1500	hand	17	1652	contralateral to intact arm
1526.1	hand	16	1652	contralateral to intact arm
1549	hand	15	1652	contralateral to intact arm
1570.6	hand	14	1652	contralateral to intact arm
1592.6	hand	13	1652	contralateral to intact arm
1615.8	hand	12	1652	contralateral to intact arm
1640.2	hand	11	1652	contralateral to intact arm
1666.9	hand	10	1652	contralateral to intact arm
1696.3	hand	9	1652	contralateral to intact arm
1730.4	hand	8	1652	contralateral to intact arm
1773.1	hand	7	1652	contralateral to intact arm
1827.8	hand	6	1652	contralateral to intact arm
1887.1	hand	5	1652	contralateral to intact arm
1944.3	hand	4	1652	contralateral to intact arm
2002.5	hand	3	1652	contralateral to intact arm
2056.4	hand	2	1652	contralateral to intact arm
2096.8	hand	1	1652	contralateral to intact arm
1448.6	face	21	1672	contralateral to intact arm
1451.1	face	20	1672	contralateral to intact arm
1471.4	face	19	1672	contralateral to intact arm
1491.4	face	18	1672	contralateral to intact arm
1515.6	face	17	1672	contralateral to intact arm
1542.9	face	16	1672	contralateral to intact arm
1570.7	face	15	1672	contralateral to intact arm
1598.6	face	14	1672	contralateral to intact arm
1626.6	face	13	1672	contralateral to intact arm
1653.9	face	12	1672	contralateral to intact arm
1681	face	11	1672	contralateral to intact arm
1709.4	face	10	1672	contralateral to intact arm
1739.2	face	9	1672	contralateral to intact arm
1772.9	face	8	1672	contralateral to intact arm
1818.9	face	7	1672	contralateral to intact arm
1883.4	face	6	1672	contralateral to intact arm
1958.5	face	5	1672	contralateral to intact arm
2032.4	face	4	1672	contralateral to intact arm
2107.3	face	3	1672	contralateral to intact arm
2168.4	face	2	1672	contralateral to intact arm
2209.6	face	1	1672	contralateral to intact arm
