# Supplementary material for: Layer-specific changes in sensory cortex across the lifespan in mice and humans
Source: Nat Neurosci. 2025 Aug 11;28(9):1978–89. doi: 10.1038/s41593-025-02013-1 (PMC12411234; doi:10.1038/s41593-025-02013-1)
Supplement: Supplementary file 3 — Source data for Supplementary Information. [file 41593_2025_2013_MOESM3_ESM.zip › Source_Data_Supplementary_Information/Supplementary_Table_4.xlsx]

## Sheet: cortical_thickness
total	age_group	participant	outer	middle	inner
1.8401	older	1	0.49732	0.70973	0.63371
1.8704	older	2	0.50822	0.71746	0.64372
2.0612	younger	3	0.42391	0.56296	1.0755
1.9606	older	4	0.53015	0.74451	0.68475
1.9246	younger	5	0.39022	0.53002	1.0077
1.9152	older	6	0.50463	0.74225	0.66757
1.9126	older	7	0.49461	0.73403	0.68361
2.1294	younger	8	0.39873	0.55574	1.175
2.0376	older	9	0.50955	0.77337	0.75417
2.0046	older	10	0.54194	0.77651	0.68695
1.9946	younger	11	0.41102	0.54772	1.0294
1.978	younger	12	0.39712	0.54168	1.0401
2.032	younger	13	0.42025	0.55128	1.0612
2.0779	younger	14	0.41477	0.5569	1.1066
1.9976	older	15	0.51754	0.76322	0.7173
2.0328	older	16	0.53404	0.78483	0.71374
2.1145	younger	17	0.40739	0.56613	1.141
1.921	older	18	0.47924	0.73102	0.70902
2.0669	older	19	0.51745	0.78282	0.76627
1.9019	older	20	0.50884	0.7296	0.66275
1.8684	older	21	0.45726	0.71586	0.6944
2.0632	younger	22	0.38987	0.53594	1.1385
2.0357	younger	23	0.411	0.56075	1.0657
2.0914	older	24	0.59109	0.77956	0.72155
1.8969	older	25	0.48957	0.7269	0.67859
1.9459	older	26	0.51457	0.74788	0.68262
2.0935	younger	27	0.39829	0.54937	1.1486
1.9554	younger	28	0.37903	0.52832	1.0494
2.036	younger	29	0.39194	0.55439	1.0911
2.1038	younger	30	0.40863	0.55743	1.1389
2.2075	younger	31	0.42001	0.56706	1.2207
2.1415	younger	32	0.47423	0.61887	1.0485
1.8368	older	33	0.47492	0.70666	0.65325
2.0156	younger	34	0.4048	0.55437	1.0585
1.8847	older	35	0.48442	0.71967	0.6789
2.1553	younger	36	0.40247	0.56037	1.1931
2.0549	younger	37	0.41715	0.56119	1.0771
1.8273	older	38	0.46758	0.70383	0.65469
2.0213	younger	39	0.40812	0.55328	1.0609
2.2446	older	40	0.63852	0.88797	0.721
