# Supplementary material for: Layer-specific changes in sensory cortex across the lifespan in mice and humans
Source: Nat Neurosci. 2025 Aug 11;28(9):1978–89. doi: 10.1038/s41593-025-02013-1 (PMC12411234; doi:10.1038/s41593-025-02013-1)
Supplement: Supplementary file 3 — Source data for Supplementary Information. [file 41593_2025_2013_MOESM3_ESM.zip › Source_Data_Supplementary_Information/Supplementary_Figure_5.xlsx]

## Sheet: nQSM
nQSM	body_part	layer	vertices	hemisphere
-0.01475	hand	21	355	contralateral to missing arm
-0.014887	hand	20	355	contralateral to missing arm
-0.013929	hand	19	355	contralateral to missing arm
-0.012759	hand	18	355	contralateral to missing arm
-0.011164	hand	17	355	contralateral to missing arm
-0.010377	hand	16	355	contralateral to missing arm
-0.0099444	hand	15	355	contralateral to missing arm
-0.0092229	hand	14	355	contralateral to missing arm
-0.0097924	hand	13	355	contralateral to missing arm
-0.010448	hand	12	355	contralateral to missing arm
-0.011487	hand	11	355	contralateral to missing arm
-0.012714	hand	10	355	contralateral to missing arm
-0.0141	hand	9	355	contralateral to missing arm
-0.014995	hand	8	355	contralateral to missing arm
-0.015694	hand	7	355	contralateral to missing arm
-0.015609	hand	6	355	contralateral to missing arm
-0.015465	hand	5	355	contralateral to missing arm
-0.016005	hand	4	355	contralateral to missing arm
-0.017108	hand	3	355	contralateral to missing arm
-0.017805	hand	2	355	contralateral to missing arm
-0.018116	hand	1	355	contralateral to missing arm
-0.013301	face	21	1000	contralateral to missing arm
-0.01328	face	20	1000	contralateral to missing arm
-0.012875	face	19	1000	contralateral to missing arm
-0.012675	face	18	1000	contralateral to missing arm
-0.012692	face	17	1000	contralateral to missing arm
-0.013142	face	16	1000	contralateral to missing arm
-0.014065	face	15	1000	contralateral to missing arm
-0.015276	face	14	1000	contralateral to missing arm
-0.016654	face	13	1000	contralateral to missing arm
-0.018297	face	12	1000	contralateral to missing arm
-0.019735	face	11	1000	contralateral to missing arm
-0.020933	face	10	1000	contralateral to missing arm
-0.022129	face	9	1000	contralateral to missing arm
-0.023227	face	8	1000	contralateral to missing arm
-0.023466	face	7	1000	contralateral to missing arm
-0.022289	face	6	1000	contralateral to missing arm
-0.020812	face	5	1000	contralateral to missing arm
-0.01915	face	4	1000	contralateral to missing arm
-0.018242	face	3	1000	contralateral to missing arm
-0.017133	face	2	1000	contralateral to missing arm
-0.016674	face	1	1000	contralateral to missing arm
-0.011736	hand	21	258	contralateral to intact arm
-0.011642	hand	20	258	contralateral to intact arm
-0.010564	hand	19	258	contralateral to intact arm
-0.0098322	hand	18	258	contralateral to intact arm
-0.009124	hand	17	258	contralateral to intact arm
-0.0080712	hand	16	258	contralateral to intact arm
-0.0072824	hand	15	258	contralateral to intact arm
-0.0058668	hand	14	258	contralateral to intact arm
-0.0056185	hand	13	258	contralateral to intact arm
-0.0050874	hand	12	258	contralateral to intact arm
-0.0050668	hand	11	258	contralateral to intact arm
-0.0058487	hand	10	258	contralateral to intact arm
-0.0070642	hand	9	258	contralateral to intact arm
-0.0080399	hand	8	258	contralateral to intact arm
-0.0087853	hand	7	258	contralateral to intact arm
-0.0093923	hand	6	258	contralateral to intact arm
-0.0090989	hand	5	258	contralateral to intact arm
-0.0095428	hand	4	258	contralateral to intact arm
-0.010674	hand	3	258	contralateral to intact arm
-0.011154	hand	2	258	contralateral to intact arm
-0.012088	hand	1	258	contralateral to intact arm
-0.011518	face	21	777	contralateral to intact arm
-0.011434	face	20	777	contralateral to intact arm
-0.010785	face	19	777	contralateral to intact arm
-0.01063	face	18	777	contralateral to intact arm
-0.010738	face	17	777	contralateral to intact arm
-0.01101	face	16	777	contralateral to intact arm
-0.011966	face	15	777	contralateral to intact arm
-0.012499	face	14	777	contralateral to intact arm
-0.013728	face	13	777	contralateral to intact arm
-0.015105	face	12	777	contralateral to intact arm
-0.015763	face	11	777	contralateral to intact arm
-0.017597	face	10	777	contralateral to intact arm
-0.02029	face	9	777	contralateral to intact arm
-0.022173	face	8	777	contralateral to intact arm
-0.022318	face	7	777	contralateral to intact arm
-0.021165	face	6	777	contralateral to intact arm
-0.019593	face	5	777	contralateral to intact arm
-0.018457	face	4	777	contralateral to intact arm
-0.018394	face	3	777	contralateral to intact arm
-0.018103	face	2	777	contralateral to intact arm
-0.017949	face	1	777	contralateral to intact arm

## Sheet: pQSM
pQSM	body_part	layer	vertices	hemisphere
0.01991	hand	21	1433	contralateral to missing arm
0.019713	hand	20	1433	contralateral to missing arm
0.020081	hand	19	1433	contralateral to missing arm
0.020689	hand	18	1433	contralateral to missing arm
0.021528	hand	17	1433	contralateral to missing arm
0.021914	hand	16	1433	contralateral to missing arm
0.022439	hand	15	1433	contralateral to missing arm
0.023368	hand	14	1433	contralateral to missing arm
0.023209	hand	13	1433	contralateral to missing arm
0.022783	hand	12	1433	contralateral to missing arm
0.022177	hand	11	1433	contralateral to missing arm
0.021837	hand	10	1433	contralateral to missing arm
0.021899	hand	9	1433	contralateral to missing arm
0.021752	hand	8	1433	contralateral to missing arm
0.020291	hand	7	1433	contralateral to missing arm
0.018425	hand	6	1433	contralateral to missing arm
0.016743	hand	5	1433	contralateral to missing arm
0.015587	hand	4	1433	contralateral to missing arm
0.014626	hand	3	1433	contralateral to missing arm
0.014154	hand	2	1433	contralateral to missing arm
0.014551	hand	1	1433	contralateral to missing arm
0.015272	face	21	1267	contralateral to missing arm
0.015205	face	20	1267	contralateral to missing arm
0.014847	face	19	1267	contralateral to missing arm
0.014858	face	18	1267	contralateral to missing arm
0.015142	face	17	1267	contralateral to missing arm
0.015362	face	16	1267	contralateral to missing arm
0.015726	face	15	1267	contralateral to missing arm
0.015854	face	14	1267	contralateral to missing arm
0.015703	face	13	1267	contralateral to missing arm
0.015355	face	12	1267	contralateral to missing arm
0.015379	face	11	1267	contralateral to missing arm
0.016023	face	10	1267	contralateral to missing arm
0.017257	face	9	1267	contralateral to missing arm
0.018476	face	8	1267	contralateral to missing arm
0.019296	face	7	1267	contralateral to missing arm
0.019359	face	6	1267	contralateral to missing arm
0.019487	face	5	1267	contralateral to missing arm
0.020213	face	4	1267	contralateral to missing arm
0.021011	face	3	1267	contralateral to missing arm
0.021568	face	2	1267	contralateral to missing arm
0.021953	face	1	1267	contralateral to missing arm
0.017622	hand	21	2961	contralateral to intact arm
0.017606	hand	20	2961	contralateral to intact arm
0.017854	hand	19	2961	contralateral to intact arm
0.018429	hand	18	2961	contralateral to intact arm
0.019328	hand	17	2961	contralateral to intact arm
0.020458	hand	16	2961	contralateral to intact arm
0.021009	hand	15	2961	contralateral to intact arm
0.021614	hand	14	2961	contralateral to intact arm
0.02142	hand	13	2961	contralateral to intact arm
0.021168	hand	12	2961	contralateral to intact arm
0.020846	hand	11	2961	contralateral to intact arm
0.020656	hand	10	2961	contralateral to intact arm
0.020617	hand	9	2961	contralateral to intact arm
0.02035	hand	8	2961	contralateral to intact arm
0.019216	hand	7	2961	contralateral to intact arm
0.017208	hand	6	2961	contralateral to intact arm
0.015726	hand	5	2961	contralateral to intact arm
0.015004	hand	4	2961	contralateral to intact arm
0.014532	hand	3	2961	contralateral to intact arm
0.015086	hand	2	2961	contralateral to intact arm
0.015437	hand	1	2961	contralateral to intact arm
0.014307	face	21	1504	contralateral to intact arm
0.014338	face	20	1504	contralateral to intact arm
0.014692	face	19	1504	contralateral to intact arm
0.014774	face	18	1504	contralateral to intact arm
0.015254	face	17	1504	contralateral to intact arm
0.016231	face	16	1504	contralateral to intact arm
0.017058	face	15	1504	contralateral to intact arm
0.018168	face	14	1504	contralateral to intact arm
0.018573	face	13	1504	contralateral to intact arm
0.01873	face	12	1504	contralateral to intact arm
0.01938	face	11	1504	contralateral to intact arm
0.019758	face	10	1504	contralateral to intact arm
0.019913	face	9	1504	contralateral to intact arm
0.020032	face	8	1504	contralateral to intact arm
0.019769	face	7	1504	contralateral to intact arm
0.019213	face	6	1504	contralateral to intact arm
0.018789	face	5	1504	contralateral to intact arm
0.018973	face	4	1504	contralateral to intact arm
0.019028	face	3	1504	contralateral to intact arm
0.019707	face	2	1504	contralateral to intact arm
0.020496	face	1	1504	contralateral to intact arm
