# Supplementary material for: Layer-specific changes in sensory cortex across the lifespan in mice and humans
Source: Nat Neurosci. 2025 Aug 11;28(9):1978–89. doi: 10.1038/s41593-025-02013-1 (PMC12411234; doi:10.1038/s41593-025-02013-1)
Supplement: Supplementary file 3 — Source data for Supplementary Information. [file 41593_2025_2013_MOESM3_ESM.zip › Source_Data_Supplementary_Information/Supplementary_Figure_8.xlsx]

## Sheet: 2B_Iba1density_Stats
2-way anova, constrained (Type III) sums of squares.
intensity ~ 1 + ageType*layerType
	SumOfSquares	DF	MeanSquares	F	pValue
ageType	0.00039735	2	0.00019867	2.8548	0.064391
layerType	0.010891	2	0.0054456	78.247	1.8077e-18
ageType:layerType	0.0030052	4	0.00075129	10.795	7.4602e-07
Error	0.004802	69	6.9594e-05
Total	0.021581	77
Tukey-Kramer Multiple Comparisons tests
				Mean Differecnce	MeanDifferenceLower	MeanDifferenceUpper	pValue
Y	2_3	A	2_3	0.0195863	0.00666999	0.0325026	0.000237461
Y	2_3	O	2_3	0.0224928	0.0100796	0.0349059	6.2457e-06
Y	2_3	Y	4	0.0359217	0.0245306	0.0473128	9.98108e-14
Y	2_3	A	4	0.0357059	0.0227895	0.0486222	1.86911e-11
Y	2_3	O	4	0.0381851	0.0257719	0.0505983	2.80176e-13
Y	2_3	Y	5	0.0474815	0.0360904	0.0588726	2.26073e-19
Y	2_3	A	5	0.0400248	0.0271084	0.0529411	2.07094e-13
Y	2_3	O	5	0.0376347	0.0252216	0.0500479	5.07419e-13
A	2_3	O	2_3	0.00290646	-0.0109196	0.0167325	0.998973
A	2_3	Y	4	0.0163354	0.00341906	0.0292517	0.0039733
A	2_3	A	4	0.0161196	0.00184004	0.0303991	0.0155825
A	2_3	O	4	0.0185988	0.00477271	0.0324249	0.0016727
A	2_3	Y	5	0.0278952	0.0149789	0.0408115	6.61324e-08
A	2_3	A	5	0.0204385	0.00615894	0.034718	0.000637523
A	2_3	O	5	0.0180484	0.00422235	0.0318745	0.00257797
O	2_3	Y	4	0.0134289	0.00101573	0.0258421	0.0242352
O	2_3	A	4	0.0132131	-0.000612987	0.0270392	0.0721549
O	2_3	O	4	0.0156923	0.00233506	0.0290496	0.00995662
O	2_3	Y	5	0.0249888	0.0125756	0.0374019	4.61364e-07
O	2_3	A	5	0.017532	0.00370591	0.0313581	0.00383655
O	2_3	O	5	0.015142	0.00178471	0.0284992	0.0148878
Y	4	A	4	-0.000215811	-0.0131321	0.0127005	1
Y	4	O	4	0.00226342	-0.0101498	0.0146766	0.999637
Y	4	Y	5	0.0115599	0.00016874	0.022951	0.0440499
Y	4	A	5	0.00410309	-0.00881322	0.0170194	0.98293
Y	4	O	5	0.00171307	-0.0107001	0.0141262	0.999955
A	4	O	4	0.00247923	-0.0113468	0.0163053	0.999679
A	4	Y	5	0.0117757	-0.00114064	0.024692	0.101827
A	4	A	5	0.0043189	-0.00996062	0.0185984	0.987512
A	4	O	5	0.00192888	-0.0118972	0.015755	0.999952
O	4	Y	5	0.00929643	-0.00311675	0.0217096	0.301535
O	4	A	5	0.00183967	-0.0119864	0.0156657	0.999966
O	4	O	5	-0.000550355	-0.0139076	0.0128069	1
Y	5	A	5	-0.00745676	-0.0203731	0.00545954	0.650158
Y	5	O	5	-0.00984679	-0.02226	0.00256639	0.231591
A	5	O	5	-0.00239002	-0.0162161	0.0114361	0.999756

## Sheet: 2C-Iba1-PV
	Younger			Older (Adult)			Old
Mouse	Iba1 count (summed)	PV cell count (summed)	Mouse	Iba1 count (summed)	PV cell count (summed)	Mouse	Iba1 count (summed)	PV cell count (summed)		n = 26
1	269	218.667	1	267.333	275	1	184.333	221.667		Rsquared = 0.047
2	289	210	2	295.667	194.667	2	235	232.667		p = 0.2777
3	305.333	215.333	3	272	263	3	241.333	218
4	227	137.667	4	231.667	262.333	4	233	230.333
5	257.333	162	5	238.667	226.333	5	224	210.333
6	223.333	169.667	6	183	227.333	6	265.667	218
7	243.667	151.667	7	208.333	222.667	7	257.667	203.333
8	236	170				8	257.333	210.333
9	237	153.333
10	206.333	117.667
11	218.333	126.333
