# Supplementary material for: Layer-specific changes in sensory cortex across the lifespan in mice and humans
Source: Nat Neurosci. 2025 Aug 11;28(9):1978–89. doi: 10.1038/s41593-025-02013-1 (PMC12411234; doi:10.1038/s41593-025-02013-1)
Supplement: Supplementary file 3 — Source data for Supplementary Information. [file 41593_2025_2013_MOESM3_ESM.zip › Source_Data_Supplementary_Information/Supplementary_Table_2.xlsx]

## Sheet: cortical_thickness
total	outer	middle	inner	age_group	participant
1.8401	0.39363	0.52452	0.92266	older	1
1.8704	0.39786	0.53683	0.93597	older	2
2.0612	0.42391	0.56296	1.0755	younger	3
1.9606	0.41731	0.55286	0.99115	older	4
1.9246	0.39022	0.53002	1.0077	younger	5
1.9152	0.39739	0.5468	0.97262	older	6
1.9126	0.38911	0.53411	0.99072	older	7
2.1294	0.39873	0.55574	1.175	younger	8
2.0376	0.40248	0.55474	1.0821	older	9
2.0046	0.42597	0.57692	1.0047	older	10
1.9946	0.41102	0.54772	1.0294	younger	11
1.978	0.39712	0.54168	1.0401	younger	12
2.032	0.42025	0.55128	1.0612	younger	13
2.0779	0.41477	0.5569	1.1066	younger	14
1.9976	0.40671	0.55679	1.0341	older	15
2.0328	0.4208	0.5758	1.0382	older	16
2.1145	0.40739	0.56613	1.141	younger	17
1.921	0.37822	0.52622	1.0168	older	18
2.0669	0.40941	0.5597	1.1007	older	19
1.9019	0.4008	0.53694	0.96542	older	20
1.8684	0.35949	0.50928	0.99991	older	21
2.0632	0.38987	0.53594	1.1385	younger	22
2.0357	0.411	0.56075	1.0657	younger	23
2.0914	0.46654	0.59754	1.0334	older	24
1.8969	0.38506	0.53084	0.98155	older	25
1.9459	0.40413	0.55416	0.9883	older	26
2.0935	0.39829	0.54937	1.1486	younger	27
1.9554	0.37903	0.52832	1.0494	younger	28
2.036	0.39194	0.55439	1.0911	younger	29
2.1038	0.40863	0.55743	1.1389	younger	30
2.2075	0.42001	0.56706	1.2207	younger	31
2.1415	0.47423	0.61887	1.0485	younger	32
1.8368	0.37514	0.51476	0.94737	older	33
2.0156	0.4048	0.55437	1.0585	younger	34
1.8847	0.3824	0.52167	0.98093	older	35
2.1553	0.40247	0.56037	1.1931	younger	36
2.0549	0.41715	0.56119	1.0771	younger	37
1.8273	0.37003	0.51019	0.94748	older	38
2.0213	0.40812	0.55328	1.0609	younger	39
2.2446	0.50333	0.67046	1.0719	older	40
