# Supplementary material for: Layer-specific changes in sensory cortex across the lifespan in mice and humans
Source: Nat Neurosci. 2025 Aug 11;28(9):1978–89. doi: 10.1038/s41593-025-02013-1 (PMC12411234; doi:10.1038/s41593-025-02013-1)
Supplement: Supplementary file 4 — Statistical source data. [file 41593_2025_2013_MOESM4_ESM.zip]

Archive with 16 entries (15 files):
- Source_Data/
- __MACOSX/._Source_Data
- Source_Data/.DS_Store
- __MACOSX/Source_Data/._.DS_Store
- Source_Data/Source_Data_Figure_6.xlsx
- __MACOSX/Source_Data/._Source_Data_Figure_6.xlsx
- Source_Data/Source_Data_Figure_5.xlsx
- __MACOSX/Source_Data/._Source_Data_Figure_5.xlsx
- Source_Data/Source_Data_Figure_4.xlsx
- __MACOSX/Source_Data/._Source_Data_Figure_4.xlsx
- Source_Data/Source_Data_Figure_3.xlsx
- __MACOSX/Source_Data/._Source_Data_Figure_3.xlsx
- Source_Data/Source_Data_Table_1.xlsx
- __MACOSX/Source_Data/._Source_Data_Table_1.xlsx
- Source_Data/Source_Data_Figure_2.xlsx
- __MACOSX/Source_Data/._Source_Data_Figure_2.xlsx
