# Supplementary material for: Layer-specific changes in sensory cortex across the lifespan in mice and humans
Source: Nat Neurosci. 2025 Aug 11;28(9):1978–89. doi: 10.1038/s41593-025-02013-1 (PMC12411234; doi:10.1038/s41593-025-02013-1)
Supplement: Supplementary file 4 — Statistical source data. [file 41593_2025_2013_MOESM4_ESM.zip › Source_Data/Source_Data_Figure_6.xlsx]

## Sheet: 6A
participant	age	tactile_detection_D2	dprime_tactile_2-point_discrimination_D2	sensorimotor_integration_D1-D2	signal_change_D2	ecm_D2	1/qT1_D2_outer	1/qT1_D2_middle	1/qT1_D2_inner
1	75.4767	0.281135	1.39312	6.0074	0.303676	NaN	0.000452345	0.000548366	0.000599808
2	69.0438	0.220899	0.504956	7.36752	0.152403	NaN	0.000534731	0.000602918	0.000673491
4	67.7233	0.297044	1.40721	5.59444	0.128677	1.0388	0.000523341	0.000584864	0.000683107
6	69.5808	0.260983	1.10834	7.39716	0.0434711	1.0113	0.000448049	0.00057241	0.000644579
7	77.3342	0.333976	1.58026	8.10705	0.289304	0.95492	0.000557476	0.000613309	0.000693001
9	76.9288	0.303814	1.53503	6.36895	0.0969336	0.99376	0.000505766	0.000559472	0.000632711
10	65.4849	0.341472	1.58477	7.15803	0.222658	1.1294	0.000442067	0.000537028	0.00060746
15	69.6822	0.324687	1.58379	7.18425	0.120998	1.0111	0.000487638	0.000552639	0.000632151
16	73.9342	0.324687	1.40311	6.50664	0.176107	0.88384	0.000418025	0.000520264	0.000593577
18	73.6904	0.252355	0.928983	8.64254	0.145165	1.0004	0.000480284	0.000563	0.000668762
19	70.7233	0.248578	1.37644	5.36049	0.206632	1.0794	0.000435901	0.000557196	0.000657895
20	67.2438	0.241365	1.06043	3.8498	0.0909158	NaN	0.00050226	0.000593895	0.000664894
21	76.0247	0.21586	NaN	6.79699	0.0550257	1.0147	0.000539345	0.000595664	0.000662164
24	69.14	0.264952	1.77063	8.13598	NaN	NaN	0.000431406	0.000523944	0.000602519
25	63.6548	0.222546	1.06159	5.84461	0.255238	0.97613	0.000506586	0.000565451	0.000619042
26	70.71	0.244926	1.51903	4.24158	0.13415	NaN	0.000488615	0.00057241	0.000623286
33	72.8438	0.292006	1.14021	4.94758	0.0804983	0.93036	0.000531096	0.00058459	0.000626213
35	65	0.290184	1.44087	4.70734	0.196629	NaN	0.000476644	0.000559128	0.000623286
38	67.2466	0.216902	1.45477	6.31886	0.1076	0.98106	0.000532396	0.000611883	0.000656728
40	68.6932	0.214235	NaN	6.59642	0.0824999	1.0149	0.000348724	0.000501958	0.000669523

## Sheet: 6B
participant	D2_peak	D2D3_peak	D2_texture	Grooved_D2	Motor_D2	D2D3_texture	Grooved_D3	Motor_D3
1	0.00132196	0.00121781	0.7167	173	17	0.7333	89	18
2	0.00163887	0.00173461	0.9333	90	21	0.9333	68	22
3	0.00287398	0.00256074	0.9	157	17	0.9167	79	22
4	0.00151383	0.00121665	0.85	119	15	0.9333	76	16
5	0.00185117	0.00168767	0.9167	125	25	0.9	60	29
6	0.00227065	0.00259845	0.9167	139	21	0.9	73	23
7	0.00293732	0.00277086	0.8667	132	20	0.9	72	22
8	0.00259086	0.00290465	0.9167	119	25	0.9	89	26
9	0.00315819	0.00320247	0.8833	142	20	0.9167	77	20
10	0.00226734	0.0021248	0.8333	108	23	0.8667	70	26
