# Supplementary material for: Layer-specific changes in sensory cortex across the lifespan in mice and humans
Source: Nat Neurosci. 2025 Aug 11;28(9):1978–89. doi: 10.1038/s41593-025-02013-1 (PMC12411234; doi:10.1038/s41593-025-02013-1)
Supplement: Supplementary file 4 — Statistical source data. [file 41593_2025_2013_MOESM4_ESM.zip › Source_Data/Source_Data_Figure_5.xlsx]

## Sheet: Figure4A_Whisk&SpontResp_Data
	Stimulation evoked			Natural Whisking			Spontaneous
	average DeltaF/F			average DeltaF/F			average DeltaF/F
ROI (neruon)	Younger	Older		Younger	Older		Younger	Older
1	0.765882	0.568695		0.724806	0.97524		0.580839	0.271777
2	0.759956	0.656043		0.706464	0.75459		0.589841	0.187313
3	0.37076	0.357599		0.350088	0.544011		0.175051	0.222637
4	0.208843	0.575048		0.200419	0.604312		0.0567076	0.19848
5	0.145971	0.331758		0.140163	0.340143		0.0485723	0.237837
6	0.237998	0.525209		0.206088	0.517184		0.0546354	0.606439
7	0.177625	0.25094		0.173214	0.310535		0.0532339	0.163917
8	0.197038	0.364954		0.178666	0.319898		0.0405459	0.284097
9	0.175574	0.365705		0.164351	0.401064		0.0376341	0.245739
10	0.209668	0.297432		0.190953	0.315505		0.0459462	0.287062
11	0.212025	0.368245		0.186985	0.307289		0.0831041	0.181203
12	0.156013	0.537196		0.137778	0.370929		0.0313142	0.175862
13	0.153909	0.365944		0.15711	0.296327		0.0676069	0.195592
14	0.168661	0.253036		0.15166	0.307205		0.0426915	0.177078
15	0.156447	0.241194		0.145551	0.241613		0.0369174	0.197329
16	0.22216	0.426739		0.215	0.405503		0.0487703	0.26282
17	0.162375	0.406621		0.14607	0.414127		0.0340619	0.387841
18	0.162233	0.236655		0.148449	0.203267		0.0501949	0.217892
19	0.168041	0.387214		0.161175	0.394308		0.0629709	0.387877
20	0.17161	0.530923		0.171211	0.518394		0.0446353	0.28969
21	0.143813	0.190702		0.142147	0.18724		0.0403701	0.183957
22	0.165625	0.298876		0.148544	0.346772		0.0359275	0.164644
23	0.145789	0.232369		0.135878	0.240375		0.0542854	0.214787
24	0.157202	0.20237		0.155565	0.235059		0.0336972	0.158471
25	0.224168	0.319263		0.214253	0.197927		0.0637898	0.185478
26	0.150111	0.430516		0.144114	0.313463		0.0282671	0.179288
27	0.146835	0.265117		0.149063	0.299248		0.0383844	0.169277
28	0.255396	0.395657		0.262001	0.549957		0.0400907	0.331476
29	0.175776	0.400664		0.163738	0.400028		0.0464196	0.22805
30	0.155865	0.260035		0.156207	0.29506		0.0356439	0.191963
31	0.165637	0.314932		0.152283	0.320715		0.0340327	0.275203
32	0.13459	0.403893		0.127675	0.39154		0.0469681	0.33211
33	0.258216	0.353121		0.237271	0.390048		0.033469	0.270049
34	0.172033	0.33427		0.165358	0.275608		0.0324592	0.160545
35	0.160674	0.367847		0.160106	0.331578		0.0527024	0.303419
36	0.175659	0.143186		0.191836	0.146839		0.0550064	0.182853
37	0.152669	0.180815		0.147355	0.188369		0.030098	0.193875
38	0.167432	0.161257		0.177244	0.160439		0.0579214	0.184073
39	0.168988	0.166444		0.180919	0.184054		0.0626696	0.174139
40	0.160584	0.395838		0.149899	0.529174		0.0324607	0.238398
41	0.16172	0.237439		0.168427	0.32741		0.0670333	0.104245
42	0.175268	0.369659		0.1773	0.481252		0.0528185	0.110785
43	0.168801	0.62044		0.164477	0.798122		0.0454828	0.12544
44	0.201806	0.385612		0.207008	0.845508		0.0527554	0.122121
45	0.194165	1.12442		0.170738	0.406871		0.0464426	0.106112
46	0.193551	0.241087		0.168225	0.497298		0.0415515	0.130853
47	0.17093	0.166022		0.164031	0.162686		0.0486002	0.211057
48	0.196182	0.447586		0.173459	0.586502		0.059764	0.106065
49	0.190055	0.260266		0.178348	0.299927		0.0617246	0.0861209
50	0.199613	1.12138		0.20003	0.272025		0.0636062	0.106967
51	0.175908	0.197364		0.176822	0.156033		0.0570789	0.160931
52	0.200216	0.531498		0.194815	0.679854		0.070191	0.0302348
53	0.262004	0.418947		0.2732	0.709784		0.249772	0.198712
54	0.338451	0.569897		0.294245	0.593531		0.243691	0.117108
55	0.416608	0.260923		0.258263	0.373175		0.0816672	0.11446
56	0.468706	0.241654		0.551699	0.206044		0.198594	0.216384
57	0.282225	0.484756		0.426387	0.504109		0.152819	0.123629
58	0.205689	0.199317		0.297327	0.225039		0.101186	0.318723
59	0.184249	0.247874		0.345356	0.342795		0.103461	0.128168
60	0.156633	0.231482		0.18809	0.279395		0.0711556	0.0612743
61	0.144237	0.641694		0.259726	0.523148		0.0727645	0.0726554
62	0.227698	1.78815		0.260251	1.17422		0.0719944	0.494252
63	0.215434	0.220379		0.31542	0.369863		0.0847144	0.0633829
64	2.02729	0.243083		0.88934	0.252026		0.33463	0.0793861
65	0.248982	0.307158		0.301558	0.324378		0.16383	0.0672056
66	0.165697	0.879964		0.205982	0.807237		0.10081	0.217581
67	0.167697	0.243096		0.153668	0.235046		0.0881709	0.256278
68	0.119964	0.250868		0.133395	0.16158		0.0581227	0.121103
69	0.13465	0.426415		0.112765	0.473451		0.0760367	0.078685
70	0.252978	0.161265		0.135928	0.308174		0.111775	0.15948
71	0.484806	0.882792		0.386152	1.04202		0.159551	0.0753808
72	0.175305	0.503282		0.165052	0.528835		0.107074	0.144416
73	0.594368	0.362781		0.442633	0.375991		0.196399	0.0949623
74	0.232553	0.374647		0.385401	0.374963		0.13682	0.0659209
75	0.165781	0.159569		0.163339	0.119039		0.139152	0.237682
76	0.317792	0.240489		0.28336	0.212526		0.216111	0.167864
77	0.123661	0.251371		0.122287	0.230557		0.0688475	0.173543
78	0.117887	0.224361		0.123055	0.2307		0.0650998	0.131284
79	0.238382	1.3881		0.237636	1.40865		0.168298	0.231668
80	0.177311	0.254938		0.221877	0.265172		0.12076	0.0680317
81	0.204047	0.374828		0.227659	0.377501		0.130293	0.0958306
82	0.147779	1.08242		0.18217	0.34322		0.140838	0.218493
83	0.147687	0.248682		0.14608	0.278134		0.118441	0.101318
84	0.289706	0.427232		0.27189	0.39844		0.152762	0.139582
85	0.205452	0.240404		0.263978	0.244055		0.127263	0.153607
86	0.182795	0.356824		0.160016	0.544496		0.114393	0.125752
87	0.174875	0.237924		0.159191	0.310715		0.120882	0.101879
88	0.205521	0.201721		0.195326	0.191719		0.114092	0.100138
89	0.143442	0.390764		0.14091	0.452903		0.126743	0.104665
90	0.311978	0.529027		0.195241	0.529282		0.109783	0.158409
91	0.136906	0.132812		0.169939	0.121322		0.0989973	0.132236
92	0.401562	0.201629		0.276325	0.16178		0.114563	0.0999571
93	0.138329	0.566149		0.160591	0.561057		0.0972255	0.197392
94	0.151722	0.225172		0.13539	0.212094		0.10248	0.11253
95	0.143378	0.303096		0.150876	0.275442		0.130981	0.196892
96	0.175304	0.367896		0.207784	0.42475		0.105623	0.280879
97	0.288857	0.247		0.309965	0.285615		0.124715	0.0292548
98	0.0976369	0.202396		0.114127	0.235288		0.0726014	0.0555806
99	0.186013	0.226138		0.226532	0.288147		0.133211	0.0700343
100	0.236458	0.251303		0.243905	0.233769		0.192328	0.116736
101	0.224806	0.558888		0.172138	0.567902		0.144295	0.206974
102	0.156167	0.214142		0.202259	0.201199		0.118489	0.153106
103	0.189703	0.199785		0.228593	0.192828		0.131856	0.102928
104	0.163887	0.240602		0.177141	0.207312		0.110546	0.397976
105	0.161774	0.307284		0.184485	0.299078		0.0718502	0.0676799
106	0.200464	0.225628		0.249226	0.268323		0.138258	0.109627
107	0.204316	0.294622		0.182221	0.314433		0.0979416	0.0518722
108	0.166636	0.11783		0.150322	0.130125		0.123964	0.18505
109	0.125963	0.253901		0.168318	0.287748		0.0790355	0.0733169
110	0.254931	1.31819		0.268495	0.502429		0.195657	0.164697
111	0.187112	0.20381		0.150487	0.191461		0.178673	0.0338825
112	0.201804	0.222436		0.243489	0.217932		0.185213	0.108749
113	0.21291	0.22093		0.180709	0.195187		0.171845	0.120865
114	0.201309	0.360314		0.187781	0.463277		0.140894	0.0899931
115	0.214983	0.271607		0.199103	0.337492		0.104947	0.0782693
116	0.321735	0.422761		0.219129	0.35295		0.149112	0.139221
117	0.190061	0.143787		0.178888	0.146464		0.175905	0.0847432
118	0.171138	0.224854		0.170588	0.242274		0.0853277	0.0851884
119	0.19159	0.567495		0.157285	0.219882		0.126282	0.15719
120	0.179115	0.354269		0.221972	0.372382		0.134164	0.057803
121	0.240522	0.357611		0.228618	0.425973		0.15942	0.158977
122	0.153008	0.229932		0.186428	0.224479		0.141047	0.113429
123	0.131483	0.271734		0.264865	0.34776		0.0576273	0.108085
124	0.108588	0.248097		0.112509	0.283791		0.0419316	0.112626
125	0.206007	0.269521		0.170848	0.235116		0.102165	0.103512
126	0.113989	0.226657		0.141677	0.246065		0.0509794	0.0563805
127	0.212889	0.306251		0.199207	0.25973		0.18476	0.163549
128	0.208441	0.271857		0.165892	0.243306		0.0656457	0.0551344
129	0.449364	0.444977		0.368094	0.413714		0.243786	0.146833
130	0.0716574	0.438967		0.113398	0.299291		0.0427143	0.213133
131	0.09793	0.460314		0.127294	0.46662		0.0625362	0.146361
132	0.140789	0.26151		0.175065	0.244355		0.0637403	0.243029
133	0.132145	0.409585		0.106553	0.45252		0.0509501	0.133258
134	0.204709	0.329567		0.156163	0.319752		0.0450292	0.0818777
135	0.119279	0.216087		0.0900318	0.235467		-0.000231822	0.0138656
136	0.230191	0.21503		0.325462	0.217387		0.19747	0.166604
137	0.228048	0.36517		0.305636	0.238267		0.125183	0.0661437
138	0.0659513	0.265449		0.0956632	0.23908		0.00151	0.078927
139	0.139421	0.306209		0.163435	0.353151		0.0576781	0.134312
140	0.0942635	0.13372		0.1141	0.130142		0.0301359	0.060191
141	0.113763	0.220011		0.0790848	0.218604		0.00209829	0.0535438
142	0.10618	0.587441		0.118259	0.824072		0.021615	0.42179
143	0.312752	0.289574		0.526033	0.268277		0.336086	0.18131
144	0.294197	0.26062		0.452284	0.340574		0.323715	0.0741335
145	0.19355	0.755762		0.1539	0.444565		0.0865167	0.344395
146	0.101454	0.520294		0.0985745	0.239851		0.00315827	0.0890135
147	0.168581	0.378538		0.226684	0.185774		0.119234	0.220951
148	0.2084	1.038		0.358239	0.535091		0.177289	0.117649
149	0.0842397	0.32599		0.126104	0.319361		0.0243854	0.068667
150	0.0420769	0.560669		0.0753592	0.49164		0.00172347	0.151043
151	0.0983607	0.267328		0.093553	0.312195		-0.000274885	0.154316
152	0.0746746	0.481679		0.103122	0.288741		-0.00346526	0.235963
153	0.221965	0.367549		0.168638	0.316124		0.0779419	0.334173
154	0.114266	0.295894		0.14191	0.32195		0.0408726	0.131332
155	0.229653	0.314139		0.146537	0.290448		0.0543759	0.0256188
156	0.135113	0.345688		0.111605	0.38813		0.00984955	0.396885
157	0.0846676	0.625453		0.0915828	0.252397		-0.0234467	0.125968
158	0.170201	0.538472		0.189535	0.505302		0.137341	0.524595
159	0.0348567	0.461535		0.0658686	0.440703		-0.0348921	0.155419
160	0.23623	0.211388		0.156077	0.179738		0.0180991	0.172712
161	0.254076	0.297308		0.482894	0.263626		0.260232	0.258266
162	0.140648	0.206383		0.116653	0.280304		0.0393486	0.046414
163	0.334057	0.331747		0.522581	0.354229		0.259171	0.0626422
164	0.249419	0.269692		0.372707	0.23909		0.139755	0.129508
165	0.0769175	0.359882		0.111184	0.312173		0.0067636	0.0543483
166	0.426416	0.144631		0.251399	0.136756		0.105591	0.124496
167	0.0451372	0.312233		0.062277	0.336773		-0.0311243	0.116724
168	0.48264	0.337884		0.261458	0.37547		0.117352	0.251593
169	0.153355	0.254949		0.208791	0.305526		0.0973115	0.272855
170	0.155402	0.283242		0.184205	0.323358		0.0172782	0.127873
171	0.111184	0.37338		0.165229	0.363096		0.0479961	0.172993
172	0.205122	0.370398		0.216998	0.220953		0.0265923	0.182688
173	0.11586	0.223367		0.107336	0.265518		0.0585179	0.0935051
174	0.178463	0.170438		0.146635	0.239796		0.0613987	0.0697927
175	0.416976	0.193363		0.237107	0.235189		0.0620677	0.0397055
176	0.485843	0.29487		0.252952	0.225882		0.102171	0.097494
177	0.248928	0.308138		0.237419	0.291705		0.200174	0.238379
178	0.439933	0.217147		0.245375	0.189129		0.168384	0.0259198
179	0.20919	0.312117		0.187535	0.344718		0.0886455	0.0848635
180	0.404014	0.271705		0.224814	0.276823		0.153142	0.0990493
181	0.270635	0.671081		0.294938	0.323482		0.12479	0.064144
182	0.101501	0.227028		0.115002	0.226099		0.010551	0.0516955
183	0.124419	0.177424		0.151278	0.179462		0.0475675	0.177262
184	0.0960784	0.175357		0.13751	0.171231		0.0147639	0.154014
185	0.077424	0.300924		0.0962809	0.365189		-0.00415131	0.0437359
186	0.0914138	0.292754		0.144412	0.290542		0.0182401	0.153292
187	0.206164	0.543168		0.270725	0.334516		0.143774	0.111766
188	0.15865	0.281228		0.199677	0.269811		0.0790718	0.0648656
189	0.206035	0.16978		0.183418	0.175467		0.0372505	0.184868
190	0.183432	0.365827		0.191404	0.371752		0.22686	0.032102
191	0.140696	0.398985		0.123398	0.449703		0.0159483	0.132194
192	0.0851008	0.335327		0.102837	0.235966		0.0494826	0.103292
193	0.119735	0.22714		0.0986133	0.218028		0.02139	0.0464345
194	0.159133	0.205184		0.17378	0.243423		0.106709	0.0588469
195	0.159444	0.227524		0.158209	0.248574		0.0954807	0.0967766
196	0.1744	0.321422		0.166519	0.292125		0.0975928	0.0915879
197	0.0573294	0.492009		0.0799598	0.337755		0.0115943	0.0877279
198	0.191751	0.875868		0.208419	0.329637		0.0518441	0.145944
199	0.119028	0.300654		0.125201	0.27057		0.0219933	0.0767751
200	0.193483	0.379642		0.189536	0.221452		0.0529714	0.0981358
201	0.0641569	0.172729		0.096991	0.151308		0.0545358	0.182848
202	0.0583919	0.164119		0.0757264	0.170291		-0.00700871	0.122113
203	0.49651	0.223901		0.263544	0.237148		0.129641	0.0678218
204	0.318744	0.276708		0.184614	0.268801		0.113252	0.0848414
205	0.399542	0.325252		0.186145	0.297252		0.058517	0.0856862
206	0.164262	0.217144		0.215131	0.252258		0.0755303	0.0805149
207	0.415355	0.348038		0.205004	0.413968		0.0974057	0.184796
208	0.11067	0.423551		0.14176	0.532064		0.0539461	0.0604726
209	0.124886	0.355816		0.150608	0.37945		0.0510754	0.082109
210	0.0876714	0.474488		0.112165	0.381074		0.0174903	0.0644061
211	0.163712	0.988683		0.171101	0.474252		0.11751	0.0855123
212	0.356699	0.19071		0.208907	0.162011		0.118023	0.1805
213	0.282149	0.363629		0.306426	0.284828		0.145352	0.0689463
214	0.151515	0.133594		0.150363	0.133422		0.132439	0.177001
215	0.217186	0.232357		0.472005	0.187326		0.235783	0.128533
216	0.299326	0.305546		0.169128	0.255313		0.0699104	0.0433012
217	0.154251	0.301209		0.187395	0.265832		0.117078	0.0701367
218	0.102858	0.372244		0.153281	0.334664		0.0704087	0.310782
219	0.174385	0.3165		0.126886	0.333374		0.00379472	0.157038
220	0.143176	0.274296		0.133271	0.307831		0.0132662	0.0767432
221	0.100342	0.281874		0.100829	0.263768		-0.00725184	0.115048
222	0.192824	0.274433		0.169245	0.253264		0.0928446	0.120466
223	0.222261	0.253098		0.22912	0.253842		0.0788605	0.128102
224	0.14954	0.321648		0.207297	0.272136		0.0857677	0.0431564
225	0.0937223	0.244582		0.0905315	0.259733		0.0572839	0.0591106
226	0.102882	0.190184		0.0854556	0.21783		0.0115723	0.0470295
227	0.302063	0.178617		0.23698	0.16658		0.133094	0.163133
228	0.170359	0.280376		0.194614	0.285002		0.0695369	0.039504
229	0.234426	0.259456		0.241118	0.26985		0.0749156	0.167849
230	0.129373	0.266808		0.128533	0.170737		0.0817652	0.110656
231	0.15043	0.29789		0.146962	0.298477		0.0760016	0.179781
232	0.140035	0.158342		0.145609	0.188585		0.0825834	0.130948
233	0.222031	0.201563		0.168671	0.220016		0.0824796	0.0642112
234	0.177925	0.393015		0.182841	0.373262		0.0647421	0.117453
235	0.141354	0.180905		0.163847	0.163103		0.118932	0.153323
236	0.288403	0.219002		0.275958	0.307795		0.143224	0.0582313
237	0.119982	0.326443		0.141463	0.228895		0.0225343	0.0970162
238	0.223345	0.362721		0.237459	0.325969		0.123676	0.107027
239	0.106078	0.200391		0.121166	0.238907		0.0305812	0.154145
240	0.173529	0.18677		0.167956	0.198804		0.020726	0.0956044
241	0.172667	0.27381		0.149149	0.282273		0.0598086	0.0660146
242	0.117742	0.233135		0.12835	0.268243		0.0459519	0.0472984
243	0.223041	0.21068		0.211412	0.199013		0.248044	0.0516328
244	0.251742	0.252697		0.243126	0.262861		0.133579	0.0677914
245	0.214195	0.197366		0.197576	0.242463		0.125898	0.0821241
246	0.138757	0.215445		0.137694	0.215006		0.0287869	0.105903
247	0.286081	0.324174		0.195865	0.315706		0.049187	0.172089
248	0.30093	0.227009		0.299742	0.262691		0.180742	0.102369
249	0.115617	0.296655		0.143309	0.325123		0.0516823	0.142196
250	0.155855	0.243308		0.154912	0.262963		0.0890715	0.0791367
251	0.188001	0.233312		0.196647	0.270475		0.119683	0.0960324
252	0.110519	0.609187		0.12826	0.309094		0.0467561	0.0636942
253	0.0938601	0.322866		0.0904539	0.351384		0.0171413	0.0468386
254	0.478577	0.280967		0.33255	0.272337		0.180486	0.144114
255	0.118696	0.301431		0.110543	0.271719		0.0219397	0.0356924
256	0.134589	0.291437		0.162078	0.263023		0.0469049	0.0795148
257	0.14102	0.601461		0.150121	0.372442		0.0523029	0.106082
258	0.07554	0.337981		0.100493	0.316492		0.00438258	0.175624
259	0.135565	0.264984		0.152696	0.307871		0.00561267	0.146155
260	0.21706	0.247564		0.231058	0.261108		0.189443	0.0831931
261	0.133982	0.239824		0.12194	0.250668		0.0294016	0.0520378
262	0.137061	0.216561		0.161262	0.25436		0.0811986	0.0769047
263	0.140866	0.248403		0.110504	0.25625		0.0714639	0.111655
264	0.0521046	0.2158		0.0692072	0.245261		0.00121564	0.169118
265	0.162185	0.201779		0.172617	0.217654		0.0931601	0.07755
266	0.108535	0.257253		0.10663	0.261175		0.0339755	0.0497311
267	0.0766646	0.274167		0.0970191	0.303619		-0.0130581	0.116675
268	0.0683896	0.201967		0.0905757	0.202873		-0.00370235	0.152794
269	0.151268	0.281159		0.172668	0.293276		0.0858278	0.119362
270	0.0835126	0.3837		0.100156	0.334124		-0.00272651	0.0788056
271	0.16786	0.24239		0.149151	0.25313		0.261043	0.104597
272	0.142186	0.206963		0.160708	0.149262		0.135421	0.155596
273	0.163906	0.337472		0.178248	0.338933		0.243558	0.0523725
274	0.154015	0.208513		0.175403	0.213505		0.32405	0.132829
275	0.288676	0.175207		0.250128	0.188956		0.162698	0.176918
276	0.165484	0.18147		0.170875	0.200024		0.236157	0.174374
277	0.192441	0.217106		0.173396	0.221557		0.282192	0.158677
278	0.153087	0.175517		0.168661	0.18402		0.12247	0.150798
279	0.194813	0.167161		0.200767	0.197773		0.109446	0.133241
280	0.181474	0.173695		0.179901	0.197959		0.242037	0.118689
281	0.174137	0.199198		0.170025	0.203621		0.208166	0.146378
282	0.117008	0.199499		0.129399	0.267325		0.164424	0.133122
283	0.189499	0.180771		0.193199	0.200034		0.155484	0.0945608
284	0.167435	0.182573		0.214092	0.19163		0.197704	0.195134
285	0.268255	0.287806		0.237682	0.249997		0.379104	0.189052
286	0.119675	0.241567		0.144829	0.253243		0.200101	0.19859
287	0.19569	0.227215		0.186227	0.219387		0.143638	0.160792
288	0.167976	0.221711		0.176624	0.246604		0.277066	0.191914
289	0.143176	0.228216		0.161601	0.216392		0.219739	0.167334
290	0.184677	1.00657		0.196168	1.08117		0.192604	0.0894111
291	0.141693	0.62624		0.122743	1.03665		0.186241	0.141473
292	0.12407	0.188101		0.191315	0.290334		0.207679	0.350703
293	0.183177	0.342678		0.173396	0.441363		0.150578	0.0378625
294	0.142672	0.105644		0.142671	0.0789599		0.16898	0.0701393
295	0.201672	0.24335		0.211166	0.240741		0.150635	0.0707
296	0.201708	0.693397		0.197695	0.718943		0.219271	0.0257273
297	0.193103	0.842049		0.241415	0.532488		0.186604	0.0282205
298	0.191321	0.12183		0.209172	0.118449		0.248835	0.139087
299	0.202533	0.551808		0.210785	0.449651		0.280744	0.0333917
300	0.172375	0.134127		0.163194	0.195317		0.191126	0.519339
301	0.177494	0.303288		0.17105	0.227595		0.137792	0.0367543
302	0.148841	0.25171		0.165895	0.249788		0.173161	0.0579578
303	0.108641	0.488632		0.123693	0.409564		0.168648	0.0298854
304	0.165971	0.580919		0.15601	0.616781		0.245387	0.0212146
305	0.109363	0.600096		0.12632	0.577424		0.114199	0.030045
306	0.220153	0.274929		0.190775	0.521788		0.253406	0.102449
307	0.181898	0.214101		0.17454	0.355831		0.255749	0.112567
308	0.138141	0.316683		0.167931	0.34076		0.112603	0.0316302
309	0.132215	0.316981		0.16376	0.276696		0.148974	0.111559
310	0.183916	0.396696		0.1701	0.377246		0.333692	0.0862894
311	0.13731	0.116643		0.134664	0.115683		0.142051	0.164179
312	0.117534	1.06191		0.116654	0.83526		0.180409	0.0320324
313	0.111754	0.181268		0.110185	0.169252		0.137799	0.099133
314	0.171635	0.147336		0.184209	0.103993		0.277367	0.0881946
315	0.140608	0.410943		0.15342	0.379291		0.212292	0.0435535
316	0.177118	0.143406		0.21293	0.117893		0.239802	0.0569007
317	0.14982	0.289009		0.16792	0.361491		0.210632	0.202306
318	0.17688	0.157351		0.182055	0.158365		0.246265	0.132874
319	0.193251	0.386486		0.208489	0.344923		0.295926	0.0425623
320	0.107153	0.60037		0.147406	0.594484		0.106088	0.0362737
321	0.214388	0.17581		0.225051	0.137914		0.406338	0.0501912
322	0.129754	0.120469		0.146974	0.145037		0.103548	0.288654
323	0.129435	0.192625		0.134972	0.150498		0.170318	0.112329
324	0.117494	0.317357		0.139041	0.310358		0.168835	0.041626
325	0.257425	0.93367		0.210465	0.682505		0.305306	1.65685
326	0.179428	0.140549		0.19398	0.201556		0.23421	0.235486
327	0.173986	0.177001		0.197769	0.17082		0.304034	0.171392
328	0.125429	0.52059		0.143371	0.376691		0.176749	0.0283453
329	0.0900242	0.17817		0.12764	0.145339		0.137296	0.0723685
330	0.188527	0.11815		0.189269	0.089346		0.281472	0.105696
331	0.160816	0.109524		0.18124	0.146385		0.286897	0.206289
332	0.169826	0.330392		0.173542	0.302932		0.189323	0.0234593
333	0.221981	0.116232		0.212261	0.118327		0.281165	0.142455
334	0.12354	0.212955		0.149724	0.293697		0.158177	0.108959
335	0.193717	0.341309		0.169147	0.395643		0.244181	0.0295129
336	0.164956	0.114274		0.201898	0.102092		0.301173	0.219459
337	0.165871	0.192353		0.159473	0.132964		0.198748	0.0543912
338	0.154738	0.28604		0.173074	0.247717		0.212846	0.0337019
339	1.77431	0.169396		0.55317	0.254176		0.232118	0.512397
340	0.691268	0.20703		0.809127	0.138631		0.29224	0.130383
341	0.0959194	0.166527		0.128872	0.181706		0.248395	0.0795156
342	0.153779	0.193264		0.157413	0.114073		0.197038	0.0687579
343	0.749193	0.234392		0.517896	0.21767		0.484048	0.0670312
344	0.0819363	0.261386		0.139953	0.440939		0.142233	0.156955
345	0.414352	0.169538		0.304675	0.15268		0.371323	0.045415
346	0.163708	0.116282		0.211372	0.178227		0.158848	0.0699337
347	0.17782	0.238982		0.20421	0.206633		0.211561	0.0561744
348	0.105853	0.126433		0.117267	0.113047		0.139033	0.0603122
349	0.161696	0.241991		0.195023	0.254807		0.145967	0.0873835
350	0.113878	0.258359		0.133734	0.243745		0.264498	0.0777565
351	0.0696547	0.147012		0.120644	0.144928		0.144969	0.104591
352	0.113152	0.318402		0.246111	0.294241		0.209067	0.0917904
353	0.091201	0.254005		0.108421	0.245067		0.222435	0.0288282
354	0.119079	0.167849		0.103945	0.123814		0.140371	0.0884126
355	0.0949457	0.283325		0.117268	0.390658		0.1598	0.150921
356	0.151285	0.476947		0.145009	0.459366		0.220906	0.126527
357	0.125667	0.414428		0.140635	0.417085		0.238171	0.169277
358	0.100137	0.13336		0.151834	0.138044		0.143412	0.0910098
359	0.116866	0.144465		0.124688	0.234966		0.141374	0.420052
360	0.0610126	0.337805		0.0790963	0.695164		0.118245	0.310615
361	0.200471	0.123021		0.149106	0.119154		0.0629649	0.157864
362	0.205307	0.279473		0.162349	0.392577		0.160287	0.0348708
363	0.141752	0.0875937		0.130523	0.10344		0.186716	0.205528
364	0.100396	0.295424		0.105335	0.263543		0.152985	0.0389264
365	0.118417	0.322836		0.117843	0.271585		0.158646	0.0503675
366	0.244235	0.54027		0.20676	0.497565		0.264647	0.0401649
367	0.123196	0.249618		0.146493	0.264271		0.171007	0.0674497
368	0.201311	0.234526		0.17493	0.270341		0.107786	0.0660092
369	0.333787	0.191196		0.230196	0.199983		0.191431	0.116776
370	0.25689	0.369221		0.199226	0.326138		0.17988	0.0575457
371	0.183955	0.201208		0.208425	0.206714		0.244731	0.0602941
372	0.107115	0.204839		0.133839	0.173405		0.148408	0.0279827
373	0.174296	0.287218		0.143087	0.305351		0.155998	0.0843921
374	0.0875134	0.0960362		0.170937	0.102999		0.180207	0.0277486
375	0.162625	0.105458		0.149971	0.175945		0.0647115	0.124218
376	0.0959495	0.266095		0.109885	0.326942		0.127819	0.197132
377	0.177056	0.178767		0.215244	0.21309		0.113802	0.0737959
378	0.151332	0.356108		0.279341	0.344186		0.234408	0.10442
379	0.123928	0.203708		0.16026	0.225637		0.212891	0.1288
380	0.0731323	0.227443		0.102533	0.294172		0.121818	0.11992
381	0.144641	0.310389		0.11803	0.362712		0.175169	0.12272
382	0.160098	0.236177		0.134357	0.256274		0.170376	0.0897981
383	0.10942	0.104362		0.128586	0.122178		0.151952	0.17435
384	0.0960344	0.183716		0.117343	0.262401		0.132994	0.118393
385	0.0922759	0.226292		0.132618	0.283338		0.141055	0.0678375
386	0.194989	0.166871		0.165583	0.16652		0.18801	0.0656064
387	0.11925	0.226191		0.175048	0.193384		0.201936	0.115842
388	0.123048	0.129574		0.122815	0.179614		0.161761	0.103707
389	0.127007	0.243129		0.137815	0.275075		0.20516	0.0548367
390	0.0803544	0.19494		0.119618	0.219327		0.101773	0.13795
391	0.144213	0.234368		0.15303	0.242778		0.188813	0.0388408
392	0.118855	0.13044		0.137485	0.170936		0.141039	0.0430367
393	0.0847167	0.220437		0.101502	0.241983		0.124856	0.0514715
394	0.0907955	0.224093		0.096676	0.292542		0.135212	0.0554177
395	0.110062	0.357418		0.107824	0.2855		0.142005	0.138423
396	0.178629	0.243894		0.246452	0.195371		0.265607	0.122698
397	0.114376	0.772743		0.101498	0.429868		0.15183	0.0958184
398	0.213883	0.27929		0.20217	0.362127		0.161607	0.053417
399	0.103584	0.222859		0.12092	0.20405		0.132235	0.120216
400	0.161933	0.287307		0.149771	0.299792		0.171951	0.11814
401	0.149505	0.273903		0.136001	0.261279		0.142674	0.239873
402	0.129038	0.185858		0.149672	0.192432		0.179886	0.157565
403	0.108545	0.155639		0.123514	0.154657		0.145816	0.0837512
404	0.172282	0.209137		0.225589	0.191671		0.184992	0.127182
405	0.16245	0.206628		0.172414	0.258068		0.206238	0.0905554
406	0.109489	0.216371		0.107634	0.230568		0.122129	0.146198
407	0.182013	0.18553		0.174151	0.16297		0.19473	0.225286
408	0.119341	0.215169		0.122462	0.199022		0.169734	0.190292
409	0.134006	0.241363		0.157533	0.241629		0.208532	0.0648914
410	0.143643	0.186164		0.167526	0.185292		0.157763	0.221209
411	0.117512	0.218654		0.116824	0.191302		0.156041	0.212537
412	0.19622	0.239854		0.140775	0.255977		0.137193	0.202719
413	0.099982	0.21913		0.106304	0.200678		0.167209	0.182635
414	0.13552	0.19648		0.14338	0.187931		0.0643937	0.12926
415	0.0780425	0.246104		0.093634	0.256091		0.155824	0.216746
416	0.0615426	0.203935		0.0768919	0.194638		0.108848	0.188578
417	0.12298	0.195051		0.1231	0.202685		0.127444	0.174882
418	0.108355	0.202825		0.113685	0.212412		0.21186	0.0975456
419	0.121816	0.205431		0.111189	0.194516		0.124264	0.174364
420	0.117832	0.213002		0.136356	0.220985		0.186418	0.145087
421	0.0892178	0.212252		0.075452	0.201111		0.111275	0.210776
422	0.104827	0.154586		0.12422	0.177299		0.165376	0.182789
423	0.166896	0.200479		0.125672	0.178681		0.129289	0.16157
424	0.105843	0.19592		0.139338	0.201759		0.184029	0.164047
425	0.406223	0.195491		0.293336	0.226009		0.212346	0.15783
426	0.112939	0.206		0.106695	0.205777		0.121367	0.186231
427	0.107155	0.209982		0.126829	0.230078		0.153884	0.232923
428	0.0977564	0.185943		0.102311	0.183787		0.143751	0.182707
429	0.12652	0.283467		0.150465	0.241841		0.145503	0.226622
430	0.154453	0.203014		0.122041	0.192515		0.154534	0.186555
431	0.262977	0.209035		0.256887	0.227088		0.297122	0.200056
432	0.119852	0.279042		0.124849	0.275676		0.162473	0.138315
433	0.0965523	0.231108		0.142356	0.236247		0.130163	0.173764
434	0.115186	0.218572		0.0966862	0.226237		0.141714	0.218353
435	0.132906	0.205767		0.137501	0.199642		0.178168	0.206983
436	0.147241	0.293968		0.169739	0.330079		0.201633	0.328762
437	0.0898147	0.220021		0.0989334	0.216802		0.102406	0.136522
438	0.128299	0.215878		0.127822	0.200493		0.170079	0.195597
439	0.085612	0.152543		0.0821493	0.150533		0.0851622	0.220071
440	0.138967	0.19211		0.139436	0.197981		0.0811298	0.213638
441	0.150586	0.207398		0.159309	0.213718		0.226568	0.159702
442	0.0878896	0.241432		0.127221	0.24118		0.152798	0.144153
443	0.0868108	0.224334		0.0850878	0.226763		0.0871021	0.203853
444	0.166698	0.265851		0.143701	0.255824		0.156028	0.172948
445	0.124424	0.254449		0.118321	0.256373		0.124053	0.195446
446	0.22278	0.254054		0.228426	0.295193		0.203601	0.144017
447	0.0697354	0.198359		0.0964076	0.17888		0.0961487	0.287937
448	0.13853	0.262632		0.149094	0.239572		0.225046	0.138663
449	0.182808	0.188456		0.1805	0.177991		0.212672	0.188557
450	0.16864	0.167545		0.167211	0.178809		0.197159	0.145253
451	0.169046	0.195571		0.174146	0.204775		0.221031	0.122637
452	0.0953214	0.167357		0.079057	0.193052		0.0989261	0.181866
453	0.105411	0.216444		0.11656	0.202045		0.113285	0.209213
454	0.0736108	0.17254		0.0880364	0.189635		0.0959947	0.203421
455	0.124845	0.35151		0.137704	0.269273		0.157392	0.217784
456	0.0882572	0.220153		0.0759825	0.206005		0.0905592	0.153054
457	0.100214	0.170905		0.104611	0.174541		0.123928	0.139336
458	0.134641	0.16507		0.156956	0.182478		0.178344	0.101712
459	0.181045	0.191753		0.182859	0.189861		0.222378	0.137789
460	0.105741	0.24882		0.126057	0.231573		0.17894	0.2153
461	0.10302	0.283738		0.141003	0.271919		0.195781	0.246362
462	0.130305	0.192399		0.152757	0.199183		0.18163	0.136536
463	0.0871145	0.261749		0.0998397	0.265502		0.108862	0.172086
464	0.123732	0.236494		0.114743	0.272561		0.153764	0.161811
465	0.272443	0.159871		0.149157	0.191212		0.150792	0.163824
466	0.14729	0.231879		0.128051	0.189928		0.185814	0.126158
467	0.108392	0.201159		0.120876	0.243732		0.149972	0.127473
468	0.106603	0.198942		0.101991	0.217917		0.129713	0.178181
469	0.103793	0.259019		0.115485	0.281447		0.140933	0.247824
470	0.211329	0.21653		0.160421	0.210814		0.20459	0.212021
471	0.262642	0.305123		0.234439	0.267605		0.202119	0.16693
472	0.0962712	0.237229		0.0931305	0.265736		0.0624884	0.20924
473	0.10995	0.22249		0.103452	0.215074		0.155663	0.221081
474	0.232316	0.226801		0.211469	0.261663		0.232494	0.251611
475	0.115693	0.214935		0.143036	0.203173		0.195659	0.174124
476	0.136355	0.297257		0.135237	0.295872		0.172112	0.232194
477	0.0824754	0.235001		0.111814	0.233203		0.128711	0.217001
478	0.117987	0.217931		0.116182	0.203128		0.16571	0.201695
479	0.109399	0.223321		0.11793	0.241863		0.125313	0.17062
480	0.136674	0.23169		0.119526	0.259633		0.169307	0.147526
481	0.106396	0.243626		0.113959	0.241212		0.157602	0.188258
482	0.127682	0.245831		0.125767	0.222451		0.159371	0.170343
483	0.144363	0.475259		0.145087	1.23225		0.161971	0.0821148
484	0.107764	0.161497		0.096123	0.182186		0.10978	0.52855
485	0.0842533	0.16716		0.101933	0.221643		0.113089	0.530017
486	0.10787	2.96559		0.130739	0.781349		0.130005	0.215899
487	0.215652	1.03304		0.201616	0.416733		0.205732	0.107012
488	0.110666	0.15221		0.100057	0.139094		0.136663	0.218763
489	0.0806446	1.03654		0.0908444	0.47849		0.127799	0.137159
490	0.0668362	0.378486		0.0930556	0.338559		0.128982	0.0511233
491	0.145451	0.365652		0.154779	0.576233		0.205608	0.00220135
492	0.157228	0.353924		0.153118	0.356316		0.198225	0.356398
493	0.0960312	0.197177		0.11082	0.289508		0.120099	0.124078
494	0.0999937	0.555452		0.110671	0.182748		0.122714	0.270294
495	0.15928	0.873862		0.154866	0.474531		0.177214	0.208523
496	0.246392	0.151204		0.184731	0.165567		0.175516	0.110855
497	0.0822817	0.271803		0.100103	0.640376		0.0913095	0.319063
498	0.0949386	0.912905		0.0875136	0.306991		0.128358	0.118227
499	0.0943357	0.183501		0.0906699	0.326149		0.150733	0.142193
500	0.0981911	1.00337		0.103277	0.513542		0.106472	0.285716
501	0.149027	0.450138		0.163048	0.361761		0.193981	0.124476
502	0.234932	0.271747		0.212747	0.364271		0.253504	0.141011
503	0.164282	0.228717		0.181728	0.164083		0.201435	0.102499
504	0.108046	0.1486		0.108308	0.142557		0.153558	0.0761429
505	0.175807	0.213446		0.203312	0.248807		0.226177	0.38416
506	0.1173	0.218301		0.116546	0.216951		0.138031	-0.0079707
507	0.13762	0.136303		0.139551	0.183965		0.14178	0.120756
508	0.0817068	0.369405		0.0883596	0.385386		0.13121	0.0844426
509	0.125937	0.25935		0.129945	0.288958		0.158086	0.221537
510	0.156975	0.301522		0.186816	0.316014		0.149765	0.331347
511	0.122086	0.190205		0.111074	0.245384		0.140046	0.11197
512	0.104646	0.410205		0.106006	0.368635		0.147646	0.157112
513	0.0879926	0.191658		0.0832198	0.184895		0.0735938	0.244125
514	0.257429	0.616015		0.276794	0.420171		0.240811	0.174229
515	0.146913	0.143671		0.163542	0.128326		0.244189	0.102944
516	0.096648	0.0983035		0.104799	0.167442		0.116901	0.156833
517	0.118903	0.378476		0.153311	0.248779		0.150628	0.144939
518	0.127512	0.588665		0.13506	0.648925		0.170205	0.049758
519	0.187124	0.116505		0.181482	0.105497		0.185827	0.15832
520	0.148175	0.314446		0.166149	0.281418		0.21145	0.149465
521	0.165443	0.378121		0.177542	0.361744		0.198963	0.260624
522	0.117353	0.577073		0.0947951	0.433599		0.111971	0.44458
523	0.186407	0.226133		0.203494	0.253455		0.198906	0.356788
524	0.199603	0.119025		0.201251	0.123408		0.22395	0.12107
525	0.112908	0.146109		0.116807	0.157674		0.179507	0.108956
526	0.294611	0.478941		0.270728	0.481291		0.220186	0.289218
527	0.0919898	0.410736		0.0900821	0.225647		0.0686491	0.101838
528	0.159729	0.155109		0.193465	0.147935		0.293546	0.23202
529	0.17944	0.124624		0.18794	0.122576		0.201228	0.161137
530	0.164568	0.173937		0.146687	0.147879		0.19092	0.0863188
531	0.211559	0.742195		0.258454	0.666336		0.317347	0.111869
532	0.135833	0.25551		0.23869	0.222303		0.18539	0.180149
533	0.0886445	0.140493		0.0895838	0.111685		0.148	0.0938586
534	0.184754	0.173568		0.239942	0.136077		0.279764	0.18513
535	0.147258	0.645097		0.170567	0.345098		0.195053	0.0983734
536	0.173994	1.02788		0.231281	0.508907		0.219599	0.276326
537	0.112887	0.268901		0.109631	0.360097		0.147313	0.420452
538	0.0958016	0.265213		0.101058	0.184713		0.157112	0.121236
539	0.0980076	0.337562		0.103238	0.312749		0.105923	0.260003
540	0.133897	0.307883		0.144525	0.224019		0.152556	0.0748209
541	0.176002	0.318585		0.165648	0.251512		0.208337	0.301757
542	0.19385	0.963634		0.213023	1.00052		0.275987	0.0878472
543	0.159367	0.233401		0.190147	0.144747		0.184408	0.136693
544	0.190176	0.373893		0.188961	0.334913		0.180252	0.223063
545	0.128308	0.260524		0.143301	0.196121		0.176143	0.0779199
546	0.157589	0.439734		0.157715	0.231124		0.104397	0.163333
547	0.757731	0.130578		0.439491	0.129888		0.538032	0.178408
548	1.12848	0.315627		0.608191	0.200601		0.268935	0.13447
549	0.728606	0.869984		0.0917312	0.442884		0.114559	0.247161
550	0.198458	0.235341		0.174677	0.262732		0.168067	0.198253
551	0.300695	0.284221		0.785147	0.264769		0.509457	0.214335
552	0.213554	0.433459		-0.182118	0.27462		0.109187	0.123154
553	0.293526	0.294137		0.23521	0.235903		0.227605	0.148531
554	0.518182	0.189147		0.79535	0.229923		0.485984	0.261873
555	1.19001	0.442943		0.953013	0.389027		0.256166	0.0570732
556	1.06183	0.237901		0.536297	0.234749		0.22436	0.165206
557	0.230965	0.181961		0.226916	0.173797		0.115526	0.134593
558	0.326937	0.17935		0.255268	0.207809		0.093355	0.250885
559	0.352298	0.797424		0.156216	0.34285		0.353483	0.116202
560	0.180101	0.21972		0.0563625	0.176623		0.12884	0.0510982
561	0.386938	0.159679		0.132053	0.145433		0.318791	0.2209
562	0.355637	0.139616		0.400956	0.148428		0.331477	0.498298
563	0.222777	0.206992		0.0684433	0.15773		0.087759	0.146137
564	0.444022	0.215009		0.484189	0.273245		0.163779	0.0530564
565	0.219025	0.765176		0.22391	0.496572		0.340553	0.287758
566	0.207995	0.289192		0.148955	0.452377		0.122344	0.488122
567	0.170512	0.119726		0.183784	0.166462		0.0792812	0.15809
568	0.187377	0.18622		0.167171	0.210074		0.0585307	0.0868518
569	0.398282	0.139923		0.100174	0.164744		0.261939	0.233104
570	0.16616	0.217049		0.188501	0.223781		0.13783	0.15503
571	0.241543	0.142888		0.182456	0.167505		0.166092	0.418545
572	0.225327	0.154517		0.0748169	0.149308		0.330871	0.110269
573	0.174097	0.293279		0.102266	0.275717		0.10479	0.0927936
574	0.638778	0.300771		0.511062	0.260417		0.192719	0.410264
575	0.338492	0.492551		0.168452	0.416985		0.0697174	0.240236
576	0.568578	0.410527		0.530528	0.425405		0.177076	0.363285
577	0.287545	0.178177		0.401993	0.190326		0.365457	0.116868
578	0.275714	0.276476		0.0559273	0.27565		0.298038	0.227328
579	0.238583	0.491388		0.214794	0.271118		0.373551	0.266382
580	0.163597	0.253495		0.178892	0.258087		0.257502	0.295342
581	0.270536	0.402178		-0.0481384	0.254704		0.228704	0.159044
582	0.198039	0.185758		-0.168437	0.192916		0.328413	0.126806
583	0.232756	0.545317		0.163537	0.345843		0.374544	0.135301
584	0.247981	0.231187		0.266275	0.289632		0.447231	0.207809
585	0.240707	0.133372		0.339362	0.129161		0.0708993	0.202346
586	0.212189	0.368225		0.120352	0.346599		0.331023	0.188116
587	0.345229	0.530222		0.0184163	0.44569		0.17459	0.114146
588	0.138336	0.121938		0.229381	0.125732		0.0753957	0.147966
589	0.188133	0.172818		0.0840942	0.19738		0.251183	0.133618
590	0.151737	0.217502		0.0377238	0.215721		0.216342	0.122123
591	0.203214	0.411684		0.325272	0.427452		0.156457	0.539135
592	0.570149	0.161693		0.0432161	0.194023		0.233098	0.132675
593	0.348643	0.275497		0.208555	0.229274		0.20004	0.259218
594	0.263829	0.216972		0.14711	0.220166		0.177264	0.0926899
595	0.172712	0.496711		0.164025	0.314057		0.358817	0.0939414
596	0.318476	0.38256		0.305641	0.268644		0.225313	0.109473
597	0.18462	0.258184		0.0478367	0.208078		0.181399	0.115446
598	0.18425	0.222603		0.317202	0.24626		0.0681172	0.277884
599	0.204103	0.264579		0.128047	0.2704		0.167116	0.10441
600	0.240647	0.249632		0.320661	0.280902		0.280691	0.0711191
601	0.210061	0.156379		0.081725	0.156463		0.22401	0.0818409
602	0.152138	0.484845		0.0120955	0.24641		0.100087	0.102379
603	0.150473	0.285727		0.12439	0.317301		0.159257	0.112463
604	0.216723	0.180202		0.25492	0.17783		0.248462	0.0688519
605	0.256572	0.319643		-0.0963558	0.259487		0.351732	0.268228
606	0.22603	0.257616		0.110914	0.29974		0.213966	0.153635
607	0.179977	0.445769		0.0438662	0.312995		0.173044	0.212515
608	0.3051	0.284325		0.317946	0.223939		0.175913	0.323954
609	0.153264	0.234886		0.115687	0.236897		0.0655814	0.139937
610	0.323122	0.249071		0.318358	0.226814		0.144051	0.15275
611	0.222267	0.185125		0.367171	0.183966		0.1741	0.0743099
612	0.24719	0.242857		0.208961	0.242358		0.317265	0.0546307
613	0.146453	0.277585		0.254622	0.255534		0.198711	0.290106
614	0.41396	0.221097		0.754004	0.163976		0.0953724	0.129027
615	0.35524	0.278513		0.30732	0.24092		0.224544	0.21922
616	0.185077	0.309989		0.316585	0.266102		0.230032	0.163408
617	0.187204	0.199581		-0.119264	0.153923		0.170325	0.108029
618	0.300647	0.32286		0.127113	0.224265		0.261652	0.189368
619	0.248726	0.215925		0.282283	0.204713		0.222614	0.135251
620	0.201586	0.237047		0.283944	0.199953		0.0456817	0.160303
621	0.165988	0.222153		0.0879699	0.210577		0.262865	0.184332
622	0.296185	0.23292		0.509729	0.21181		0.30076	0.177698
623	0.285977	0.18891		-0.111269	0.166762		0.262301	0.137351
624	0.250396	0.228181		0.199674	0.235582		0.229012	0.182209
625	0.233432	0.198665		0.239827	0.198913		0.257422	0.138479
626	0.380261	0.235098		0.396994	0.191687		0.193737	0.173553
627	0.336727	0.207436		0.477328	0.21143		0.177272	0.182303
628	0.347492	0.219566		0.00321089	0.194373		0.430171	0.161929
629	0.243423	0.569016		0.354691	0.629206		0.335867	0.590318
630	0.278942	0.275222		-0.0635221	0.296922		0.250007	0.304905
631	0.169996	0.487647		0.00267463	0.726655		0.169059	0.326769
632	0.254541	0.176493		0.164283	0.174199		0.209466	0.113006
633	0.303939	0.260528		0.710158	0.27241		0.253681	0.203019
634	0.303261	0.261029		0.478062	0.262188		0.169345	0.200747
635	0.305033	0.431008		1.0681	0.393654		0.187542	0.338672
636	0.474256	0.329097		0.376633	0.371999		0.415701	0.257806
637	0.579435	0.190072		0.347115	0.201257		0.30271	0.0891305
638	1.98673	0.246057		0.636182	0.649905		0.406286	0.230804
639	0.659717	0.159905		0.705091	0.160904		0.371091	0.126717
640	0.199673	0.479196		0.268538	0.935535		0.141508	0.109445
641	0.232284	0.221313		0.190228	0.754827		0.226801	0.121134
642	0.346786	0.281103		0.202525	0.139453		0.156364	0.175752
643	0.252928	0.255701		0.340817	0.339496		0.192486	0.202226
644	0.154705	0.166253		0.544209	0.169333		0.141385	0.143552
645	0.187939	0.164878		0.163329	0.250548		0.157736	0.125205
646	0.248099	0.213669		0.165032	0.220587		0.256668	0.135293
647	0.630238	0.204166		0.637447	0.224959		0.209688	0.138796
648	0.209041	0.414842		0.446588	0.266671		0.192667	0.123288
649	0.437601	0.726841		0.767644	0.96069		0.297179	0.100276
650	0.147024	0.238886		0.204061	0.286448		0.0698359	0.112849
651	0.186895	0.210581		0.244626	0.174966		0.169685	0.180474
652	0.155809	0.204607		0.141524	0.29855		0.122399	0.097468
653	0.440755	0.189031		0.209402	0.191711		0.590192	0.196287
654	0.244833	0.212061		0.0575487	0.244239		0.165053	0.106413
655	0.108096	0.56033		0.0959758	0.35909		0.060567	0.135507
656	0.273948	0.267783		0.195063	0.251835		0.110152	0.232935
657	0.247484	0.300141		0.135793	0.214499		0.15109	0.195121
658	0.154778	0.189795		0.342352	0.215941		0.167118	0.0733091
659	0.174559	0.227504		0.0848521	0.179309		0.0671078	0.137273
660	0.165511	0.198489		0.0956349	0.141011		0.1521	0.118303
661	0.217745	0.21688		0.297089	0.177388		0.255701	0.171755
662	0.356432	0.133504		0.162833	0.201074		0.136872	0.133934
663	0.175626	0.451713		0.184659	0.710123		0.123211	0.298082
664	0.148019	0.121873		0.180729	0.108189		0.183205	0.121757
665	0.191297	0.488038		0.0923303	0.523862		0.065588	0.125985
666	0.192264	0.512974		0.17189	0.425832		0.166097	0.151953
667	0.165733	0.169097		0.132267	0.135426		0.117101	0.153588
668	0.372847	0.222579		2.33557	0.211399		0.886595	0.161605
669	0.106415	0.15206		0.0677687	0.153491		0.0641951	0.102767
670	0.170354	0.189144		0.135635	0.120734		0.139398	0.138222
671	0.186924	0.156429		0.112157	0.159202		0.154148	0.140361
672	0.257205	0.1967		0.196571	0.149039		0.155293	0.11892
673	0.355504	0.428435		0.612544	0.392921		0.203526	0.396282
674	0.223656	0.211297		0.199573	0.201767		0.146893	0.135932
675	0.208869	0.142189		0.089283	0.174191		0.116649	0.185696
676	0.228643	0.51792		0.240593	0.47376		0.35404	0.172921
677	0.241264	0.180697		0.171195	0.239823		0.175683	0.122591
678	0.283237	0.222294		0.391522	0.19286		0.163366	0.102318
679	0.264309	0.148358		0.427656	0.179127		0.233894	0.0911297
680	0.270074	0.16474		0.177256	0.143291		0.123353	0.147901
681	0.491965	0.15968		0.0876852	0.200403		0.153386	0.160844
682	0.359516	0.379579		0.0895023	0.198651		0.104222	0.147761
683	0.130128	0.135271		0.227337	0.11454		0.160688	0.0886879
684	0.175864	0.179124		0.254435	0.180417		0.126498	0.125235
685	0.625493	0.209378		0.289553	0.251281		0.226167	0.134585
686	0.143939	0.226665		0.16894	0.251697		0.131643	0.183382
687	0.263101	0.176828		0.252185	0.140627		0.226011	0.131792
688	0.16634	0.824366		0.0644254	1.07411		0.0929364	0.0737148
689	0.120782	0.24835		0.234228	0.22853		0.123848	0.0904227
690	0.215824	0.192086		0.250947	0.193369		0.214766	0.0626953
691	0.207442	0.214128		0.136916	0.272662		0.142182	0.0908218
692	0.415319	0.235448		0.213839	0.28433		0.266788	0.0610552
693	0.13976	0.168272		0.168951	0.170748		0.068976	0.105339
694	0.201228	0.259017		0.155746	0.322864		0.118486	0.134256
695	0.230242	0.188104		0.112363	0.16887		0.0970192	0.0584529
696	0.271844	0.178384		0.424874	0.159968		0.188711	0.148558
697	0.22822	0.188874		0.20775	0.174347		0.120483	0.0708386
698	0.168986	0.281082		0.175988	0.271201		0.139104	0.135107
699	0.291391	0.317599		0.181717	0.416684		0.156202	0.0912357
700	0.188307	0.254075		0.227878	0.370197		0.149284	0.0861285
701	0.316231	0.246906		0.16533	0.277372		0.122703	0.0981166
702	0.185868	0.210321		0.22335	0.223365		0.162372	0.0837287
703	0.344912	0.193631		0.423357	0.257493		0.0989166	0.118541
704	0.554877	0.305819		0.273582	0.261241		0.616073	0.140809
705	0.139029	0.1954		0.0992046	0.187183		0.0838045	0.0745078
706	0.246785	0.227147		0.192384	0.31983		0.305461	0.0890862
707	0.239806	0.242641		0.1698	0.266935		0.222422	0.0548614
708	0.250452	0.234293		0.163823	0.259096		0.229109	0.0926632
709	0.173638	0.196984		0.0777098	0.213751		0.0707301	0.0398104
710	0.167282	0.227024		0.16365	0.229361		0.113886	0.12786
711	0.344446	0.225678		0.255064	0.213176		0.202033	0.0748707
712	0.154372	0.252096		0.238536	0.251804		0.133552	0.104271
713	0.321481	0.239066		0.109602	0.21375		0.189806	0.0905796
714	0.204367	0.202505		0.271115	0.218154		0.205801	0.0440909
715	0.243765	0.217063		0.365497	0.222948		0.203107	0.109088
716	0.248805	0.219253		0.221113	0.188727		0.155512	0.0932575
717	0.145972	0.188356		0.0613127	0.194136		0.10125	0.0746073
718	0.138998	0.311844		0.0908229	0.291978		0.0882812	0.123751
719	0.303058	0.444362		0.126805	0.671924		0.248039	0.157356
720	0.217737	0.285498		0.168905	0.367337		0.184835	0.0782766
721	0.139579	0.211161		0.0808351	0.231289		0.0758271	0.057159
722	0.199022	0.198808		0.39804	0.209441		0.129254	0.0690812
723	0.297333	0.237236		0.230895	0.231561		0.206998	0.0905616
724	0.208832	0.245701		0.198512	0.24766		0.160266	0.162862
725	0.248336	0.253932		0.161552	0.258154		0.236702	0.11229
726	0.343117	0.195497		0.149382	0.222663		0.180634	0.135603
727	0.17	0.239078		0.117136	0.211119		0.155108	0.0815353
728	0.320367	0.20336		0.0658873	0.213925		0.17161	0.104568
729	0.165945	0.196431		0.143742	0.202021		0.175902	0.115629
730	0.17548	0.228868		0.24755	0.431042		0.0647943	0.116987
731	0.116739	0.281757		0.122975	0.449923		0.0773977	0.0649428
732	0.244139	0.391415		0.222065	0.669961		0.168365	0.115786
733	0.177933	0.198216		0.214414	0.704458		0.190086	0.203906
734	0.271637	0.194522		0.23239	0.35437		0.204325	0.158021
735	0.233311	0.355308		0.833047	0.784739		0.130061	0.100634
736	0.172435	0.262356		0.197602	1.01764		0.136039	0.115498
737	0.123475	0.226427		0.135691	0.516136		0.0888113	0.0960622
738	0.285483	0.252425		0.379302	0.347084		0.182227	0.161839
739	0.156579	0.221065		0.194517	0.425246		0.113586	0.0864873
740	0.217825	0.266031		0.452741	0.397623		0.206165	0.059351
741	0.17125	0.22697		0.270987	0.496491		0.138989	0.10107
742	0.161005	0.195543		0.117192	0.371611		0.0503046	0.129523
743	0.245594	0.223604		0.165135	0.393382		0.108535	0.155051
744	0.235383	0.25232		0.0574939	0.339136		0.111073	0.0933908
745	0.157497	0.242198		0.277901	0.530142		0.140142	0.116333
746	0.204578	0.185778		0.188432	0.28242		0.144974	0.168096
747	0.142768	0.18286		0.0276083	0.371798		0.128113	0.128909
748	0.174152	0.204426		0.130199	0.25296		0.158186	0.135015
749	0.239237	0.269685		0.0775969	0.402914		0.179999	0.105335
750	0.181688	0.197487		0.153733	0.23911		0.136639	0.109836
751	0.388996	0.31591		0.266822	0.617697		0.295883	0.192862
752	0.168844	0.262232		0.0930335	0.31958		0.114815	0.120006
753	0.315356	0.430638		0.273171	0.683508		0.0616707	0.107544
754	0.194468	0.207281		0.280034	0.287633		0.241628	0.172755
755	0.236851	0.27756		0.228164	0.410718		0.170557	0.137575
756	0.132062	0.215548		0.192139	0.345068		0.142603	0.0957058
757	0.237119	0.263635		0.183845	0.39173		0.252425	0.126534
758	0.243907	0.24603		0.126573	0.288931		0.168815	0.108736
759	0.153249	0.209408		0.05001	0.326855		0.113841	0.0471108
760	0.140211	0.334624		0.15072	0.474254		0.103201	0.137133
761	0.298111	0.318782		0.418772	0.669789		0.126463	0.112275
762	0.154422	0.27205		0.110604	0.557378		0.181033	0.106364
763	0.245621	0.327764		0.210468	0.460631		0.199606	0.103677
764	0.263824	0.876667		0.227115	1.62053		0.13335	0.204859
765	0.239651	0.271925		0.194877	0.385841		0.21314	0.0791518
766	0.217393	0.791844		0.220334	1.04177		0.196129	0.243198
767	0.53406	0.607601		0.365869	1.52006		0.153815	0.191259
768	0.227339	0.327313		0.134349	0.631683		0.103562	0.166514
769	0.173634	0.206458		0.182794	0.389057		0.116878	0.144167
770	0.184052	0.12771		0.107943	0.125723		0.0759368	0.0303157
771	0.263838	0.257756		0.261571	0.523377		0.175002	0.110638
772	0.210412	0.196045		0.115238	0.222259		0.148935	0.319824
773	0.207433	0.218629		0.213845	0.312964		0.122131	0.118823
774	0.365798	0.177467		0.37008	0.208044		0.387204	0.164557
775	0.2034	0.292318		0.152765	0.510404		0.238798	0.21124
776	0.145884	0.203901		0.272781	0.295166		0.137968	0.120271
777	0.21823	0.182281		0.228967	0.253435		0.123419	0.117692
778	0.236664	0.220801		0.321632	0.343956		0.305611	0.0904085
779	0.206856	0.284887		0.223248	0.410649		0.150283	0.172599
780	0.224158	0.24803		0.193922	0.433817		0.112252	0.17524
781	0.234263	0.473349		0.225561	0.931837		0.123005	0.168424
782	0.136351	0.188241		0.14671	0.362651		0.107718	0.10048
783	0.241996	0.249357		0.230187	0.386955		0.178697	0.200838
784	0.240292	0.191238		0.246117	0.289158		0.165385	0.100579
785	0.217361	0.136199		0.192694	0.18285		0.135824	0.0449061
786	0.374922	0.327367		0.268828	0.577964		0.261816	0.181549
787	0.267997	0.310505		0.257189	0.429424		0.170083	0.134402
788	0.231919	0.197725		0.240987	0.273012		0.156135	0.382595
789	0.193069	0.149465		0.200557	0.150169		0.109009	0.145523
790	0.163561	0.564802		0.197646	1.17923		0.139789	0.244588
791	0.177958	0.359356		0.181541	0.640282		0.131485	0.242488
792	0.142585	0.276963		0.14458	0.398255		0.113418	0.188423
793	0.184781	0.31171		0.187258	0.44449		0.128411	0.138229
794	0.214256	0.219777		0.216752	0.330761		0.182959	0.103057
795	0.190192	0.223266		0.185686	0.365466		0.113002	0.166344
796	0.164421	0.208238		0.20179	0.324877		0.108703	0.161391
797	0.222762	0.495666		0.259156	0.746766		0.146792	0.134278
798	0.184761	0.234185		0.202436	0.320368		0.110431	0.188842
799	0.165344	0.358544		0.192171	0.501416		0.116818	0.128842
800	0.162833	0.214276		0.180987	0.336322		0.108423	0.100782
801	0.162284	0.314225		0.170245	0.350279		0.119644	0.222809
802	0.290625	0.24959		0.295584	0.425884		0.236436	0.127006
803	0.527271	0.208145		0.641709	0.315006		0.0831472	0.146156
804	0.23981	0.184411		0.399513	0.227231		0.127522	0.156017
805	0.0870214	0.307387		0.107422	0.45625		0.062005	0.185401
806	0.236467	0.150659		0.275578	0.292909		0.108965	0.150131
807	0.141905	0.334338		0.178799	0.480148		0.0730006	0.182636
808	0.361835	0.328069		0.376968	0.393255		0.152074	0.238703
809	0.198516	0.260624		0.247734	0.338701		0.110149	0.172456
810	0.227664	0.359926		0.502116	0.515769		0.0959171	0.151648
811	0.145989	0.248113		0.194219	0.38925		0.124545	0.109705
812	0.166985	0.261956		0.187346	0.387115		0.0601306	0.0863028
813	0.140284	0.274861		0.160931	0.505886		0.0602766	0.128806
814	0.128236	0.310369		0.144876	0.456149		0.0698546	0.147868
815	0.194142	0.118293		0.220525	0.183047		0.0825531	0.0763603
816	0.157998	0.290723		0.245149	0.365277		0.0674371	0.0802114
817	0.0889461	0.162578		0.118188	0.235379		0.0515425	0.112226
818	0.209869	0.269379		0.232313	0.499349		0.0583141	0.147607
819	0.271334	0.599745		0.462798	0.932885		0.154974	0.135827
820	0.103506	0.375381		0.143147	0.529736		0.062896	0.0963386
821	0.113371	0.267907		0.138201	0.515862		0.0644678	0.1581
822	0.202429	0.16986		0.298	0.240927		0.0661761	0.105627
823	0.152806	0.190775		0.25781	0.252019		0.110611	0.24911
824	0.118388	0.264309		0.146097	0.347387		0.091617	0.265434
825	0.163507	0.361093		0.204123	0.407847		0.092724	0.270693
826	0.218222	0.174128		0.334415	0.20915		0.0444227	0.0588754
827	0.195359	0.152325		0.26122	0.25184		0.0736496	0.0822958
828	0.107965	0.308193		0.104308	0.510644		0.0487363	0.223238
829	0.103276	0.354947		0.150522	0.508414		0.0470817	0.18743
830	0.160413	0.132043		0.279829	0.183279		0.0765023	0.0935395
831	0.18855	0.322991		0.222484	0.46695		0.0808775	0.129665
832	0.352726	0.280379		0.569962	0.402357		0.159062	0.239502
833	0.190298	0.241388		0.300914	0.305116		0.118385	0.173768
834	0.159308	0.238682		0.200092	0.433601		0.0718203	0.140837
835	0.178006	0.41861		0.361806	0.678364		0.0905074	0.202924
836	0.227022	0.258261		0.287832	0.379683		0.0772169	0.102911
837	0.172517	0.401059		0.207334	0.514744		0.0550083	0.263804
838	0.173803	0.365544		0.42818	0.434296		0.0652518	0.222885
839	0.146048	0.256219		0.159113	0.32913		0.0723785	0.264399
840	0.134494	0.563386		0.173653	0.92885		0.0515213	0.21193
841	0.179403	0.33461		0.213984	0.514828		0.0736138	0.211182
842	0.199035	0.328796		0.240927	0.384181		0.0631068	0.215856
843	0.200402	0.244769		0.208569	0.317706		0.105049	0.182995
844	0.241257	0.376257		0.577483	0.866309		0.221612	0.183321
845	0.20069	0.229805		0.362113	0.380366		0.107604	0.061473
846	0.220285	0.21318		0.404664	0.288255		0.131114	0.153205
847	0.464146	0.159609		0.538597	0.229544		0.219247	0.124874
848	0.191574	0.190476		0.293657	0.351204		0.0819347	0.118029
849	0.196198	0.420579		0.176952	0.483529		0.0660368	0.114358
850	0.410233	0.241847		0.244582	0.303637		0.0507893	0.102675
851	0.199573	0.376436		0.343263	0.53968		0.125522	0.193883
852	0.200027	0.230639		0.256322	0.323176		0.0991863	0.154909
853	0.179842	0.194986		0.24178	0.322924		0.102157	0.0706306
854	0.477106	0.315443		0.470457	0.51763		0.142971	0.241136
855	0.178854	0.0978018		0.194249	0.154292		0.0664941	0.0922643
856	0.283262	0.266335		0.213023	0.34737		0.0716304	0.167039
857	0.179618	0.151695		0.207396	0.195684		0.0744177	0.0852137
858	0.25155	0.248067		0.264512	0.290994		0.043379	0.151384
859	0.189867	0.199397		0.246398	0.307138		0.104809	0.086175
860	0.202987	0.147959		0.21348	0.237134		0.0776198	0.128303
861	0.194089	0.264392		0.19022	0.27134		0.0490661	0.269068
862	0.222284	0.286975		0.269887	0.406801		0.116165	0.091097
863	0.250194	0.308421		0.292206	0.360073		0.0954196	0.208383
864	0.165837	0.204138		0.179334	0.299554		0.0663877	0.0985597
865	0.220442	0.187776		0.23929	0.289621		0.119166	0.0951483
866	0.152509	0.278917		0.175222	0.468369		0.0826221	0.166973
867	0.184909	0.214232		0.304273	0.328467		0.0911771	0.0884809
868	0.157667	0.245262		0.190211	0.42997		0.0598696	0.137579
869	0.180242	0.206173		0.295608	0.348982		0.135077	0.107534
870	0.156877	0.455608		0.155812	0.817367		0.0739294	0.239895
871	0.167542	0.327128		0.147435	0.361342		0.101547	0.184743
872	0.183428	0.38895		0.236431	0.487459		0.0697777	0.242808
873	0.147043	0.251267		0.161044	0.349565		0.073229	0.11336
874	0.175973	0.129208		0.191201	0.214196		0.101018	0.104918
875	0.144992	0.202822		0.156533	0.302572		0.0706519	0.105692
876	0.141772	0.227503		0.16367	0.38268		0.0815212	0.131155
877	0.153612	0.275308		0.246867	0.236544		0.132357	0.106697
878	0.869439	0.18009		0.978827	0.255859		0.272857	0.112703
879	0.346675	0.299852		0.620803	0.34722		0.169187	0.174659
880	0.714848	0.282961		0.927953	0.374179		0.0509473	0.16062
881	0.172548	0.229519		0.22648	0.365652		0.195672	0.0707033
882	0.164226	0.280802		0.172276	0.37172		0.122537	0.175342
883	0.285944	0.217954		0.361369	0.207491		0.05704	0.10804
884	0.550462	0.173595		0.786077	0.257629		0.109307	0.0564118
885	0.85844	0.211735		0.617774	0.272986		0.0591629	0.104667
886	0.346017	0.244091		0.43955	0.525158		0.0605745	0.182443
887	0.334127	0.285026		0.23801	0.517055		0.07302	0.253959
888	0.180462	0.165789		0.217166	0.212708		0.0420021	0.107212
889	0.290526	0.180189		0.398118	0.304471		0.137875	0.107842
890	0.183468	0.208572		0.239616	0.247872		0.402599	0.11741
891	0.521721	0.270358		0.75596	0.361206		0.246569	0.141627
892	0.126954	0.245454		0.152855	0.318373		0.0809153	0.130989
893	0.409779	0.195133		0.404839	0.312662		0.0783038	0.0789074
894	0.230936	0.169772		0.355932	0.294597		0.161887	0.0664892
895	0.46363	0.188564		0.451631	0.269659		0.0839068	0.118428
896	0.130004	0.210115		0.183243	0.339146		0.0596287	0.0936212
897	0.166597	0.241779		0.191506	0.295089		0.0693607	0.172748
898	0.138571	0.184684		0.177428	0.334002		0.106412	0.0878375
899	0.493049	0.265555		0.660649	0.480662		0.0925853	0.121915
900	0.207125	0.229115		0.219866	0.343037		0.157467	0.081683
901	0.273557	0.226019		0.509449	0.331869		0.0881883	0.0829916
902	0.185436	0.189045		0.216815	0.257923		0.210954	0.0733208
903	0.208602	0.285008		0.316955	0.426696		0.0935128	0.180507
904	0.186589	0.288342		0.231726	0.431279		0.0719374	0.191777
905	0.200481	0.205793		0.321122	0.298991		0.0874313	0.0831299
906	0.126163	0.324714		0.137235	0.416229		0.0797013	0.268507
907	0.251947	0.171231		0.337183	0.244005		0.148188	0.133282
908	0.142847	0.230729		0.220907	0.323038		0.108792	0.129365
909	0.152229	0.210058		0.206286	0.386677		0.0833905	0.134008
910	0.11562	0.189942		0.150699	0.233378		0.130403	0.0614784
911	0.145692	0.312436		0.164475	0.384859		0.0949365	0.251063
912	0.110986	0.203623		0.134793	0.312277		0.113885	0.116249
913	0.152054	0.335509		0.224011	0.351486		0.0577286	0.264083
914	0.186985	0.130413		0.371044	0.205394		0.11647	0.0648033
915	0.1436	0.226333		0.162199	0.274471		0.0798144	0.133126
916	0.422704	0.156192		0.539404	0.189509		0.141433	0.0668165
917	0.325126	0.18626		0.403966	0.256463		0.0674776	0.112023
918	0.392907	0.139484		0.256541	0.240647		0.0990174	0.0786957
919	0.198274	0.214942		0.256466	0.28175		0.0619399	0.0483668
920	0.101573	0.254483		0.0992667	0.327802		0.0681074	0.219354
921	0.142326	0.396414		0.170648	0.429799		0.0980413	0.227894
922	0.200248	0.242163		0.161857	0.318687		0.108806	0.169815
923	0.183732	0.336774		0.219752	0.527265		0.0473863	0.153365
924	0.138567	0.216756		0.168154	0.467884		0.121828	0.135637
925	0.142158	0.316355		0.127351	0.500107		0.202827	0.15087
926	0.164665	0.210818		0.212275	0.334622		0.0676383	0.104967
927	0.141083	0.352519		0.141651	0.465187		0.142445	0.128262
928	0.11657	0.272194		0.13022	0.385161		0.0780565	0.202841
929	0.122119	0.261088		0.135358	0.356172		0.146555	0.15551
930	0.100109	0.282403		0.128713	0.307856		0.0763692	0.146118
931	1.19103	0.205513		1.10286	0.254914		0.13601	0.144557
932	0.905623	0.271098		0.911172	0.400019		0.140735	0.132244
933	0.149375	0.249019		0.209654	0.29981		0.0909854	0.10423
934	0.186989	0.197804		0.237208	0.296937		0.113207	0.156296
935	0.112795	0.312974		0.107951	0.499496		0.120558	0.144266
936	0.170443	0.200539		0.250648	0.307401		0.166668	0.128602
937	0.155203	0.250563		0.205588	0.313141		0.081579	0.0989964
938	0.195952	0.198169		0.237429	0.315392		0.085994	0.126293
939	0.125023	0.290184		0.162571	0.449385		0.0701929	0.114418
940	0.741438	0.231426		0.917121	0.324538		0.241572	0.121041
941	0.352532	0.165722		0.469035	0.183797		0.19833	0.0694027
942	0.1589	0.156125		0.253628	0.226839		0.1112	0.085617
943	0.269551	0.207203		0.58401	0.288016		0.091273	0.0440851
944	0.334592	0.154699		0.388239	0.218145		0.0512349	0.0771627
945	0.267284	0.141851		0.325385	0.201531		0.134047	0.0887607
946	0.227634	0.231835		0.311969	0.319656		0.144095	0.133187
947	0.159919	0.23028		0.214018	0.378329		0.0570103	0.0814616
948	0.179585	0.224638		0.206535	0.297975		0.0842771	0.174313
949	0.25647	0.234912		0.429789	0.283966		0.150973	0.129926
950	0.189628	0.232669		0.23446	0.367242		0.135909	0.132992
951	0.168972	0.281959		0.179474	0.349739		0.104293	0.14813
952	0.183361	0.225142		0.331323	0.305029		0.167263	0.21299
953	0.158433	0.230536		0.201214	0.374136		0.104242	0.0890275
954	0.164548	0.24349		0.274837	0.297074		0.102463	0.0858408
955	0.274435	0.24376		0.302276	0.288529		0.127065	0.139741
956	0.142769	0.251419		0.175377	0.340819		0.0808216	0.125669
957	0.162081	0.183485		0.177401	0.26573		0.153244	0.0892317
958	0.114206	0.174212		0.139206	0.246012		0.118604	0.0882406
959	0.276846	0.186933		0.427294	0.255295		0.114355	0.0993793
960	0.459128	0.27096		0.524465	0.284803		0.126229	0.182537
961	0.153004	0.246409		0.198951	0.33241		0.10481	0.139597
962	0.178949	0.372593		0.239442	0.405234		0.104982	0.158571
963	0.211603	0.172934		0.193529	0.245752		0.270614	0.102176
964	0.208127	0.195514		0.319267	0.331073		0.163937	0.199333
965	0.184689	0.218833		0.196183	0.345029		0.123638	0.102877
966	0.387989	0.290472		0.684556	0.308106		0.167458	0.202914
967	0.193378	0.273339		0.240298	0.748		0.0568897	0.140538
968	0.16725	0.188047		0.237118	0.270331		0.114246	0.123269
969	0.17845	0.208678		0.215966	0.293666		0.11585	0.122094
970	0.117422	0.222266		0.138662	0.346087		0.0796274	0.119092
971	0.606049	0.172089		0.640361	0.290579		0.144411	0.124336
972	0.212262	0.175591		0.238368	0.267787		0.0997639	0.132067
973	0.16416	0.193725		0.226664	0.242169		0.120693	0.145313
974	0.191448	0.136037		0.260358	0.20916		0.145181	0.0436815
975	0.166964	0.23036		0.246471	0.252476		0.0702717	0.137922
976	0.242255	0.240169		0.331922	0.404725		0.0782965	0.0890594
977	0.246269	0.176745		0.285962	0.266188		0.249999	0.0846069
978	0.289964	0.265959		0.387124	0.508561		0.208957	0.090234
979	0.181265	0.184884		0.191931	0.315955		0.137831	0.13054
980	0.164416	0.276147		0.198786	0.430163		0.0513485	0.145704
981	0.17747	0.242627		0.292725	0.295121		0.152045	0.123199
982	0.148012	0.269231		0.141722	0.25658		0.129153	0.164145
983	0.214022	0.185011		0.277752	0.323923		0.168982	0.0805499
984	0.167509	0.241063		0.160268	0.289377		0.123992	0.0965995
985	0.189281	0.158525		0.169205	0.313832		0.122609	0.0786163
986	0.204072	0.185011		0.341082	0.256168		0.0762266	0.137026
987	0.222802	0.208797		0.259457	0.335376		0.157224	0.057157
988	0.152723	0.35408		0.232281	0.337945		0.0946566	0.169143
989	0.634778	0.241045		0.771235	0.294385		0.0934996	0.16323
990	0.227664	0.279697		0.274209	0.392651		0.132298	0.173927
991	0.215447	0.202121		0.362612	0.268241		0.128063	0.345629
992	0.183122	0.234655		0.253001	0.301467		0.0775267	0.31321
993	0.120148	0.208732		0.121722	0.256599		0.122984	0.276028
994	0.133518	0.222137		0.166887	0.28723		0.0741401	0.334292
995	0.187164	0.216432		0.231716	0.298286		0.0748092	0.334373
996	0.246182	0.20285		0.275687	0.286256		0.152888	0.354334
997	0.134163	0.197712		0.19189	0.263364		0.132953	0.308826
998	0.202007	0.187139		0.27198	0.250284		0.0531867	0.265105
999	0.146795	0.308668		0.149746	0.310287		0.073894	0.385452
1000	0.219169	0.178798		0.245064	0.242383		0.0941093	0.282804
1001	0.237452	0.198113		0.416002	0.236502		0.176849	0.263058
1002	0.136915	0.189242		0.171471	0.230945		0.117311	0.251939
1003	0.241361	0.221642		0.270453	0.303868		0.294976	0.37577
1004	0.149898	0.250796		0.19179	0.308758		0.126006	0.344082
1005	0.15235	0.226887		0.192238	0.311617		0.0629591	0.378958
1006	0.273362	0.162223		0.285291	0.208468		0.178028	0.186781
1007	0.211132	0.134746		0.278745	0.171521		0.145763	0.203708
1008	0.14467	0.155075		0.290435	0.17005		0.0749448	0.199507
1009	0.202054	0.166589		0.320373	0.168586		0.134437	0.198508
1010	0.122179	0.174152		0.159162	0.207648		0.0979957	0.237839
1011	0.206744	0.16558		0.265764	0.177269		0.115813	0.192739
1012	0.152267	0.223635		0.192809	0.309808		0.0846643	0.331184
1013	0.145868	0.240563		0.166865	0.32914		0.0718127	0.340517
1014	0.672272	0.157639		0.921999	0.185996		0.111148	0.188572
1015	0.322124	0.223265		0.48684	0.309004		0.125016	0.375171
1016	0.194399	0.214662		0.242283	0.250307		0.0737326	0.339856
1017	0.132884	0.155629		0.202107	0.187267		0.0802307	0.198768
1018	0.116633	0.167062		0.208381	0.197195		0.113808	0.211274
1019	0.16565	0.171924		0.223102	0.22638		0.0958533	0.275665
1020	0.155635	0.197026		0.189046	0.236151		0.0698907	0.251915
1021	0.588923	0.238673		0.478242	0.28431		0.240787	0.174977
1022	0.121789	0.261045		0.122159	0.339753		0.132255	0.185534
1023	0.116316	0.277744		0.153231	0.336709		0.169719	0.268566
1024	0.304054	0.2764		0.403358	0.310247		0.0950469	0.213181
1025	0.163713	0.211503		0.259427	0.313752		0.147195	0.162684
1026	0.131091	0.4096		0.17948	0.480433		0.101856	0.296377
1027	0.159843	0.290955		0.16055	0.410555		0.0731893	0.225655
1028	0.140507	0.286445		0.224106	0.310339		0.0538983	0.234021
1029	0.180031	0.414925		0.266949	0.505784		0.132785	0.322434
1030	0.208274	0.778114		0.240968	0.831775		0.152652	0.532802
1031	0.146913	0.221299		0.127439	0.255803		0.144527	0.131981
1032	0.203837	0.308569		0.284214	0.369494		0.0849963	0.304221
1033	0.130832	0.304841		0.134385	0.339226		0.061037	0.238171
1034	0.146034	0.211994		0.174017	0.225124		0.0302965	0.139154
1035	0.21757	0.600301		0.195543	0.64061		0.149285	0.371557
1036	0.219217	0.132241		0.317123	0.179409		0.0698436	0.103024
1037	0.241554	0.734073		0.247339	0.720095		0.150202	0.531064
1038	0.216387	0.172657		0.238408	0.208595		0.163531	0.108183
1039	0.267825	0.164089		0.306969	0.192542		0.0720938	0.0724717
1040	0.17089	0.144516		0.232338	0.1742		0.096545	0.0514885
1041	0.17853	0.129983		0.227704	0.147929		0.0635421	0.0770867
1042	0.25418	0.115901		0.329456	0.1343		0.139389	0.0539259
1043	0.280476	0.144152		0.320396	0.190434		0.101112	0.0874707
1044	0.156938	0.117623		0.194057	0.14844		0.0566343	0.0738388
1045	0.15779	0.132574		0.284683	0.163831		0.0921559	0.0924574
1046	0.275459	0.185171		0.269476	0.246576		0.143685	0.175036
1047	0.178301	0.139442		0.200083	0.153429		0.141135	0.0744935
1048	0.160692	0.159463		0.211678	0.189505		0.0953686	0.0671374
1049	0.204784	0.119887		0.195809	0.151673		0.15849	0.0612052
1050	0.213219	0.169788		0.253345	0.201163		0.101736	0.105493
1051	0.163416	0.187066		0.239733	0.250842		0.104101	0.147715
1052	0.224543	0.138767		0.250181	0.195767		0.0930399	0.115993
1053	0.162054	0.152237		0.227912	0.207663		0.0989148	0.0804472
1054	0.218545	0.149954		0.301892	0.199703		0.134566	0.097919
1055	0.143395	0.0997983		0.341428	0.134241		0.164179	0.034491
1056	0.193351	0.1333		0.244947	0.175466		0.107609	0.0439564
1057	0.137883	0.234126		0.230545	0.257356		0.104047	0.128918
1058	0.123741	0.130608		0.171987	0.15889		0.0764707	0.045191
1059	0.171594	0.108989		0.284557	0.148024		0.0957731	0.0539211
1060	0.166824	0.106155		0.234131	0.152385		0.131128	0.0493984
1061	0.0945726	0.176965		0.140568	0.216329		0.0840295	0.114015
1062	0.222843	0.126613		0.268156	0.139282		0.128519	0.0491071
1063	0.236076	0.0956151		0.236753	0.12632		0.153136	0.0399622
1064	0.212091	0.145488		0.249869	0.175332		0.10812	0.0646186
1065	0.191998	0.139092		0.202923	0.203175		0.103218	0.0694279
1066	0.181203	0.107879		0.227118	0.13877		0.0527797	0.061122
1067	0.162971	0.11315		0.231179	0.133929		0.103491	0.0518465
1068	0.160604	0.153819		0.229528	0.194354		0.14479	0.0526389
1069	0.191586	0.0936712		0.220897	0.157311		0.115361	0.0342905
1070	0.134537	0.0845504		0.155545	0.122962		0.0765669	0.0354571
1071	0.401069	0.157336		0.575515	0.180579		0.112481	0.0628192
1072	0.219041	0.182799		0.298687	0.183409		0.166366	0.108084
1073	0.259953	0.216548		0.400339	0.294678		0.140616	0.147162
1074	0.299122	0.143586		0.32316	0.206352		0.129072	0.0913264
1075	0.19386	0.144523		0.303268	0.147306		0.114899	0.0544037
1076	0.1994	0.120992		0.255515	0.145964		0.12982	0.0441139
1077	0.165903	0.0978319		0.295902	0.132995		0.105154	0.0430466
1078	0.236593	0.123558		0.336001	0.154479		0.0779475	0.0725095
1079	0.115633	0.157432		0.163966	0.199787		0.10204	0.103872
1080	0.173102	0.141636		0.229442	0.175145		0.118284	0.110867
1081	0.22758	0.178682		0.254294	0.196868		0.157455	0.0756346
1082	0.235369	0.100796		0.315236	0.11641		0.137336	0.0512858
1083	0.174967	0.146766		0.239967	0.164985		0.158308	0.0617142
1084	0.227255	0.155369		0.24775	0.167581		0.142508	0.0616857
1085	0.15806	0.0855235		0.209441	0.114576		0.128137	0.066893
1086	0.20401	0.165482		0.228059	0.217354		0.0637088	0.160061
1087	0.135503	0.115202		0.1718	0.149753		0.0871529	0.0512736
1088	0.214608	0.220042		0.231816	0.253501		0.0990689	0.150214
1089	0.191472	0.34375		0.215553	0.921712		0.23537	1.13574
1090	0.236723	0.197484		0.275878	0.425985		0.0859009	0.264045
1091	0.197869	0.238944		0.169152	0.829772		0.104048	1.59324
1092	0.186931	0.209649		0.239361	0.72998		0.117583	1.00493
1093	0.151743	0.293762		0.264255	0.868967		0.104851	1.41016
1094	0.180304	0.23543		0.246448	0.470084		0.167195	0.578795
1095	0.126043	0.422932		0.141014	0.878598		0.0812213	1.49406
1096	0.204558	0.209195		0.332259	0.499824		0.0975451	0.611082
1097	0.202936	0.367628		0.249035	0.668858		0.154888	1.13523
1098	0.166424	0.256563		0.175637	0.419404		0.175082	0.556211
1099	0.180947	0.236521		0.224523	0.531667		0.145202	1.10502
1100	0.186326	0.256379		0.229077	0.49436		0.134128	0.891579
1101	0.249086	0.292501		0.242059	0.472249		0.102391	0.506347
1102	0.81488	0.141		0.217148	0.387529		0.201919	0.461611
1103	0.217837	0.189075		0.223214	0.548044		0.110002	0.73228
1104	0.187019	0.202875		0.18613	0.451212		0.0856393	0.376225
1105	0.454927	0.207775		0.349065	0.56871		0.104785	0.843615
1106	0.163705	0.313071		0.383356	0.858033		0.113885	1.75574
1107	0.329787	0.309989		0.223138	0.753222		0.244163	1.06227
1108	0.236589	0.224047		0.19706	0.434338		0.120024	0.723997
1109	0.269327	0.251998		0.564939	0.363043		0.134057	0.536254
1110	0.411645	0.187631		0.341367	0.407064		0.127724	0.470024
1111	0.209733	0.197429		0.26753	0.559129		0.161092	0.859141
1112	0.189863	0.241195		0.253057	0.500179		0.0996794	0.461562
1113	0.143782	0.224416		0.136641	0.427139		0.0690342	0.513828
1114	0.207398	0.287043		0.231589	0.588681		0.0799585	1.05944
1115	0.171088	0.227		0.236256	0.711789		0.141647	1.14884
1116	0.627403	0.259863		0.62262	0.618602		0.123461	0.626304
1117	0.275069	0.195319		0.336699	0.364722		0.151333	0.671775
1118	0.2303	0.232996		0.193838	0.434392		0.158769	0.467143
1119	0.158464	0.223227		0.21414	0.442182		0.166779	0.550499
1120	0.257084	0.177054		0.23138	0.38552		0.090356	0.564026
1121	0.649007	0.244468		0.537231	0.394486		0.175796	0.669304
1122	0.386284	0.142575		0.37165	0.264272		0.177081	0.306753
1123	0.309261	0.26818		0.270057	0.841335		0.119536	1.48724
1124	0.217159	0.183358		0.14634	0.361737		0.106796	0.495439
1125	0.296689	0.206926		0.136077	0.533847		0.0780809	1.0239
1126	0.208782	0.364322		0.230601	0.792933		0.0900403	1.33107
1127	0.161337	0.182464		0.170198	0.518089		0.0837595	0.804208
1128	0.225784	0.285187		0.23391	0.473686		0.137301	0.576742
1129	0.22038	0.225983		0.176707	0.455755		0.0948061	0.832018
1130	0.225427	0.181697		0.218581	0.474472		0.138255	0.686205
1131	0.149519	0.277984		0.152117	0.423584		0.109252	0.461777
1132	0.210692	0.196384		0.152735	0.449929		0.13049	1.20967
1133	0.239988	0.294152		0.191832	0.919565		0.0988449	1.51498
1134	0.279612	0.280272		0.323259	0.432381		0.112919	0.427176
1135	0.165761	0.210574		1.48284	0.351969		0.116532	0.599877
1136	0.574108	0.172749		0.579048	0.317818		0.236617	0.465572
1137	0.180684	0.291385		0.227238	0.645309		0.0470102	0.892132
1138	0.179047	0.194295		0.334968	0.426117		0.0673341	0.655622
1139	0.245483	0.227251		0.417573	0.408934		0.0326719	0.490883
1140	0.211843	0.195948		0.352839	0.659239		0.0856486	0.957447
1141	0.151506	0.266565		0.190314	0.617154		0.0565124	1.29868
1142	0.173571	0.288491		0.218839	0.578425		0.06319	0.722924
1143	0.273313	0.201675		0.353307	0.452273		0.066235	0.437214
1144	0.546365	0.173596		0.442545	0.511292		0.0907751	0.655019
1145	0.179106	0.164275		0.193583	0.314295		0.0893763	0.247811
1146	0.25222	0.23213		0.472914	0.525474		0.114002	0.980617
1147	0.183791	0.173017		0.290326	0.34686		0.0451936	0.491495
1148	0.259834	0.169654		0.419097	0.279778		0.170299	0.443245
1149	0.302559	0.195092		0.716485	0.339077		0.115108	0.424978
1150	0.182633	0.203501		0.531185	0.419175		0.0959515	0.539434
1151	0.256906	0.194777		0.296927	0.460703		0.103074	0.644503
1152	0.288328	0.164909		0.707777	0.244655		0.229008	0.169855
1153	0.406618	0.248639		0.599318	0.614342		0.116227	0.891698
1154	0.310645	0.217272		0.500493	0.704174		0.152936	1.37882
1155	0.420803	0.16355		0.871732	0.466995		0.070837	0.795265
1156	0.177652	0.189268		0.275017	0.357151		0.0728454	0.461538
1157	0.265835	0.310733		0.363975	0.928707		0.0391175	1.57
1158	0.148683	0.2665		0.377364	0.698529		0.040482	1.44307
1159	0.189008	0.169532		0.265502	0.348644		0.0821325	0.431788
1160	0.164647	0.182877		0.225706	0.355975		0.068806	0.510946
1161	0.222251	0.27297		0.322568	0.921395		0.0541851	0.890098
1162	0.671115	0.258759		1.4146	0.609358		0.185589	1.09182
1163	0.400542	0.231068		1.22114	0.513319		0.174528	0.616053
1164	0.171429	0.300106		0.322058	0.882705		0.0581221	1.09773
1165	0.855469	0.224607		1.2453	0.599114		0.253322	0.751059
1166	0.262504	0.231655		0.407191	0.434082		0.104203	0.514618
1167	0.301703	0.258035		0.426345	0.620709		0.164733	1.07337
1168	0.204258	0.243443		0.256141	0.606873		0.120705	0.63262
1169	0.208651	0.279018		0.337507	0.381834		0.0725294	0.272318
1170	0.898166	0.193943		0.696614	0.406071		0.153962	0.334444
1171	0.221406	0.295086		0.718397	0.646391		0.0799233	0.535543
1172	0.183407	0.239236		0.267799	0.532139		0.057516	1.08189
1173	0.220683	0.215504		0.218825	0.700782		0.1016	1.08757
1174	0.148026	0.220327		0.210897	0.554278		0.0373703	0.804174
1175	0.238257	0.204193		0.255352	0.564457		0.0856245	0.859001
1176	0.24454	0.24095		0.311643	0.539468		0.0894466	1.01113
1177	0.6232	0.221375		0.148711	0.551367		0.629954	0.629032
1178	0.178815	0.230685		0.338042	0.529492		0.0654415	0.659368
1179	0.31318	0.231372		0.454984	0.477991		0.169049	0.593132
1180	0.254853	0.201805		0.396042	0.448135		0.119309	0.74061
1181	0.271024	0.179113		0.708502	0.437188		0.0956004	0.555061
1182	0.532203	0.196711		0.493429	0.359968		0.561615	0.522346
1183	0.131227	0.231995		0.196391	0.494951		0.0533494	0.762144
1184	0.299435	0.147991		0.438775	0.225213		0.084806	0.188074
1185	0.232592	0.208503		0.290833	0.516994		0.209517	0.850233
1186	0.383815	0.257773		1.10652	0.35548		0.226496	0.500301
1187	0.188919	0.169217		0.253547	0.378898		0.102461	0.520082
1188	0.14425	0.222486		0.28911	0.605207		0.0458007	0.993458
1189	0.199594	0.171021		0.199436	0.271051		0.0924659	0.385541
1190	0.247115	0.175339		0.391524	0.422191		0.0541978	0.780968
1191	0.163887	0.236151		0.263484	0.442035		0.0781918	0.826185
1192	0.665619	0.18738		0.594885	0.38254		0.126391	0.656318
1193	0.378061	0.18247		0.529386	0.266257		0.193908	0.428364
1194	0.198563	0.179269		0.300262	0.410801		0.0929409	0.565936
1195	0.219267	0.223919		0.460483	0.376107		0.0876625	0.634262
1196	0.276492	0.247849		0.33745	0.724896		0.152092	1.22332
1197	0.120211	0.23518		0.176762	0.446582		0.0342313	0.594392
1198	0.171979	0.27827		0.421255	0.475917		0.0999203	0.698147
1199	0.160383	0.259922		0.270537	0.51602		0.0556844	0.5408
1200	0.290001	0.300819		0.324551	0.494153		0.164727	0.452757
1201	0.217848	0.178954		0.263032	0.465592		0.0952719	0.714491
1202	0.238488	0.233935		0.26107	0.561417		0.114299	0.923386
1203	0.232219	0.212737		0.318533	0.542643		0.0978379	0.834617
1204	0.155246	0.214156		0.244862	0.394407		0.0673065	0.451569
1205	0.196878	0.164082		0.278939	0.241653		0.079613	0.395274
1206	0.13858	0.194045		0.299783	0.347636		0.0765802	0.551766
1207	0.134776	0.26699		0.155488	0.494316		0.0767415	0.696179
1208	0.248373	0.19332		0.515248	0.409843		0.0913056	0.640189
1209	0.172715	0.171722		0.463004	0.319031		0.067084	0.525724
1210	0.255351	0.178884		0.419338	1.27776		0.0613261	0.105605
1211	0.174868	0.177094		0.286685	1.23912		0.0509675	0.0873009
1212	0.190305	0.455968		0.390307	0.869953		0.0688706	0.0296887
1213	0.221186	0.207656		0.278613	1.27492		0.0866132	-0.0261175
1214	0.28968	0.517242		0.324518	0.936507		0.137104	0.147217
1215	0.196809	0.468114		0.326415	1.66414		0.0661045	0.0224978
1216	0.153561	0.309366		0.224669	0.458335		0.0633782	0.0486173
1217	0.193556	0.307719		0.291997	0.865652		0.0814074	0.0246942
1218	0.183011	0.490835		0.240757	0.783453		0.0594855	-0.0208241
1219	0.283728	1.40011		0.505694	0.349563		0.103652	0.0756676
1220	0.291831	0.260565		0.460221	0.18282		0.114814	0.129335
1221	0.19599	0.182774		0.299025	0.244781		0.0596255	0.137534
1222	0.161404	0.360033		0.275834	0.46091		0.0790138	-0.023081
1223	0.164366	0.21653		0.251948	0.221552		0.0811325	0.143
1224	0.197208	0.227069		0.226348	0.218838		0.0998504	0.0316948
1225	0.245446	0.262502		0.445484	0.344786		0.089576	0.0199903
1226	0.262385	0.199783		0.396845	0.412202		0.107933	0.0394133
1227	0.154398	0.185447		0.154011	0.406758		0.0937803	0.0442298
1228	0.209599	0.216379		0.420276	0.277548		0.109442	0.09911
1229	0.776129	0.615919		0.654182	0.392341		0.232178	0.0242564
1230	0.221182	0.24411		0.294924	0.287334		0.238836	0.0636149
1231	0.289651	0.220353		0.593059	0.157725		0.105554	0.146886
1232	0.405356	0.287922		0.682726	0.459077		0.177566	0.0727779
1233	0.29961	0.229836		0.379718	0.304607		0.15242	0.0299719
1234	0.221786	0.184193		0.242741	0.235148		0.25999	0.107638
1235	0.151866	0.426262		0.286215	0.442261		0.0611701	0.0883964
1236	0.448555	0.940472		0.797671	0.577903		0.169213	0.308418
1237	0.34093	0.278815		0.480661	0.319646		0.107934	0.158064
1238	0.195392	0.161952		0.300969	0.208632		0.0690559	0.102957
1239	0.155867	0.207997		0.263077	0.261294		0.225757	0.0509744
1240	0.173561	0.198841		0.287675	0.170405		0.0637275	0.114296
1241	0.300486	0.17168		0.441341	0.301486		0.239383	0.0978663
1242	0.19747	0.278419		0.394308	0.399725		0.0979849	0.128662
1243	0.186397	0.232364		0.282214	0.263596		0.0612004	0.106617
1244	0.207246	0.392228		0.287388	0.320508		0.103179	0.162108
1245	0.298343	0.162358		0.435284	0.260943		0.127725	0.163112
1246	0.188738	0.26757		0.269941	0.294872		0.0913211	-0.0117137
1247	0.346013	0.224468		0.383985	0.228043		0.15594	0.0758339
1248	0.199642	0.339971		0.326473	0.656405		0.0449644	0.185471
1249	0.347582	0.34017		0.628573	0.274784		0.228829	0.279043
1250	0.224776	0.175133		0.35848	0.246284		0.101816	0.288553
1251	0.182097	0.408916		0.308406	0.554471		0.121535	0.291124
1252	0.196166	0.264438		0.453948	0.453977		0.0605609	0.0841572
1253	0.324576	0.305461		0.838109	0.311444		0.126971	0.324076
1254	1.13489	1.39822		1.33515	0.315085		0.193913	0.106869
1255	0.25332	0.257725		0.393412	0.164878		0.101561	0.08782
1256	0.13695	0.237204		0.231246	0.256479		0.0483395	0.0576538
1257	0.548306	0.415806		0.49547	0.31495		0.136235	0.0705878
1258	0.281049	0.382267		0.374447	0.355176		0.0876368	0.161066
1259	0.533482	0.248556		0.547061	0.233345		0.147736	0.11412
1260	0.177838	0.303951		0.193474	0.41242		0.126089	0.0286898
1261	0.207131	0.168836		0.26888	0.20055		0.102185	0.00970565
1262	0.213824	0.196723		0.269847	0.132656		0.118779	0.133672
1263	0.232993	1.13648		0.288864	0.4659		0.133576	0.00911405
1264	0.254905	0.19725		0.36918	0.263482		0.129559	0.201964
1265	0.156718	0.203237		0.27834	0.192449		0.0700315	0.0642425
1266	0.182277	0.422487		0.297602	0.412843		0.075145	0.168392
1267	0.144898	0.322423		0.188974	0.253815		0.0861952	0.0555082
1268	0.182871	0.174442		0.400745	0.235201		0.0629928	0.0800084
1269	0.193185	0.246093		0.2652	0.160875		0.0892675	0.142447
1270	0.216608	0.286991		0.372963	0.290881		0.0850007	0.129183
1271	0.145781	0.259094		0.199392	0.282757		0.0579805	0.0358889
1272	0.381517	0.216255		0.471823	0.229864		0.277374	0.0652857
1273	0.366878	0.133641		0.494541	0.196861		0.148478	0.106625
1274	0.277649	0.2733		0.324084	0.243184		0.101769	0.0808836
1275	0.246575	0.339336		0.368136	0.398319		0.068773	0.314001
1276	0.1623	0.377		0.236672	0.397151		0.0583842	0.213388
1277	0.172186	0.271423		0.157544	0.464313		0.0890394	0.0254236
1278	0.50133	0.103883		0.4503	0.192082		0.168192	0.0883281
1279	0.264516	0.299777		0.378912	0.309854		0.112846	-0.0221234
1280	0.154386	0.269084		0.169234	0.358224		0.0871445	0.0960785
1281	0.231461	0.368478		0.549115	0.199227		0.134963	0.112573
1282	0.233725	0.202471		0.349749	0.41466		0.169146	0.113457
1283	0.243577	0.201196		0.335173	0.271742		0.082512	0.0915667
1284	0.409116	0.422912		0.488576	0.565676		0.244566	0.179034
1285	0.357805	0.313287		0.615205	0.204059		0.119952	0.0699662
1286	0.206807	0.321289		0.277498	0.238255		0.0894819	-0.0278798
1287	0.208982	0.275688		0.390342	0.238043		0.0946287	0.101318
1288	0.223276	0.315348		0.321705	0.360614		0.105948	0.0779651
1289	0.21913	0.183734		0.381417	0.139268		0.0540907	0.0864455
1290	0.171223	0.374155		0.285881	0.197798		0.08536	0.245345
1291	0.261638	0.211107		0.402125	0.231456		0.0852294	0.0388675
1292	0.3446	0.191735		0.567549	0.148476		0.148991	0.0701289
1293	0.254013	0.228571		0.613392	0.227962		0.0854659	0.188217
1294	0.215088	0.235313		0.342008	0.152126		0.0717131	0.0527624
1295	0.175983	0.23678		0.34327	0.311817		0.135351	0.085956
1296	0.244197	0.42708		0.399142	0.26729		0.0861545	0.149006
1297	0.232181	0.212482		0.38621	0.285696		0.0471651	0.00604442
1298	0.171426	0.203102		0.299865	0.179448		0.0680561	0.0772135
1299	0.449944	0.317666		0.927124	0.336469		0.168019	0.120704
1300	0.452935	1.16574		0.415192	0.330871		0.145131	0.308734
1301	0.278411	0.210375		0.451321	0.215291		0.123921	0.0540617
1302	0.253185	0.278821		0.329835	0.207172		0.0782977	0.0575674
1303	0.271239	0.273003		0.443364	0.309708		0.11509	0.145769
1304	0.24973	0.132214		0.382224	0.138316		0.0872499	0.0559866
1305	0.268681	0.196214		0.443862	0.176937		0.0851028	0.122757
1306	0.234487	0.189081		0.321428	0.194317		0.0655755	0.0556475
1307	0.310622	0.313931		0.480702	0.410408		0.224743	-0.0156475
1308	0.256138	0.334017		0.375826	0.175595		0.0827303	0.0908869
1309	0.235754	0.11191		0.378966	0.142858		0.167291	0.0835691
1310	0.306766	0.199035		0.359603	0.224025		0.149874	0.0612926
1311	0.196246	0.212299		0.288178	0.173897		0.102382	0.0864123
1312	0.233308	0.209894		0.373015	0.184813		0.15521	0.124028
1313	0.281745	0.309765		0.321203	0.252715		0.0979525	0.131155
1314	0.196149	0.191308		0.31734	0.167173		0.0675963	0.161839
1315	0.171661	0.220081		0.241764	0.200471		0.0781004	0.0587569
1316	0.257523	0.224016		0.393315	0.218873		0.0871007	0.0556191
1317	0.23944	0.255344		0.560444	0.192554		0.105168	0.122256
1318	0.268284	0.222373		0.350888	0.113513		0.12338	0.0773451
1319	0.239054	0.317385		0.459512	0.296227		0.103493	0.168575
1320	0.27727	0.199073		0.280023	0.351848		0.14239	0.177098
1321	0.224565	0.239534		0.452292	0.566831		0.118588	0.0114088
1322	0.133142	0.382746		0.233433	0.411127		0.11446	0.0397199
1323	0.23164	0.277257		0.468105	0.389381		0.076177	-0.0411214
1324	0.296172	0.526425		0.411416	0.298359		0.106295	0.0880355
1325	0.189501	0.34633		0.240967	0.134737		0.0871545	0.284433
1326	0.153169	0.189424		0.236887	0.221331		0.0778231	0.258748
1327	0.175011	0.272076		0.248156	0.208624		0.0839389	0.0811779
1328	0.160176	0.259259		0.288021	0.324437		0.0624666	0.205234
1329	0.238215	0.271346		0.405898	0.375328		0.103153	0.168526
1330	0.229057	0.373028		0.288401	0.353272		0.0639845	0.0338541
1331	0.20794	0.176437		0.367095	0.268669		0.0670482	0.0524554
1332	0.318819	0.229731		0.482466	0.272756		0.125124	0.309439
1333	0.325568	0.181335		0.518507	0.138487		0.141845	0.00358245
1334	0.216397	0.170421		0.283364	0.144528		0.0926867	0.0956735
1335	0.19307	0.222347		0.248579	0.223747		0.147262	0.0472558
1336	0.179512	0.306429		0.252377	0.237896		0.180408	0.0649563
1337	0.191653	0.172052		0.29011	0.240621		0.111751	0.0355161
1338	0.38681	0.213427		0.601357	0.14805		0.132176	0.0695137
1339	0.245193	0.436621		0.37429	0.225881		0.127995	0.440098
1340	0.25447	0.197861		0.440959	0.252122		0.151111	-0.0102895
1341	0.198724	0.300199		0.461148	0.322485		0.0748595	0.129557
1342	0.223185	0.140246		0.299366	0.241594		0.101643	0.14795
1343	0.235543	0.446484		0.316699	0.39986		0.11222	0.117249
1344	0.172414	0.194006		0.268401	0.253164		0.0997065	0.147693
1345	0.254716	0.179729		0.339616	0.334243		0.120573	0.109084
1346	0.247138	0.261036		0.422953	0.219374		0.101094	0.0516146
1347	0.186105	0.346714		0.175222	0.269021		0.104502	0.102664
1348	0.148143	0.283915		0.118773	0.287601		0.103935	0.0403802
1349	0.171584	0.285686		0.131879	0.270022		0.0842454	0.0795087
1350	0.137858	0.353114		0.128364	0.336884		0.105652	0.018286
1351	0.162097	0.166882		0.162987	0.165092		0.146412	0.121219
1352	0.125191	0.222315		0.134325	0.210052		0.12832	0.0773322
1353	0.171908	0.56039		0.159221	0.266227		0.111066	0.122893
1354	0.129784	0.232221		0.115992	0.201081		0.115014	0.0710194
1355	0.150807	0.250539		0.125742	0.194139		0.121608	0.339951
1356	0.21545	0.328502		0.212322	0.357978		0.230563	0.0322057
1357	0.171598	0.261387		0.168459	0.233707		0.147122	0.161241
1358	0.16068	0.229405		0.163627	0.219794		0.138686	0.143208
1359	0.152348	0.316997		0.14556	0.2853		0.124433	0.122914
1360	0.155461	0.264387		0.136892	0.131648		0.138061	0.119603
1361	0.152229	0.194203		0.130336	0.179647		0.111982	0.107431
1362	0.198477	0.260602		0.197378	0.206247		0.178343	0.172017
1363	0.157807	0.221018		0.141656	0.318367		0.139807	0.296269
1364	0.17988	0.203223		0.159289	0.194394		0.118902	0.109181
1365	0.186339	0.174554		0.149484	0.230413		0.130323	0.0926764
1366	0.179903	0.147586		0.13625	0.258941		0.130123	0.138432
1367	0.193711	0.461792		0.190885	0.269631		0.163831	0.153743
1368	0.158594	0.280531		0.147517	0.321691		0.133173	-0.0143854
1369	0.136867	0.170019		0.165871	0.163455		0.149763	0.109621
1370	0.169983	0.183843		0.158643	0.284382		0.141944	0.200051
1371	0.185413	0.227367		0.161063	0.165549		0.150487	0.137556
1372	0.164247	0.262257		0.146445	0.230968		0.121182	0.180407
1373	0.168425	0.242315		0.145142	0.20014		0.111915	-0.000543378
1374	0.157224	0.166428		0.162554	0.168138		0.139991	0.124388
1375	0.231362	0.274909		0.220591	0.224198		0.196617	0.149556
1376	0.156612	0.280207		0.145591	0.275925		0.125727	0.029633
1377	0.160045	0.264955		0.146456	0.354934		0.135283	0.0463188
1378	0.203939	0.179987		0.180193	0.217214		0.174875	0.146146
1379	0.13472	0.231003		0.121508	0.143572		0.107006	0.167844
1380	0.171318	0.332176		0.153511	0.405945		0.142486	0.0585294
1381	0.185329	0.359844		0.151405	0.360343		0.143645	0.180957
1382	0.195225	0.264791		0.171424	0.286866		0.157373	0.0875703
1383	0.21179	0.153829		0.187991	0.210439		0.169705	0.0240417
1384	0.173563	0.360441		0.176323	0.427915		0.150185	0.118621
1385	0.164861	0.28216		0.157349	0.222847		0.153363	0.0567517
1386	0.18384	0.315527		0.156606	0.364072		0.139637	0.418713
1387	0.161308	0.193404		0.152956	0.215092		0.148042	0.116512
1388	0.162524	0.419437		0.158836	0.26849		0.128648	0.136018
1389	0.155849	0.33642		0.151816	0.216647		0.120017	0.0688405
1390	0.19796	0.339362		0.179329	0.375955		0.159162	0.0723354
1391	0.200909	0.323432		0.157669	0.386323		0.128468	0.019916
1392	0.142437	0.284568		0.129771	0.335737		0.10811	0.0245632
1393	0.170692	0.241515		0.143196	0.305236		0.13732	0.154855
1394	0.145791	0.271183		0.129506	0.253795		0.126658	0.0490101
1395	0.177367	0.302964		0.175263	0.387419		0.136542	-0.000513206
1396	0.211734	0.338542		0.200482	0.334869		0.186038	0.0918127
1397	0.249271	0.358017		0.234166	0.389533		0.229849	0.0802593
1398	0.138235	0.326495		0.11848	0.344229		0.113801	0.136737
1399	0.157917	0.265359		0.13509	0.323666		0.129497	0.116673
1400	0.170522	0.256357		0.162186	0.234714		0.140876	0.180463
1401	0.176186	0.528958		0.160287	0.190699		0.152639	0.680356
1402	0.182667	0.20174		0.207468	0.293891		0.162426	0.0149019
1403	0.198579	0.246367		0.184148	0.181327		0.160937	0.102806
1404	0.143909	0.652893		0.128693	0.388717		0.121978	0.290033
1405	0.195873	0.170332		0.171563	0.211292		0.167735	0.170319
1406	0.162414	0.228729		0.154729	0.15379		0.136912	0.0837005
1407	0.192723	0.213763		0.161874	0.291932		0.150385	0.0498783
1408	0.228219	0.258451		0.236951	0.176555		0.209242	0.0934376
1409	0.197009	0.225561		0.197465	0.251509		0.182502	0.122195
1410	0.15494	0.315348		0.153766	0.272087		0.138386	0.196879
1411	0.176166	0.179325		0.164485	0.148363		0.168365	0.105052
1412	0.176924	0.263654		0.141191	0.25595		0.131072	0.0430547
1413	0.196361	0.236888		0.180044	0.155657		0.159094	0.165356
1414	0.174296	0.216295		0.186528	0.268358		0.150268	0.0271431
1415	0.211559	0.230018		0.186204	0.162073		0.1301	0.236357
1416	0.210439	0.458806		0.189277	0.536393		0.163851	0.00321482
1417	0.175841	0.345009		0.157844	0.358657		0.158637	0.0964606
1418	0.16401	0.277294		0.163617	0.306855		0.1467	0.0510655
1419	0.198989	0.221585		0.173161	0.242074		0.162594	0.123847
1420	0.204388	0.197451		0.182937	0.191615		0.169481	0.141736
1421	0.150957	0.276546		0.133229	0.332877		0.124069	0.0237717
1422	0.15623	0.326576		0.140263	0.343199		0.141226	0.169385
1423	0.159954	0.210097		0.164479	0.189355		0.13452	0.057558
1424	0.167219	0.260914		0.160311	0.305862		0.14205	0.0712416
1425	0.196002	0.180308		0.188534	0.24763		0.157083	0.146825
1426	0.17896	0.27003		0.1698	0.256547		0.152876	0.0335891
1427	0.228439	0.269827		0.220739	0.304394		0.192538	0.136632
1428	0.169065	0.424704		0.159843	0.49032		0.165326	0.0195732
1429	0.228575	0.326635		0.187388	0.379815		0.139777	0.0653477
1430	0.177653	0.400833		0.163644	0.274855		0.147537	0.0765301
1431	0.184279	0.129704		0.175372	0.123725		0.157185	0.00772599
1432	0.167054	0.207369		0.156897	0.197742		0.15207	0.141078
1433	0.152384	0.322944		0.138837	0.152246		0.150768	0.0737542
1434	0.186282	0.326503		0.174002	0.310206		0.162842	0.0462635
1435	0.170956	0.256952		0.178881	0.204005		0.157755	0.0548597
1436	0.126549	0.223741		0.133438	0.299029		0.115987	0.126188
1437	0.147268	0.271089		0.129543	0.261195		0.130385	0.0778728
1438	0.187532	0.218701		0.155551	0.135642		0.133263	0.0760265
1439	0.183332	0.15258		0.161674	0.176481		0.134356	0.142278
1440	0.208895	0.286682		0.170719	0.299842		0.172624	0.0222188
1441	0.14494	0.52775		0.15727	1.81297		0.12601	0.533165
1442	0.188939	0.402995		0.190784	0.917857		0.149547	0.147874
1443	0.177265	0.363452		0.178494	0.761629		0.145609	0.724961
1444	0.165286	0.689059		0.153103	0.911279		0.109764	0.791546
1445	0.163267	0.54148		0.141798	0.742711		0.158967	0.254592
1446	0.147057	0.310344		0.136711	1.16119		0.107298	0.349672
1447	0.173603	0.312562		0.128933	0.876588		0.122582	0.345201
1448	0.178547	0.376597		0.143554	0.824421		0.126106	0.455341
1449	0.17556	0.851912		0.179616	0.88082		0.151484	0.0949464
1450	0.218216	0.317999		0.199359	1.25557		0.198258	1.27252
1451	0.185356	0.302459		0.191876	0.451456		0.193326	0.365564
1452	0.232258	0.247864		0.217835	0.647869		0.184633	0.213945
1453	0.220746	0.565391		0.2012	0.638056		0.151986	0.091488
1454	0.188884	0.296893		0.176981	0.655669		0.174399	0.0554229
1455	0.160424	0.975829		0.154141	1.08606		0.139766	0.177697
1456	0.186173	0.45622		0.191402	0.897883		0.15902	1.06761
1457	0.157992	0.276342		0.13708	0.663735		0.136313	0.301472
1458	0.15655	0.572736		0.17573	0.426821		0.129189	0.0806547
1459	0.150965	0.398863		0.151235	0.594765		0.134503	0.320837
1460	0.180794	0.323524		0.162112	0.457611		0.135405	0.0626576
1461	0.211902	0.741501		0.195103	0.926724		0.190774	0.123778
1462	0.186812	0.418559		0.164034	0.736345		0.15013	0.0937744
1463	0.23818	0.349019		0.216734	0.405385		0.216972	0.1364
1464	0.188475	0.331194		0.176073	0.534649		0.15219	0.303551
1465	0.196631	0.234479		0.189978	0.361056		0.174303	0.416135
1466	0.145121	0.720515		0.132006	0.564528		0.100462	0.160511
1467	0.201772	0.246434		0.184979	0.408042		0.152111	0.481331
1468	0.187771	0.316054		0.192573	0.777129		0.169342	0.493374
1469	0.17532	0.418334		0.154103	0.993834		0.144696	1.41897
1470	0.139516	0.218501		0.131034	0.547912		0.110849	0.693468
1471	0.170833	0.362168		0.162348	0.438478		0.148357	0.597078
1472	0.178837	0.387613		0.169373	0.688309		0.135317	0.103379
1473	0.175847	0.288118		0.153907	0.399904		0.15702	0.21333
1474	0.228849	0.369405		0.212717	0.692544		0.183393	0.484703
1475	0.17736	0.236155		0.159442	0.521348		0.163169	0.233996
1476	0.209969	0.353725		0.205579	0.460049		0.203596	0.107596
1477	0.255797	0.446371		0.231073	0.387651		0.190935	0.0587513
1478	0.229071	0.189467		0.192994	0.626396		0.156782	0.543672
1479	0.206108	0.197453		0.215735	0.346097		0.183437	0.568159
1480	0.190132	0.220643		0.181856	0.50057		0.0921541	0.486402
1481	0.226592	0.252971		0.20685	0.32774		0.108149	0.367112
1482	0.219998	0.245656		0.215999	0.514365		0.101129	0.120106
1483	0.152448	0.231957		0.159659	0.421293		0.0971817	0.258016
1484	0.141682	0.275741		0.135882	0.382065		0.087694	0.328747
1485	0.149602	0.305089		0.130406	0.64508		0.0527758	0.168844
1486	0.153161	0.275928		0.147235	0.419998		0.0907023	0.095288
1487	0.141794	0.586059		0.137839	0.507851		0.122162	0.0943023
1488	0.181363	0.240978		0.176125	0.421984		0.145049	0.400223
1489	0.153111	0.199148		0.145146	0.491449		0.0579136	0.431011
1490	0.157644	0.266386		0.145652	0.255875		0.111024	0.0809877
1491	0.162556	0.209191		0.158391	0.448071		0.058431	0.166624
1492	0.17334	0.573887		0.158656	0.539295		0.130095	0.623683
1493	0.152422	0.27452		0.166087	0.430082		0.0911087	0.229632
1494	0.198315	0.204906		0.18782	0.403708		0.147161	0.429035
1495	0.162457	0.334083		0.158378	0.315815		0.0877917	0.0704058
1496	0.186205	0.212886		0.164054	0.58223		0.11247	0.304408
1497	0.203313	0.255295		0.197318	0.358309		0.0810682	0.406064
1498	0.197561	0.219637		0.213929	0.460118		0.135514	0.199652
1499	0.121002	0.281054		0.127102	0.332872		0.0887377	0.171209
1500	0.207108	0.260587		0.200924	0.381757		0.0737575	0.338586
1501	0.134742	0.345715		0.126565	0.316466		0.0622021	0.0539263
1502	0.144895	0.296757		0.133751	0.350894		0.0540226	0.0634733
1503	0.147653	0.21392		0.153911	0.528958		0.112343	0.411133
1504	0.176436	0.243134		0.154489	0.651118		0.140457	0.357754
1505	0.169272	0.288852		0.174787	0.573374		0.119496	0.679899
1506	0.121417	0.269937		0.133199	0.472365		0.0907086	0.118158
1507	0.185497	0.186324		0.178301	0.154799		0.0695658	0.0761264
1508	0.147742	0.195139		0.144266	0.198018		0.110694	0.0777994
1509	0.208884	0.267908		0.197409	0.532178		0.0719857	0.489883
1510	0.158823	0.423946		0.153482	0.321991		0.0948597	0.0679092
1511	0.172397	0.246678		0.166836	0.532638		0.136752	0.72455
1512	0.147702	0.194158		0.147045	0.208484		0.0958958	0.0755464
1513	0.176924	0.237235		0.152514	0.456099		0.110137	0.538585
1514	0.170365	0.136757		0.155908	0.334026		0.113369	0.307079
1515	0.175115	0.187143		0.167533	0.209051		0.0907079	0.0717075
1516	0.151298	0.477607		0.133816	0.927581		0.0799109	1.27093
1517	0.152293	0.290091		0.146959	0.644018		0.0612788	1.15113
1518	0.161454	0.435274		0.15271	0.434098		0.094747	0.0695525
1519	0.271783	0.370182		0.252531	0.404953		0.147938	0.201124
1520		0.234014			0.560493			0.328184
1521		0.181865			0.36345			0.196404
1522		0.264027			0.549064			0.64895
1523		0.224029			0.398808			0.101587
1524		0.296335			0.285828			0.0888232
1525		0.293627			0.530156			0.113809
1526		0.318183			0.229447			0.092846
1527		1.3265			0.865295			0.277603
1528		0.359471			0.278269			0.228922
1529		0.228383			0.368647			0.0996587
1530		0.293495			0.346742			0.142722
1531		0.282765			0.369109			0.14723
1532		0.203323			0.166249			0.0889718
1533		0.248455			0.3704			0.101241
1534		0.466795			0.532737			0.380453
1535		0.235581			0.403857			0.534155
1536		0.208192			0.283218			0.146098
1537		0.29868			0.262623			0.0774244
1538		0.178979			0.293736			0.0839733
1539		0.179081			0.302247			0.165278
1540		0.227291			0.187698			0.0895412
1541		0.237791			0.417713			0.338234
1542		0.251254			0.33675			0.260363
1543		0.183867			0.287644			0.0866578
1544		0.175975			0.234322			0.150809
1545		0.21634			0.375413			0.327258
1546		0.189806			0.381962			0.225617
1547		0.25656			0.261102			0.407208
1548		0.286856			0.480257			0.317996
1549		0.256918			0.319609			0.194091
1550		0.172905			0.329833			0.168105
1551		0.23485			0.439234			0.498191
1552		0.57285			0.483245			0.204945
1553		0.292344			0.536742			0.935858
1554		0.215576			0.406441			0.34217
1555		0.262845			0.410675			0.120757
1556		0.346216			0.371056			0.17272
1557		0.341691			0.418381			0.150903
1558		0.164053			0.377411			0.166102
1559		0.410782			0.322828			0.115491
1560		0.341663			0.489519			0.134335
1561		0.218753			0.414804			0.26975
1562		0.216934			0.274994			0.236887
1563		0.195733			0.312563			0.186951
1564		0.276049			0.473611			0.514301
1565		0.487974			0.416269			0.0960685
1566		0.163843			0.207609			0.185145
1567		0.19471			0.281197			0.155195
1568		0.203007			0.393025			0.298241
1569		0.258279			0.300447			0.114339
1570		0.204373			0.307606			0.500292
1571		0.203768			0.323163			0.201706
1572		0.317418			0.459102			0.124168
1573		0.781639			0.646693			0.251695
1574		0.259573			0.293782			0.0826409
1575		0.42908			0.370669			0.385203
1576		0.318954			0.332163			0.0896138
1577		0.220739			0.365845			0.124709
1578		0.208932			0.317201			0.137077
1579		0.269048			0.410294			0.629735
1580		0.887967			0.779659			0.175478
1581		0.324947			0.356547			0.112288
1582		0.290069			0.616836			0.758648
1583		0.303255			0.281447			0.189864
1584		0.233642			0.321311			0.200198
1585		0.309878			0.586618			0.288792
1586		0.218061			0.287673			0.107287
1587		0.259298			0.303188			0.136947
1588		0.269981			0.373798			0.211345
1589		0.149607			0.272789			0.240092
1590		0.217691			0.318308			0.164952
1591		0.194413			0.358421			0.44809
1592		0.580434			0.436396			0.121933
1593		0.366676			0.692111			0.766392
1594		0.259995			0.270989			0.278414
1595		0.290284			0.456564			0.275553
1596		0.183539			0.319199			0.198914
1597		0.296295			0.365349			0.100446
1598		0.187879			0.265065			0.26406
1599		0.293823			0.316432			0.21688
1600		0.260008			0.343202			0.282334
1601		0.233909			0.336764			0.206359
1602		0.168989			0.297399			0.279615
1603		0.429987			0.350815			0.0846053
1604		0.326801			0.329613			0.132897
1605		0.24245			0.35055			0.198875
1606		0.275621			0.505703			0.358871
1607		0.319426			0.428796			0.147719
1608		0.193758			0.294207			0.246994
1609		0.220081			0.177637			0.0234465
1610		0.138806			0.125261			0.0362625
1611		0.915229			0.690838			0.401237
1612		0.197702			0.177188			0.124732
1613		0.408007			0.607632			0.0589384
1614		1.36917			1.00133			0.323956
1615		0.227583			0.176194			0.0366439
1616		0.424298			0.466468			0.12487
1617		0.193837			0.218007			0.12947
1618		0.135839			0.10726			0.0413541
1619		0.152448			0.112841			0.0176907
1620		0.274739			0.183423			0.0892443
1621		0.939582			1.10015			0.199158
1622		0.310082			0.701875			0.0908388
1623		0.128461			0.0943522			0.0666403
1624		0.376887			0.3499			0.128443
1625		0.284242			0.442987			0.295531
1626		0.3827			0.50495			0.0935817
1627		0.223019			0.312483			0.138644
1628		0.258004			0.426476			0.069607
1629		0.632178			0.331177			1.0994
1630		0.232911			0.185771			0.0728504
1631		0.196751			0.191328			0.0495089
1632		0.172648			0.168285			0.103143
1633		0.900943			0.385671			0.10411
1634		0.302019			0.239471			0.0770216
1635		2.33248			2.08537			0.874302
1636		0.247992			0.264374			1.56099
1637		0.449687			0.654972			0.101771
1638		0.414294			0.495211			0.142949
1639		0.168493			0.208262			0.0466492
1640		0.323409			0.35			0.159429
1641		0.607191			0.437706			0.0937349
1642		0.236286			0.210525			0.164203
1643		0.217786			0.203924			0.0367718
1644		0.259994			0.278026			0.111176
1645		0.677266			0.674883			0.121331
1646		0.52218			0.570346			0.132508
1647		0.277091			0.256338			0.129756
1648		0.26516			0.293926			0.117751
1649		0.289393			0.239443			0.167784
1650		0.210439			0.179463			0.0947715
1651		0.175682			0.104725			0.0441659
1652		0.208469			0.165101			0.0492704
1653		0.398662			0.486278			0.113559
1654		1.19616			1.16707			0.195559
1655		0.187191			0.134912			0.114466
1656		0.444098			0.299191			0.145342
1657		0.418858			0.259047			0.126862
1658		0.725742			0.71656			0.467222
1659		0.518906			0.516356			0.105111
1660		0.310236			0.315152			0.0813346
1661		0.430572			0.489945			0.285733
1662		0.231707			0.1609			0.0257166
1663		0.783722			0.73619			0.134726
1664		0.148211			0.153046			0.12257
1665		0.239959			0.228322			0.0814995
1666		0.642257			0.54042			0.216322
1667		1.25952			0.807838			0.491898
1668		0.364472			0.365903			0.725511
1669		0.292097			0.294735			0.440011
1670		0.922333			0.856217			0.539309
1671		0.643893			0.615096			0.080858
1672		0.506273			0.427481			0.0430842
1673		0.30827			0.323657			0.152476
1674		0.419852			0.401932			0.165212
1675		0.264936			0.31065			0.0929674
1676		0.267537			0.225504			0.0821567
1677		0.316257			0.254265			0.269262
1678		0.3355			0.38001			0.321548
1679		0.333238			0.439981			0.0871425
1680		1.18482			1.13198			0.135091
1681		1.0944			1.16621			0.298371
1682		0.22991			0.223384			0.104531
1683		0.309067			0.353177			0.170939
1684		0.311959			0.340193			0.073699
1685		0.418209			0.407222			0.194963
1686		0.281061			0.196164			0.150443
1687		0.237247			0.225083			0.169551
1688		0.350681			0.44643			0.116415
1689		0.226943			0.274755			0.230989
1690		0.314166			0.348585			0.160423
1691		0.32211			0.358279			0.132428
1692		0.241796			0.228711			0.0860304
1693		0.391425			0.403473			0.239465
1694		0.198613			0.195708			0.136996
1695		1.22137			0.903811			0.453182
1696		0.452308			0.383286			0.15142
1697		0.46304			0.487669			0.16416
1698		0.208747			0.235369			0.0711386
1699		0.15826			0.16083			0.066891
1700		0.261788			0.222695			0.10955
1701		0.282448			0.265618			0.0936774
1702		0.875468			0.690729			0.14293
1703		0.557526			0.408638			0.155292
1704		0.221043			0.264918			0.138966
1705		0.423324			0.342486			0.203709
1706		0.212678			0.290849			0.0519218
1707		0.239794			0.163941			0.121031
1708		0.485004			0.447491			0.182318
1709		0.275574			0.255782			0.110442
1710		0.206167			0.233721			0.122373
1711		0.762907			0.569033			0.322378
1712		0.312402			0.283144			0.0774536
1713		0.872154			0.770993			0.224726
1714		0.269075			0.278657			0.307244
1715		0.32531			0.324215			0.119069
1716		0.305392			0.260126			0.189178
1717		0.439604			0.450504			0.474901
1718		0.347774			0.359125			0.428902
1719		0.317083			0.249987			0.342521
1720		0.524029			0.495088			0.180852
1721		0.287852			0.297095			0.187674
1722		0.284792			0.264346			0.189568
1723		0.519514			0.30385			0.152629
1724		0.324233			0.263398			0.139429
1725		0.207023			0.166183			0.0949535
1726		0.278676			0.270517			0.0545539
1727		0.327746			0.321924			0.200888
1728		0.468382			0.535575			0.148722
1729		0.236961			0.299481			0.304571
1730		0.628923			0.416178			0.0876239
1731		0.469912			0.426138			0.194028
1732		0.342278			0.381693			0.356328
1733		0.312272			0.245055			0.191666
1734		0.507292			0.487931			0.355096
1735		0.479737			0.449834			0.153502
1736		0.273618			0.234688			0.0932083
1737		0.230996			0.349528			0.0549211
1738		0.232327			0.313692			0.0965905
1739		0.512313			0.480169			0.271842
1740		1.27495			0.977475			0.506779
1741		0.585781			0.786902			0.244226
1742		0.507936			0.429482			0.117754
1743		0.206831			0.208393			0.0689487
1744		0.355333			0.379556			0.73011
1745		0.287897			0.252977			0.169485
1746		0.781133			0.67688			0.11709
1747		0.232821			0.242615			0.101374
1748		0.214935			0.20796			0.0708568
1749		0.957531			0.68641			0.391526
1750		0.410788			0.413751			0.216893
1751		0.246527			0.366526			0.125997
1752		0.182036			0.166054			0.092246
1753		0.441354			0.404798			0.263941
1754		0.221488			0.272953			0.147274
1755		0.284001			0.26454			0.0998085
1756		0.147676			0.168983			0.082499
1757		0.294865			0.297784			0.0780793
1758		0.196464			0.221832			0.0847338
1759		0.556686			0.552327			0.26745
1760		0.303974			0.280954			0.223325
1761		0.490807			0.511106			0.20854
1762		0.242595			0.239237			0.0707342
1763		0.902513			0.851636			0.28215
1764		0.284109			0.25528			0.0730329
1765		0.167885			0.141036			0.100942
1766		0.489622			0.36246			0.139904
1767		0.430435			0.432613			0.058402
1768		0.445689			0.473031			0.119543
1769		0.389586			0.412133			0.224076
1770		0.451037			0.472093			0.200005
1771		0.39732			0.453478			0.221606
1772		0.364423			0.343049			0.0642022
1773		0.319364			0.359219			0.120362
1774		0.397399			0.490559			0.136622
1775		1.51949			1.62317			0.331282
1776		0.49537			0.460271			0.0776558
1777		0.274577			0.247537			0.034293
1778		0.23136			0.214057			0.126859
1779		0.243739			0.29812			0.298898
1780		0.595096			0.710652			0.184805
1781		0.222555			0.291113			0.0686084
1782		0.328512			0.343408			0.222538
1783		0.515923			0.459043			0.126706
1784		0.471032			0.328534			0.0846191
1785		0.39503			0.439059			0.306992
1786		0.67942			0.547365			0.145365
1787		0.252659			0.260065			0.324023
1788		0.405325			0.318409			0.188841
1789		0.248496			0.236106			0.146942
1790		0.22506			0.307355			0.0671229
1791		0.381183			0.388403			0.672828
1792		0.290688			0.287085			0.107732
1793		0.238591			0.34413			0.11408
1794		0.288805			0.293498			0.239706
1795		0.434165			0.373791			0.185657
1796		0.371181			0.323203			0.10122
1797		0.348308			0.293674			0.17839
1798		0.262318			0.263478			0.148044
1799		0.219252			0.256366			0.129528
1800		0.4371			0.361197			0.211036
1801		0.310006			0.340555			0.0601547
1802		0.377443			0.416542			0.223361
1803		0.400223			0.373117			0.242894
1804		0.715203			0.568965			0.186271
1805		0.310412			0.265132			0.197501
1806		0.184352			0.204149			0.203182
1807		0.217433			0.185922			0.123297
1808		0.199327			0.202853			0.0988215
1809		0.253994			0.251793			0.1044
1810		0.313721			0.250652			0.0766191
1811		0.581245			0.502352			0.13605
1812		0.258442			0.255406			0.113278
1813		0.330691			0.334513			0.224253
1814		0.412263			0.363247			0.098499
1815		0.344227			0.314085			0.0923078
1816		0.331944			0.247162			0.136363
1817		0.287484			0.231279			0.0582233
1818		0.385756			0.42636			0.162547
1819		0.732273			0.632447			0.21197
1820		0.665717			0.671713			0.23794
1821		0.332807			0.319807			0.161839
1822		0.265606			0.322748			0.231228
1823		0.4513			0.574582			0.129631
1824		0.168513			0.144399			0.132408
1825		0.325004			0.470215			0.14319
1826		0.429459			0.411506			0.137952
1827		0.415235			0.404001			0.177905
1828		0.390066			0.369342			0.0700678
1829		0.269954			0.186286			0.3355
1830		0.583695			0.630489			0.125981
1831		0.242945			0.223134			0.122068
1832		0.576781			0.512136			0.358222
1833		0.48781			0.626173			0.332297
1834		0.405996			0.483841			0.0910432
1835		0.352603			0.303593			0.276495
1836		0.424372			0.380275			0.182277
1837		0.296632			0.318725			0.253326
1838		0.331275			0.392309			0.0772606
1839		0.459838			0.566464			0.188444
1840		0.275325			0.226889			0.0594356
1841		0.340486			0.424504			0.276808
1842		0.221706			0.24633			0.134505
1843		0.231492			0.19948			0.128503
1844		0.294639			0.372371			0.105014
1845		0.236511			0.24865			0.0627442
1846		0.227877			0.248092			0.0717133
1847		0.255184			0.195329			0.100889
1848		0.292843			0.316893			0.155842
1849		0.295732			0.318904			0.209343
1850		0.35884			0.282672			0.107332
1851		0.421426			0.555457			0.197726
1852		0.375813			0.330696			0.0832694
1853		0.237768			0.307828			0.118383
1854		0.180753			0.163157			0.142782
1855		0.329773			0.383417			0.0585362
1856		0.279682			0.265963			0.17689
1857		0.394607			0.470345			0.140417
1858		0.170505			0.155347			0.091386
1859		0.487792			0.413116			0.203396
1860		0.229691			0.276257			0.107956
1861		0.240657			0.210645			0.0691889
1862		0.271403			0.366472			0.139896
1863		0.242138			0.235155			0.114117
1864		0.32391			0.295716			0.131692
1865		0.427934			0.505058			0.141193
1866		0.320995			0.350022			0.163663
1867		0.260997			0.275279			0.262942
1868		0.298001			0.356744			0.128132
1869		0.369904			0.391207			0.13804
1870		0.467966			0.428222			0.156284
1871		0.32599			0.326809			0.185919
1872		0.286876			0.21698			0.156664
1873		0.304858			0.268275			0.149104
1874		0.362189			0.329162			0.170659
1875		0.184062			0.157158			0.0868873
1876		0.166548			0.151255			0.207395
1877		0.179006			0.153255			0.0805089
1878		0.206636			0.194871			0.111652
1879		0.28645			0.285848			0.117514
1880		0.224358			0.14369			0.111476
1881		0.234578			0.170776			0.14592
1882		0.293192			0.27886			0.197954
1883		0.350835			0.330965			0.107843
1884		0.243534			0.230387			0.0894487
1885		0.208506			0.199933			0.139156
1886		0.469237			0.389504			0.0750222
1887		0.234231			0.179709			0.0427775
1888		0.294486			0.232701			0.151261
1889		0.264855			0.223671			0.155679
1890		0.196065			0.187562			0.12489
1891		0.26674			0.318394			0.127732
1892		0.25022			0.174336			0.0681117
1893		0.330789			0.286969			0.114032
1894		0.228074			0.196711			0.147629
1895		0.178527			0.167383			0.0908842
1896		0.358396			0.277836			0.0611419
1897		0.294954			0.290003			0.10203
1898		0.26901			0.294273			0.142173
1899		0.22418			0.300025			0.0776683
1900		0.305475			0.283727			0.103481
1901		0.405767			0.391578			0.163495
1902		0.234586			0.204832			0.0856721
1903		0.382885			0.401128			0.149969
1904		0.329442			0.318064			0.173335
1905		0.395976			0.356766			0.165941
1906		0.306771			0.274218			0.0948767
1907		0.561827			0.385514			0.149855
1908		0.569993			0.617098			0.162796
1909		0.378171			0.284113			0.1033
1910		0.372721			0.360585			0.19207
1911		0.233187			0.263222			0.157199
1912		0.284495			0.210028			0.128863
1913		0.197633			0.188876			0.055329
1914		0.237652			0.265914			0.132405
1915		0.221342			0.186243			0.166786
1916		0.415435			0.303068			0.091716
1917		0.208434			0.271406			0.0965058
1918		0.19119			0.171623			0.105968
1919		0.359408			0.362746			0.141706
1920		0.44662			0.674115			0.156353
1921		0.213756			0.195508			0.0684449
1922		0.279058			0.256126			0.0955505
1923		0.243793			0.254532			0.118167
1924		0.215169			0.189103			0.0724039
1925		0.391518			0.326755			0.240971
1926		0.233238			0.313709			0.0948791
1927		0.315305			0.265393			0.100702
1928		0.216061			0.466823			0.0997197
1929		0.225363			0.278487			0.409506
1930		0.18512			0.163016			0.121125
1931		0.190153			0.158201			0.0754708
1932		0.255559			0.214933			0.0653345
1933		0.278394			0.295619			0.147412
1934		0.280681			0.33955			0.156766
1935		0.348725			0.292645			0.238472
1936		0.35519			0.334338			0.187853
1937		0.319302			0.337504			0.12489
1938		0.478144			0.311963			0.135465
1939		0.26416			0.190601			0.137554
1940		0.224434			0.210648			0.0938226
1941		0.37411			0.345514			0.135884
1942		0.409075			0.329285			0.125106
1943		0.290292			0.279707			0.139096
1944		0.337268			0.211461			0.0769395
1945		0.219314			0.258652			0.12228
1946		0.260228			0.275536			0.154653
1947		0.235071			0.285053			0.0752219
1948		0.229723			0.226281			0.112684
1949		0.35996			0.347165			0.156136
1950		0.567567			0.493881			0.0704358
1951		0.274109			0.27015			0.0660527
1952		0.362438			0.368108			0.176527
1953		0.267929			0.226067			0.127714
1954		0.248119			0.213219			0.104278
1955		0.388012			0.379946			0.132817
1956		0.159545			0.129044			0.154447
1957		0.461888			0.387807			0.105086
1958		0.347541			0.270984			0.112035

## Sheet: Figure4A_Whisk&SpontResp_Stats
	Stimulation evoked				Natural Whisking				Spontaneous
	average DeltaF/F				average DeltaF/F				average DeltaF/F
	Younger vs Older				Younger vs Older				Younger vs Older
n (neurons)	1519	1958			1519	1958			1519	1958
p-value	1.19624e-46				1.86663e-61				1.9639e-26
t-stat	14.5579				16.873				10.7269
df	3475				3475				3475
sd	0.1696				0.1827				0.1649
	Effect	CI lower	CI upper		Effect	CI lower	CI upper		Effect	CI lower	CI upper
Cohen's d	0.49765	0.4296	0.56563		0.57679	0.50839	0.6451		0.36669	0.29911	0.43422

## Sheet: 5D_PVdensity_Data
Younger	Layer 2_3	Layer 4	Layer 5_6		Older (Adult)	Layer 2_3	Layer 4	Layer 5_6		Old	Layer 2_3	Layer 4	Layer 5_6
Y	0.0202278	0.0375463	0.0252533		A	0.0255537	0.0569674	0.036718		O	0.0253797	0.0396115	0.0291575
Y	0.0229182	0.0244792	0.0199385		A	0.0213793	0.0371552	0.0239683		O	0.0192647	0.0389525	0.0326532
Y	0.0192729	0.0388178	0.0211558		A	0.0192715	0.0694758	0.0358501		O	0.0136189	0.0281597	0.024875
Y	0.00755708	0.0175175	0.0126703		A	0.0308125	0.0528369	0.0364711		O	0.0233657	0.0498189	0.023395
Y	0.0105797	0.0193791	0.0199278		A	0.0191401	0.0326609	0.0338681		O	0.022353	0.0335563	0.0259472
Y	0.0187568	0.0282722	0.01608		A	0.0353946	0.0379534	0.0367376		O	0.028751	0.0379726	0.0355457
Y	0.00964625	0.0189023	0.0174634		A	0.0427425	0.0555959	0.0278466		O	0.0159442	0.0346281	0.0199529
Y	0.0111848	0.0333988	0.0180355		A	0.0181753	0.0331926	0.0290961		O	0.0212888	0.0311213	0.0226079
Y	0.0114442	0.0198428	0.0210285		A	0.0263725	0.0512616	0.03003
Y	0.0135659	0.0119666	0.0114041		A	0.0190901	0.0444826	0.0317605
Y	0.0109099	0.0169303	0.0115688		A	0.021063	0.0338517	0.034526
Y	0.0176485	0.0363491	0.0249029		A	0.0197622	0.0528426	0.0244245
Y	0.0184334	0.0316712	0.0267212		A	0.0170545	0.0461346	0.0220941
Y	0.0158062	0.0430678	0.028707
Y	0.0253304	0.0528729	0.0389554
Y	0.0201604	0.0284012	0.034042
Y	0.0247847	0.0417524	0.031287
Median	0.0176485	0.0284012	0.0210285			0.021063	0.0461346	0.0317605			0.0218209	0.0363003	0.0254111

## Sheet: 5D_PVdensity_Statistics
2-way anova, constrained (Type III) sums of squares.
intensity ~ 1 + ageType*layerType
	SumOfSquares	DF	MeanSquares	F	pValue
ageType	0.0027918	2	0.0013959	21.679	1.3137e-08
layerType	0.0050805	2	0.0025402	39.452	1.665e-13
ageType:layerType	0.00038062	4	9.5156e-05	1.4779	0.21417
Error	0.0067607	105	6.4388e-05
Total	0.015372	113
Tukey-Kramer Multiple Comparisons tests
				Mean Differecnce	MeanDifferenceLower	MeanDifferenceUpper	pValue
Y	2_3	A	2_3	-0.00792691	-0.0172913	0.00143751	0.167388
Y	2_3	O	2_3	-0.00487943	-0.0157767	0.00601781	0.88835
Y	2_3	Y	4	-0.0131141	-0.0218319	-0.00439633	0.00020501
Y	2_3	A	4	-0.0301269	-0.0394913	-0.0207624	5.81297e-16
Y	2_3	O	4	-0.0203613	-0.0312586	-0.00946407	1.45033e-06
Y	2_3	Y	5	-0.00593614	-0.0146539	0.00278166	0.441353
Y	2_3	A	5	-0.0146638	-0.0240282	-0.00529935	9.28903e-05
Y	2_3	O	5	-0.0104005	-0.0212977	0.000496756	0.0736116
A	2_3	O	2_3	0.00304747	-0.00837366	0.0144686	0.995115
A	2_3	Y	4	-0.00518722	-0.0145516	0.0041772	0.711328
A	2_3	A	4	-0.0222	-0.0321691	-0.0122308	6.67226e-09
A	2_3	O	4	-0.0124344	-0.0238555	-0.00101327	0.0221519
A	2_3	Y	5	0.00199077	-0.00737364	0.0113552	0.999014
A	2_3	A	5	-0.00673686	-0.016706	0.00323232	0.452073
A	2_3	O	5	-0.00247358	-0.0138947	0.00894755	0.998872
O	2_3	Y	4	-0.00823469	-0.0191319	0.00266255	0.298501
O	2_3	A	4	-0.0252474	-0.0366686	-0.0138263	8.59104e-09
O	2_3	O	4	-0.0154819	-0.0281901	-0.00277362	0.00592181
O	2_3	Y	5	-0.0010567	-0.0119539	0.00984055	0.999997
O	2_3	A	5	-0.00978433	-0.0212055	0.0016368	0.155821
O	2_3	O	5	-0.00552106	-0.0182293	0.00718721	0.904305
Y	4	A	4	-0.0170127	-0.0263771	-0.00764831	3.03937e-06
Y	4	O	4	-0.00724718	-0.0181444	0.00365006	0.474628
Y	4	Y	5	0.00717799	-0.0015398	0.0158958	0.195945
Y	4	A	5	-0.00154964	-0.0109141	0.00781478	0.999845
Y	4	O	5	0.00271364	-0.00818361	0.0136109	0.996966
A	4	O	4	0.00976555	-0.00165559	0.0211867	0.157646
A	4	Y	5	0.0241907	0.0148263	0.0335551	2.25465e-11
A	4	A	5	0.0154631	0.00549391	0.0254323	0.000112582
A	4	O	5	0.0197264	0.00830524	0.0311475	1.06554e-05
O	4	Y	5	0.0144252	0.00352793	0.0253224	0.00182897
O	4	A	5	0.00569755	-0.00572359	0.0171187	0.813365
O	4	O	5	0.00996082	-0.00274744	0.0226691	0.252469
Y	5	A	5	-0.00872763	-0.018092	0.000636784	0.0882896
Y	5	O	5	-0.00446435	-0.0153616	0.00643289	0.929946
A	5	O	5	0.00426328	-0.00715786	0.0156844	0.958549

## Sheet: 5D_PVdepth_RawData
	PV cell depth (normalized 0-1)	Young																		Older (Adult)														Old
		Mouse																		Mouse														Mouse
	NormalizedCorticalDepth	1	2	3	4	5	6	7	8	9	10	11	12	13	14	15	16	17		1	2	3	4	5	6	7	8	9	10	11	12	13		1	2	3	4	5	6	7	8
		0.0652445	0.0554463	0.0728849	0.0940968	0.0633866	0.0787273	0.0861407	0.0409978	0.0635367	0.047447	0.042811	0.00583396	0.0877296	0.0736716	0.0389598	0.0537083	0.0612852		0.0825409	0.0287104	0.130581	0.0483495	0.0831892	0.0374168	0.00464785	0.108315	0.0777351	0.111414	0.0570187	0.00847517	0.00832136		0.0151516	0.0565112	0.0303693	0.0604178	0.0713658	0.0833117	0.0473604	0.0936265
		0.0967589	0.0750907	0.078496	0.0976163	0.0792369	0.0880406	0.118249	0.083671	0.0899079	0.0556209	0.0823054	0.0197457	0.0935268	0.0984517	0.0607211	0.0642694	0.069685		0.0819806	0.0633668	0.140662	0.0525517	0.0838676	0.0694689	0.00728588	0.112691	0.0890041	0.118229	0.0878588	0.0205395	0.0568306		0.0794983	0.0901765	0.0618991	0.0922278	0.0869495	0.0902708	0.102692	0.0920992
		0.102074	0.0795692	0.0918183	0.0989127	0.0826207	0.102115	0.146688	0.0849976	0.106623	0.0892676	0.0824729	0.0417101	0.097358	0.100561	0.0586615	0.0670233	0.0740722		0.10242	0.071172	0.146453	0.0711054	0.0872041	0.0713581	0.020656	0.115394	0.101074	0.120609	0.0947044	0.0160212	0.0748822		0.0971573	0.0941763	0.0915183	0.119694	0.0924334	0.0945189	0.105648	0.0933971
		0.110193	0.0793564	0.0952327	0.103081	0.0980023	0.104639	0.151793	0.108596	0.124856	0.103282	0.103796	0.0750762	0.100784	0.102696	0.082709	0.074284	0.0812774		0.114058	0.0744144	0.151293	0.0727066	0.0900148	0.0774369	0.0438288	0.113663	0.0997598	0.128638	0.0997225	0.0169248	0.0815795		0.109765	0.0947185	0.102819	0.130878	0.0942932	0.103196	0.109328	0.10798
		0.120729	0.10511	0.102874	0.105018	0.10361	0.117965	0.162959	0.108053	0.133331	0.114336	0.113914	0.0888011	0.108333	0.106124	0.077511	0.093643	0.0850657		0.117792	0.0946013	0.164596	0.080196	0.0914698	0.0862415	0.0973084	0.115793	0.104277	0.132442	0.107785	0.0219488	0.0817575		0.119537	0.110651	0.108137	0.131407	0.0965067	0.107336	0.116656	0.111461
		0.124788	0.100678	0.101849	0.126502	0.10684	0.117243	0.211	0.109928	0.1357	0.112686	0.117146	0.0947339	0.107097	0.119935	0.0841133	0.105067	0.108558		0.120763	0.0948098	0.171618	0.0854558	0.0916917	0.0883715	0.0943735	0.129366	0.107144	0.141288	0.109845	0.0597543	0.0960272		0.120266	0.1116	0.119365	0.132202	0.10105	0.120023	0.124196	0.115793
		0.124306	0.105629	0.113179	0.137595	0.112019	0.155458	0.289975	0.114139	0.150342	0.122393	0.126887	0.100965	0.115244	0.123776	0.0920498	0.105916	0.117176		0.121828	0.112103	0.168225	0.0938202	0.101303	0.0986454	0.102202	0.130488	0.108126	0.149961	0.116864	0.074522	0.113333		0.130298	0.112759	0.121334	0.138173	0.105345	0.126192	0.130495	0.116313
		0.126665	0.104286	0.115363	0.141013	0.112201	0.159914	0.295428	0.14533	0.159682	0.128797	0.127294	0.118497	0.119853	0.127924	0.0823766	0.107708	0.116595		0.124426	0.111377	0.170336	0.0907492	0.110299	0.103598	0.104857	0.134537	0.120421	0.153377	0.126326	0.0755039	0.122195		0.135686	0.114294	0.125922	0.146219	0.109653	0.12702	0.130464	0.122895
		0.12763	0.108275	0.116571	0.144623	0.121641	0.16587	0.313771	0.161138	0.165772	0.131326	0.131688	0.131342	0.127474	0.139024	0.0880622	0.116891	0.116022		0.128934	0.117876	0.176306	0.0999945	0.123139	0.105023	0.111168	0.142158	0.119291	0.168531	0.136476	0.0917961	0.12927		0.140228	0.116301	0.125947	0.143479	0.119904	0.133652	0.131668	0.125874
		0.136398	0.109062	0.117457	0.142634	0.125537	0.166803	0.339772	0.186743	0.181454	0.152498	0.144245	0.133573	0.148025	0.147167	0.106853	0.121246	0.120888		0.128465	0.121336	0.185726	0.10525	0.128352	0.105599	0.125971	0.144761	0.122501	0.165667	0.148076	0.0924238	0.130269		0.14347	0.132019	0.134795	0.153104	0.120626	0.136162	0.136372	0.130054
		0.145713	0.111675	0.130061	0.154846	0.134987	0.17637	0.338368	0.191398	0.188234	0.155142	0.160305	0.135504	0.147824	0.145629	0.106066	0.138895	0.12495		0.130081	0.126122	0.182883	0.107097	0.131316	0.114946	0.124754	0.14525	0.13899	0.168302	0.148722	0.0949013	0.131703		0.146057	0.142404	0.142767	0.153087	0.118426	0.139566	0.138136	0.127365
		0.146413	0.113698	0.137709	0.156249	0.139647	0.181422	0.346287	0.197972	0.194997	0.163257	0.161452	0.141646	0.167512	0.155572	0.108949	0.153744	0.129087		0.136143	0.127409	0.187251	0.112263	0.136878	0.117688	0.13192	0.150483	0.138386	0.173581	0.152884	0.100546	0.132732		0.154536	0.137121	0.143733	0.153671	0.123143	0.148378	0.146569	0.132653
		0.154918	0.127313	0.140227	0.168154	0.152504	0.182059	0.374418	0.202424	0.210669	0.176803	0.163814	0.149882	0.166415	0.159866	0.110799	0.154966	0.13635		0.140498	0.13579	0.203152	0.121535	0.144193	0.119381	0.128656	0.15295	0.147672	0.173001	0.153762	0.103816	0.176748		0.154304	0.153457	0.145976	0.163889	0.123813	0.148475	0.153514	0.147135
		0.152356	0.131057	0.147215	0.172035	0.160769	0.182735	0.377439	0.205768	0.209091	0.188399	0.180798	0.182565	0.168806	0.166819	0.123499	0.156504	0.141916		0.146278	0.138829	0.212599	0.120226	0.158643	0.120403	0.131725	0.165191	0.164942	0.187493	0.15555	0.109666	0.173905		0.15823	0.157382	0.145887	0.171343	0.127707	0.149747	0.168352	0.145819
		0.15505	0.146071	0.153246	0.175963	0.158052	0.195233	0.378553	0.205277	0.208615	0.195375	0.184979	0.183781	0.17462	0.168725	0.130545	0.16241	0.141219		0.149065	0.141	0.219846	0.12807	0.168562	0.123499	0.135891	0.17234	0.167344	0.188993	0.158447	0.113495	0.179433		0.172114	0.158285	0.15339	0.177818	0.132933	0.155909	0.169201	0.149456
		0.158225	0.157145	0.151837	0.180994	0.182281	0.197026	0.384297	0.207754	0.219575	0.195573	0.183128	0.186647	0.17685	0.170341	0.135655	0.166953	0.145293		0.150851	0.144277	0.227857	0.130891	0.171185	0.122927	0.146542	0.173937	0.168258	0.189315	0.162255	0.11465	0.189261		0.171509	0.166094	0.176116	0.177918	0.135409	0.162158	0.172487	0.153719
		0.158956	0.163924	0.163137	0.182673	0.184723	0.207725	0.395184	0.218588	0.219887	0.195948	0.184663	0.190417	0.185568	0.175233	0.141609	0.176191	0.146433		0.155736	0.149135	0.223756	0.139196	0.173822	0.134481	0.149927	0.176635	0.173265	0.196036	0.177422	0.116023	0.186203		0.173797	0.170649	0.173723	0.177837	0.142112	0.164747	0.174987	0.158482
		0.160313	0.168316	0.17178	0.186366	0.20075	0.214124	0.404243	0.243374	0.218484	0.200088	0.184646	0.192704	0.186623	0.176181	0.149605	0.179409	0.148978		0.159634	0.149627	0.229769	0.146729	0.195888	0.136346	0.161936	0.179654	0.172097	0.191933	0.174542	0.119198	0.216388		0.174096	0.182509	0.175651	0.187709	0.145886	0.16419	0.217416	0.169212
		0.168216	0.169763	0.179437	0.188183	0.202519	0.222532	0.410495	0.242619	0.227486	0.200721	0.190715	0.19777	0.191118	0.18412	0.148896	0.179108	0.15087		0.159388	0.149753	0.231508	0.152032	0.209777	0.139504	0.160568	0.181403	0.176701	0.196395	0.179287	0.125355	0.226274		0.178848	0.178498	0.19382	0.192637	0.15385	0.172689	0.215597	0.174976
		0.167098	0.18091	0.180536	0.19058	0.207616	0.228034	0.412965	0.250453	0.244036	0.212172	0.195939	0.224351	0.187562	0.190118	0.155027	0.18491	0.154913		0.16329	0.154843	0.235779	0.157476	0.20839	0.13719	0.167759	0.182448	0.179165	0.230479	0.187646	0.142112	0.226954		0.188775	0.180725	0.188672	0.206378	0.160831	0.174817	0.234893	0.174968
		0.177458	0.191423	0.180501	0.190907	0.215808	0.222816	0.420329	0.266989	0.25498	0.23011	0.209238	0.230539	0.198615	0.191352	0.166307	0.190513	0.158457		0.171795	0.173648	0.242817	0.161354	0.209852	0.148239	0.163897	0.185775	0.181899	0.233882	0.191012	0.149241	0.228633		0.189389	0.18378	0.190408	0.210375	0.167252	0.179006	0.242879	0.176051
		0.178494	0.194905	0.190071	0.194758	0.219678	0.228962	0.424248	0.269239	0.276492	0.227949	0.216348	0.245034	0.196184	0.19501	0.170422	0.193348	0.163393		0.177054	0.174216	0.253374	0.168052	0.219218	0.165861	0.181164	0.193446	0.184567	0.243429	0.192176	0.151679	0.231109		0.189091	0.190183	0.195975	0.213614	0.18235	0.183394	0.244356	0.184801
		0.183334	0.198485	0.186846	0.195107	0.231091	0.233857	0.429283	0.275973	0.276946	0.233663	0.222967	0.264638	0.199025	0.197572	0.182334	0.196178	0.170629		0.176181	0.18197	0.25954	0.170127	0.224493	0.164432	0.181644	0.197824	0.189024	0.252186	0.192751	0.153022	0.239097		0.198996	0.191473	0.205868	0.216719	0.181931	0.197551	0.24598	0.203578
		0.184169	0.219941	0.20946	0.202946	0.236051	0.235726	0.429653	0.283649	0.281624	0.240277	0.234762	0.270901	0.203258	0.208401	0.184301	0.207913	0.167898		0.180375	0.186512	0.266248	0.177233	0.225833	0.168816	0.188716	0.200769	0.191957	0.257156	0.205341	0.158527	0.239926		0.200148	0.200236	0.205958	0.223464	0.200046	0.201021	0.253236	0.201754
		0.18359	0.218434	0.216612	0.207311	0.23901	0.242392	0.440882	0.294775	0.287184	0.242435	0.260332	0.275243	0.209711	0.207054	0.190526	0.216975	0.170445		0.191044	0.188155	0.270331	0.186911	0.2325	0.17525	0.19504	0.208165	0.193791	0.262131	0.204173	0.163631	0.247712		0.205121	0.221214	0.221128	0.222541	0.20042	0.223234	0.257947	0.214661
		0.188021	0.224812	0.212973	0.210002	0.242739	0.244325	0.445385	0.301613	0.297267	0.246252	0.271108	0.276051	0.220863	0.209857	0.194782	0.230544	0.172595		0.191088	0.205158	0.268423	0.184911	0.23256	0.174892	0.195588	0.227072	0.204126	0.27098	0.205235	0.191277	0.246028		0.205176	0.225677	0.229907	0.223574	0.203018	0.220726	0.267035	0.221308
		0.189692	0.223341	0.223784	0.212917	0.253065	0.259788	0.455608	0.309946	0.28842	0.249189	0.280052	0.279757	0.220184	0.219771	0.201604	0.227339	0.172977		0.193482	0.212849	0.273128	0.190195	0.238398	0.17975	0.195261	0.234719	0.206993	0.272421	0.21199	0.215095	0.259442		0.206084	0.234589	0.242043	0.228478	0.224367	0.223303	0.275441	0.2219
		0.191175	0.232688	0.229557	0.229454	0.255248	0.258969	0.459828	0.310609	0.292841	0.258961	0.302603	0.290853	0.226317	0.223215	0.197246	0.23642	0.180229		0.197138	0.223067	0.275268	0.202386	0.248146	0.183951	0.192591	0.241852	0.218209	0.280072	0.226838	0.216901	0.254793		0.211008	0.23942	0.24173	0.226211	0.223596	0.226776	0.273666	0.236046
		0.192558	0.234106	0.23202	0.232009	0.260885	0.265384	0.459168	0.314984	0.296973	0.272051	0.307561	0.296061	0.237424	0.228513	0.207821	0.231836	0.178935		0.206567	0.228029	0.278347	0.208685	0.252956	0.182387	0.21839	0.246955	0.21489	0.28228	0.232608	0.215241	0.256507		0.211892	0.245485	0.241921	0.228596	0.231202	0.230394	0.289308	0.240403
		0.200812	0.231686	0.229256	0.23538	0.267549	0.268872	0.468634	0.324885	0.30206	0.272077	0.310154	0.294232	0.24555	0.232982	0.208942	0.251844	0.19885		0.20682	0.231811	0.287008	0.204634	0.264894	0.187258	0.220865	0.248931	0.219862	0.28277	0.232608	0.221363	0.264385		0.223917	0.255426	0.242789	0.234868	0.251034	0.231571	0.291201	0.247344
		0.20023	0.244787	0.229368	0.244648	0.28457	0.266442	0.487344	0.322954	0.306876	0.288568	0.312011	0.299024	0.267605	0.238263	0.216997	0.256948	0.215695		0.206483	0.233487	0.292028	0.20853	0.266328	0.181859	0.22623	0.256273	0.217719	0.282853	0.250102	0.223181	0.264391		0.229446	0.25366	0.242473	0.237965	0.248841	0.246465	0.286234	0.252527
		0.208214	0.246318	0.234611	0.245352	0.291245	0.293882	0.490919	0.324839	0.308112	0.311911	0.313502	0.298147	0.263032	0.252689	0.217116	0.266063	0.221821		0.208197	0.238374	0.300299	0.214684	0.268342	0.194432	0.240952	0.251797	0.219475	0.285237	0.250646	0.228624	0.265285		0.233972	0.255784	0.246155	0.238167	0.254697	0.247124	0.290944	0.255638
		0.208754	0.248111	0.241208	0.250119	0.300057	0.289359	0.49749	0.329939	0.311456	0.317716	0.348529	0.300936	0.262289	0.253461	0.220095	0.280171	0.224626		0.20721	0.25203	0.304708	0.219349	0.272476	0.207441	0.238137	0.269979	0.226834	0.296171	0.254929	0.22992	0.270591		0.229773	0.253014	0.256119	0.241736	0.261277	0.250854	0.292384	0.25684
		0.212072	0.248873	0.241463	0.263639	0.302082	0.297786	0.504225	0.329209	0.312618	0.332877	0.355895	0.299986	0.272249	0.264061	0.218348	0.279271	0.232347		0.211505	0.256137	0.306115	0.225272	0.285998	0.219485	0.238037	0.271365	0.226235	0.296992	0.25992	0.236057	0.269206		0.231863	0.271846	0.259672	0.240866	0.278878	0.265895	0.299972	0.270131
		0.209176	0.249333	0.24417	0.273141	0.304135	0.304334	0.503956	0.3335	0.321281	0.336013	0.353838	0.301961	0.280559	0.262392	0.225881	0.286718	0.246932		0.21702	0.256162	0.306179	0.226	0.287326	0.218356	0.238889	0.275756	0.230465	0.299161	0.273387	0.243625	0.271771		0.236251	0.286953	0.26711	0.249525	0.290112	0.265655	0.301819	0.270074
		0.215514	0.251737	0.244962	0.277842	0.30891	0.304383	0.507668	0.334834	0.317474	0.348565	0.361001	0.302886	0.284684	0.26568	0.221931	0.29817	0.245934		0.216402	0.259898	0.319422	0.227772	0.291189	0.221643	0.24321	0.284624	0.237298	0.302347	0.280061	0.247971	0.279297		0.239944	0.300521	0.271024	0.248871	0.290439	0.27304	0.306709	0.274533
		0.219938	0.264464	0.248485	0.282342	0.308934	0.313705	0.513679	0.344269	0.321772	0.358008	0.376296	0.312738	0.287102	0.279674	0.23054	0.302608	0.252479		0.220171	0.263322	0.329376	0.234875	0.294521	0.232588	0.242449	0.281889	0.240985	0.305089	0.293052	0.25393	0.283409		0.238904	0.303897	0.270154	0.253815	0.291489	0.276248	0.308695	0.284909
		0.241676	0.265045	0.247224	0.281091	0.315451	0.313522	0.516721	0.339209	0.322079	0.364925	0.374068	0.311015	0.316367	0.281497	0.238524	0.303761	0.267979		0.226543	0.266314	0.326257	0.246268	0.291463	0.239836	0.243798	0.287797	0.243964	0.305504	0.291395	0.264344	0.289669		0.259461	0.311714	0.280058	0.259633	0.296957	0.275107	0.314997	0.287883
		0.241571	0.270906	0.266686	0.289443	0.327565	0.319921	0.514499	0.347438	0.334603	0.37661	0.376691	0.313949	0.315668	0.283086	0.240691	0.311962	0.274286		0.235764	0.269541	0.332231	0.252223	0.2954	0.241825	0.243164	0.290327	0.247398	0.314278	0.299255	0.270495	0.302508		0.261517	0.319892	0.292875	0.256222	0.305579	0.284791	0.320225	0.294171
		0.249254	0.273563	0.269957	0.29468	0.331338	0.319119	0.527946	0.352588	0.33766	0.37963	0.377414	0.31698	0.323734	0.283596	0.243023	0.313712	0.288652		0.244328	0.27009	0.329855	0.253949	0.29636	0.244211	0.263296	0.294152	0.255662	0.311088	0.310708	0.274086	0.318831		0.261475	0.319448	0.29551	0.259693	0.308495	0.291923	0.325731	0.302252
		0.251625	0.271062	0.278025	0.294659	0.334264	0.326772	0.531492	0.351059	0.334517	0.38672	0.38533	0.321714	0.322787	0.296972	0.251994	0.315371	0.300647		0.25183	0.272207	0.33728	0.25885	0.297392	0.24902	0.275402	0.295377	0.258265	0.316797	0.312688	0.279437	0.326939		0.269223	0.320614	0.298211	0.265801	0.320475	0.292953	0.325187	0.302138
		0.250545	0.27785	0.282261	0.302186	0.337052	0.349007	0.536372	0.356664	0.338913	0.402021	0.399317	0.329074	0.324816	0.303159	0.261054	0.317348	0.297507		0.257697	0.277113	0.334319	0.264628	0.30058	0.251799	0.270947	0.298306	0.258355	0.317475	0.314053	0.286357	0.328303		0.273914	0.322161	0.30444	0.271783	0.324828	0.291435	0.326109	0.305606
		0.255303	0.282722	0.282357	0.302323	0.335384	0.359709	0.554685	0.359278	0.348317	0.403167	0.403823	0.332757	0.331893	0.305929	0.267965	0.32144	0.30865		0.271032	0.279548	0.336121	0.272403	0.304079	0.248755	0.275597	0.301812	0.261155	0.320176	0.318816	0.288076	0.32899		0.271368	0.336206	0.307421	0.274778	0.330334	0.303079	0.329423	0.307435
		0.256446	0.282269	0.298339	0.305887	0.352106	0.357717	0.557239	0.365149	0.348645	0.414887	0.403207	0.339258	0.342625	0.316171	0.271716	0.321797	0.306223		0.284001	0.281897	0.338035	0.273137	0.30903	0.277635	0.280732	0.307526	0.273526	0.328577	0.325713	0.288655	0.333787		0.27152	0.338256	0.322122	0.27721	0.331878	0.300208	0.325773	0.30955
		0.263635	0.288012	0.299893	0.307935	0.350451	0.376218	0.560773	0.366778	0.357901	0.431719	0.41057	0.345702	0.35094	0.316	0.276085	0.323958	0.311617		0.285839	0.282985	0.341998	0.286143	0.312053	0.284984	0.292438	0.313126	0.27854	0.330809	0.325314	0.294694	0.338685		0.276784	0.345927	0.327032	0.285446	0.34926	0.304911	0.330741	0.310013
		0.26016	0.294925	0.300734	0.312764	0.36019	0.37564	0.560501	0.366313	0.361271	0.433189	0.420194	0.342509	0.347981	0.313749	0.277322	0.329956	0.317507		0.286353	0.296831	0.34522	0.291491	0.313388	0.286149	0.289157	0.312292	0.275958	0.337368	0.338719	0.294793	0.342179		0.280225	0.344149	0.328814	0.283023	0.349919	0.319484	0.333322	0.316046
		0.268025	0.295654	0.301236	0.315925	0.362745	0.377546	0.567579	0.374356	0.365199	0.438542	0.433493	0.347471	0.355467	0.322967	0.284978	0.32901	0.321742		0.286018	0.303456	0.343367	0.296298	0.327768	0.288317	0.291599	0.31486	0.281321	0.342805	0.346648	0.299079	0.340357		0.302996	0.347188	0.335139	0.291365	0.354741	0.322786	0.334471	0.322847
		0.268943	0.299107	0.305619	0.320808	0.365492	0.384236	0.576912	0.378623	0.366657	0.436728	0.444579	0.352252	0.353863	0.321747	0.285802	0.333192	0.317358		0.294627	0.319522	0.345309	0.299656	0.328666	0.295184	0.29248	0.330859	0.28293	0.340443	0.347606	0.301349	0.343999		0.303786	0.361687	0.332374	0.298594	0.35388	0.335554	0.340747	0.327144
		0.27186	0.301932	0.311065	0.32374	0.377203	0.38592	0.583809	0.37983	0.380085	0.451536	0.448528	0.358485	0.355911	0.338181	0.293246	0.337686	0.321005		0.296097	0.324887	0.346987	0.302401	0.336484	0.29667	0.30496	0.330904	0.284185	0.348735	0.352107	0.316903	0.345081		0.307915	0.362741	0.346347	0.299906	0.35376	0.337663	0.350778	0.327801
		0.28101	0.303119	0.312108	0.32618	0.385808	0.387423	0.583908	0.390424	0.387593	0.454406	0.462699	0.365373	0.359298	0.343426	0.291092	0.337854	0.321867		0.30034	0.329127	0.350344	0.309465	0.337044	0.302559	0.302823	0.335309	0.288408	0.348518	0.351809	0.315202	0.342716		0.314427	0.369868	0.349498	0.302965	0.365512	0.360429	0.354655	0.326405
		0.281709	0.303987	0.316711	0.330213	0.386317	0.387321	0.586136	0.390696	0.384881	0.456696	0.468391	0.360884	0.358365	0.34332	0.29491	0.33714	0.331079		0.304751	0.328598	0.353231	0.313393	0.340371	0.303088	0.31657	0.341903	0.287745	0.351396	0.361985	0.316639	0.343378		0.314902	0.364194	0.351191	0.305281	0.371868	0.366909	0.35398	0.338162
		0.289833	0.309354	0.319485	0.332514	0.392276	0.399603	0.590591	0.388817	0.392504	0.459559	0.476019	0.36925	0.364737	0.351097	0.296475	0.357701	0.326923		0.310788	0.332894	0.353953	0.313717	0.351617	0.307194	0.314124	0.348142	0.297762	0.368684	0.363229	0.319212	0.352307		0.322853	0.372793	0.350188	0.311243	0.389157	0.378369	0.361521	0.336271
		0.295098	0.30691	0.319096	0.340452	0.394087	0.401368	0.594341	0.398515	0.393848	0.465126	0.476236	0.371075	0.377205	0.35377	0.307163	0.362521	0.330978		0.321466	0.334693	0.362578	0.315592	0.35301	0.309324	0.318241	0.361618	0.305391	0.366992	0.376402	0.329645	0.353739		0.323963	0.37129	0.354654	0.316045	0.390423	0.392957	0.370448	0.342031
		0.298712	0.314296	0.326771	0.343699	0.396587	0.407599	0.594429	0.405649	0.396547	0.471955	0.483168	0.376723	0.379618	0.357582	0.310038	0.365808	0.327632		0.324955	0.340321	0.363774	0.319646	0.35288	0.308831	0.322053	0.359297	0.304067	0.366291	0.380583	0.332794	0.352038		0.326749	0.369596	0.353322	0.319194	0.398398	0.403823	0.375099	0.342802
		0.29951	0.317211	0.328415	0.346796	0.403363	0.405379	0.596102	0.410257	0.399319	0.474647	0.485867	0.384399	0.389414	0.361825	0.31395	0.36295	0.338239		0.324013	0.35343	0.378041	0.319609	0.361914	0.318097	0.332649	0.3618	0.311878	0.371091	0.384889	0.338696	0.364623		0.335957	0.369913	0.355437	0.322903	0.400494	0.408927	0.374423	0.348286
		0.313794	0.325562	0.334186	0.346352	0.409303	0.405355	0.603015	0.414266	0.407846	0.48514	0.487852	0.392214	0.392284	0.359566	0.317629	0.371803	0.333865		0.336726	0.35599	0.378542	0.319417	0.359165	0.320727	0.337062	0.366735	0.319909	0.383977	0.386552	0.338931	0.370239		0.34162	0.37813	0.358192	0.328264	0.412254	0.412857	0.379627	0.354045
		0.316391	0.327808	0.330149	0.350371	0.413927	0.405843	0.616374	0.414117	0.408383	0.488277	0.496184	0.390448	0.407655	0.366823	0.316276	0.376902	0.343296		0.34052	0.353885	0.377989	0.325934	0.364932	0.324719	0.331106	0.376028	0.32341	0.384976	0.393608	0.344672	0.37129		0.341666	0.381793	0.360714	0.324874	0.409296	0.413095	0.379548	0.35478
		0.327502	0.339455	0.335201	0.349243	0.415068	0.409702	0.622436	0.415771	0.415082	0.500259	0.497012	0.397743	0.408954	0.364872	0.32645	0.386687	0.347671		0.340362	0.356693	0.378846	0.327075	0.360767	0.320057	0.346036	0.383767	0.325397	0.384201	0.393024	0.346481	0.376608		0.348009	0.391872	0.359499	0.328194	0.41452	0.412725	0.381277	0.364494
		0.328331	0.353589	0.334961	0.351438	0.419972	0.418123	0.625369	0.416106	0.411888	0.501628	0.53115	0.396317	0.414359	0.370894	0.323162	0.390434	0.344937		0.340949	0.359076	0.382225	0.326576	0.364761	0.336242	0.339845	0.387782	0.332979	0.387255	0.396609	0.343275	0.37382		0.352758	0.397518	0.364525	0.334107	0.411166	0.414085	0.380602	0.367491
		0.325585	0.35833	0.341422	0.359439	0.423495	0.419384	0.624941	0.417722	0.415758	0.506217	0.532467	0.397269	0.412997	0.374335	0.323607	0.39585	0.347566		0.347157	0.36191	0.386607	0.33573	0.364411	0.342186	0.346771	0.388589	0.335103	0.393919	0.398918	0.347973	0.384237		0.354972	0.39879	0.368133	0.336971	0.414168	0.417424	0.389223	0.375798
		0.340875	0.355226	0.342986	0.363545	0.424353	0.422685	0.62929	0.418867	0.418181	0.505724	0.545144	0.409408	0.418483	0.37915	0.322314	0.395658	0.355052		0.348184	0.362548	0.386108	0.338986	0.362292	0.345597	0.347564	0.388071	0.334801	0.404873	0.40238	0.349352	0.382334		0.36219	0.397152	0.369212	0.336535	0.415713	0.416921	0.393114	0.374924
		0.337973	0.356828	0.348326	0.36516	0.425935	0.427863	0.643957	0.422414	0.429963	0.517208	0.547552	0.409936	0.416049	0.382081	0.331308	0.404546	0.360904		0.349177	0.362794	0.392271	0.348867	0.36696	0.348086	0.350424	0.390704	0.336749	0.409122	0.402274	0.353382	0.380829		0.360738	0.40325	0.370675	0.339167	0.423811	0.420873	0.397753	0.379446
		0.338557	0.358621	0.347748	0.364285	0.427035	0.430231	0.657734	0.426067	0.432047	0.52045	0.550604	0.416098	0.421664	0.38362	0.330839	0.4051	0.367133		0.351763	0.367023	0.399095	0.351105	0.378042	0.350044	0.355762	0.400372	0.339424	0.408968	0.404128	0.352957	0.39251		0.36637	0.405474	0.374856	0.348817	0.424278	0.425777	0.399424	0.383976
		0.34393	0.357772	0.350764	0.371142	0.432653	0.43222	0.662326	0.425226	0.431987	0.529184	0.553186	0.420876	0.426737	0.387645	0.340526	0.406496	0.366448		0.357888	0.368002	0.39888	0.349678	0.372689	0.355335	0.356772	0.401046	0.338636	0.413976	0.407837	0.353886	0.402578		0.376214	0.40968	0.379724	0.35134	0.42801	0.426324	0.402605	0.384654
		0.345518	0.36115	0.348197	0.373065	0.441774	0.439592	0.662956	0.425038	0.435684	0.537012	0.550831	0.423372	0.434219	0.389139	0.34885	0.410977	0.365136		0.359491	0.370918	0.402554	0.361843	0.375463	0.357477	0.361741	0.40249	0.340778	0.416937	0.413864	0.355039	0.398987		0.377075	0.413724	0.378134	0.3542	0.429357	0.426871	0.404185	0.38468
		0.350349	0.383165	0.35213	0.374047	0.442224	0.441942	0.661213	0.428898	0.436047	0.53577	0.559997	0.424118	0.434326	0.389378	0.35303	0.413673	0.366766		0.358592	0.375942	0.404449	0.363597	0.382299	0.364744	0.367329	0.401748	0.340662	0.414666	0.414613	0.364827	0.402335		0.378961	0.416907	0.383191	0.354055	0.430191	0.429036	0.40817	0.386334
		0.351669	0.395426	0.357652	0.375506	0.443497	0.444748	0.667123	0.433472	0.437318	0.544377	0.560719	0.423645	0.441772	0.392637	0.352667	0.415781	0.371028		0.358687	0.376736	0.411035	0.366154	0.382678	0.372836	0.369717	0.404375	0.347964	0.417955	0.422841	0.37603	0.401295		0.396379	0.424019	0.393729	0.356358	0.430293	0.432314	0.409167	0.388603
		0.360398	0.395165	0.360146	0.378698	0.441712	0.451666	0.669117	0.437109	0.437615	0.544915	0.565111	0.426203	0.441339	0.394442	0.357897	0.417413	0.371078		0.361094	0.378343	0.406755	0.36648	0.393316	0.372672	0.368697	0.406092	0.345694	0.416512	0.418672	0.376815	0.399569		0.39983	0.421326	0.40697	0.358433	0.431329	0.432301	0.415503	0.396881
		0.359677	0.395596	0.362632	0.379281	0.456938	0.448165	0.670862	0.440242	0.43975	0.548733	0.57077	0.423681	0.438211	0.398352	0.361362	0.434814	0.37585		0.35895	0.385783	0.410924	0.37674	0.394101	0.389595	0.370056	0.413008	0.352799	0.416534	0.418567	0.377928	0.400346		0.400862	0.419166	0.407502	0.362407	0.429677	0.437503	0.417173	0.39271
		0.36338	0.399311	0.360997	0.380596	0.454219	0.453811	0.674321	0.446055	0.440001	0.556745	0.571921	0.426901	0.440203	0.392328	0.36809	0.440355	0.381978		0.36729	0.390143	0.408251	0.380983	0.396221	0.394424	0.370694	0.411647	0.351996	0.418554	0.424665	0.38041	0.402391		0.400127	0.427492	0.410798	0.362809	0.430634	0.439779	0.426891	0.3961
		0.366409	0.402952	0.36315	0.381513	0.455121	0.455045	0.67964	0.446837	0.444518	0.571984	0.580686	0.430232	0.442053	0.405724	0.367643	0.43924	0.386165		0.368674	0.396762	0.408904	0.381572	0.411002	0.394408	0.384501	0.41275	0.357616	0.420796	0.426401	0.386612	0.402057		0.402052	0.422327	0.413145	0.368247	0.433278	0.442817	0.418609	0.402506
		0.373235	0.407467	0.36114	0.379962	0.462078	0.454329	0.685738	0.454637	0.443024	0.575601	0.579175	0.428844	0.44517	0.407361	0.370577	0.439085	0.395219		0.369209	0.393916	0.41148	0.382425	0.41234	0.389624	0.389302	0.418352	0.357929	0.426721	0.428113	0.386258	0.411036		0.407438	0.427078	0.415828	0.369095	0.441166	0.446158	0.421284	0.401177
		0.371627	0.407132	0.371267	0.382013	0.46266	0.459177	0.695136	0.455265	0.446439	0.592503	0.581704	0.427015	0.444561	0.41754	0.376087	0.43803	0.396414		0.381624	0.394955	0.412366	0.387623	0.413708	0.394765	0.392934	0.424395	0.363917	0.424149	0.425878	0.388861	0.405085		0.407553	0.432144	0.420362	0.370009	0.443066	0.446103	0.420645	0.414511
		0.387664	0.412908	0.375572	0.384106	0.461779	0.464178	0.694722	0.460564	0.449545	0.591036	0.59338	0.426009	0.445947	0.415144	0.379669	0.444741	0.398145		0.377166	0.394887	0.417559	0.387747	0.41486	0.39669	0.396166	0.425339	0.36558	0.423036	0.429827	0.391568	0.410471		0.406893	0.430147	0.429368	0.371592	0.451759	0.449041	0.422969	0.411711
		0.392762	0.421946	0.374472	0.391102	0.464776	0.464074	0.694051	0.462948	0.44991	0.597157	0.601968	0.431156	0.447968	0.418575	0.381238	0.454765	0.403223		0.379371	0.394155	0.41496	0.391292	0.412804	0.406096	0.393235	0.427769	0.363393	0.426109	0.433567	0.392103	0.414344		0.409643	0.432335	0.426965	0.376509	0.456878	0.452758	0.425612	0.418696
		0.38843	0.420657	0.378581	0.385454	0.467813	0.481838	0.698988	0.471801	0.450306	0.60027	0.614102	0.433136	0.454368	0.415914	0.380347	0.458878	0.409295		0.385816	0.404135	0.421823	0.387916	0.415695	0.412796	0.398276	0.428069	0.365902	0.426401	0.43483	0.393605	0.417707		0.414581	0.439827	0.427734	0.379171	0.452364	0.452592	0.426739	0.425337
		0.392116	0.42499	0.377849	0.38939	0.466753	0.484538	0.69859	0.470861	0.449227	0.606069	0.635407	0.437559	0.45866	0.42169	0.38551	0.461202	0.411757		0.387283	0.403761	0.422426	0.390786	0.426326	0.419701	0.396217	0.42903	0.364962	0.427904	0.436643	0.394262	0.419702		0.421089	0.441613	0.428945	0.385997	0.452702	0.456069	0.429322	0.424065
		0.400411	0.434397	0.382315	0.396686	0.468681	0.502279	0.701466	0.474335	0.45093	0.608033	0.637961	0.43287	0.456514	0.435157	0.38552	0.463089	0.413488		0.388186	0.417899	0.418047	0.393692	0.431831	0.422676	0.403868	0.428732	0.37	0.430862	0.438236	0.397387	0.416992		0.418521	0.437725	0.42947	0.381597	0.453146	0.457131	0.427736	0.429171
		0.401007	0.441887	0.394497	0.399358	0.471769	0.519044	0.704094	0.473752	0.455889	0.612356	0.6386	0.439329	0.459463	0.431487	0.397421	0.461896	0.412182		0.386812	0.415206	0.420599	0.395096	0.427437	0.422878	0.402489	0.429282	0.373911	0.428671	0.441944	0.400417	0.420213		0.423476	0.438134	0.43488	0.384164	0.451987	0.462448	0.433149	0.438308
		0.403633	0.444791	0.399129	0.404628	0.475781	0.522301	0.709149	0.476952	0.453445	0.616324	0.639266	0.436793	0.467844	0.437098	0.395442	0.464421	0.414075		0.391262	0.416704	0.418829	0.398468	0.426945	0.425075	0.405886	0.430903	0.372434	0.433403	0.449669	0.399603	0.424311		0.431619	0.442392	0.436183	0.38561	0.460811	0.462088	0.429414	0.439623
		0.402324	0.445133	0.40247	0.407249	0.476635	0.535043	0.713678	0.490527	0.452509	0.634635	0.642874	0.44466	0.468953	0.437758	0.399968	0.473177	0.414198		0.391154	0.416732	0.417522	0.402227	0.432495	0.424122	0.402321	0.434792	0.379352	0.435264	0.447522	0.399329	0.424722		0.430338	0.444414	0.438549	0.389129	0.462749	0.476419	0.438412	0.440862
		0.403983	0.443494	0.400786	0.40931	0.47711	0.546714	0.711733	0.485595	0.458033	0.651332	0.645271	0.444613	0.469608	0.441645	0.403065	0.477986	0.418011		0.394175	0.424134	0.420593	0.40331	0.433566	0.428967	0.417635	0.43362	0.38757	0.433897	0.453545	0.402399	0.423902		0.433643	0.45002	0.438958	0.397598	0.46977	0.478726	0.435932	0.449114
		0.408286	0.446575	0.406247	0.409676	0.486196	0.544837	0.715787	0.495416	0.458858	0.653551	0.649786	0.459152	0.476703	0.440638	0.414055	0.479869	0.42008		0.393343	0.426514	0.424761	0.408238	0.436498	0.429787	0.41727	0.434644	0.388945	0.4402	0.450974	0.413029	0.42387		0.435446	0.451411	0.441431	0.391526	0.470704	0.481676	0.436707	0.444875
		0.404291	0.445596	0.414495	0.410735	0.488555	0.546399	0.719934	0.493984	0.464039	0.653702	0.654465	0.472514	0.484392	0.44243	0.427311	0.481537	0.424179		0.396993	0.433646	0.421827	0.408553	0.439215	0.432239	0.427061	0.44767	0.390184	0.444249	0.452057	0.409905	0.433262		0.436859	0.447114	0.443082	0.396407	0.473581	0.494326	0.437034	0.451757
		0.408172	0.447487	0.416504	0.419744	0.491072	0.547558	0.723666	0.513161	0.467126	0.661529	0.658442	0.475464	0.491647	0.449458	0.423756	0.483919	0.420627		0.397923	0.430255	0.424818	0.415982	0.448295	0.433968	0.425507	0.445408	0.391418	0.438431	0.458595	0.409037	0.434028		0.439156	0.444895	0.447498	0.397493	0.474042	0.495555	0.438945	0.450046
		0.410464	0.447839	0.42248	0.415255	0.491821	0.556903	0.729629	0.511849	0.468876	0.66649	0.659577	0.476941	0.498881	0.448462	0.426334	0.493552	0.43629		0.397641	0.43451	0.432336	0.414079	0.45163	0.439576	0.427427	0.454751	0.389001	0.438801	0.462249	0.413113	0.432922		0.444011	0.447314	0.447861	0.395176	0.480979	0.49573	0.44281	0.453807
		0.416929	0.447987	0.422606	0.415497	0.493949	0.562291	0.731335	0.520771	0.467912	0.67718	0.663785	0.486575	0.497399	0.451041	0.426628	0.494259	0.443091		0.407147	0.432029	0.432587	0.416825	0.451687	0.436598	0.43078	0.457421	0.395805	0.442943	0.466366	0.420446	0.435622		0.443563	0.452478	0.449427	0.400908	0.478534	0.498432	0.452044	0.449255
		0.415663	0.463187	0.422092	0.417515	0.498789	0.557963	0.735738	0.529297	0.470183	0.712382	0.6676	0.495277	0.504209	0.4498	0.427632	0.500686	0.461491		0.411193	0.436285	0.432821	0.417464	0.454292	0.439582	0.432673	0.455952	0.392998	0.445137	0.474574	0.429604	0.435342		0.450047	0.457865	0.454016	0.402929	0.485456	0.502926	0.45282	0.453925
		0.420121	0.460548	0.427502	0.420491	0.500612	0.560473	0.757431	0.533483	0.482536	0.723368	0.673002	0.498932	0.520401	0.45512	0.432403	0.501949	0.463625		0.412623	0.442021	0.433588	0.424273	0.453575	0.438741	0.430388	0.457133	0.398565	0.44676	0.474413	0.427128	0.4399		0.450154	0.45822	0.456911	0.404729	0.485891	0.499945	0.457118	0.4579
		0.418113	0.465977	0.429467	0.428285	0.508106	0.564749	0.759729	0.529375	0.485519	0.722617	0.671281	0.512032	0.530039	0.456798	0.42703	0.507762	0.46115		0.412739	0.440212	0.434706	0.419498	0.461482	0.445683	0.433201	0.458491	0.403971	0.446275	0.478618	0.432734	0.440428		0.449592	0.463587	0.458744	0.405793	0.487937	0.5086	0.459633	0.458704
		0.421786	0.46504	0.431727	0.430748	0.514465	0.573381	0.765617	0.530952	0.493013	0.724642	0.69155	0.513511	0.527681	0.469075	0.430099	0.510135	0.466524		0.415551	0.445522	0.435757	0.423681	0.461893	0.444491	0.434258	0.463528	0.404706	0.446738	0.485195	0.430704	0.442442		0.451348	0.46006	0.455414	0.403543	0.488221	0.517828	0.464634	0.458286
		0.426369	0.472334	0.434463	0.429848	0.51003	0.573924	0.765467	0.537499	0.498347	0.736443	0.697244	0.515673	0.540126	0.473961	0.428724	0.507638	0.47339		0.415067	0.444578	0.43746	0.423606	0.465593	0.445692	0.433568	0.471642	0.407373	0.453414	0.485473	0.431032	0.46467		0.452734	0.46571	0.457387	0.409928	0.490481	0.514247	0.463103	0.459915
		0.425208	0.473303	0.440133	0.427701	0.524292	0.579496	0.771843	0.541272	0.503943	0.735063	0.696737	0.520329	0.542885	0.480317	0.43154	0.512269	0.475261		0.420012	0.445303	0.439109	0.428606	0.470016	0.447477	0.438659	0.471849	0.410949	0.457371	0.488103	0.435175	0.461665		0.455102	0.473188	0.461337	0.410021	0.502466	0.520387	0.469285	0.462173
		0.427347	0.478149	0.43378	0.430777	0.533509	0.591791	0.773578	0.538404	0.502028	0.738132	0.697298	0.522914	0.542787	0.489766	0.438799	0.516062	0.475877		0.4184	0.446732	0.44307	0.425745	0.467258	0.45008	0.435537	0.470792	0.411086	0.459436	0.502435	0.439541	0.462944		0.455238	0.478246	0.462351	0.407932	0.503479	0.527437	0.47356	0.464526
		0.433157	0.480648	0.435984	0.433885	0.532026	0.598258	0.789867	0.544905	0.513804	0.747745	0.719133	0.532014	0.542612	0.490766	0.439494	0.521347	0.478163		0.426685	0.449308	0.452469	0.429134	0.468895	0.455711	0.439367	0.476943	0.411499	0.459713	0.507236	0.445782	0.462274		0.454115	0.470738	0.465809	0.414341	0.50415	0.525671	0.476281	0.472864
		0.432389	0.488594	0.436653	0.439026	0.538539	0.608828	0.802264	0.547804	0.529338	0.762781	0.730866	0.530839	0.54221	0.493167	0.442854	0.519845	0.497243		0.426017	0.449175	0.454203	0.426762	0.477502	0.456907	0.440793	0.486766	0.417778	0.474353	0.506375	0.446643	0.467682		0.457116	0.484493	0.46257	0.415752	0.508576	0.526035	0.477503	0.468424
		0.431871	0.493375	0.43689	0.441099	0.563605	0.609038	0.81179	0.549379	0.529482	0.767147	0.730512	0.53562	0.541745	0.497588	0.441869	0.527056	0.496125		0.428546	0.450569	0.457794	0.429271	0.47812	0.464721	0.443983	0.485733	0.415496	0.483862	0.513056	0.446628	0.471888		0.461423	0.489831	0.470789	0.418278	0.512057	0.536005	0.48343	0.464914
		0.436066	0.498115	0.442914	0.442128	0.559443	0.613394	0.815344	0.562126	0.532261	0.777438	0.751328	0.544269	0.542181	0.506222	0.445238	0.524683	0.503817		0.422744	0.453089	0.457937	0.43577	0.481669	0.465108	0.447271	0.488281	0.416855	0.48329	0.514334	0.449233	0.474269		0.465953	0.495684	0.474232	0.419772	0.515209	0.535736	0.481494	0.471102
		0.436337	0.49599	0.44331	0.445907	0.566168	0.616863	0.81923	0.56398	0.536886	0.797334	0.756618	0.544083	0.549099	0.504672	0.448846	0.525436	0.506283		0.425665	0.456371	0.465643	0.43644	0.481639	0.469154	0.448244	0.489808	0.420809	0.491524	0.517619	0.45263	0.479672		0.466832	0.49489	0.47619	0.419608	0.522337	0.538873	0.501808	0.471035
		0.434558	0.510618	0.44848	0.44582	0.568076	0.61856	0.820805	0.569535	0.540031	0.801789	0.76511	0.565607	0.55123	0.513192	0.455216	0.53101	0.506952		0.425836	0.461975	0.465763	0.440445	0.482541	0.471891	0.454107	0.493524	0.420952	0.497629	0.515027	0.454396	0.480009		0.469546	0.493269	0.480363	0.419523	0.523529	0.538508	0.500646	0.475553
		0.442305	0.506641	0.449527	0.445403	0.570809	0.622718	0.837269	0.575913	0.540892	0.801463	0.764885	0.561884	0.551854	0.516528	0.465004	0.536308	0.511877		0.429451	0.457205	0.476675	0.44268	0.486299	0.473656	0.446766	0.4991	0.420627	0.494991	0.523483	0.462487	0.483913		0.47128	0.503125	0.477142	0.424072	0.527232	0.544304	0.501395	0.481138
		0.447859	0.511404	0.449981	0.455506	0.577471	0.621373	0.842006	0.584302	0.54696	0.811427	0.768068	0.567275	0.556249	0.51689	0.473924	0.533992	0.511139		0.435742	0.45634	0.480382	0.442364	0.485962	0.475661	0.45579	0.493583	0.4252	0.498363	0.53258	0.468857	0.493602		0.482484	0.507433	0.489651	0.425733	0.528359	0.546445	0.506082	0.480657
		0.450534	0.511422	0.453146	0.45394	0.582777	0.633775	0.847997	0.588843	0.550749	0.827181	0.793228	0.568891	0.557862	0.517417	0.476661	0.538767	0.517851		0.435672	0.460064	0.481829	0.446965	0.482722	0.48469	0.457566	0.508564	0.423078	0.498686	0.5389	0.473684	0.49534		0.483965	0.506565	0.496825	0.424555	0.532597	0.561546	0.510241	0.490935
		0.458076	0.50947	0.459877	0.455676	0.586397	0.63302	0.851426	0.589101	0.552429	0.829252	0.825281	0.568755	0.568923	0.523206	0.486334	0.541727	0.518342		0.434251	0.465592	0.487714	0.445893	0.485053	0.491153	0.46003	0.510836	0.429974	0.502783	0.53393	0.474892	0.502149		0.487	0.50796	0.494169	0.428702	0.542459	0.558301	0.510944	0.493946
		0.464702	0.510849	0.458534	0.453463	0.58422	0.640007	0.849296	0.587363	0.559525	0.83063	0.826583	0.571151	0.56723	0.526066	0.48061	0.541894	0.519057		0.432612	0.459573	0.483096	0.448081	0.488449	0.49119	0.468254	0.514541	0.431597	0.507258	0.536533	0.48322	0.504574		0.483181	0.508491	0.501671	0.424658	0.549555	0.561413	0.522553	0.494756
		0.458819	0.513009	0.458095	0.461693	0.594717	0.640079	0.849575	0.598051	0.559711	0.83458	0.856137	0.576966	0.571529	0.530488	0.487764	0.543688	0.520452		0.437575	0.467206	0.490298	0.450579	0.499365	0.505531	0.468732	0.518148	0.427535	0.506332	0.536567	0.489758	0.505381		0.485764	0.508948	0.500481	0.426402	0.549257	0.561522	0.523668	0.49716
		0.460786	0.519851	0.458746	0.462862	0.594718	0.640088	0.857902	0.596944	0.56152	0.847558	0.867698	0.572732	0.573007	0.530979	0.493743	0.546301	0.52108		0.438339	0.472934	0.489734	0.460716	0.499037	0.503482	0.47	0.516168	0.43344	0.51377	0.535084	0.488616	0.507155		0.488448	0.517649	0.504588	0.427422	0.551453	0.565981	0.531893	0.497698
		0.467582	0.517191	0.460712	0.465803	0.603786	0.645586	0.871087	0.610966	0.566824	0.866039	0.940128	0.570744	0.574886	0.531437	0.494377	0.548972	0.531491		0.439464	0.477675	0.492157	0.459802	0.507513	0.511183	0.472783	0.518289	0.431566	0.516943	0.539339	0.489411	0.511205		0.488697	0.520149	0.516427	0.426341	0.553429	0.569554	0.535972	0.505312
		0.473103	0.522011	0.468616	0.467144	0.611456	0.645579	0.888865	0.610921	0.569052	0.864477	0.969102	0.581626	0.591227	0.546358	0.496966	0.552532	0.531554		0.439394	0.487743	0.494903	0.45692	0.512139	0.515961	0.478918	0.525935	0.435136	0.522468	0.541351	0.494115	0.517029		0.492009	0.522199	0.523079	0.425672	0.555418	0.572496	0.538647	0.511011
		0.473925	0.522992	0.469329	0.470164	0.617722	0.654012	0.898455	0.61414	0.574717	0.876143	0.050957	0.584482	0.587263	0.549252	0.508153	0.555574	0.534633		0.440012	0.498873	0.499741	0.479254	0.511142	0.520388	0.50062	0.5257	0.439026	0.526584	0.549416	0.498063	0.518264		0.496965	0.528033	0.525744	0.432069	0.55567	0.572458	0.544471	0.514735
		0.477653	0.525018	0.483628	0.465424	0.6166	0.654895	0.90447	0.621101	0.576173	0.880786	0.058809	0.59112	0.596862	0.549475	0.502625	0.557058	0.534301		0.443758	0.489607	0.503156	0.473606	0.517761	0.539266	0.505724	0.526775	0.441155	0.531962	0.553202	0.498791	0.525572		0.505159	0.530716	0.528606	0.431321	0.559386	0.575342	0.544581	0.52441
		0.485797	0.529911	0.490401	0.46974	0.633456	0.660149	0.906775	0.621258	0.581621	0.882343	0.150388	0.586875	0.600382	0.557181	0.503382	0.564186	0.539429		0.444547	0.498859	0.507497	0.477688	0.516996	0.548122	0.509236	0.528237	0.446628	0.534333	0.552837	0.500143	0.525987		0.511681	0.53527	0.538038	0.432879	0.558691	0.580833	0.545926	0.524465
		0.489539	0.532122	0.49891	0.482217	0.639817	0.66224	0.906327	0.621755	0.588584	0.892157	0.154508	0.593548	0.60088	0.55827	0.50808	0.564518	0.539193		0.452253	0.513737	0.505837	0.477084	0.52411	0.543829	0.509454	0.533576	0.446459	0.534529	0.553314	0.513718	0.531979		0.517362	0.53599	0.536357	0.43229	0.571629	0.581483	0.549704	0.53276
		0.488412	0.533865	0.50322	0.508388	0.639498	0.662193	0.911507	0.623557	0.590254	0.89546	0.189887	0.595312	0.60412	0.567548	0.509368	0.567123	0.537967		0.455083	0.509088	0.508423	0.482975	0.527213	0.557773	0.513882	0.538192	0.446572	0.544607	0.558871	0.517344	0.530263		0.514996	0.537023	0.540827	0.438769	0.582067	0.586569	0.549189	0.534187
		0.495833	0.535149	0.507165	0.510334	0.651435	0.663542	0.916584	0.623204	0.595125	0.897582	0.194665	0.599781	0.612175	0.582825	0.515208	0.565527	0.54148		0.457685	0.510243	0.509088	0.480981	0.527923	0.552619	0.523066	0.541902	0.447883	0.54605	0.559714	0.514583	0.530409		0.524105	0.54098	0.543194	0.447221	0.589036	0.594906	0.553045	0.537454
		0.504252	0.542449	0.507001	0.513922	0.644904	0.667095	0.922537	0.628827	0.593384	0.900298	0.203005	0.597313	0.615275	0.584725	0.512704	0.573095	0.542406		0.461795	0.51267	0.512356	0.487218	0.531086	0.558479	0.533647	0.54323	0.447111	0.54705	0.561769	0.518755	0.534462		0.526712	0.538643	0.552201	0.44788	0.590051	0.591645	0.553204	0.54096
		0.504172	0.543054	0.506265	0.521265	0.648226	0.667105	0.939392	0.63074	0.607904	0.901254	0.205733	0.601669	0.620569	0.588489	0.51473	0.575673	0.548739		0.46736	0.516473	0.520584	0.492851	0.531788	0.557482	0.533461	0.543967	0.460446	0.554586	0.560879	0.521818	0.533997		0.529623	0.553024	0.550845	0.449062	0.591638	0.596037	0.552897	0.546424
		0.508514	0.546305	0.509536	0.528777	0.655426	0.669773	0.0679709	0.628289	0.605415	0.943015	0.211561	0.608099	0.63376	0.590621	0.514996	0.580317	0.551086		0.46186	0.526143	0.524546	0.496612	0.536751	0.564957	0.543656	0.547823	0.453651	0.553339	0.567641	0.523438	0.541359		0.529205	0.550597	0.550847	0.461205	0.597154	0.601253	0.553133	0.547184
		0.514833	0.549473	0.511239	0.525566	0.656829	0.668573	0.0825013	0.626321	0.609692	0.96025	0.212039	0.60383	0.635875	0.591194	0.521033	0.583086	0.550167		0.467555	0.529376	0.522288	0.497432	0.541161	0.574234	0.553297	0.547311	0.455771	0.562842	0.565663	0.530042	0.545396		0.531147	0.553865	0.555569	0.461478	0.600929	0.611661	0.553396	0.549758
		0.51233	0.557532	0.513159	0.531636	0.668002	0.675964	0.0917738	0.631391	0.610363	0.968273	0.210399	0.606735	0.637514	0.595126	0.519122	0.580934	0.552956		0.463084	0.535672	0.524747	0.498677	0.542692	0.576177	0.558538	0.547903	0.456597	0.569956	0.56602	0.53723	0.549012		0.534187	0.555247	0.560171	0.461305	0.605444	0.612539	0.562022	0.551778
		0.514296	0.560448	0.525029	0.530043	0.679367	0.678818	0.0995655	0.636823	0.61621	0.990202	0.215434	0.610438	0.637903	0.598569	0.530093	0.585078	0.552354		0.466194	0.539093	0.526498	0.507509	0.547378	0.582545	0.557209	0.547782	0.456501	0.568715	0.565042	0.546984	0.553338		0.538751	0.555185	0.560983	0.463971	0.610402	0.615531	0.565855	0.552116
		0.513142	0.561751	0.52938	0.54245	0.683859	0.677849	0.123863	0.641704	0.61655	0.0692636	0.221508	0.609446	0.650775	0.597143	0.530813	0.590743	0.554263		0.473445	0.537637	0.529888	0.50617	0.544276	0.585727	0.562289	0.549615	0.464236	0.568457	0.566671	0.546407	0.555783		0.539278	0.562145	0.564237	0.46238	0.608883	0.620004	0.566569	0.556262
		0.522471	0.574788	0.531133	0.54409	0.686239	0.695757	0.133795	0.641178	0.614065	0.0710184	0.249345	0.607784	0.646877	0.597702	0.528091	0.597574	0.556439		0.472346	0.542771	0.532417	0.509078	0.546483	0.588217	0.562067	0.554002	0.470982	0.571431	0.573273	0.548981	0.556604		0.539312	0.562932	0.564087	0.465669	0.611612	0.622811	0.572174	0.553005
		0.517581	0.5733	0.530018	0.547067	0.691225	0.713582	0.139745	0.644284	0.619312	0.0872146	0.258885	0.611155	0.652998	0.597929	0.532521	0.593646	0.559334		0.474612	0.546805	0.531638	0.50882	0.550354	0.594401	0.575092	0.554311	0.476423	0.573916	0.578148	0.558513	0.569346		0.540187	0.56592	0.566971	0.463544	0.612455	0.623086	0.572467	0.558475
		0.525166	0.583607	0.540245	0.551682	0.691475	0.720654	0.141807	0.645719	0.620703	0.105136	0.265136	0.619558	0.665863	0.601493	0.534927	0.592367	0.565551		0.479164	0.571159	0.543048	0.509782	0.552917	0.617463	0.579521	0.5631	0.480568	0.580313	0.580665	0.561891	0.568701		0.542663	0.570236	0.566149	0.472236	0.613414	0.624329	0.574646	0.555921
		0.52729	0.585891	0.543336	0.552474	0.703414	0.724753	0.143055	0.647532	0.626653	0.110446	0.26246	0.618463	0.66339	0.606095	0.542504	0.599977	0.566769		0.477019	0.574657	0.542737	0.513099	0.555231	0.61361	0.592757	0.557557	0.486796	0.58503	0.583179	0.56252	0.567923		0.549202	0.571295	0.567423	0.470273	0.614806	0.632607	0.579631	0.562454
		0.530016	0.585066	0.545565	0.555342	0.705089	0.724182	0.158157	0.655655	0.627532	0.112371	0.275539	0.627728	0.664984	0.607725	0.544929	0.598842	0.567086		0.487265	0.579442	0.546504	0.51683	0.555379	0.617661	0.5927	0.558622	0.489373	0.587316	0.587455	0.56255	0.571547		0.553029	0.572341	0.568844	0.475084	0.615193	0.639378	0.579645	0.56186
		0.536247	0.589707	0.547866	0.554845	0.72562	0.728558	0.160226	0.65761	0.628379	0.129967	0.272335	0.627056	0.66852	0.608748	0.545129	0.614732	0.566448		0.490937	0.582719	0.547003	0.520401	0.555239	0.626382	0.595915	0.571586	0.488104	0.587594	0.585834	0.567458	0.577697		0.554079	0.575073	0.580069	0.481066	0.617271	0.639394	0.586701	0.564751
		0.541681	0.592703	0.555052	0.563232	0.740713	0.747426	0.162068	0.666092	0.640629	0.137813	0.272651	0.635059	0.670007	0.611133	0.545678	0.615689	0.567111		0.494301	0.581167	0.548741	0.525672	0.559778	0.623552	0.600082	0.580106	0.49065	0.592102	0.592068	0.567741	0.578835		0.553664	0.573028	0.587446	0.480521	0.623009	0.640332	0.597536	0.570873
		0.540129	0.596658	0.554874	0.575668	0.758296	0.75083	0.16304	0.667913	0.64664	0.135366	0.287451	0.63452	0.690459	0.613183	0.555763	0.616154	0.569623		0.492461	0.590936	0.547766	0.521622	0.559715	0.624321	0.602608	0.575647	0.497028	0.595724	0.607882	0.570501	0.580228		0.563123	0.574972	0.593567	0.480842	0.629912	0.643038	0.608157	0.573696
		0.540045	0.596928	0.5545	0.577829	0.768221	0.756234	0.172113	0.682578	0.646943	0.150858	0.295009	0.631847	0.687632	0.618143	0.555575	0.616546	0.572384		0.492148	0.591994	0.553926	0.526894	0.565404	0.624881	0.603094	0.57767	0.49469	0.597331	0.606842	0.573502	0.591266		0.566932	0.582164	0.598525	0.492558	0.632414	0.646631	0.616601	0.583526
		0.54219	0.601066	0.566743	0.583003	0.760288	0.753773	0.173305	0.686303	0.649295	0.150904	0.297649	0.640326	0.698767	0.619285	0.554672	0.618014	0.577061		0.493718	0.594842	0.554927	0.530792	0.56576	0.625119	0.611141	0.582414	0.495305	0.595518	0.611328	0.577381	0.589661		0.570963	0.583809	0.597913	0.49288	0.64157	0.646672	0.615452	0.581799
		0.544835	0.604157	0.56794	0.587011	0.766306	0.758667	0.183198	0.699047	0.655899	0.148425	0.296748	0.642805	0.695319	0.621408	0.558812	0.624509	0.583954		0.49372	0.598708	0.559174	0.535022	0.571834	0.62855	0.612274	0.579077	0.497948	0.605722	0.611756	0.589497	0.593483		0.57434	0.583812	0.598996	0.49223	0.644892	0.650281	0.619125	0.584027
		0.54341	0.606582	0.572246	0.590607	0.773063	0.76807	0.18123	0.703578	0.657719	0.152226	0.300971	0.656748	0.708674	0.629712	0.56778	0.629227	0.583634		0.500509	0.595099	0.558694	0.535088	0.576738	0.633891	0.618209	0.582724	0.51244	0.611281	0.612873	0.59357	0.588558		0.57695	0.586207	0.607542	0.500152	0.644002	0.651013	0.618553	0.584048
		0.543326	0.607401	0.57287	0.586153	0.775339	0.768693	0.186476	0.702019	0.660019	0.152936	0.303251	0.660478	0.709967	0.637182	0.563432	0.630958	0.584688		0.509012	0.600821	0.570403	0.539613	0.581299	0.634891	0.624127	0.584802	0.510736	0.610231	0.614841	0.59144	0.591197		0.578574	0.587067	0.608919	0.504191	0.644162	0.658957	0.622112	0.586537
		0.553106	0.610004	0.588041	0.586429	0.782665	0.773928	0.190907	0.711135	0.663601	0.156576	0.314874	0.664917	0.709338	0.641492	0.561602	0.634135	0.584909		0.508991	0.605296	0.568365	0.550681	0.579615	0.633548	0.628872	0.585819	0.519722	0.612753	0.619635	0.595197	0.589298		0.583127	0.592769	0.61136	0.506662	0.650929	0.65522	0.62568	0.588674
		0.558609	0.614481	0.587556	0.591032	0.786606	0.775173	0.214741	0.719284	0.665195	0.162053	0.314796	0.662468	0.713667	0.652992	0.571116	0.638061	0.587913		0.511243	0.605491	0.580381	0.553475	0.5809	0.637365	0.632012	0.587222	0.516257	0.611259	0.61949	0.594329	0.591685		0.58245	0.595102	0.616913	0.511074	0.648952	0.661329	0.628645	0.588602
		0.561427	0.613428	0.588558	0.592796	0.792782	0.782946	0.218561	0.740887	0.666228	0.158013	0.323839	0.669682	0.726713	0.654761	0.572991	0.639372	0.588346		0.511227	0.610486	0.577182	0.557836	0.583088	0.636136	0.637855	0.592201	0.520608	0.615406	0.627597	0.605159	0.592011		0.585546	0.596228	0.617382	0.513036	0.652559	0.661894	0.630239	0.591907
		0.558481	0.614323	0.590845	0.593747	0.797911	0.778968	0.223708	0.754035	0.672342	0.160854	0.32793	0.669548	0.730974	0.660485	0.573205	0.63965	0.594658		0.510763	0.609438	0.579775	0.558593	0.584752	0.63408	0.647774	0.592353	0.520726	0.617173	0.627749	0.603178	0.599224		0.586692	0.59906	0.616909	0.513198	0.657591	0.66622	0.638532	0.591242
		0.564744	0.618892	0.594753	0.600507	0.804918	0.782717	0.222759	0.753717	0.672786	0.160437	0.349721	0.676856	0.729997	0.660871	0.578739	0.644091	0.596147		0.513848	0.613349	0.583424	0.565352	0.592067	0.647537	0.650459	0.59821	0.521177	0.618415	0.635613	0.604853	0.597598		0.588347	0.604068	0.627469	0.525923	0.659362	0.693291	0.638671	0.590277
		0.56881	0.617363	0.595786	0.602633	0.802419	0.801444	0.227904	0.755913	0.679632	0.168387	0.353148	0.674433	0.730158	0.666944	0.57465	0.646276	0.604242		0.516082	0.620494	0.589783	0.5651	0.593652	0.646606	0.651874	0.603619	0.520885	0.61896	0.634361	0.609468	0.601846		0.60183	0.600272	0.627601	0.53005	0.665604	0.703146	0.64434	0.591274
		0.571041	0.630623	0.597447	0.603713	0.814869	0.806505	0.227892	0.763581	0.687781	0.174719	0.351146	0.675341	0.730942	0.662887	0.572973	0.654338	0.608217		0.516395	0.6216	0.589563	0.568382	0.597366	0.651326	0.653954	0.609213	0.527887	0.617051	0.63611	0.621531	0.601244		0.603611	0.605529	0.631911	0.531078	0.659501	0.706308	0.644686	0.592646
		0.570893	0.63073	0.599127	0.604143	0.813532	0.810576	0.231307	0.766206	0.686245	0.179315	0.354013	0.677664	0.744808	0.671938	0.575241	0.667479	0.606881		0.520947	0.624158	0.586601	0.568987	0.598458	0.655994	0.659743	0.609464	0.534511	0.618986	0.64296	0.619008	0.604147		0.604079	0.609973	0.632237	0.534631	0.663276	0.710656	0.654261	0.59867
		0.568623	0.629373	0.60571	0.612033	0.817938	0.829633	0.246086	0.76657	0.694555	0.180919	0.356528	0.686015	0.745602	0.676315	0.58636	0.673485	0.605766		0.523811	0.624996	0.59022	0.569377	0.606525	0.656216	0.658598	0.609181	0.544493	0.62187	0.644668	0.62149	0.605184		0.606333	0.612807	0.639271	0.535249	0.676137	0.710554	0.652474	0.604511
		0.575754	0.651047	0.602328	0.61325	0.821349	0.877073	0.251664	0.785401	0.703061	0.185538	0.357621	0.685799	0.758281	0.694853	0.591218	0.672497	0.612873		0.527638	0.627267	0.593082	0.570389	0.60696	0.65431	0.664727	0.612576	0.549802	0.623991	0.649367	0.621938	0.60168		0.604059	0.613106	0.641053	0.53543	0.679375	0.716573	0.655598	0.616299
		0.577918	0.650587	0.608478	0.616377	0.821614	0.920287	0.256155	0.791485	0.71119	0.204427	0.363742	0.692439	0.759061	0.701569	0.589796	0.672931	0.613398		0.53362	0.625881	0.59153	0.575816	0.609953	0.660843	0.673336	0.615164	0.546374	0.628188	0.646449	0.640558	0.604401		0.60592	0.619882	0.64436	0.537713	0.682403	0.717622	0.661958	0.618038
		0.57877	0.657095	0.611852	0.614936	0.82825	0.942747	0.259722	0.794413	0.718491	0.202804	0.37107	0.691262	0.771074	0.700333	0.593032	0.673928	0.619135		0.533325	0.628086	0.592392	0.578896	0.610852	0.663525	0.673882	0.615613	0.55873	0.633846	0.654381	0.640278	0.603756		0.611688	0.620028	0.644324	0.536927	0.684902	0.719033	0.665529	0.624191
		0.58341	0.663701	0.615612	0.614146	0.829985	0.962986	0.268124	0.803121	0.721688	0.210422	0.374938	0.701818	0.773108	0.720493	0.596863	0.684338	0.620263		0.536907	0.634527	0.593865	0.576481	0.618921	0.662917	0.679788	0.624428	0.559621	0.642567	0.660069	0.646945	0.607771		0.615172	0.620516	0.646102	0.53899	0.688841	0.719855	0.66994	0.624204
		0.586638	0.669278	0.618939	0.617109	0.83973	0.0780968	0.282135	0.804627	0.730835	0.223795	0.376654	0.713409	0.77585	0.721594	0.602205	0.688853	0.619964		0.5425	0.631667	0.590893	0.580865	0.620553	0.665226	0.682914	0.621376	0.563185	0.645742	0.665052	0.647856	0.610039		0.62043	0.620872	0.64903	0.538522	0.688929	0.729305	0.679521	0.623847
		0.586072	0.669605	0.620663	0.618392	0.843515	0.0855352	0.281871	0.809934	0.746427	0.227596	0.373501	0.71355	0.778015	0.723897	0.603848	0.69027	0.623388		0.542335	0.632756	0.601387	0.585311	0.621823	0.671809	0.686574	0.626122	0.565068	0.650626	0.671994	0.66326	0.615501		0.618994	0.622431	0.649685	0.541241	0.689657	0.735566	0.683147	0.62538
		0.589617	0.674558	0.627887	0.626318	0.846818	0.083814	0.281759	0.818066	0.746482	0.254885	0.384813	0.720325	0.777725	0.724722	0.604537	0.693864	0.622424		0.542054	0.63378	0.595205	0.580656	0.622458	0.679527	0.686757	0.625183	0.57102	0.651427	0.672557	0.669135	0.621358		0.621451	0.621588	0.653979	0.545008	0.699443	0.735329	0.692366	0.629946
		0.595581	0.681847	0.627389	0.628339	0.846422	0.0929364	0.295645	0.838271	0.748998	0.256032	0.385968	0.722739	0.784072	0.726887	0.603834	0.695762	0.626905		0.55024	0.635807	0.597979	0.585476	0.621998	0.678928	0.688771	0.629724	0.571715	0.653105	0.672985	0.675569	0.621839		0.624948	0.631422	0.656123	0.550939	0.707963	0.739994	0.693256	0.632183
		0.599937	0.695419	0.632103	0.629486	0.85276	0.105001	0.304046	0.840695	0.763817	0.258174	0.396148	0.727663	0.785716	0.730586	0.615718	0.696771	0.624082		0.548177	0.636394	0.60207	0.591185	0.623586	0.677148	0.706242	0.635242	0.574113	0.65624	0.6762	0.683365	0.622923		0.624975	0.632848	0.659668	0.551214	0.714166	0.737934	0.708072	0.634753
		0.595742	0.70185	0.6333	0.628766	0.857195	0.10905	0.305025	0.853387	0.770095	0.26086	0.406661	0.732936	0.78653	0.730374	0.617076	0.716668	0.63021		0.556756	0.639795	0.602142	0.596647	0.628049	0.678296	0.70688	0.63084	0.575976	0.658857	0.686742	0.690403	0.623718		0.64103	0.637818	0.660475	0.552277	0.724751	0.74306	0.709538	0.638292
		0.597528	0.707249	0.633974	0.628035	0.856985	0.110828	0.306177	0.85737	0.777339	0.266954	0.412511	0.731806	0.787615	0.732691	0.614568	0.718973	0.626517		0.559465	0.63917	0.603994	0.595032	0.633463	0.686144	0.715916	0.636647	0.575117	0.663844	0.694164	0.683835	0.622288		0.644937	0.638032	0.657788	0.554949	0.728008	0.755507	0.715941	0.63833
		0.605883	0.721252	0.640212	0.638148	0.870874	0.119171	0.311329	0.860508	0.789516	0.270463	0.412629	0.747114	0.786974	0.735062	0.623087	0.720625	0.637332		0.564304	0.640063	0.608556	0.596957	0.63623	0.693408	0.723663	0.648542	0.578321	0.666352	0.693926	0.694582	0.626339		0.646438	0.64768	0.658936	0.562043	0.734489	0.762013	0.723514	0.640192
		0.608413	0.727397	0.642319	0.631493	0.890877	0.118006	0.310576	0.879332	0.789086	0.27462	0.418739	0.752672	0.788036	0.743264	0.620433	0.722814	0.641959		0.566638	0.641707	0.607887	0.597431	0.63773	0.695439	0.736067	0.64622	0.582931	0.67879	0.70714	0.694153	0.627727		0.643955	0.642719	0.658844	0.56191	0.737203	0.762969	0.723584	0.646426
		0.609506	0.724161	0.648061	0.641472	0.896776	0.125689	0.312681	0.887316	0.804104	0.27442	0.42193	0.753597	0.793186	0.745383	0.62546	0.723543	0.642773		0.568209	0.643756	0.611988	0.596883	0.647616	0.695635	0.739277	0.646459	0.58337	0.685267	0.716456	0.7081	0.637059		0.655314	0.64635	0.66041	0.567506	0.742269	0.766566	0.72577	0.647613
		0.613468	0.734386	0.653482	0.64261	0.904892	0.13455	0.313261	0.90865	0.815278	0.277315	0.426269	0.758417	0.792361	0.748292	0.628462	0.726195	0.645182		0.567096	0.648937	0.611094	0.602556	0.645335	0.700359	0.739615	0.648559	0.584253	0.692269	0.738482	0.711159	0.638661		0.659064	0.651567	0.668139	0.565608	0.744364	0.769138	0.728168	0.650476
		0.609041	0.7446	0.651266	0.642825	0.936532	0.14017	0.316929	0.918396	0.833129	0.277126	0.438612	0.76618	0.800783	0.748002	0.636445	0.733151	0.646056		0.570808	0.647435	0.619728	0.604755	0.648067	0.705274	0.757121	0.650564	0.586967	0.695388	0.742819	0.718217	0.650153		0.660547	0.65256	0.668854	0.570433	0.750794	0.774502	0.727998	0.661594
		0.609386	0.747374	0.656339	0.648791	0.978156	0.141265	0.326847	0.930158	0.84881	0.279618	0.441627	0.765488	0.803924	0.749325	0.636321	0.73591	0.6512		0.576859	0.648872	0.621396	0.603148	0.651356	0.706632	0.752829	0.659314	0.598088	0.698078	0.748931	0.723783	0.6524		0.660589	0.65644	0.678162	0.571995	0.750079	0.786078	0.730013	0.662548
		0.618136	0.747854	0.656673	0.651473	0.0884402	0.147572	0.334417	0.964792	0.859236	0.283985	0.441462	0.771382	0.811957	0.769227	0.630908	0.738619	0.658692		0.577933	0.654049	0.622507	0.618023	0.651638	0.719697	0.753222	0.65848	0.595734	0.70968	0.747214	0.72118	0.652734		0.66758	0.656424	0.681132	0.578029	0.756735	0.789485	0.73361	0.664972
		0.626439	0.751771	0.6618	0.658722	0.101717	0.148715	0.334886	0.0544896	0.876615	0.303766	0.446048	0.768477	0.814073	0.793048	0.63134	0.737122	0.663593		0.587246	0.657956	0.624573	0.614309	0.652983	0.72333	0.754183	0.659593	0.598301	0.708805	0.745869	0.728798	0.654883		0.669504	0.66047	0.687992	0.579513	0.761116	0.790406	0.740038	0.666602
		0.631076	0.751305	0.661886	0.663041	0.121342	0.163796	0.344978	0.0818909	0.877759	0.322158	0.455717	0.769931	0.81815	0.793801	0.632037	0.738149	0.668687		0.58656	0.65991	0.627212	0.618005	0.655073	0.727728	0.759728	0.658439	0.607213	0.710525	0.750074	0.72594	0.663288		0.670862	0.654014	0.688366	0.580031	0.764775	0.792366	0.744893	0.666793
		0.632044	0.759496	0.668179	0.661229	0.125122	0.165874	0.347474	0.0853977	0.89166	0.331611	0.460241	0.787319	0.814079	0.798738	0.629848	0.745303	0.677167		0.586148	0.66271	0.629129	0.620766	0.656811	0.735713	0.760166	0.663645	0.613924	0.715386	0.751534	0.727363	0.661197		0.68218	0.662418	0.693765	0.585446	0.786984	0.797235	0.749894	0.673284
		0.635306	0.765627	0.673173	0.661669	0.127708	0.168967	0.348939	0.0868855	0.898864	0.32849	0.459577	0.795655	0.833714	0.805902	0.641168	0.74832	0.67694		0.592649	0.663548	0.631889	0.624133	0.657499	0.746976	0.764739	0.673008	0.616083	0.721971	0.752678	0.733542	0.666061		0.684316	0.661492	0.710457	0.585698	0.790469	0.798632	0.74919	0.671236
		0.637486	0.766176	0.675997	0.66703	0.140227	0.169761	0.349781	0.0935796	0.943458	0.335278	0.471781	0.808649	0.832538	0.822316	0.642068	0.745958	0.682247		0.597905	0.664262	0.646326	0.627701	0.65793	0.747047	0.772378	0.672051	0.613525	0.725043	0.75478	0.734498	0.68201		0.684817	0.66301	0.708084	0.587205	0.803876	0.803505	0.753209	0.673846
		0.643988	0.773601	0.677366	0.680798	0.147177	0.170759	0.357391	0.0979206	0.944759	0.341215	0.481036	0.810406	0.840137	0.827294	0.646819	0.752544	0.677868		0.596767	0.664229	0.646597	0.63417	0.663096	0.755281	0.769747	0.681164	0.619999	0.725528	0.75259	0.738328	0.678137		0.687826	0.664693	0.722936	0.587559	0.803395	0.803466	0.759245	0.687489
		0.640944	0.776299	0.685172	0.683665	0.152032	0.175295	0.362534	0.100528	0.944631	0.349639	0.491176	0.829797	0.853186	0.828587	0.645163	0.755602	0.699963		0.60202	0.667698	0.648155	0.634999	0.664165	0.760661	0.771439	0.685106	0.620935	0.730385	0.759693	0.738889	0.684087		0.692282	0.667361	0.728592	0.59198	0.808548	0.814656	0.76172	0.687464
		0.648836	0.781604	0.685963	0.686857	0.155409	0.176492	0.363075	0.109127	0.00623086	0.347516	0.496701	0.826963	0.885455	0.834497	0.652016	0.759056	0.701519		0.603623	0.667307	0.651766	0.641453	0.663961	0.758408	0.771577	0.693023	0.633116	0.72945	0.769705	0.747606	0.687271		0.698496	0.665941	0.734066	0.596385	0.813493	0.820652	0.765332	0.696816
		0.646266	0.780526	0.688379	0.707815	0.177427	0.179033	0.364901	0.109843	0.0244357	0.349956	0.49746	0.841601	0.883981	0.837995	0.654331	0.761032	0.702769		0.601923	0.669482	0.653848	0.641703	0.674619	0.761507	0.775012	0.695628	0.632867	0.727848	0.766202	0.751166	0.688693		0.710403	0.669515	0.739671	0.596691	0.811528	0.826897	0.773127	0.702264
		0.648195	0.782593	0.687283	0.715632	0.183134	0.195229	0.374445	0.148934	0.201032	0.356274	0.506195	0.841161	0.890716	0.871487	0.65657	0.76482	0.703968		0.602895	0.672341	0.656952	0.646633	0.672527	0.762878	0.776918	0.694885	0.63647	0.731445	0.771217	0.755979	0.695774		0.711476	0.672878	0.746172	0.600874	0.818352	0.840384	0.781238	0.706887
		0.650254	0.787034	0.695373	0.716122	0.201638	0.2002	0.374206	0.153769	0.231468	0.359745	0.538615	0.881572	0.905749	0.884175	0.657975	0.769606	0.702508		0.602274	0.672615	0.662489	0.646585	0.682306	0.765434	0.777269	0.694156	0.637701	0.738831	0.773737	0.764493	0.705042		0.721568	0.676848	0.746837	0.60746	0.82005	0.843424	0.786054	0.70941
		0.653741	0.788641	0.707543	0.735502	0.222239	0.20091	0.384105	0.172561	0.268402	0.360517	0.545579	0.878095	0.915014	0.8873	0.659041	0.777026	0.705713		0.605854	0.674116	0.665123	0.646826	0.686853	0.767225	0.783629	0.700379	0.639706	0.740636	0.773587	0.765124	0.705003		0.725847	0.683524	0.749382	0.612859	0.850967	0.846716	0.796337	0.711037
		0.654243	0.789089	0.706551	0.736157	0.218746	0.207278	0.389189	0.183181	0.273236	0.37527	0.549561	0.882793	0.93108	0.891278	0.658537	0.781491	0.718753		0.608191	0.676993	0.668656	0.645718	0.68956	0.767058	0.788617	0.699696	0.639057	0.746164	0.776605	0.787398	0.707696		0.726108	0.685584	0.754649	0.614422	0.864451	0.869454	0.804673	0.717362
		0.656186	0.793523	0.710284	0.739759	0.253239	0.203883	0.389456	0.193688	0.288562	0.383045	0.549291	0.882859	0.949646	0.909744	0.658754	0.78197	0.724132		0.614169	0.678823	0.668461	0.646741	0.688554	0.772538	0.790544	0.722886	0.645951	0.757671	0.780858	0.793424	0.706238		0.725558	0.689607	0.756955	0.617374	0.867134	0.880677	0.810461	0.722989
		0.658835	0.796585	0.715902	0.750673	0.259907	0.206576	0.389082	0.190409	0.30243	0.38339	0.558718	0.891096	0.0288431	0.916764	0.66801	0.77932	0.723515		0.615075	0.685464	0.674568	0.647006	0.68768	0.773004	0.79532	0.718341	0.645386	0.763056	0.781381	0.799174	0.707951		0.726044	0.689495	0.759272	0.618854	0.87046	0.893641	0.829021	0.725872
		0.666899	0.806292	0.720589	0.749453	0.256832	0.211242	0.39505	0.220118	0.30396	0.387627	0.561227	0.89574	0.0351725	0.930507	0.671041	0.7795	0.73235		0.617402	0.686226	0.679578	0.651463	0.706261	0.775978	0.803156	0.71738	0.651029	0.766428	0.784184	0.79965	0.721569		0.732595	0.691521	0.76522	0.620604	0.871288	0.903701	0.838544	0.725822
		0.672686	0.829563	0.733908	0.767764	0.258915	0.214866	0.408226	0.223932	0.305292	0.398133	0.565511	0.921307	0.0768391	0.942083	0.673168	0.791151	0.742004		0.613083	0.684241	0.683744	0.653753	0.717362	0.776411	0.805521	0.721242	0.651103	0.768358	0.78901	0.806956	0.722871		0.73496	0.693678	0.764931	0.620615	0.883411	0.904777	0.8656	0.725775
		0.671876	0.838068	0.734752	0.768443	0.262156	0.231049	0.417847	0.227385	0.308038	0.412186	0.578127	0.928069	0.0923291	0.0735847	0.676474	0.792071	0.752508		0.614383	0.685026	0.68356	0.655113	0.719654	0.784575	0.812015	0.727006	0.655853	0.769527	0.794596	0.820357	0.72672		0.74993	0.695858	0.771366	0.622524	0.887044	0.905229	0.867071	0.728043
		0.677051	0.838867	0.736737	0.775113	0.263159	0.242652	0.420199	0.233753	0.313203	0.41419	0.580358	0.964955	0.100936	0.095613	0.673817	0.802385	0.756301		0.617546	0.69595	0.684611	0.656272	0.721578	0.78827	0.813329	0.725737	0.671305	0.774552	0.799981	0.837082	0.729846		0.754093	0.700382	0.777935	0.623615	0.894672	0.905059	0.866214	0.736978
		0.676704	0.843124	0.736906	0.776704	0.274184	0.256032	0.425619	0.234176	0.330723	0.424887	0.59783	0.0848189	0.10089	0.107565	0.675504	0.800809	0.764137		0.618905	0.700524	0.68935	0.658414	0.719624	0.787943	0.825516	0.740054	0.670327	0.773565	0.800115	0.835272	0.727159		0.756102	0.706963	0.77713	0.626415	0.906293	0.925062	0.867036	0.735508
		0.678942	0.854078	0.740257	0.778251	0.273677	0.252851	0.426252	0.241067	0.334407	0.423525	0.595707	0.0942681	0.105888	0.11084	0.68677	0.804771	0.765314		0.620508	0.69966	0.692961	0.658352	0.722871	0.791002	0.82722	0.73897	0.672579	0.78098	0.809423	0.845454	0.733903		0.760572	0.712596	0.78109	0.631308	0.905827	0.955416	0.876716	0.73431
		0.685965	0.859906	0.742936	0.77728	0.275381	0.252889	0.430484	0.244659	0.336797	0.426926	0.606827	0.103941	0.107456	0.112642	0.691795	0.806501	0.777526		0.62288	0.701033	0.689172	0.662929	0.723487	0.797263	0.832236	0.740588	0.686045	0.782652	0.805835	0.855077	0.730334		0.768296	0.717398	0.783047	0.630946	0.908477	0.991678	0.881766	0.735147
		0.687882	0.865033	0.750343	0.783311	0.298165	0.254849	0.430944	0.262516	0.340593	0.42457	0.610664	0.104601	0.104218	0.149851	0.708499	0.808752	0.77671		0.623868	0.704055	0.691177	0.662122	0.724986	0.796785	0.83318	0.745624	0.694643	0.782054	0.80866	0.860686	0.734557		0.774473	0.726106	0.79743	0.634224	0.908647	0.997657	0.900198	0.73388
		0.693201	0.876299	0.752609	0.786021	0.304396	0.259581	0.43357	0.271219	0.362354	0.427016	0.605233	0.1168	0.108789	0.156372	0.714261	0.814171	0.779969		0.625812	0.718158	0.695998	0.664184	0.728118	0.798637	0.845667	0.745116	0.70297	0.786116	0.808236	0.864064	0.735458		0.772781	0.722869	0.803391	0.639773	0.916892	0.0210993	0.906394	0.743121
		0.69622	0.891703	0.754361	0.788595	0.334815	0.261161	0.438427	0.271358	0.381278	0.431772	0.616435	0.120024	0.111381	0.156816	0.715049	0.82383	0.783694		0.62901	0.719319	0.706481	0.663107	0.729352	0.800475	0.848481	0.746352	0.701437	0.789597	0.810996	0.879077	0.736535		0.772302	0.722939	0.803262	0.638027	0.928521	0.0716175	0.908867	0.744042
		0.699412	0.900783	0.755602	0.791311	0.33362	0.264706	0.439776	0.268902	0.391979	0.436803	0.618088	0.125684	0.123345	0.17916	0.713684	0.831509	0.785316		0.627596	0.722696	0.706893	0.670465	0.738359	0.808466	0.851139	0.755604	0.726234	0.788705	0.811223	0.908744	0.73929		0.778742	0.725324	0.805898	0.638794	0.978068	0.0778443	0.932805	0.760613
		0.698877	0.915888	0.761521	0.796798	0.334271	0.274857	0.442794	0.276388	0.406068	0.438813	0.61937	0.131012	0.129683	0.174504	0.720527	0.832557	0.79332		0.632168	0.732505	0.706801	0.682239	0.735168	0.810745	0.851667	0.758044	0.724507	0.792189	0.813165	0.926888	0.740735		0.77986	0.732911	0.815484	0.641118	0.982086	0.0818759	0.9712	0.759925
		0.71044	0.918748	0.761815	0.796114	0.352144	0.277594	0.44511	0.276223	0.407044	0.447622	0.622058	0.141855	0.129803	0.179404	0.719404	0.848085	0.78969		0.63295	0.732328	0.710498	0.684088	0.737228	0.811802	0.868015	0.757325	0.725366	0.79778	0.815561	0.925201	0.7467		0.782916	0.736333	0.814408	0.640909	0.980875	0.0907154	0.972412	0.761722
		0.718539	0.932939	0.767854	0.796814	0.358879	0.280928	0.444457	0.312619	0.420097	0.442964	0.630263	0.145443	0.137027	0.189286	0.724764	0.848231	0.795513		0.636256	0.731597	0.714396	0.688386	0.740911	0.814299	0.87811	0.756807	0.722707	0.814698	0.819204	0.932035	0.750655		0.784616	0.739036	0.821277	0.644096	0.980392	0.106061	0.975132	0.764417
		0.720028	0.936223	0.767986	0.800027	0.364101	0.301097	0.449798	0.310436	0.421206	0.446687	0.635274	0.147374	0.140426	0.206624	0.72973	0.864485	0.796967		0.637143	0.734472	0.717771	0.693679	0.742157	0.815151	0.911464	0.776281	0.730839	0.815065	0.822492	0.938441	0.761502		0.788054	0.750818	0.822789	0.643043	0.983282	0.120002	0.983991	0.768088
		0.722155	0.94225	0.770815	0.828245	0.390439	0.300882	0.448784	0.314649	0.418783	0.460899	0.63771	0.148103	0.149616	0.211507	0.729931	0.865968	0.807111		0.637086	0.743048	0.718567	0.693173	0.742449	0.819223	0.911285	0.774752	0.729596	0.820683	0.827653	0.950613	0.761409		0.784455	0.754326	0.837888	0.645239	0.985457	0.121336	0.995236	0.773351
		0.730034	0.94777	0.790261	0.847606	0.390705	0.307209	0.447718	0.317066	0.42612	0.457469	0.641404	0.155302	0.153033	0.218804	0.730709	0.90143	0.820434		0.641358	0.744448	0.725193	0.693601	0.760756	0.824356	0.918724	0.776009	0.731701	0.832664	0.82452	0.963726	0.762842		0.792042	0.758561	0.842373	0.648496	0.00657112	0.120962	0.0222983	0.775989
		0.728805	0.0568137	0.789525	0.892776	0.39124	0.313803	0.450567	0.321106	0.433697	0.456942	0.645549	0.161145	0.157027	0.218622	0.734491	0.902114	0.823041		0.64177	0.743846	0.730245	0.693742	0.760391	0.836027	0.917111	0.78147	0.732904	0.849918	0.827829	0.993754	0.784553		0.79323	0.755222	0.854464	0.649908	0.026887	0.123757	0.0380845	0.780965
		0.731056	0.068331	0.788078	0.893258	0.390071	0.321977	0.458575	0.323138	0.441378	0.460946	0.651494	0.165934	0.158043	0.223975	0.738907	0.904897	0.838762		0.64247	0.754709	0.730699	0.698165	0.77177	0.838708	0.944383	0.783418	0.737987	0.852169	0.827312	0.0035064	0.789715		0.801643	0.757955	0.860294	0.648247	0.0468825	0.129833	0.0785301	0.802762
		0.729867	0.0831455	0.789717	0.907687	0.390419	0.324111	0.460015	0.323659	0.438955	0.467154	0.657991	0.168995	0.162102	0.233123	0.743732	0.915276	0.841264		0.648123	0.753834	0.732382	0.698332	0.772981	0.845197	0.974566	0.786731	0.739149	0.879183	0.824446	0.00292261	0.798421		0.802019	0.758346	0.875447	0.652124	0.0552668	0.143715	0.0807887	0.798499
		0.733623	0.0831353	0.792621	0.909444	0.392911	0.325538	0.461594	0.324538	0.454968	0.472665	0.663223	0.177644	0.166435	0.23437	0.740759	0.918134	0.847677		0.647377	0.753429	0.740948	0.6999	0.778953	0.851722	0.00777303	0.790892	0.744124	0.884476	0.833213	0.0033188	0.806225		0.806093	0.760971	0.899702	0.653675	0.0562057	0.143545	0.0967418	0.808741
		0.734033	0.0940078	0.800658	0.921709	0.394912	0.326344	0.463815	0.344216	0.456713	0.474261	0.666201	0.179469	0.172865	0.245263	0.743563	0.930062	0.858227		0.648678	0.753833	0.743921	0.704232	0.790894	0.868058	0.00798184	0.789495	0.746265	0.888984	0.875352	0.00448592	0.814358		0.805955	0.766474	0.906621	0.657021	0.0640312	0.147831	0.097047	0.810328
		0.734915	0.0953709	0.803275	0.945332	0.397654	0.33459	0.466045	0.345254	0.464828	0.489602	0.670285	0.179996	0.177609	0.249688	0.750912	0.0840976	0.867209		0.648407	0.757952	0.746901	0.705594	0.791683	0.873274	0.00661052	0.801326	0.757683	0.904784	0.895066	0.00420236	0.818413		0.815446	0.777764	0.916715	0.655934	0.068647	0.148689	0.102223	0.816099
		0.734766	0.0948418	0.80413	0.0896152	0.410132	0.337072	0.478699	0.352395	0.470096	0.494093	0.670757	0.189353	0.187331	0.249282	0.751498	0.0867613	0.870428		0.649096	0.763333	0.749346	0.707623	0.793965	0.881304	0.00544198	0.8106	0.759974	0.922447	0.909596	0.00456976	0.843761		0.823077	0.77514	0.928586	0.659363	0.0702651	0.159462	0.109102	0.826061
		0.738104	0.124467	0.814727	0.104066	0.405578	0.341942	0.484005	0.352752	0.478461	0.495658	0.674389	0.18752	0.188558	0.254253	0.756113	0.0877878	0.966243		0.652099	0.774544	0.75045	0.714491	0.816162	0.885072	0.00728855	0.814534	0.763458	0.929489	0.924245	0.00434529	0.84547		0.828638	0.782471	0.972698	0.660373	0.078906	0.161056	0.115247	0.827214
		0.737856	0.125861	0.810493	0.106671	0.407152	0.348265	0.48427	0.366719	0.47805	0.49601	0.686766	0.201973	0.18898	0.258349	0.754063	0.0919942	0.0744423		0.653577	0.777416	0.7516	0.722903	0.824481	0.890516	0.014668	0.812131	0.766678	0.941804	0.93123	0.00577523	0.858638		0.832455	0.787764	0.971649	0.66657	0.0792547	0.177123	0.124151	0.832786
		0.741721	0.124543	0.810773	0.144229	0.413087	0.361696	0.491806	0.372748	0.488122	0.49914	0.688731	0.210728	0.188098	0.271521	0.759301	0.0960306	0.0768124		0.657826	0.782251	0.753248	0.721989	0.826469	0.894163	0.0299802	0.826875	0.768322	0.943094	0.954785	0.0187183	0.871717		0.834779	0.793391	0.0372054	0.668239	0.0852952	0.172999	0.132239	0.836947
		0.744045	0.127839	0.828843	0.151021	0.414823	0.365918	0.500642	0.375629	0.490261	0.502886	0.718608	0.229482	0.206659	0.269972	0.763813	0.0991042	0.0852128		0.658697	0.793497	0.759316	0.729286	0.829256	0.89716	0.0421027	0.832772	0.770272	0.0670624	0.996963	0.0251871	0.891664		0.851698	0.794949	0.0955521	0.671086	0.0827252	0.184459	0.138806	0.849985
		0.748859	0.131383	0.836912	0.155626	0.417076	0.364291	0.505375	0.377238	0.494643	0.506935	0.732932	0.23126	0.203508	0.275949	0.771991	0.113007	0.100349		0.661411	0.794816	0.761016	0.726519	0.831019	0.901239	0.0432446	0.850521	0.773022	0.0974122	0.0811338	0.0383452	0.908234		0.864136	0.801431	0.103592	0.672642	0.086337	0.177637	0.141918	0.861021
		0.750676	0.133196	0.843735	0.173613	0.417931	0.369373	0.504661	0.378832	0.495028	0.511291	0.749446	0.23472	0.209975	0.282272	0.79986	0.112713	0.107428		0.662036	0.800718	0.766614	0.728686	0.832729	0.910342	0.0570729	0.853332	0.774132	0.115551	0.0904162	0.0275502	0.916177		0.881088	0.80048	0.111833	0.673361	0.0896162	0.183912	0.144357	0.86827
		0.751417	0.135027	0.846144	0.1789	0.424155	0.378252	0.516024	0.378256	0.500025	0.513325	0.754697	0.238944	0.222721	0.290309	0.79591	0.123111	0.107025		0.665232	0.810575	0.778059	0.730126	0.832295	0.91102	0.124488	0.857845	0.777609	0.119931	0.112504	0.0370727	0.923024		0.884351	0.800757	0.112195	0.674761	0.0886403	0.182923	0.144996	0.882221
		0.754837	0.136763	0.848429	0.203827	0.426568	0.379972	0.522827	0.380976	0.512947	0.523468	0.756185	0.246075	0.221437	0.294481	0.806095	0.123732	0.110169		0.667572	0.813156	0.784402	0.731643	0.836854	0.912526	0.130584	0.864962	0.776521	0.12641	0.112221	0.0453589	0.925202		0.898344	0.799764	0.137584	0.676084	0.0924647	0.204813	0.159354	0.914852
		0.755781	0.138594	0.850647	0.245908	0.430975	0.383214	0.522952	0.38234	0.510284	0.52612	0.762395	0.244867	0.226399	0.30663	0.807421	0.132634	0.107769		0.674641	0.818574	0.783635	0.734613	0.845841	0.956732	0.130996	0.873712	0.782408	0.133326	0.118569	0.0487812	0.0766719		0.902848	0.80551	0.138849	0.67807	0.0931457	0.206241	0.155286	0.922203
		0.759734	0.145529	0.861013	0.269718	0.442735	0.385783	0.529199	0.380492	0.515393	0.53392	0.762625	0.248848	0.233923	0.312199	0.815579	0.140636	0.111429		0.675619	0.817282	0.789361	0.738659	0.844709	0.962141	0.132329	0.895999	0.782513	0.140834	0.123955	0.0655996	0.0773138		0.923775	0.806456	0.143876	0.676818	0.099074	0.209311	0.155785	0.921896
		0.760324	0.158294	0.861133	0.29869	0.445465	0.404194	0.533183	0.393744	0.515218	0.534179	0.795368	0.248018	0.233633	0.322489	0.822095	0.146462	0.116354		0.681037	0.827471	0.79748	0.740015	0.85385	0.964319	0.150284	0.904683	0.787349	0.148919	0.127944	0.0705081	0.0904349		0.927609	0.811991	0.152265	0.685028	0.116786	0.210534	0.157394	0.929967
		0.765428	0.161817	0.862317	0.301626	0.452912	0.409452	0.541476	0.394945	0.525908	0.535691	0.831632	0.258286	0.234343	0.326607	0.821573	0.167088	0.119644		0.685566	0.824898	0.804057	0.742658	0.856729	0.965616	0.148835	0.946758	0.791434	0.151124	0.135468	0.0703821	0.101348		0.928359	0.812351	0.155629	0.694649	0.122536	0.213383	0.158247	0.954054
		0.767929	0.164516	0.876519	0.303132	0.456965	0.413741	0.553678	0.397972	0.532682	0.537993	0.880308	0.280099	0.240567	0.326764	0.827607	0.168885	0.132656		0.686143	0.834496	0.806392	0.742888	0.859474	0.979538	0.149066	0.969218	0.807387	0.155082	0.144173	0.0829226	0.108599		0.944166	0.814123	0.156538	0.693734	0.127084	0.214881	0.172829	0.972105
		0.767002	0.164015	0.880413	0.30516	0.461917	0.411597	0.561977	0.398781	0.532042	0.539617	0.887184	0.281385	0.242476	0.33028	0.827385	0.173566	0.14059		0.689578	0.839768	0.814001	0.745976	0.866117	0.979296	0.149422	0.987459	0.814796	0.154171	0.144529	0.0916635	0.113425		0.984777	0.814883	0.15841	0.697078	0.127703	0.235266	0.176753	0.975647
		0.786501	0.178102	0.879705	0.31614	0.465301	0.420619	0.564293	0.404291	0.540966	0.557497	0.887809	0.285226	0.24264	0.332142	0.827151	0.179249	0.14261		0.696301	0.868528	0.81547	0.749919	0.866938	0.994667	0.159039	0.990022	0.808485	0.158779	0.149414	0.0965418	0.113416		0.0687192	0.82085	0.169375	0.699058	0.128337	0.23182	0.192313	0.979468
		0.790175	0.17844	0.883815	0.34065	0.46564	0.426259	0.566002	0.408801	0.547842	0.567347	0.895196	0.294747	0.242351	0.338948	0.82963	0.181286	0.146189		0.700551	0.871894	0.828362	0.747792	0.867807	0.00433185	0.165237	0.994148	0.81214	0.159637	0.152763	0.109262	0.11689		0.0956022	0.825793	0.174127	0.696938	0.134798	0.237647	0.195826	0.0143948
		0.78947	0.177846	0.893426	0.344934	0.477982	0.429384	0.57068	0.41459	0.549734	0.574867	0.911553	0.300919	0.247376	0.343562	0.835539	0.182132	0.155358		0.710154	0.878491	0.825031	0.752887	0.871349	0.00718467	0.170503	0.0685585	0.815034	0.15971	0.162857	0.121212	0.120673		0.108977	0.831741	0.179314	0.699883	0.149126	0.23938	0.196611	0.0288347
		0.790718	0.180292	0.904793	0.376543	0.482818	0.43251	0.568111	0.421106	0.553727	0.578831	0.100177	0.30048	0.256826	0.343448	0.852746	0.188022	0.167495		0.71329	0.88153	0.82805	0.754136	0.877505	0.0283307	0.169196	0.0872189	0.819103	0.167828	0.1623	0.122851	0.122545		0.108211	0.833972	0.181305	0.707676	0.155298	0.240595	0.20853	0.028897
		0.791792	0.183822	0.909115	0.376255	0.483247	0.437309	0.573599	0.422048	0.561209	0.581011	0.118416	0.31292	0.256766	0.345721	0.857509	0.18938	0.167038		0.711172	0.885606	0.830697	0.754323	0.883708	0.0607822	0.172882	0.0954677	0.82282	0.169868	0.165415	0.143609	0.123288		0.115858	0.843894	0.194458	0.712747	0.161467	0.250871	0.209876	0.0785693
		0.796442	0.189183	0.919745	0.383089	0.490686	0.442033	0.574721	0.425891	0.566481	0.595764	0.125382	0.323968	0.255272	0.347026	0.858093	0.195829	0.170767		0.713232	0.895421	0.836561	0.756557	0.885965	0.0701213	0.176054	0.116142	0.833804	0.173428	0.186622	0.147998	0.132522		0.114681	0.849703	0.190457	0.716513	0.159084	0.25695	0.210951	0.0837432
		0.80088	0.19128	0.926384	0.378702	0.491734	0.438309	0.576109	0.431441	0.573762	0.604292	0.141031	0.323602	0.264631	0.349404	0.865921	0.203823	0.175887		0.717367	0.91832	0.836458	0.755659	0.894004	0.0687134	0.182388	0.118279	0.839736	0.180405	0.191374	0.150714	0.131127		0.133334	0.855394	0.191533	0.723973	0.159618	0.264686	0.214293	0.101409
		0.800721	0.193066	0.931216	0.383477	0.492088	0.44065	0.581402	0.434102	0.583628	0.620624	0.155915	0.3293	0.264122	0.350528	0.872364	0.208257	0.177298		0.71641	0.0921817	0.839402	0.755749	0.895199	0.0806431	0.183683	0.120005	0.84774	0.192925	0.196837	0.162281	0.13435		0.138025	0.856634	0.20205	0.725285	0.164136	0.259762	0.217043	0.101931
		0.802349	0.198674	0.967708	0.399454	0.500139	0.446256	0.58362	0.433207	0.579802	0.623181	0.158703	0.332611	0.267951	0.349914	0.876314	0.206358	0.180656		0.719344	0.098861	0.842872	0.762375	0.896225	0.0838744	0.177613	0.132656	0.852875	0.205183	0.199486	0.175302	0.135208		0.139769	0.859448	0.203033	0.729556	0.164322	0.263037	0.220827	0.11134
		0.803302	0.195505	0.984528	0.403555	0.501448	0.444607	0.588282	0.443105	0.584247	0.627676	0.163567	0.332456	0.288256	0.360935	0.879007	0.206459	0.204372		0.722695	0.106945	0.845055	0.769303	0.904319	0.0870996	0.182445	0.13313	0.858244	0.200582	0.200525	0.1753	0.138405		0.139633	0.870466	0.205857	0.737865	0.169367	0.263375	0.215499	0.116717
		0.806884	0.198667	0.0653659	0.404297	0.507792	0.454631	0.589102	0.443808	0.583833	0.631539	0.180661	0.336648	0.284539	0.365432	0.895178	0.209079	0.221036		0.72444	0.110687	0.87629	0.771161	0.928642	0.0981819	0.190403	0.138391	0.861499	0.203876	0.201814	0.180535	0.141552		0.153782	0.873065	0.204948	0.741714	0.168239	0.27694	0.22286	0.12065
		0.808643	0.200372	0.0769546	0.409754	0.50846	0.449699	0.604201	0.444639	0.588471	0.637241	0.213623	0.345548	0.290697	0.369853	0.89759	0.209424	0.223398		0.731813	0.109067	0.877998	0.769061	0.931262	0.109481	0.186856	0.135839	0.871591	0.203343	0.211753	0.193681	0.161702		0.154133	0.872186	0.216645	0.746723	0.166854	0.278409	0.222408	0.128824
		0.819975	0.201739	0.0969724	0.41209	0.512438	0.456396	0.602666	0.446403	0.591699	0.640646	0.216745	0.346433	0.301475	0.370723	0.898835	0.217816	0.233009		0.729388	0.112945	0.880678	0.775652	0.952115	0.111679	0.191312	0.138807	0.879737	0.203325	0.221881	0.193477	0.164962		0.15689	0.876455	0.218006	0.748693	0.171606	0.287157	0.233078	0.13092
		0.82407	0.206443	0.0966171	0.416658	0.509796	0.461735	0.603479	0.452141	0.591103	0.65567	0.233156	0.355328	0.300425	0.374816	0.909949	0.219912	0.239681		0.732486	0.116325	0.886778	0.777316	0.0845771	0.124878	0.196065	0.141587	0.882356	0.213002	0.227695	0.197207	0.17088		0.160532	0.8805	0.224528	0.747133	0.188155	0.287225	0.235519	0.134249
		0.823363	0.212569	0.100726	0.419805	0.519172	0.46396	0.610021	0.45088	0.601314	0.661505	0.235453	0.360509	0.307983	0.375508	0.957812	0.233463	0.245534		0.741798	0.139063	0.889939	0.781017	0.0859655	0.126945	0.196984	0.158709	0.884229	0.223739	0.238706	0.206517	0.171147		0.163759	0.882458	0.234542	0.755308	0.189374	0.290746	0.244688	0.131565
		0.823938	0.214468	0.107969	0.425048	0.517179	0.467557	0.606602	0.448489	0.601226	0.66277	0.23549	0.361649	0.310141	0.384082	0.970007	0.23674	0.253903		0.734542	0.13849	0.894038	0.78099	0.0872105	0.134342	0.201073	0.160301	0.888726	0.221641	0.246703	0.206534	0.178911		0.164052	0.887128	0.235288	0.757637	0.198639	0.29638	0.263277	0.137977
		0.825397	0.220793	0.124059	0.435652	0.527137	0.467517	0.616879	0.453335	0.601633	0.686714	0.248115	0.362602	0.313808	0.387443	0.977433	0.239936	0.258399		0.74231	0.143173	0.896109	0.786839	0.0909164	0.143949	0.20297	0.173724	0.889478	0.223762	0.244913	0.214113	0.182591		0.185985	0.91496	0.235976	0.756033	0.205308	0.293692	0.266678	0.154625
		0.830564	0.227789	0.125859	0.436186	0.526529	0.470518	0.621101	0.452531	0.606906	0.695795	0.257028	0.363647	0.314391	0.390859	0.0759717	0.24777	0.267501		0.744678	0.147874	0.90296	0.788799	0.0932947	0.150354	0.213052	0.174355	0.894113	0.223838	0.26344	0.221425	0.183022		0.194672	0.925981	0.235723	0.757918	0.200889	0.29322	0.271516	0.161261
		0.835576	0.237368	0.133724	0.440263	0.535579	0.475884	0.624149	0.455471	0.611175	0.696885	0.258498	0.365953	0.322103	0.39243	0.0809688	0.252624	0.269981		0.745914	0.164308	0.92106	0.789811	0.0978133	0.159025	0.220086	0.171977	0.901032	0.226571	0.26291	0.229465	0.18583		0.195091	0.934123	0.242368	0.775307	0.206111	0.294015	0.270967	0.163086
		0.845599	0.239705	0.146823	0.446474	0.534211	0.475645	0.633684	0.458242	0.608475	0.701151	0.26046	0.383915	0.323716	0.395946	0.096471	0.254272	0.270171		0.748812	0.173725	0.926232	0.795971	0.117554	0.168912	0.21819	0.178376	0.918449	0.225799	0.265889	0.229255	0.191938		0.198642	0.936201	0.255274	0.79175	0.216098	0.305985	0.277455	0.165684
		0.852956	0.24571	0.15642	0.452693	0.53421	0.478917	0.632767	0.45759	0.6147	0.705637	0.268744	0.381488	0.329239	0.395819	0.097481	0.264641	0.271895		0.749793	0.176161	0.934399	0.791308	0.120572	0.164541	0.227002	0.18619	0.936292	0.23202	0.264388	0.230557	0.200717		0.210284	0.945407	0.257934	0.796925	0.214584	0.315547	0.28705	0.167123
		0.853715	0.255909	0.162827	0.449655	0.547213	0.48066	0.633782	0.46476	0.614961	0.725928	0.274199	0.389472	0.336763	0.395293	0.0991966	0.281518	0.270605		0.757182	0.180783	0.955844	0.797963	0.123378	0.175976	0.23274	0.190812	0.9385	0.233156	0.272966	0.234916	0.212478		0.216631	0.00802445	0.265062	0.797083	0.219488	0.322627	0.287436	0.176048
		0.86212	0.257803	0.180176	0.452823	0.545757	0.495589	0.638224	0.468125	0.61793	0.728804	0.284791	0.390551	0.336571	0.399949	0.109786	0.296335	0.270896		0.758122	0.182302	0.964936	0.801861	0.124554	0.1818	0.233989	0.193095	0.940573	0.248166	0.274124	0.236451	0.223075		0.216593	0.101055	0.264681	0.796204	0.220772	0.325179	0.296735	0.17891
		0.866708	0.259577	0.179176	0.455482	0.545168	0.496643	0.643748	0.469015	0.619959	0.73375	0.28728	0.392678	0.340541	0.395907	0.108486	0.294724	0.274096		0.762547	0.192712	0.0434678	0.802762	0.127295	0.177308	0.230863	0.199189	0.960272	0.2484	0.275726	0.238967	0.228096		0.223636	0.109053	0.267438	0.798235	0.221735	0.326341	0.300464	0.178018
		0.869728	0.261184	0.184302	0.455545	0.548885	0.503866	0.643669	0.474216	0.621708	0.735836	0.294138	0.402893	0.34326	0.402543	0.111594	0.296393	0.279031		0.767476	0.187142	0.0934852	0.807052	0.12685	0.188714	0.243671	0.199121	0.072918	0.258935	0.284522	0.245761	0.237948		0.234623	0.114503	0.269219	0.81666	0.226801	0.335421	0.305677	0.195722
		0.87712	0.26423	0.187657	0.466984	0.551859	0.500368	0.648329	0.476571	0.625298	0.735097	0.294452	0.402392	0.340456	0.414786	0.112101	0.303521	0.280248		0.768139	0.189989	0.0966012	0.811828	0.129659	0.187831	0.250315	0.202611	0.0953523	0.264956	0.28464	0.251399	0.242893		0.245979	0.129898	0.26924	0.819411	0.240692	0.337337	0.317314	0.198218
		0.879708	0.272266	0.195427	0.479247	0.553076	0.503762	0.646976	0.476001	0.62866	0.744943	0.310327	0.412741	0.352151	0.411705	0.115845	0.317461	0.28489		0.777764	0.202517	0.110621	0.819326	0.13064	0.193117	0.24994	0.204038	0.10435	0.265938	0.291114	0.266253	0.245392		0.252847	0.130047	0.278401	0.823055	0.244384	0.33639	0.320479	0.202503
		0.88675	0.275376	0.201039	0.481344	0.552646	0.515549	0.651397	0.483608	0.630106	0.750678	0.310475	0.414743	0.352754	0.415332	0.125081	0.321342	0.288378		0.778846	0.20717	0.115211	0.822077	0.135643	0.191083	0.248677	0.22209	0.10711	0.284805	0.299547	0.270555	0.253132		0.255029	0.132647	0.281654	0.825385	0.255959	0.338391	0.322752	0.210813
		0.897993	0.284418	0.207147	0.484908	0.564381	0.512465	0.653531	0.488515	0.635479	0.75473	0.31304	0.422572	0.356226	0.416981	0.126043	0.320953	0.288185		0.777988	0.210034	0.118575	0.821955	0.144512	0.195731	0.255664	0.22341	0.108058	0.283763	0.303253	0.272966	0.251608		0.254801	0.133983	0.285251	0.827249	0.258089	0.341918	0.327565	0.21212
		0.896705	0.28576	0.209979	0.500965	0.579219	0.520025	0.659308	0.493593	0.638297	0.752662	0.314796	0.423805	0.360928	0.417193	0.127758	0.339411	0.298976		0.779193	0.220868	0.119961	0.826845	0.156459	0.198886	0.260179	0.230677	0.124967	0.282522	0.30991	0.28252	0.270813		0.26197	0.147736	0.290194	0.857342	0.259053	0.347024	0.332833	0.222334
		0.906935	0.290744	0.212449	0.504337	0.580486	0.524015	0.660188	0.498613	0.637559	0.769509	0.335745	0.422263	0.362502	0.41857	0.131957	0.346452	0.301428		0.794107	0.224586	0.135625	0.828259	0.159025	0.206759	0.262199	0.233362	0.123908	0.286894	0.314973	0.284693	0.27487		0.263644	0.154463	0.288134	0.86611	0.261035	0.349526	0.331164	0.222562
		0.932404	0.295003	0.214041	0.515509	0.584286	0.522758	0.662527	0.505484	0.639988	0.772744	0.334996	0.428566	0.365144	0.432042	0.134861	0.338961	0.301586		0.788723	0.236814	0.135209	0.827385	0.159922	0.207898	0.268263	0.234212	0.128217	0.28768	0.310824	0.291178	0.271103		0.270164	0.155984	0.298159	0.881514	0.263777	0.348399	0.349953	0.224252
		0.934978	0.295631	0.22168	0.516787	0.581361	0.522222	0.663529	0.506376	0.645371	0.780634	0.340324	0.424657	0.369111	0.425178	0.146092	0.352344	0.300871		0.791892	0.242003	0.139755	0.83024	0.165466	0.210186	0.266504	0.239532	0.128666	0.293967	0.312167	0.294228	0.278431		0.271645	0.15947	0.302125	0.881619	0.278428	0.357235	0.350192	0.228922
		0.933339	0.296333	0.236316	0.527685	0.583414	0.52266	0.664349	0.513542	0.654226	0.782118	0.340007	0.432322	0.377005	0.431016	0.14685	0.359666	0.304233		0.791199	0.254848	0.140344	0.841594	0.166452	0.212836	0.266252	0.24453	0.138338	0.293027	0.320574	0.291763	0.282113		0.273659	0.155008	0.306783	0.932394	0.277717	0.356252	0.355023	0.2332
		0.943321	0.297118	0.243169	0.534957	0.589299	0.524336	0.677395	0.516252	0.654672	0.790591	0.363694	0.445964	0.369914	0.433059	0.14838	0.361418	0.306428		0.795237	0.254297	0.150872	0.84931	0.181224	0.224491	0.273153	0.26433	0.143865	0.297002	0.326213	0.300941	0.287239		0.277966	0.16113	0.314152	0.980028	0.280055	0.354631	0.359361	0.234526
		0.95106	0.309239	0.244255	0.535831	0.590755	0.536775	0.685097	0.520689	0.659495	0.791978	0.360424	0.450269	0.37696	0.440032	0.153561	0.3687	0.308717		0.794089	0.257528	0.159018	0.86905	0.182629	0.222621	0.275485	0.261116	0.149414	0.304395	0.330409	0.306809	0.292109		0.279886	0.163273	0.313181	0.0872578	0.279368	0.36088	0.361145	0.241262
		0.956618	0.31359	0.243673	0.540632	0.593038	0.546481	0.685735	0.526755	0.671427	0.797601	0.359398	0.451172	0.375945	0.444005	0.168593	0.369886	0.309957		0.800506	0.259073	0.160291	0.867265	0.183071	0.222509	0.272271	0.263745	0.148127	0.298333	0.339846	0.308556	0.293274		0.287075	0.16364	0.317437	0.0905305	0.287958	0.36563	0.365069	0.254391
		0.0557043	0.313217	0.246095	0.552864	0.594716	0.555608	0.688698	0.529454	0.683991	0.801631	0.371036	0.455126	0.381346	0.451951	0.168785	0.369921	0.310862		0.80431	0.261495	0.15941	0.87053	0.19168	0.226981	0.276608	0.273044	0.160826	0.302	0.352935	0.313183	0.292224		0.298767	0.163558	0.318924	0.105955	0.285491	0.379567	0.366209	0.259329
		0.0853998	0.321033	0.258515	0.551079	0.599588	0.553255	0.696611	0.533258	0.687133	0.822903	0.379529	0.471216	0.383757	0.450997	0.168265	0.368654	0.317713		0.809002	0.267341	0.176152	0.875787	0.194709	0.240812	0.277694	0.2697	0.164793	0.304661	0.348969	0.315608	0.300805		0.29837	0.168148	0.320067	0.110459	0.296429	0.374676	0.382739	0.265963
		0.0922128	0.325649	0.268138	0.555601	0.600381	0.558316	0.696208	0.53818	0.688944	0.821607	0.379039	0.458074	0.385831	0.457156	0.175012	0.381215	0.321864		0.813031	0.271557	0.206104	0.889684	0.200258	0.242985	0.2878	0.280735	0.168921	0.307452	0.350064	0.316775	0.302869		0.302752	0.170117	0.320111	0.116138	0.293123	0.382501	0.37435	0.266827
		0.10175	0.329054	0.271708	0.563983	0.604702	0.560302	0.699864	0.539004	0.689977	0.822891	0.390629	0.460878	0.390358	0.452869	0.176179	0.383802	0.323885		0.813615	0.273295	0.214024	0.888408	0.203711	0.245654	0.290823	0.281791	0.171285	0.306325	0.35577	0.314042	0.308059		0.307693	0.182066	0.323906	0.116977	0.295552	0.384136	0.381226	0.273127
		0.104037	0.331141	0.271608	0.564399	0.60304	0.558329	0.711822	0.55785	0.692285	0.839237	0.399857	0.467678	0.38744	0.456948	0.1805	0.391831	0.328529		0.818384	0.281257	0.213764	0.893102	0.208697	0.247247	0.290675	0.279931	0.178455	0.312789	0.358454	0.316672	0.31168		0.309112	0.186961	0.328751	0.135751	0.311952	0.386761	0.377263	0.28227
		0.127136	0.333892	0.269854	0.565865	0.604541	0.559192	0.712187	0.556704	0.692662	0.846373	0.399589	0.468714	0.385927	0.463421	0.187783	0.385972	0.346715		0.822594	0.28222	0.222394	0.902241	0.211483	0.256482	0.301183	0.286214	0.180613	0.313401	0.361765	0.324621	0.315452		0.314549	0.186293	0.339106	0.137882	0.310118	0.386233	0.386514	0.282512
		0.125213	0.331865	0.272012	0.569743	0.606615	0.561942	0.719167	0.562178	0.695766	0.848191	0.403697	0.473428	0.391369	0.467442	0.188193	0.395912	0.355838		0.824751	0.290667	0.224959	0.921849	0.208141	0.256843	0.303636	0.286171	0.182311	0.317385	0.366541	0.327216	0.316685		0.311988	0.187677	0.340439	0.143829	0.311723	0.389104	0.38885	0.279635
		0.13239	0.333464	0.27778	0.583364	0.610208	0.562053	0.72444	0.559469	0.702929	0.883711	0.401891	0.485074	0.402788	0.471562	0.190009	0.401707	0.356577		0.830943	0.285251	0.23662	0.920931	0.21684	0.25811	0.303325	0.297867	0.185118	0.31956	0.364135	0.334873	0.318102		0.323919	0.19969	0.348102	0.139575	0.312921	0.390808	0.394225	0.286599
		0.137138	0.334374	0.287122	0.583629	0.610429	0.566774	0.726009	0.559042	0.712812	0.889867	0.405719	0.485176	0.405212	0.474325	0.18873	0.406397	0.357979		0.826837	0.289349	0.236538	0.923763	0.230342	0.261268	0.30605	0.308932	0.189567	0.325271	0.361496	0.337215	0.320711		0.322206	0.201441	0.357284	0.146421	0.318242	0.403029	0.399866	0.293251
		0.141123	0.335718	0.280111	0.585919	0.61403	0.569008	0.735159	0.561035	0.716287	0.900391	0.410257	0.498707	0.410498	0.485007	0.196678	0.409479	0.362526		0.836427	0.292063	0.238508	0.924115	0.236232	0.265602	0.319062	0.316325	0.189267	0.322952	0.369491	0.342774	0.321278		0.326052	0.20447	0.359141	0.155262	0.323345	0.406048	0.401361	0.296088
		0.144695	0.337967	0.283421	0.59008	0.616212	0.570295	0.738545	0.562816	0.720024	0.942968	0.418187	0.502393	0.406598	0.487568	0.196583	0.414884	0.366752		0.846289	0.295756	0.245248	0.937631	0.23819	0.281144	0.320577	0.318341	0.199452	0.329566	0.372733	0.341841	0.326065		0.328149	0.205982	0.374678	0.158562	0.322692	0.400951	0.400729	0.29582
		0.147514	0.34442	0.281662	0.591867	0.622204	0.571119	0.740557	0.565127	0.746731	0.951381	0.427357	0.505618	0.412412	0.493531	0.193697	0.409757	0.367397		0.850092	0.298581	0.248467	0.956003	0.236764	0.274935	0.321617	0.32261	0.202619	0.338015	0.382085	0.347481	0.330724		0.325445	0.216996	0.378186	0.163474	0.335038	0.401603	0.412495	0.301066
		0.170049	0.344642	0.288728	0.596614	0.624711	0.574565	0.743765	0.579508	0.748104	0.965218	0.430882	0.50621	0.417328	0.49924	0.197926	0.422563	0.372203		0.855276	0.311888	0.251031	0.961105	0.239356	0.274498	0.329498	0.328419	0.206852	0.337417	0.388435	0.345171	0.33164		0.34144	0.230201	0.382331	0.16579	0.33728	0.406152	0.40991	0.303477
		0.171523	0.348986	0.307443	0.599832	0.626976	0.578025	0.746444	0.578336	0.747763	0.0258222	0.43083	0.510802	0.418891	0.496367	0.202602	0.4258	0.371549		0.865894	0.314501	0.257311	0.973129	0.237558	0.279677	0.333428	0.322455	0.20433	0.348802	0.389866	0.349947	0.33847		0.341583	0.225565	0.402331	0.170771	0.339406	0.406291	0.408513	0.303251
		0.171798	0.365313	0.314588	0.608249	0.629356	0.582063	0.750903	0.579476	0.74831	0.0699832	0.432818	0.523935	0.421988	0.503495	0.218688	0.427886	0.375682		0.869144	0.315835	0.265135	0.0834	0.239731	0.282225	0.330356	0.327754	0.209065	0.344387	0.404215	0.347716	0.338238		0.340771	0.23164	0.404255	0.195281	0.345603	0.413682	0.411282	0.313183
		0.178771	0.364247	0.313951	0.61961	0.633524	0.585501	0.749714	0.585986	0.758304	0.0901215	0.437176	0.525958	0.428242	0.515588	0.218604	0.428506	0.375454		0.887718	0.321416	0.266759	0.102214	0.243121	0.294179	0.33551	0.332338	0.210834	0.347749	0.404033	0.346366	0.342832		0.34538	0.240525	0.407779	0.191674	0.346068	0.414068	0.41192	0.304109
		0.18893	0.368321	0.315187	0.617127	0.631523	0.597022	0.751564	0.584406	0.760455	0.112511	0.45248	0.529788	0.432615	0.516505	0.219718	0.42803	0.383559		0.89155	0.322957	0.267235	0.10745	0.245644	0.296157	0.340787	0.329047	0.215732	0.354933	0.409955	0.347862	0.342995		0.351359	0.246288	0.407651	0.197072	0.35109	0.422586	0.414354	0.317461
		0.187047	0.372469	0.319696	0.620119	0.633796	0.595092	0.758704	0.590371	0.759942	0.146482	0.455308	0.531195	0.430119	0.518531	0.220484	0.437654	0.384168		0.898477	0.323618	0.267401	0.11065	0.250812	0.297633	0.345676	0.333551	0.2201	0.362264	0.408591	0.354622	0.365498		0.354816	0.251267	0.407234	0.203953	0.354082	0.422919	0.419831	0.322762
		0.18923	0.382493	0.32073	0.625103	0.6337	0.59716	0.757914	0.592816	0.759635	0.1562	0.464975	0.532171	0.432342	0.521833	0.235321	0.440226	0.394575		0.905113	0.331545	0.275476	0.122977	0.260691	0.298049	0.346146	0.335208	0.233133	0.367393	0.410331	0.363078	0.359399		0.351756	0.270445	0.411513	0.198032	0.353563	0.428601	0.416333	0.331371
		0.195302	0.387117	0.32047	0.62969	0.631799	0.597012	0.757946	0.595212	0.759894	0.158329	0.469229	0.537532	0.436	0.522871	0.24413	0.44987	0.396581		0.916393	0.334403	0.28555	0.135261	0.262204	0.300868	0.351361	0.335229	0.233454	0.368525	0.415572	0.358504	0.365407		0.356795	0.266532	0.412288	0.205322	0.381386	0.425095	0.421366	0.33536
		0.196287	0.392201	0.332168	0.631628	0.640377	0.59741	0.760537	0.602075	0.761322	0.166845	0.474466	0.535664	0.441705	0.524161	0.250623	0.445822	0.395468		0.918353	0.338466	0.287687	0.140056	0.262491	0.304864	0.351151	0.339033	0.233151	0.373525	0.417485	0.358933	0.370386		0.35615	0.271272	0.415159	0.214071	0.367516	0.428349	0.421205	0.342572
		0.201825	0.392278	0.331046	0.632903	0.64025	0.607138	0.766765	0.602623	0.769091	0.174997	0.478349	0.539195	0.450492	0.531014	0.25251	0.447731	0.393415		0.920744	0.343804	0.288907	0.141958	0.262256	0.306274	0.356657	0.345054	0.237139	0.373057	0.420448	0.368295	0.370699		0.361771	0.277684	0.415595	0.222069	0.373494	0.425211	0.42148	0.343756
		0.204218	0.402774	0.335662	0.645864	0.646257	0.609338	0.766239	0.605669	0.769806	0.179721	0.482896	0.539895	0.450706	0.531922	0.254435	0.459414	0.403048		0.927818	0.349491	0.29347	0.14936	0.265859	0.308307	0.356711	0.339462	0.236652	0.373983	0.428167	0.37242	0.37785		0.373577	0.272978	0.418155	0.228596	0.369624	0.424455	0.422507	0.345085
		0.207235	0.402754	0.337713	0.64616	0.646489	0.610889	0.779278	0.604878	0.771355	0.191773	0.488677	0.542705	0.450664	0.530806	0.26592	0.459994	0.404376		0.94355	0.34939	0.296218	0.151892	0.26621	0.30786	0.359762	0.345348	0.240738	0.377027	0.427885	0.371628	0.380612		0.380758	0.281938	0.421194	0.226675	0.379111	0.432861	0.424259	0.34653
		0.208932	0.4073	0.340891	0.645875	0.647742	0.619368	0.782008	0.607598	0.771813	0.207419	0.492705	0.542939	0.457281	0.53396	0.267784	0.464031	0.407668		0.955968	0.345061	0.304479	0.150561	0.269503	0.318097	0.361921	0.343269	0.243199	0.380086	0.43054	0.380724	0.386385		0.381456	0.288588	0.425193	0.237639	0.388539	0.438967	0.426423	0.353043
		0.213518	0.408887	0.340353	0.649561	0.647474	0.619334	0.783257	0.611987	0.773318	0.217878	0.500731	0.557171	0.461655	0.5339	0.267873	0.473896	0.404979		0.98083	0.359373	0.31433	0.152084	0.272759	0.316758	0.366178	0.344248	0.251626	0.381218	0.437589	0.384244	0.38315		0.396974	0.292227	0.423225	0.239099	0.390542	0.438206	0.425468	0.355655
		0.219088	0.40885	0.349332	0.651266	0.653155	0.624891	0.794328	0.609583	0.77831	0.221694	0.499748	0.56376	0.463287	0.532225	0.272887	0.469753	0.406714		0.00640618	0.37691	0.313807	0.152322	0.273744	0.319638	0.366636	0.347824	0.25637	0.383514	0.43951	0.381501	0.393143		0.402081	0.300053	0.42758	0.241543	0.389926	0.441532	0.431857	0.357331
		0.224661	0.409352	0.354684	0.649629	0.65378	0.631799	0.796686	0.611542	0.782804	0.236791	0.505845	0.570366	0.462256	0.5415	0.27315	0.472389	0.414861		0.0439205	0.365638	0.32089	0.157408	0.275221	0.332112	0.370792	0.34797	0.260785	0.392666	0.439191	0.387965	0.39619		0.401071	0.296912	0.428303	0.244664	0.399971	0.441403	0.43596	0.36389
		0.225555	0.414973	0.356068	0.668605	0.654881	0.629684	0.812246	0.613652	0.781888	0.247249	0.502509	0.576229	0.465333	0.543384	0.278355	0.473803	0.415747		0.0516111	0.365125	0.322093	0.159662	0.275278	0.325328	0.374871	0.349338	0.263767	0.400161	0.444436	0.387644	0.399806		0.402364	0.302152	0.427111	0.24997	0.394017	0.442399	0.433986	0.362865
		0.231284	0.4209	0.356097	0.666733	0.657861	0.635451	0.811445	0.620541	0.787735	0.26717	0.506523	0.577875	0.465344	0.545013	0.279583	0.474632	0.423827		0.0863487	0.36866	0.327895	0.165329	0.279135	0.332592	0.375927	0.349876	0.277579	0.398287	0.446259	0.39342	0.405078		0.405205	0.303752	0.432782	0.255522	0.397146	0.444453	0.435959	0.3669
		0.233143	0.430755	0.366243	0.66599	0.66141	0.641618	0.822028	0.618357	0.786799	0.269535	0.508388	0.576142	0.469748	0.547372	0.281484	0.477106	0.42038		0.0949832	0.375666	0.326167	0.17018	0.282527	0.333896	0.377987	0.360398	0.285556	0.397819	0.451716	0.392689	0.40777		0.41031	0.310355	0.432523	0.26687	0.40009	0.445813	0.439317	0.364556
		0.240463	0.434893	0.361467	0.671336	0.661453	0.641257	0.834372	0.619128	0.786482	0.296422	0.521227	0.577357	0.475441	0.551472	0.286313	0.486053	0.422613		0.103391	0.378674	0.330865	0.175517	0.304174	0.343261	0.380577	0.366331	0.295903	0.406673	0.45104	0.403213	0.40785		0.408178	0.310159	0.438106	0.274678	0.398124	0.447961	0.443593	0.367312
		0.24018	0.436141	0.364612	0.674185	0.661743	0.643925	0.849347	0.624725	0.787067	0.302916	0.523963	0.579097	0.477107	0.555406	0.291952	0.498943	0.425097		0.10762	0.378267	0.329208	0.174384	0.305649	0.343823	0.376798	0.367455	0.296854	0.408618	0.455033	0.415362	0.41305		0.410231	0.325553	0.437552	0.280411	0.405703	0.448841	0.449257	0.374617
		0.241258	0.443305	0.37274	0.676084	0.667315	0.651762	0.867873	0.633078	0.794384	0.301413	0.528985	0.584952	0.489416	0.554789	0.3083	0.500399	0.42951		0.110688	0.385371	0.33394	0.179032	0.305567	0.342496	0.383288	0.370759	0.30157	0.409725	0.453016	0.407973	0.417064		0.416765	0.32828	0.437181	0.282451	0.409512	0.455723	0.448706	0.375486
		0.245774	0.438185	0.379336	0.685552	0.665824	0.655473	0.901227	0.637149	0.794982	0.30222	0.530239	0.594405	0.494321	0.555205	0.319575	0.502256	0.432106		0.109443	0.389641	0.337246	0.190091	0.310203	0.346821	0.383373	0.370662	0.297622	0.413072	0.458091	0.414956	0.418476		0.417658	0.330881	0.435849	0.289235	0.411103	0.45283	0.452889	0.381278
		0.247971	0.441063	0.37528	0.684006	0.664197	0.658286	0.90688	0.634452	0.797045	0.325393	0.529382	0.604214	0.493549	0.562921	0.319618	0.506207	0.434863		0.110383	0.391126	0.334278	0.1955	0.3107	0.34576	0.381941	0.386547	0.309072	0.41843	0.457411	0.421756	0.428047		0.419794	0.346419	0.441747	0.291666	0.411122	0.450071	0.450141	0.383199
		0.249906	0.444223	0.386403	0.687154	0.668224	0.66337	0.913942	0.640769	0.800031	0.35653	0.534059	0.596852	0.495742	0.564073	0.322048	0.524569	0.438606		0.110692	0.391938	0.339109	0.200152	0.315721	0.354012	0.386171	0.391353	0.312104	0.418361	0.45748	0.420205	0.42826		0.419704	0.342163	0.443631	0.294813	0.418709	0.452367	0.45497	0.386237
		0.258185	0.456064	0.382928	0.68979	0.673511	0.658404	0.00710052	0.641927	0.817913	0.355903	0.537521	0.596621	0.496681	0.565011	0.32418	0.524714	0.438586		0.120961	0.393602	0.340663	0.202651	0.31452	0.35661	0.389491	0.386202	0.317805	0.423155	0.462258	0.425212	0.428761		0.421697	0.355741	0.445453	0.306947	0.417805	0.455048	0.456188	0.396764
		0.266392	0.457869	0.386364	0.694534	0.675047	0.664649	0.0765831	0.642012	0.817927	0.357992	0.539371	0.600193	0.507134	0.571036	0.333402	0.532582	0.445873		0.125978	0.398174	0.344917	0.212088	0.317689	0.358495	0.391233	0.404609	0.32261	0.423138	0.461373	0.419646	0.424583		0.425064	0.360651	0.443492	0.308704	0.424387	0.456162	0.465868	0.401513
		0.267712	0.457749	0.388765	0.710724	0.679484	0.67335	0.0759632	0.648639	0.819335	0.365962	0.537907	0.603528	0.505855	0.581838	0.337062	0.529366	0.442622		0.1243	0.401095	0.345543	0.21486	0.319995	0.363693	0.39589	0.402778	0.322179	0.427492	0.469189	0.422561	0.43537		0.423668	0.355433	0.447017	0.314281	0.42018	0.456382	0.470121	0.395863
		0.271153	0.461687	0.390206	0.726566	0.684474	0.680337	0.096937	0.654131	0.829384	0.370143	0.548793	0.602724	0.515682	0.588306	0.340867	0.531151	0.442562		0.126752	0.398921	0.349529	0.214757	0.32703	0.366602	0.395074	0.404319	0.321157	0.428476	0.466215	0.432807	0.437116		0.423097	0.358259	0.445239	0.322453	0.42276	0.463904	0.470936	0.405562
		0.279394	0.465379	0.395575	0.733699	0.701207	0.68291	0.0994141	0.654065	0.831186	0.379145	0.557834	0.599628	0.516171	0.584301	0.343945	0.531827	0.444631		0.141313	0.401128	0.353496	0.213626	0.32892	0.364129	0.396744	0.412024	0.3313	0.435353	0.469167	0.426256	0.444984		0.423897	0.359706	0.443818	0.336405	0.424725	0.462402	0.486096	0.400435
		0.286385	0.463381	0.397884	0.75717	0.705832	0.690004	0.104118	0.659105	0.839171	0.41095	0.557284	0.60528	0.514227	0.589505	0.345133	0.537538	0.454085		0.152659	0.407713	0.354753	0.2154	0.328934	0.370639	0.402734	0.417294	0.327177	0.444814	0.476688	0.430022	0.450089		0.431625	0.388296	0.447735	0.34108	0.426549	0.462265	0.488079	0.404088
		0.291537	0.463562	0.395173	0.771994	0.707277	0.696505	0.105522	0.658619	0.847067	0.417046	0.561252	0.609562	0.51318	0.596634	0.346753	0.540226	0.475517		0.161912	0.415376	0.354609	0.231497	0.327519	0.375873	0.399459	0.417045	0.330558	0.444952	0.469601	0.430694	0.455889		0.429619	0.381772	0.44834	0.340905	0.427448	0.46714	0.48992	0.405021
		0.304952	0.478166	0.396998	0.779081	0.714087	0.696757	0.106051	0.654965	0.85108	0.418625	0.568861	0.617124	0.518802	0.594907	0.34691	0.557784	0.476174		0.166297	0.418311	0.355092	0.228375	0.332708	0.388338	0.401586	0.417551	0.331076	0.445982	0.47868	0.440006	0.464668		0.438214	0.382763	0.449625	0.343935	0.429364	0.466484	0.490389	0.412187
		0.305886	0.477318	0.396314	0.800954	0.723511	0.704479	0.109833	0.663249	0.867277	0.42573	0.57673	0.612837	0.51656	0.596477	0.349088	0.555294	0.478048		0.161961	0.415362	0.363109	0.233034	0.333462	0.388331	0.403259	0.42186	0.332892	0.454084	0.476173	0.43697	0.463524		0.433423	0.388906	0.456267	0.355634	0.434551	0.477568	0.490954	0.415744
		0.313476	0.489342	0.398248	0.805184	0.734101	0.711177	0.126818	0.665547	0.883149	0.432393	0.576579	0.619168	0.521618	0.597404	0.354315	0.557325	0.480129		0.175075	0.41653	0.371587	0.235687	0.335657	0.395852	0.415021	0.424061	0.33523	0.449237	0.485977	0.438088	0.463927		0.444083	0.388806	0.458979	0.356489	0.436776	0.478015	0.489397	0.418621
		0.314763	0.490174	0.39942	0.809798	0.744835	0.712047	0.126741	0.678673	0.890007	0.434517	0.580315	0.617581	0.522836	0.595478	0.355102	0.566389	0.483746		0.173818	0.420827	0.370912	0.238137	0.333646	0.399594	0.408345	0.426141	0.34293	0.456742	0.486979	0.449661	0.466941		0.437639	0.392915	0.463032	0.357984	0.433932	0.479287	0.496151	0.422757
		0.319747	0.490523	0.401566	0.806636	0.745748	0.72147	0.137917	0.681185	0.905942	0.438064	0.58183	0.61844	0.526822	0.599414	0.359511	0.564745	0.493284		0.177413	0.425174	0.378074	0.242787	0.334773	0.403295	0.410483	0.428165	0.34604	0.462245	0.493309	0.451004	0.4711		0.437219	0.396232	0.463426	0.358479	0.435678	0.482817	0.50501	0.424998
		0.319747	0.49371	0.405407	0.818974	0.74838	0.72254	0.146061	0.685819	0.90976	0.454261	0.583072	0.626448	0.526638	0.601187	0.357291	0.567806	0.493957		0.179548	0.424695	0.375636	0.24386	0.336698	0.404779	0.426784	0.435241	0.343117	0.460072	0.500004	0.449086	0.476259		0.442133	0.39929	0.467209	0.358846	0.438669	0.491068	0.512685	0.430144
		0.333221	0.495609	0.40824	0.827108	0.762081	0.723052	0.15598	0.69821	0.917033	0.453135	0.586728	0.629402	0.527329	0.606944	0.361038	0.568074	0.501389		0.179336	0.429415	0.37829	0.249367	0.339483	0.408659	0.418972	0.433458	0.352428	0.464396	0.504776	0.453955	0.480163		0.440422	0.395568	0.467548	0.36768	0.438351	0.490075	0.508887	0.427556
		0.332412	0.502535	0.407549	0.842885	0.767237	0.741382	0.160774	0.693943	0.943137	0.459117	0.601219	0.628635	0.544813	0.608896	0.36526	0.572547	0.502959		0.180702	0.426976	0.376701	0.257505	0.353668	0.422373	0.428732	0.435262	0.354614	0.465821	0.507893	0.456765	0.49183		0.443268	0.410507	0.49004	0.365059	0.43853	0.491426	0.515247	0.430546
		0.337271	0.501872	0.408246	0.855883	0.768041	0.741544	0.192341	0.699303	0.986901	0.465274	0.609509	0.628145	0.546063	0.616344	0.367205	0.581387	0.506125		0.181936	0.427171	0.375944	0.258828	0.359504	0.414173	0.422832	0.434387	0.351947	0.467813	0.513357	0.45775	0.496617		0.443788	0.413152	0.493304	0.364838	0.438286	0.493115	0.522938	0.429453
		0.335692	0.512274	0.412217	0.906965	0.765752	0.745708	0.20007	0.7041	0.0774223	0.464874	0.612647	0.637424	0.546022	0.615296	0.368365	0.585522	0.504699		0.191117	0.4275	0.385126	0.264308	0.360409	0.418016	0.426273	0.435015	0.36004	0.476038	0.512023	0.474101	0.503476		0.446796	0.413579	0.490696	0.36751	0.440474	0.493764	0.528618	0.431089
		0.338625	0.508505	0.410679	0.983024	0.769272	0.747934	0.222903	0.708893	0.0947499	0.466591	0.613234	0.640509	0.546392	0.617126	0.374723	0.585755	0.508864		0.199914	0.428271	0.393176	0.269966	0.365868	0.418427	0.428902	0.436477	0.356733	0.478266	0.517843	0.478903	0.512833		0.449767	0.422902	0.495236	0.369648	0.440438	0.500957	0.530229	0.429398
		0.338323	0.512518	0.414366	0.072901	0.771439	0.751152	0.219106	0.717637	0.125026	0.483633	0.615569	0.642586	0.549456	0.621859	0.378676	0.587576	0.510048		0.194065	0.432383	0.390154	0.279855	0.366145	0.425867	0.422823	0.439897	0.360005	0.484068	0.518359	0.483573	0.514535		0.452676	0.416217	0.505689	0.369894	0.441238	0.509974	0.526934	0.432906
		0.34194	0.512132	0.415176	0.0896191	0.771625	0.752943	0.229804	0.722165	0.149393	0.485234	0.626844	0.643341	0.551336	0.617551	0.382563	0.598708	0.510236		0.198601	0.431738	0.389973	0.28063	0.37859	0.429649	0.428196	0.461892	0.367962	0.486383	0.518828	0.484898	0.51999		0.454864	0.422929	0.504661	0.373053	0.44201	0.513248	0.52764	0.435376
		0.341847	0.512676	0.416576	0.104024	0.770517	0.754301	0.236941	0.721927	0.155531	0.489932	0.626016	0.647834	0.555354	0.627609	0.383957	0.60574	0.512807		0.198114	0.444087	0.393313	0.284898	0.379223	0.433033	0.426955	0.458715	0.368069	0.489995	0.524008	0.493462	0.53055		0.457365	0.425975	0.509111	0.375287	0.446205	0.513303	0.530206	0.437823
		0.348812	0.526151	0.417797	0.106779	0.775551	0.763714	0.242379	0.724398	0.154315	0.498941	0.62893	0.654952	0.557474	0.634089	0.383047	0.608466	0.514146		0.196466	0.439989	0.400406	0.284029	0.384742	0.443814	0.430122	0.46831	0.370801	0.490482	0.524984	0.496543	0.537091		0.461742	0.425681	0.510441	0.376367	0.445545	0.513968	0.533632	0.451404
		0.355154	0.529017	0.419511	0.144067	0.779707	0.76855	0.243498	0.727528	0.155923	0.501223	0.638605	0.649679	0.565098	0.637048	0.386213	0.617191	0.518878		0.199618	0.44274	0.399599	0.287385	0.382632	0.452023	0.437155	0.469471	0.371346	0.498238	0.524995	0.503036	0.541173		0.472855	0.430694	0.511039	0.378858	0.450688	0.524146	0.533171	0.454682
		0.35811	0.530833	0.423169	0.151177	0.783577	0.773953	0.248125	0.72519	0.163759	0.528058	0.639004	0.656874	0.567843	0.63606	0.39002	0.615707	0.522907		0.202207	0.447317	0.400876	0.294207	0.388009	0.457621	0.442936	0.471408	0.375064	0.512701	0.524435	0.501756	0.542385		0.468742	0.440262	0.514214	0.384894	0.450768	0.52077	0.54376	0.453654
		0.357087	0.535875	0.422229	0.155352	0.779152	0.785147	0.259533	0.729637	0.166447	0.529638	0.639396	0.662651	0.568516	0.639015	0.390815	0.620632	0.526674		0.219103	0.448117	0.400624	0.296438	0.385317	0.465551	0.44216	0.47614	0.379105	0.518251	0.526292	0.511914	0.543158		0.481836	0.436514	0.521791	0.385989	0.452847	0.519242	0.546932	0.456836
		0.357738	0.540413	0.432897	0.173609	0.787226	0.789184	0.258133	0.741838	0.167587	0.532519	0.645377	0.676641	0.577095	0.642276	0.398245	0.623218	0.533245		0.222042	0.451048	0.403763	0.299337	0.395288	0.464464	0.446931	0.487156	0.378219	0.519667	0.535337	0.510758	0.541132		0.484409	0.446649	0.522843	0.391575	0.459252	0.52164	0.546844	0.462314
		0.360866	0.537513	0.437807	0.178974	0.793693	0.786042	0.264806	0.745045	0.188037	0.532755	0.649668	0.698725	0.57595	0.645667	0.402622	0.629643	0.534032		0.224362	0.451473	0.40878	0.300213	0.397694	0.467707	0.450891	0.486827	0.390935	0.524407	0.540531	0.514657	0.550617		0.486402	0.444528	0.522687	0.386482	0.46348	0.522178	0.552865	0.464602
		0.365895	0.541512	0.436532	0.203706	0.814402	0.794341	0.275121	0.74554	0.192508	0.538256	0.657483	0.699834	0.574375	0.653048	0.40312	0.628735	0.542315		0.229838	0.461107	0.414844	0.309205	0.396913	0.469184	0.450156	0.488902	0.394992	0.524387	0.540932	0.512945	0.552413		0.484663	0.446465	0.523637	0.395791	0.466502	0.523564	0.552547	0.472414
		0.367209	0.54323	0.440133	0.245511	0.822383	0.807679	0.27503	0.742482	0.19647	0.537141	0.66217	0.726482	0.582065	0.662212	0.399633	0.630854	0.547685		0.241092	0.461175	0.406599	0.316171	0.401544	0.471476	0.451927	0.495419	0.400094	0.528622	0.542954	0.513902	0.556375		0.490358	0.445956	0.522931	0.393026	0.464742	0.526287	0.558443	0.480687
		0.368159	0.549594	0.438768	0.269903	0.823832	0.81487	0.281152	0.748504	0.204759	0.561292	0.679302	0.729707	0.582601	0.665737	0.406131	0.642104	0.546069		0.260744	0.467444	0.411065	0.310842	0.413382	0.473363	0.456008	0.501024	0.400058	0.534446	0.549376	0.516306	0.566296		0.492664	0.445185	0.525297	0.39632	0.473984	0.529089	0.557442	0.483585
		0.377217	0.549851	0.442064	0.298536	0.824539	0.813323	0.296659	0.758157	0.210747	0.58263	0.679738	0.732947	0.587201	0.665628	0.41378	0.648407	0.545497		0.262252	0.479834	0.414537	0.312383	0.412703	0.475406	0.460327	0.50392	0.405981	0.533765	0.548923	0.517882	0.573588		0.495387	0.449048	0.524305	0.403292	0.474629	0.530187	0.55875	0.484087
		0.375954	0.554425	0.442378	0.301698	0.833665	0.813577	0.304976	0.759148	0.208888	0.588966	0.685359	0.735576	0.596579	0.672903	0.407031	0.647019	0.558299		0.26754	0.481676	0.422087	0.315314	0.415174	0.476956	0.456877	0.507395	0.407008	0.539159	0.550221	0.516559	0.58671		0.497349	0.448605	0.527328	0.404917	0.477605	0.538362	0.56895	0.484503
		0.377312	0.560555	0.443295	0.30326	0.856854	0.814189	0.306058	0.764032	0.214033	0.590806	0.692537	0.742362	0.593523	0.668863	0.411112	0.651212	0.552541		0.273167	0.481351	0.416065	0.3164	0.416827	0.477444	0.45454	0.515415	0.409824	0.542878	0.558095	0.521187	0.5965		0.496198	0.451091	0.531522	0.40526	0.477799	0.548571	0.572472	0.491077
		0.380737	0.564594	0.448426	0.305351	0.854126	0.818796	0.314171	0.764745	0.215265	0.598077	0.698769	0.742814	0.597227	0.681244	0.413395	0.654843	0.557798		0.276369	0.488998	0.420696	0.326938	0.419663	0.47923	0.466056	0.516881	0.412221	0.542493	0.561572	0.526421	0.595845		0.497433	0.450054	0.53553	0.40685	0.476577	0.550275	0.584532	0.490079
		0.38017	0.570984	0.449285	0.315958	0.859164	0.841435	0.317305	0.779989	0.212042	0.597913	0.712257	0.739261	0.598771	0.684589	0.422964	0.65669	0.554416		0.281645	0.499698	0.424122	0.339912	0.420273	0.482176	0.465314	0.516585	0.410058	0.544876	0.565562	0.527098	0.600996		0.50515	0.449064	0.534434	0.41252	0.482613	0.549461	0.595861	0.496189
		0.390586	0.572873	0.454108	0.3408	0.882919	0.865892	0.331134	0.782553	0.217168	0.609519	0.708879	0.756682	0.598631	0.691072	0.422713	0.653179	0.558839		0.284501	0.504668	0.423448	0.350572	0.422598	0.493353	0.471064	0.518737	0.412028	0.543339	0.570591	0.532691	0.601946		0.505838	0.455129	0.539476	0.413589	0.487668	0.558724	0.600815	0.504171
		0.392087	0.576307	0.457268	0.34497	0.901639	0.87331	0.330349	0.787876	0.224083	0.613516	0.718421	0.756554	0.59951	0.695836	0.422189	0.657693	0.555941		0.287914	0.505108	0.427774	0.350696	0.422608	0.494329	0.48007	0.525118	0.412056	0.545522	0.57426	0.538342	0.604386		0.515397	0.454014	0.547216	0.418485	0.491927	0.560267	0.59728	0.503688
		0.395779	0.57296	0.461327	0.376082	0.902827	0.891469	0.339053	0.790956	0.222829	0.620375	0.737956	0.764821	0.605942	0.69854	0.420394	0.662252	0.562921		0.300991	0.5076	0.428778	0.350246	0.42546	0.494822	0.479568	0.524246	0.411349	0.54666	0.576981	0.537888	0.604591		0.513479	0.460684	0.55781	0.420367	0.493203	0.561051	0.604139	0.509152
		0.403995	0.579067	0.458021	0.376682	0.913661	0.898536	0.338847	0.797726	0.223403	0.623656	0.735945	0.766015	0.610274	0.703092	0.420435	0.663593	0.563588		0.299712	0.507566	0.430255	0.354457	0.424736	0.496621	0.481125	0.532121	0.413026	0.553166	0.577508	0.542249	0.613811		0.513081	0.4661	0.55631	0.421647	0.502425	0.571018	0.601312	0.513659
		0.406898	0.579968	0.457386	0.38251	0.935368	0.896351	0.343455	0.794426	0.234183	0.637724	0.746259	0.764015	0.613664	0.705502	0.429264	0.669445	0.569562		0.307703	0.51992	0.432235	0.355488	0.427619	0.50286	0.477569	0.531404	0.415645	0.553834	0.576417	0.549455	0.613131		0.512026	0.464924	0.559537	0.419503	0.50322	0.572741	0.601882	0.514372
		0.406054	0.596295	0.458918	0.378556	0.950635	0.905846	0.344982	0.801076	0.25089	0.633028	0.744732	0.768685	0.617272	0.706562	0.42869	0.66843	0.571308		0.308694	0.525148	0.434536	0.358493	0.426626	0.506817	0.484991	0.53533	0.414153	0.560693	0.579642	0.554632	0.620983		0.512816	0.468038	0.568236	0.432299	0.503978	0.578666	0.600583	0.522738
		0.420756	0.601138	0.4617	0.383803	0.0436804	0.910236	0.347396	0.801422	0.251195	0.662034	0.762532	0.778419	0.623942	0.720057	0.435945	0.674623	0.580622		0.310123	0.524013	0.432029	0.35934	0.427697	0.506121	0.490353	0.538805	0.42107	0.558881	0.582973	0.555392	0.626729		0.514399	0.483678	0.56319	0.433106	0.504185	0.579473	0.606297	0.524542
		0.430445	0.607586	0.463089	0.399194	0.0443484	0.907435	0.357695	0.807068	0.257311	0.681609	0.789071	0.789534	0.625874	0.729468	0.438098	0.677836	0.577694		0.312559	0.523775	0.435231	0.360158	0.433034	0.508893	0.507367	0.54117	0.430958	0.561616	0.582872	0.557926	0.621991		0.523402	0.48234	0.566985	0.433989	0.519778	0.580617	0.60747	0.521599
		0.426231	0.612025	0.468359	0.403447	0.0828883	0.910106	0.363616	0.807447	0.257441	0.692566	0.786668	0.799155	0.626256	0.744439	0.438884	0.680192	0.576877		0.313777	0.526311	0.43341	0.368149	0.436409	0.517145	0.526121	0.546075	0.430238	0.567307	0.590889	0.561368	0.62189		0.523075	0.490286	0.574764	0.43663	0.513676	0.582983	0.607736	0.522655
		0.429572	0.617229	0.470857	0.404236	0.0873845	0.0730248	0.368524	0.827306	0.259668	0.724242	0.80437	0.812706	0.629485	0.743433	0.443052	0.688228	0.590244		0.315429	0.531576	0.438279	0.36358	0.440853	0.530575	0.525	0.551525	0.428378	0.574356	0.589243	0.563928	0.626664		0.526841	0.490958	0.574523	0.440765	0.515156	0.583899	0.617822	0.52402
		0.430496	0.617471	0.476652	0.409934	0.103332	0.0789794	0.37143	0.832084	0.26502	0.7331	0.806391	0.82472	0.62943	0.749911	0.442572	0.691022	0.591049		0.318263	0.543422	0.436195	0.374169	0.445345	0.535481	0.525124	0.553763	0.432056	0.577907	0.589451	0.56767	0.629274		0.531138	0.498954	0.576836	0.44098	0.517794	0.583732	0.618201	0.527228
		0.433722	0.619378	0.480218	0.411938	0.118043	0.0860126	0.387261	0.845304	0.267709	0.736855	0.805594	0.846756	0.636211	0.754221	0.446352	0.688484	0.598253		0.319477	0.544049	0.434626	0.376903	0.443076	0.542254	0.52816	0.559124	0.435723	0.5758	0.593703	0.569083	0.640643		0.535405	0.496479	0.58518	0.443137	0.526943	0.585439	0.623137	0.525653
		0.436958	0.625405	0.485426	0.416702	0.121709	0.0848518	0.390133	0.86096	0.268284	0.750072	0.815825	0.845053	0.631688	0.759808	0.449467	0.693341	0.600436		0.323222	0.551983	0.439093	0.375482	0.444582	0.542374	0.530894	0.561518	0.434864	0.579309	0.598057	0.580417	0.645279		0.533926	0.501993	0.587215	0.446628	0.526427	0.587147	0.624135	0.527743
		0.437356	0.630543	0.493294	0.425034	0.12352	0.0981771	0.396377	0.88119	0.284703	0.764651	0.826384	0.878538	0.643346	0.767067	0.44801	0.689884	0.604537		0.324522	0.551442	0.439166	0.376325	0.44748	0.556352	0.539203	0.563182	0.438789	0.587348	0.599413	0.576003	0.646484		0.543438	0.50298	0.59315	0.444618	0.551797	0.593641	0.632082	0.528066
		0.436388	0.635517	0.49589	0.435684	0.136903	0.103949	0.408688	0.885288	0.291121	0.776583	0.848394	0.882457	0.641713	0.769038	0.454989	0.694147	0.607645		0.324746	0.557457	0.440006	0.378515	0.448691	0.554792	0.540573	0.569091	0.439175	0.589157	0.604007	0.579273	0.650982		0.53895	0.503273	0.593959	0.449599	0.541088	0.597143	0.637242	0.537496
		0.439379	0.634085	0.495018	0.436283	0.135989	0.112371	0.413112	0.889862	0.298082	0.791367	0.87611	0.888103	0.64194	0.771818	0.45769	0.698087	0.608226		0.328151	0.570129	0.443677	0.381001	0.450765	0.556878	0.550441	0.56839	0.444201	0.591921	0.606164	0.582806	0.651466		0.541211	0.502477	0.603954	0.458686	0.54683	0.601056	0.637522	0.539027
		0.441363	0.645236	0.507699	0.440247	0.139634	0.120982	0.414675	0.911751	0.295103	0.809262	0.876513	0.943323	0.647024	0.781373	0.457866	0.699173	0.609505		0.333186	0.568769	0.44525	0.385098	0.448731	0.557123	0.57107	0.574584	0.448826	0.591152	0.609078	0.591186	0.652093		0.543853	0.507092	0.60439	0.461713	0.547513	0.602314	0.637286	0.549715
		0.444159	0.643226	0.507528	0.446801	0.149359	0.122184	0.415183	0.914649	0.294564	0.807945	0.906397	0.970087	0.645737	0.781062	0.459679	0.709614	0.613116		0.337954	0.571135	0.447272	0.386094	0.45324	0.560853	0.571106	0.570281	0.451378	0.594948	0.614949	0.596538	0.656804		0.547342	0.508788	0.60878	0.460581	0.550252	0.602329	0.643818	0.547705
		0.445487	0.655195	0.519203	0.452857	0.164387	0.126378	0.425609	0.925396	0.303204	0.813467		0.0367988	0.648743	0.780823	0.466426	0.716735	0.614839		0.344895	0.572408	0.4491	0.391781	0.450769	0.565502	0.572795	0.573141	0.450517	0.597801	0.612914	0.599015	0.660329		0.548628	0.515252	0.604714	0.461268	0.553645	0.605875	0.643957	0.5584
		0.453632	0.657661	0.51597	0.449589	0.166614	0.129165	0.418439	0.935897	0.311126	0.821876		0.0930762	0.647657	0.786234	0.472918	0.72052	0.618868		0.343697	0.576897	0.451247	0.393639	0.452213	0.57141	0.576657	0.572011	0.467994	0.601113	0.613913	0.598405	0.659576		0.549677	0.509032	0.607279	0.469138	0.553741	0.605974	0.642951	0.553254
		0.456585	0.657436	0.524838	0.455151	0.17041	0.135699	0.420254	0.951364	0.319884	0.823492		0.0939859	0.652839	0.785989	0.476509	0.722147	0.619349		0.342604	0.584063	0.451062	0.3995	0.452436	0.570922	0.573417	0.578692	0.474659	0.601579	0.616563	0.603242	0.667259		0.550875	0.515593	0.61	0.468125	0.555166	0.60647	0.65571	0.556819
		0.455849	0.658764	0.524231	0.453071	0.173938	0.143208	0.425852	0.0747638	0.321186	0.838994		0.0958682	0.675031	0.791001	0.47736	0.72868	0.628214		0.350368	0.584108	0.449829	0.397607	0.454063	0.579733	0.576909	0.576878	0.479431	0.604323	0.618093	0.605755	0.665408		0.558535	0.52057	0.609871	0.473192	0.561137	0.606925	0.657568	0.562422
		0.457756	0.659137	0.526232	0.455566	0.187567	0.142757	0.425998	0.0761156	0.326878	0.852928		0.108651	0.678284	0.796697	0.487901	0.728067	0.630227		0.352467	0.583245	0.457161	0.398174	0.457332	0.593445	0.581725	0.581943	0.480244	0.604817	0.621928	0.608227	0.670183		0.556791	0.521217	0.612527	0.473134	0.574031	0.610883	0.656887	0.561358
		0.460206	0.660456	0.528873	0.467012	0.20067	0.146693	0.43221	0.092766	0.326907	0.853639		0.117491	0.678196	0.807615	0.491666	0.729285	0.631361		0.355915	0.581278	0.452405	0.398793	0.459315	0.596951	0.595355	0.584151	0.474157	0.609074	0.627329	0.610631	0.675585		0.558447	0.520088	0.613082	0.469484	0.575701	0.614707	0.660815	0.565776
		0.463587	0.674415	0.52873	0.479432	0.218524	0.154821	0.434747	0.10036	0.327853	0.872633		0.122724	0.682413	0.814804	0.497497	0.735366	0.629431		0.362235	0.586952	0.45189	0.406626	0.459338	0.600709	0.600456	0.589073	0.476794	0.610953	0.631213	0.615811	0.679163		0.560678	0.526284	0.615105	0.480062	0.574369	0.617556	0.659091	0.561262
		0.471147	0.682951	0.530637	0.481228	0.217524	0.158193	0.437668	0.0972335	0.33286	0.899983		0.126663	0.688146	0.815431	0.497715	0.738054	0.634689		0.360142	0.588933	0.454392	0.403904	0.46682	0.602633	0.6012	0.587338	0.482994	0.61224	0.637668	0.615392	0.692525		0.569893	0.533968	0.615216	0.486298	0.580377	0.617251	0.659872	0.562713
		0.479896	0.673699	0.530261	0.485169	0.222427	0.161889	0.439108	0.109711	0.334025	0.899844		0.144839	0.689597	0.820531	0.496444	0.740296	0.638765		0.365888	0.593254	0.461086	0.406448	0.461963	0.601903	0.600492	0.591255	0.483529	0.617096	0.634286	0.618797	0.692298		0.573281	0.542665	0.617833	0.483049	0.576194	0.618178	0.664024	0.565044
		0.48762	0.674648	0.539191	0.500838	0.228932	0.167161	0.440642	0.113494	0.341151	0.916736		0.147728	0.694481	0.828892	0.50292	0.741227	0.637408		0.372453	0.593075	0.455139	0.408321	0.462673	0.606495	0.605202	0.590291	0.498398	0.617012	0.63494	0.624386	0.704725		0.581842	0.544616	0.627348	0.486575	0.58269	0.621054	0.66887	0.575889
		0.486375	0.676062	0.536056	0.504037	0.26323	0.183118	0.446502	0.119494	0.339934	0.939727		0.15018	0.696048	0.844979	0.499684	0.743475	0.637525		0.375928	0.594746	0.459323	0.410596	0.47096	0.613096	0.608234	0.592872	0.508266	0.622868	0.63757	0.617786	0.730256		0.584257	0.549936	0.620726	0.48845	0.588739	0.620064	0.669993	0.577947
		0.490978	0.675213	0.539657	0.515574	0.267742	0.175069	0.443225	0.129889	0.348927			0.156761	0.699748	0.850168	0.505107	0.751261	0.638023		0.375962	0.596133	0.462006	0.417965	0.469133	0.623456	0.610778	0.600445	0.508295	0.625048	0.647198	0.62125	0.733822		0.582448	0.553626	0.62129	0.487862	0.586635	0.622157	0.68265	0.580229
		0.495652	0.679309	0.540543	0.516897	0.267285	0.177274	0.44394	0.150299	0.348827			0.155877	0.715818	0.872707	0.512869	0.74438	0.63957		0.381283	0.59945	0.459974	0.420634	0.475045	0.625015	0.611875	0.600354	0.509773	0.625753	0.640208	0.631985	0.740658		0.58189	0.5523	0.622446	0.490655	0.589944	0.623253	0.686371	0.583117
		0.495829	0.679897	0.541963	0.527671	0.273049	0.182591	0.446054	0.16409	0.351007			0.155246	0.718548	0.879663	0.509447	0.75305	0.643338		0.37906	0.60385	0.464265	0.420694	0.479008	0.630324	0.63793	0.602333	0.522574	0.625494	0.644438	0.632609	0.74288		0.586167	0.555831	0.625525	0.49532	0.592121	0.629332	0.692203	0.588347
		0.504382	0.682056	0.542159	0.534938	0.274495	0.186793	0.448553	0.171896	0.350243			0.160588	0.725836	0.884438	0.51038	0.754053	0.645098		0.379997	0.604204	0.468476	0.426996	0.479264	0.628793	0.635259	0.60128	0.522644	0.631825	0.648243	0.634988	0.750012		0.585738	0.554661	0.630717	0.497939	0.588509	0.629408	0.69334	0.589837
		0.514799	0.686059	0.545337	0.5359	0.287297	0.191807	0.452619	0.170391	0.359781			0.176507	0.734411	0.899856	0.509045	0.755005	0.647543		0.388286	0.604311	0.472151	0.425425	0.483033	0.626935	0.636943	0.605021	0.530437	0.627441	0.64365	0.647503	0.755284		0.586342	0.55728	0.633853	0.505447	0.595614	0.633744	0.699281	0.589237
		0.514489	0.692838	0.546228	0.540893	0.286637	0.194956	0.458858	0.172616	0.367965			0.184436	0.736298	0.912508	0.51515	0.759075	0.652076		0.392282	0.610953	0.480553	0.430328	0.485949	0.636073	0.639642	0.606472	0.529934	0.631887	0.650944	0.648048	0.757938		0.589697	0.560266	0.633146	0.506332	0.599002	0.634036	0.707414	0.596124
		0.52673	0.693919	0.553304	0.552913	0.296329	0.200437	0.461288	0.176934	0.380213			0.185461	0.735778	0.925183	0.519376	0.765169	0.653613		0.396027	0.607701	0.487358	0.436151	0.492811	0.638206	0.640815	0.606751	0.530952	0.632504	0.647108	0.64777	0.76049		0.595834	0.567724	0.632241	0.513538	0.600926	0.636161	0.705151	0.600774
		0.538849	0.697229	0.556415	0.551378	0.301062	0.215739	0.462398	0.187294	0.390839			0.184432	0.746006	0.927748	0.516655	0.765622	0.656031		0.395922	0.609417	0.481926	0.430171	0.498873	0.641756	0.646218	0.607141	0.530997	0.640842	0.650723	0.652702	0.762849		0.605886	0.567361	0.638694	0.522628	0.605711	0.637793	0.714662	0.600395
		0.536843	0.697822	0.556646	0.555449	0.300454	0.222701	0.471369	0.190151	0.393362			0.203668	0.75278	0.127414	0.51812	0.765838	0.661301		0.398066	0.614991	0.492114	0.432474	0.511565	0.651423	0.645534	0.608666	0.530616	0.639367	0.649567	0.656544	0.76889		0.600772	0.567007	0.644272	0.521705	0.617245	0.639493	0.737029	0.601844
		0.538708	0.697661	0.564724	0.563785	0.306188	0.226088	0.491573	0.193153	0.396687			0.222209	0.750426	0.143064	0.518754	0.766839	0.664076		0.393722	0.614061	0.491511	0.438747	0.514201	0.648595	0.645513	0.614984	0.535795	0.651289	0.652939	0.661831	0.764803		0.603344	0.567541	0.649044	0.523568	0.609473	0.637447	0.741195	0.603283
		0.541155	0.698492	0.5654	0.564397	0.31386	0.233251	0.511285	0.197263	0.398363			0.229435	0.761514	0.149084	0.519543	0.76536	0.662069		0.39751	0.62454	0.493164	0.44455	0.515305	0.653822	0.654654	0.613772	0.534453	0.648529	0.654067	0.662314	0.765491		0.604958	0.573675	0.654825	0.533604	0.610791	0.642366	0.742612	0.615178
		0.551198	0.729154	0.56761	0.565799	0.328461	0.233022	0.518106	0.217263	0.401904			0.230894	0.760305	0.159723	0.519496	0.77263	0.663555		0.397366	0.628573	0.498153	0.446269	0.518911	0.653594	0.659171	0.618152	0.538328	0.652969	0.654902	0.669343	0.767881		0.605533	0.578985	0.659535	0.538994	0.612435	0.642148	0.741391	0.615755
		0.554063	0.728923	0.566808	0.569912	0.335522	0.240002	0.524469	0.23518	0.403034			0.253526	0.764734	0.160567	0.522173	0.782485	0.668566		0.403631	0.627333	0.500607	0.444111	0.518518	0.66032	0.654228	0.618778	0.539114	0.656376	0.658014	0.667891	0.770303		0.611789	0.579364	0.66436	0.539554	0.616542	0.648378	0.748407	0.620027
		0.558909	0.733145	0.571294	0.58358	0.331098	0.239824	0.523964	0.242958	0.406382			0.253187	0.769868	0.163213	0.522872	0.780603	0.665802		0.403273	0.630088	0.505106	0.446592	0.525639	0.660174	0.652541	0.621076	0.536987	0.654778	0.66573	0.676758	0.773699		0.618614	0.582441	0.662296	0.542424	0.613845	0.650434	0.749611	0.62312
		0.557188	0.732413	0.581526	0.583453	0.334635	0.240578	0.534748	0.242972	0.406969			0.272641	0.77151	0.17781	0.530019	0.785346	0.670302		0.407179	0.631382	0.508858	0.453137	0.532421	0.658945	0.671078	0.626116	0.544023	0.657239	0.660156	0.688134	0.779739		0.619352	0.591417	0.66753	0.54541	0.613879	0.648789	0.74994	0.623639
		0.561068	0.736051	0.580884	0.586236	0.338804	0.257685	0.537986	0.25025	0.414244			0.272289	0.772436	0.179866	0.53491	0.781316	0.692636		0.414762	0.636211	0.515265	0.461564	0.545228	0.665833	0.673179	0.628828	0.544887	0.669415	0.661878	0.687765	0.785456		0.621805	0.592303	0.66962	0.544104	0.615767	0.653655	0.75307	0.620196
		0.566381	0.740695	0.591479	0.590102	0.338539	0.25847	0.542862	0.249175	0.418629			0.276368	0.774574	0.199	0.541651	0.786556	0.693914		0.412431	0.633941	0.514125	0.463343	0.544429	0.667513	0.674123	0.631767	0.544091	0.673118	0.672824	0.709845	0.79113		0.622817	0.592018	0.677581	0.546181	0.617106	0.653534	0.753525	0.632861
		0.568256	0.742257	0.59062	0.592105	0.33949	0.2617	0.54387	0.252005	0.422287			0.279369	0.7767	0.214128	0.540089	0.81109	0.701253		0.415428	0.640756	0.520001	0.460844	0.544628	0.670575	0.681565	0.632104	0.55189	0.694302	0.671591	0.713225	0.805025		0.624868	0.597452	0.676061	0.546633	0.624202	0.657815	0.755544	0.633429
		0.562364	0.747907	0.592442	0.596589	0.342966	0.271029	0.5476	0.258755	0.425764			0.28191	0.775961	0.215151	0.541208	0.809324	0.703193		0.416302	0.642067	0.516821	0.466506	0.554596	0.680895	0.687278	0.636218	0.561339	0.690865	0.676988	0.715417	0.808814		0.624226	0.597487	0.680041	0.549652	0.635679	0.660882	0.755321	0.633568
		0.569713	0.750336	0.594741	0.599767	0.349279	0.285859	0.550132	0.263456	0.43471			0.286955	0.77811	0.217915	0.543758	0.809581	0.706408		0.418884	0.643	0.516774	0.462932	0.55395	0.68339	0.690749	0.64368	0.558809	0.69756	0.672391	0.722245	0.813724		0.628017	0.601453	0.679231	0.551768	0.6363	0.661603	0.754944	0.633844
		0.575481	0.756626	0.598368	0.608264	0.349478	0.287011	0.552329	0.265073	0.434682			0.290008	0.788736	0.224961	0.547395	0.821845	0.70551		0.419392	0.652771	0.523229	0.465102	0.553047	0.690158	0.697505	0.647314	0.572827	0.697377	0.677181	0.730302	0.813374		0.630031	0.599113	0.681656	0.549043	0.636118	0.662184	0.760839	0.637296
		0.579463	0.76035	0.603121	0.610047	0.356048	0.29518	0.551033	0.272297	0.442272			0.298902	0.78994	0.230545	0.54801	0.835037	0.709584		0.421972	0.659023	0.528448	0.472389	0.559959	0.691735	0.689631	0.64698	0.574394	0.699976	0.6801	0.736893	0.813509		0.629029	0.600556	0.680531	0.55033	0.640554	0.663921	0.764078	0.645959
		0.581472	0.761593	0.60428	0.619538	0.360006	0.299131	0.552047	0.274088	0.439567			0.308124	0.792548	0.229696	0.547779	0.834576	0.706762		0.422947	0.659866	0.536727	0.472086	0.56047	0.699885	0.708595	0.647875	0.575514	0.702616	0.686005	0.7476	0.828232		0.637004	0.606115	0.684759	0.555423	0.641084	0.668656	0.763667	0.658266
		0.580205	0.766327	0.609031	0.617094	0.370367	0.306207	0.555942	0.281496	0.450839			0.313098	0.794873	0.236559	0.549093	0.841538	0.714082		0.4232	0.662756	0.53691	0.471155	0.567987	0.700486	0.722126	0.660875	0.579964	0.710289	0.690051	0.753086	0.830832		0.635563	0.617018	0.69451	0.562483	0.648309	0.665715	0.770293	0.65503
		0.582197	0.76449	0.610386	0.620021	0.373527	0.312227	0.566136	0.28556	0.457008			0.316951	0.797129	0.240972	0.553819	0.852358	0.71454		0.425135	0.663578	0.536384	0.471791	0.570595	0.703911	0.723248	0.656893	0.586542	0.713537	0.690342	0.757471	0.838673		0.634648	0.609029	0.697007	0.570385	0.642526	0.669309	0.77101	0.663182
		0.591736	0.772545	0.611401	0.624953	0.372204	0.314039	0.574692	0.28427	0.453519			0.319698	0.811782	0.243875	0.559077	0.855429	0.719135		0.425656	0.66886	0.538468	0.472926	0.577327	0.70454	0.726587	0.675225	0.591959	0.716352	0.692391	0.768341	0.850142		0.644191	0.617099	0.698519	0.577111	0.644332	0.687227	0.77098	0.664177
		0.595418	0.770651	0.610619	0.629682	0.374457	0.315402	0.584995	0.287344	0.457293			0.326264	0.8199	0.258802	0.559272	0.853901	0.726555		0.427439	0.666414	0.538723	0.476602	0.581301	0.707962	0.730152	0.67429	0.593427	0.719553	0.70429	0.76654	0.876139		0.645326	0.625063	0.697539	0.584268	0.646157	0.687965	0.786316	0.66438
		0.598193	0.774453	0.613425	0.631434	0.37858	0.318755	0.589154	0.297242	0.468366			0.335637	0.818197	0.279155	0.562195	0.868895	0.729379		0.428108	0.676538	0.540455	0.478218	0.584096	0.711163	0.73258	0.680212	0.592453	0.718369	0.710441	0.784868	0.889692		0.646554	0.624083	0.699366	0.58503	0.645904	0.687581	0.795177	0.665443
		0.598002	0.776017	0.614096	0.632754	0.385694	0.321985	0.591827	0.295455	0.472138			0.337467	0.816854	0.28331	0.5603	0.878441	0.742792		0.43322	0.684298	0.541149	0.477867	0.581795	0.715454	0.749871	0.686391	0.594299	0.720669	0.709883	0.787708	0.891768		0.646678	0.633363	0.705269	0.587737	0.649924	0.693768	0.814242	0.66763
		0.601802	0.786367	0.614981	0.645729	0.396786	0.32711	0.596592	0.302775	0.472221			0.343796	0.820504	0.301738	0.566338	0.882395	0.742074		0.432241	0.684255	0.544832	0.482049	0.587789	0.716203	0.748688	0.683423	0.596332	0.723802	0.727205	0.790129	0.902941		0.646639	0.638675	0.709068	0.588868	0.65065	0.696315	0.816981	0.673125
		0.60138	0.791339	0.62143	0.64585	0.404609	0.331292	0.60684	0.32092	0.471839			0.339484	0.821777	0.302557	0.563795	0.888887	0.74753		0.436066	0.687863	0.549686	0.484019	0.585883	0.720878	0.754184	0.69677	0.596685	0.725836	0.727914	0.791226	0.908848		0.649103	0.64153	0.714252	0.592376	0.655685	0.702167	0.824761	0.672756
		0.60662	0.790187	0.624696	0.646017	0.420398	0.333847	0.607138	0.323169	0.474793			0.35304	0.825647	0.304828	0.572388	0.909019	0.743176		0.436331	0.689175	0.549863	0.48391	0.586399	0.721476	0.766168	0.698769	0.59845	0.726916	0.735436	0.795547	0.919697		0.651187	0.641169	0.713475	0.59787	0.655432	0.699773	0.817005	0.677844
		0.610168	0.794324	0.623119	0.645644	0.424594	0.334061	0.609875	0.332716	0.476651			0.353725	0.826674	0.306835	0.575039	0.9252	0.751917		0.444707	0.692319	0.55369	0.487308	0.585823	0.7267	0.769094	0.697399	0.606444	0.735128	0.730837	0.798444	0.924679		0.65324	0.646812	0.713882	0.600404	0.6603	0.702973	0.827685	0.680556
		0.610192	0.804589	0.627328	0.649847	0.431901	0.335175	0.612167	0.338712	0.478316			0.361811	0.842844	0.310272	0.576526	0.929435	0.751879		0.440578	0.69322	0.554053	0.48629	0.589421	0.729669	0.771495	0.702665	0.61016	0.737392	0.736499	0.820786	0.955432		0.663469	0.645461	0.721277	0.600838	0.663336	0.703428	0.845793	0.681703
		0.611683	0.808633	0.623663	0.651156	0.436749	0.335383	0.610094	0.340409	0.493289			0.361157	0.863516	0.31117	0.574658	0.968717	0.754889		0.44384	0.696309	0.567229	0.489204	0.587255	0.73149	0.776496	0.706397	0.609683	0.744287	0.736947	0.820879	0.0549111		0.663329	0.64859	0.720832	0.6138	0.663742	0.706961	0.848923	0.687026
		0.616485	0.81826	0.626695	0.649532	0.438284	0.336403	0.615271	0.341457	0.488157			0.365661	0.867224	0.319613	0.576963	0.0618475	0.757076		0.447005	0.696738	0.56922	0.492261	0.591311	0.739836	0.787651	0.711882	0.616114	0.742124	0.738761	0.833909	0.0603067		0.662717	0.660532	0.721352	0.616455	0.672218	0.7191	0.848142	0.684262
		0.613958	0.820192	0.631387	0.651849	0.44159	0.336454	0.617375	0.339038	0.494296			0.364244	0.892104	0.326598	0.577824	0.0787399	0.757367		0.452248	0.703352	0.571052	0.497015	0.596572	0.744364	0.801753	0.720047	0.61679	0.745611	0.743112	0.837998	0.079743		0.669452	0.659043	0.721217	0.617231	0.67597	0.71677	0.859062	0.687409
		0.623542	0.833662	0.636956	0.658767	0.441571	0.343286	0.621036	0.343627	0.496658			0.373597	0.952238	0.323365	0.586558	0.0895422	0.75779		0.451048	0.707237	0.569332	0.499746	0.611118	0.743692	0.795438	0.722525	0.62027	0.751922	0.74627	0.853109	0.0836391		0.676132	0.661685	0.724967	0.621999	0.674225	0.719945	0.864726	0.693559
		0.624142	0.844105	0.633762	0.668456	0.443855	0.34996	0.622855	0.34739	0.503383			0.391075	0.0712771	0.323827	0.5917	0.0920544	0.75958		0.452771	0.706099	0.574797	0.499715	0.609855	0.751925	0.801357	0.726862	0.621007	0.75597	0.747114	0.85462	0.0964894		0.677652	0.661878	0.724676	0.630716	0.679294	0.717914	0.870524	0.700761
		0.627103	0.852151	0.642561	0.66676	0.443847	0.348216	0.620576	0.350315	0.514313			0.393513	0.0736652	0.32453	0.591129	0.0977516	0.761771		0.454036	0.715423	0.573273	0.499835	0.61148	0.754858	0.800028	0.736339	0.622937	0.753895	0.74879	0.860239	0.107313		0.677372	0.665411	0.726255	0.629895	0.690642	0.721157	0.905131	0.698823
		0.628317	0.854496	0.650071	0.666007	0.446516	0.350644	0.625779	0.355727	0.51336			0.391078	0.103214	0.32632	0.595842	0.0983528	0.763199		0.454191	0.723348	0.576934	0.50765	0.613111	0.755542	0.803809	0.726246	0.62485	0.74957	0.752016	0.862771	0.1269		0.680656	0.67074	0.727779	0.63828	0.69216	0.724818	0.904345	0.7027
		0.632497	0.855751	0.650397	0.671256	0.455112	0.356434	0.624723	0.357003	0.519258			0.39318	0.102716	0.328508	0.598078	0.123752	0.768064		0.458427	0.723176	0.576297	0.506834	0.616102	0.759137	0.802032	0.732656	0.635767	0.752014	0.750353	0.886111	0.138394		0.697759	0.67258	0.732515	0.642717	0.697172	0.729735	0.908394	0.719013
		0.634704	0.870466	0.652651	0.674237	0.455092	0.35942	0.635162	0.363081	0.522103			0.397707	0.120088	0.329021	0.602134	0.126083	0.771538		0.459299	0.724688	0.577736	0.514586	0.624493	0.760548	0.817367	0.734461	0.634419	0.761106	0.758373	0.892547	0.151583		0.700403	0.6772	0.739536	0.65118	0.696683	0.72799	0.9085	0.717004
		0.635888	0.880484	0.653268	0.676058	0.455952	0.359127	0.635444	0.365757	0.537083			0.409076	0.125201	0.33673	0.606255	0.127906	0.771743		0.456401	0.739392	0.582008	0.51568	0.622037	0.760733	0.819614	0.738098	0.643806	0.775998	0.762685	0.912211	0.157238		0.710009	0.674838	0.740323	0.659103	0.69905	0.740508	0.929998	0.727792
		0.638895	0.903211	0.65533	0.685582	0.461623	0.361892	0.638144	0.368325	0.538457			0.408045	0.127161	0.339597	0.603888	0.133034	0.772522		0.460316	0.741837	0.581504	0.516811	0.62735	0.764436	0.828993	0.744162	0.643151	0.775065	0.763968	0.911363	0.157728		0.709419	0.675118	0.741644	0.663292	0.715137	0.739412	0.956762	0.739915
		0.635441	0.92373	0.661204	0.683979	0.462988	0.363871	0.64128	0.375493	0.551367			0.415387	0.137944	0.34618	0.608644	0.134133	0.774709		0.458341	0.745676	0.585611	0.523801	0.634508	0.765468	0.83605	0.741877	0.644755	0.775703	0.767032	0.911727	0.166096		0.713617	0.691128	0.742396	0.66306	0.72829	0.743762	0.970628	0.742495
		0.639044	0.0665103	0.662337	0.68715	0.477703	0.369897	0.640431	0.375109	0.557782			0.415127	0.1472	0.347187	0.607751	0.140896	0.77395		0.461801	0.754846	0.585734	0.526493	0.631429	0.769297	0.843543	0.748285	0.651572	0.77563	0.778073	0.91256	0.183903		0.732876	0.690352	0.741162	0.671203	0.731395	0.746305	0.974606	0.743828
		0.645744	0.0742738	0.670047	0.689287	0.492539	0.36849	0.643154	0.385149	0.560837			0.41537	0.148412	0.349364	0.612328	0.145154	0.775468		0.466254	0.756383	0.587466	0.525673	0.63487	0.779145	0.837245	0.747289	0.654316	0.780096	0.783738	0.95826	0.207787		0.735696	0.696809	0.752513	0.68395	0.730025	0.748423	0.974723	0.746776
		0.64417	0.0858574	0.668576	0.694637	0.490444	0.369151	0.647647	0.388431	0.560618			0.42139	0.150214	0.352637	0.612517	0.156011	0.782834		0.464703	0.758658	0.590434	0.527437	0.636415	0.778673	0.838591	0.750873	0.657953	0.78049	0.784917	0.969108	0.20883		0.739373	0.696705	0.754021	0.685032	0.738922	0.749099	0.982726	0.750851
		0.649645	0.0851149	0.671775	0.710609	0.495753	0.371101	0.649512	0.390358	0.562893			0.423377	0.152074	0.351737	0.621171	0.157934	0.782618		0.470767	0.77473	0.591367	0.53721	0.635482	0.786292	0.841381	0.75101	0.659917	0.786571	0.788616	0.0780648	0.216706		0.746939	0.697631	0.755842	0.692672	0.740661	0.754406	0.989517	0.754269
		0.6532	0.0857203	0.673111	0.726739	0.499722	0.379282	0.653288	0.392129	0.5707			0.426556	0.155955	0.359206	0.620893	0.159992	0.781579		0.472636	0.775269	0.590267	0.55088	0.639986	0.784277	0.855584	0.757187	0.661706	0.789794	0.792379	0.0798661	0.220995		0.752409	0.698796	0.766835	0.70358	0.743706	0.758376	0.0128855	0.754577
		0.653809	0.0879921	0.677417	0.733705	0.50522	0.381888	0.654422	0.393238	0.575561			0.42536	0.159804	0.357967	0.625395	0.164717	0.78471		0.475791	0.777676	0.591935	0.553441	0.639317	0.787896	0.886936	0.761231	0.665942	0.804341	0.794603	0.0819454	0.23027		0.749831	0.699873	0.775719	0.702692	0.744683	0.758835	0.0610726	0.760758
		0.654753	0.104044	0.67734	0.757202	0.503826	0.385519	0.656199	0.395851	0.58671			0.4256	0.168539	0.363737	0.628187	0.163618	0.790366		0.476461	0.778452	0.595927	0.554742	0.638814	0.790687	0.891412	0.778236	0.664881	0.802777	0.797774	0.096021	0.240383		0.757337	0.71192	0.777759	0.708895	0.749227	0.758333	0.0909993	0.763675
		0.659682	0.111602	0.686199	0.772508	0.50563	0.395615	0.661506	0.408193	0.602512			0.427885	0.175334	0.376622	0.630704	0.169741	0.790472		0.478858	0.782993	0.596776	0.556975	0.651348	0.800967	0.897841	0.777889	0.67831	0.804178	0.798521	0.0915001	0.243876		0.752733	0.707175	0.782212	0.712163	0.754117	0.756202	0.101336	0.761049
		0.657036	0.117703	0.692783	0.779116	0.510797	0.399476	0.657526	0.411916	0.601399			0.431431	0.188781	0.391548	0.634226	0.173206	0.793819		0.484673	0.789338	0.596519	0.557921	0.652163	0.798838	0.90847	0.778278	0.686352	0.805471	0.796767	0.103188	0.253832		0.760834	0.710366	0.785524	0.716973	0.754456	0.763602	0.116888	0.770129
		0.661608	0.120872	0.695001	0.801116	0.519459	0.401733	0.672834	0.408485	0.600482			0.444828	0.201385	0.39113	0.63996	0.175697	0.802105		0.484609	0.804931	0.597898	0.558434	0.654248	0.798484	0.916372	0.77632	0.690714	0.808264	0.805903	0.102788	0.261508		0.761889	0.725235	0.798646	0.717773	0.762077	0.761372	0.121257	0.768396
		0.661522	0.123497	0.696929	0.805463	0.520669	0.404523	0.685501	0.412864	0.608909			0.446108	0.204346	0.396184	0.6385	0.173792	0.799993		0.490192	0.806714	0.60167	0.561567	0.653153	0.804648	0.943445	0.780392	0.703803	0.833542	0.804791	0.104213	0.265483		0.765278	0.728603	0.797659	0.72519	0.758363	0.763136	0.123958	0.775843
		0.660602	0.132661	0.71263	0.80962	0.52111	0.41512	0.681789	0.414565	0.609506			0.445841	0.210181	0.395422	0.635607	0.175747	0.804543		0.489788	0.808771	0.60452	0.563521	0.653334	0.806313	0.973504	0.779612	0.705177	0.836686	0.81344	0.103819	0.265666		0.7641	0.732344	0.822296	0.729209	0.76689	0.765985	0.135698	0.792612
		0.662177	0.131413	0.71319	0.818818	0.526839	0.418874	0.685335	0.413316	0.612675			0.448573	0.210679	0.400187	0.638323	0.185401	0.800346		0.498061	0.822571	0.604889	0.563769	0.654493	0.812382	0.976588	0.779126	0.707073	0.84429	0.81422	0.109862	0.270364		0.769006	0.732792	0.820181	0.729404	0.767932	0.768029	0.141782	0.793434
		0.666163	0.13876	0.713224	0.842975	0.527704	0.420789	0.684643	0.417134	0.613435			0.452405	0.219075	0.403848	0.650087	0.183814	0.806003		0.50325	0.819172	0.60653	0.562819	0.659333	0.814559	0.98977	0.791296	0.705444	0.847458	0.816396	0.115163	0.282127		0.774845	0.743984	0.847446	0.739679	0.773472	0.768991	0.141927	0.794139
		0.677725	0.144826	0.723069	0.855628	0.530429	0.424061	0.707872	0.417844	0.613657			0.462994	0.226693	0.401898	0.64652	0.186284	0.800796		0.501184	0.836357	0.616152	0.564803	0.660541	0.817857	0.00497145	0.788109	0.706482	0.852837	0.827921	0.120287	0.290861		0.778753	0.743392	0.860145	0.740768	0.774532	0.771664	0.141884	0.794449
		0.681794	0.156685	0.723219	0.907004	0.529261	0.421611	0.718857	0.418928	0.611748			0.49147	0.232206	0.407665	0.64546	0.193859	0.826609		0.50547	0.847459	0.614203	0.568556	0.66089	0.81661	0.00972391	0.803638	0.710954	0.891528	0.825276	0.117174	0.293174		0.778626	0.744671	0.887456	0.748344	0.774723	0.773439	0.147561	0.796401
		0.686605	0.161337	0.729484		0.533083	0.427496	0.724085	0.418656	0.614821			0.494278	0.231442	0.4034	0.647613	0.193978	0.825135		0.512471	0.855777	0.61793	0.573382	0.662525	0.817559	0.0289846	0.810436	0.71719	0.911895	0.824061	0.120846	0.291952		0.780543	0.750513	0.900539	0.753241	0.778059	0.773014	0.154208	0.803592
		0.688483	0.168136	0.729811		0.546507	0.424396	0.731362	0.420468	0.618179			0.513507	0.258813	0.407802	0.650192	0.194639	0.822371		0.510863	0.872021	0.617736	0.574045	0.67058	0.821738	0.0431806	0.831622	0.713212	0.927115	0.832534	0.129151	0.305549		0.783209	0.750974	0.90163	0.752403	0.780634	0.776302	0.166209	0.80971
		0.697701	0.173466	0.729835		0.559514	0.425128	0.742413	0.43012	0.624956			0.518401	0.274714	0.410828	0.659969	0.197971	0.834216		0.514793	0.88096	0.622633	0.57279	0.676383	0.823795	0.0564584	0.838357	0.718116	0.960829	0.832667	0.137674	0.314219		0.790436	0.753958	0.917221	0.754664	0.780173	0.778287	0.168317	0.809054
		0.696893	0.175259	0.732984		0.561677	0.426562	0.747689	0.425181	0.627292			0.523623	0.281976	0.411115	0.660906	0.201435	0.842678		0.51909	0.879661	0.626336	0.573221	0.681434	0.832012	0.0781163	0.847104	0.716993	0.976479	0.832487	0.142443	0.315919		0.802692	0.759388	0.123229	0.766336	0.781734	0.783634	0.178529	0.824035
		0.701552	0.183194	0.745538		0.56215	0.430427	0.746895	0.423865	0.635757			0.531213	0.291717	0.416426	0.66399	0.214654	0.844148		0.521292	0.894884	0.628799	0.578919	0.685616	0.831967	0.0848498	0.849652	0.719895	0.0743118	0.844549	0.15365	0.316554		0.802229	0.760865	0.173177	0.767082	0.780474	0.787936	0.183217	0.846608
		0.70419	0.198272	0.748009		0.566665	0.433606	0.750453	0.423679	0.639664			0.53249	0.297624	0.417768	0.665342	0.228383	0.850871		0.528365	0.891873	0.634457	0.579487	0.686803	0.832384	0.0868581	0.851033	0.729933	0.1182	0.847654	0.159069	0.314631		0.808795	0.772602	0.172109	0.771584	0.783919	0.789874	0.190553	0.869327
		0.711327	0.19863	0.747364		0.573004	0.434629	0.752658	0.427017	0.651213			0.533886	0.313899	0.420409	0.666223	0.234121	0.852105		0.526594	0.893728	0.634205	0.580364	0.697885	0.842984	0.085052	0.868896	0.726432	0.119129	0.844977	0.16002	0.320629		0.815565	0.775813	0.224735	0.774936	0.789907	0.792331	0.217496	0.881803
		0.722529	0.20716	0.749415		0.576859	0.434782	0.754842	0.426535	0.651248			0.535892	0.312908	0.419815	0.668076	0.235975	0.857645		0.529478	0.896792	0.641044	0.584478	0.699176	0.845405	0.0886845	0.872797	0.730621	0.126421	0.851879	0.18281	0.32791		0.819468	0.77617	0.236492	0.777973	0.788129	0.796048	0.219215	0.893858
		0.730403	0.208216	0.752147		0.585176	0.440163	0.766249	0.431437	0.656773			0.537755	0.323056	0.422701	0.673235	0.248074	0.865051		0.531808	0.900159	0.644282	0.583785	0.706057	0.849648	0.0970222	0.877373	0.729998	0.129632	0.8528	0.186197	0.324189		0.822691	0.778032	0.242977	0.782514	0.80083	0.798053	0.22566	0.893274
		0.732544	0.214621	0.751457		0.586556	0.444507	0.772365	0.430322	0.657798			0.539633	0.337773	0.420885	0.680342	0.249456	0.88577		0.531243	0.914424	0.640609	0.585646	0.713668	0.849755	0.110473	0.897378	0.735451	0.131288	0.854752	0.194425	0.329146		0.829115	0.776585	0.246617	0.78356	0.80433	0.811497	0.228375	0.903923
		0.735231	0.217612	0.760207		0.58558	0.446008	0.768305	0.44109	0.658427			0.546538	0.339474	0.427286	0.683285	0.24903	0.89178		0.534813	0.912702	0.641741	0.587573	0.715713	0.851586	0.116033	0.917388	0.73621	0.141816	0.876592	0.20555	0.331757		0.846425	0.78777	0.252599	0.787437	0.811585	0.82468	0.230259	0.916077
		0.733274	0.226983	0.767523		0.589143	0.442677	0.768821	0.439644	0.667185			0.546197	0.337826	0.426645	0.688068	0.247272	0.898163		0.536777	0.920017	0.646037	0.590348	0.717283	0.852839	0.116673	0.923355	0.740186	0.149325	0.873848	0.201324	0.339799		0.848198	0.787344	0.266166	0.792651	0.823018	0.82164	0.231744	0.931091
		0.73986	0.227919	0.769141		0.596358	0.445758	0.772965	0.437152	0.66695			0.558592	0.344589	0.431614	0.686613	0.258908	0.902505		0.540552	0.921756	0.647511	0.588315	0.722249	0.860358	0.118018	0.924878	0.742043	0.149329	0.894948	0.220802	0.337587		0.852552	0.791686	0.270913	0.796791	0.827788	0.824069	0.251449	0.935351
		0.740906	0.229252	0.775053		0.600166	0.45097	0.772915	0.443098	0.672262			0.558456	0.354278	0.433222	0.693325	0.259576	0.905388		0.541789	0.925208	0.646886	0.590996	0.723658	0.866251	0.123871	0.93419	0.748507	0.150378	0.907708	0.223016	0.336614		0.880283	0.799754	0.283724	0.795342	0.831224	0.827165	0.27822	0.940983
		0.745257	0.234036	0.778209		0.598747	0.454137	0.778229	0.440859	0.704733			0.55878	0.356743	0.434554	0.697649	0.262686	0.920916		0.551534	0.927509	0.65176	0.594694	0.727179	0.867999	0.127641	0.938565	0.750587	0.160782	0.907527	0.227014	0.346235		0.884083	0.794647	0.297162	0.797555	0.834835	0.823572	0.281286	0.943624
		0.744463	0.238752	0.789746		0.600797	0.460046	0.781936	0.450178	0.723209			0.567017	0.385348	0.436148	0.699706	0.261948	0.953835		0.548785	0.944195	0.651101	0.599428	0.732217	0.870734	0.130484	0.966464	0.750915	0.184552	0.918546	0.246962	0.351155		0.885045	0.793098	0.306286	0.797953	0.836132	0.829035	0.283704	0.0305072
		0.743637	0.252862	0.799017		0.599443	0.470523	0.782714	0.45547	0.737025			0.57221	0.391337	0.441549	0.697943	0.267763	0.994796		0.551587	0.969543	0.652505	0.606704	0.731541	0.87621	0.147389	0.994162	0.762443	0.183455	0.941729	0.246662	0.346712		0.884562	0.796255	0.305992	0.801614	0.844055	0.83232	0.289465	0.0660016
		0.746662	0.257797	0.795745		0.600182	0.472125	0.784492	0.454497	0.73816			0.573172	0.399086	0.450978	0.700532	0.269647	0.0388013		0.552458	0.0476714	0.658284	0.607992	0.750784	0.883236	0.139705	0.0105157	0.759264	0.192848	0.949193	0.258067	0.351127		0.894464	0.807806	0.316699	0.799586	0.843766	0.840548	0.289247	0.0645196
		0.753795	0.259141	0.80253		0.60263	0.472893	0.801291	0.45693	0.740333			0.574237	0.405815	0.451501	0.704782	0.271999	0.0749813		0.5511	0.0897917	0.657768	0.610659	0.747186	0.890882	0.149483	0.0915037	0.763682	0.191583	0.94885	0.25185	0.358154		0.898011	0.806028	0.345912	0.815616	0.847359	0.841064	0.300858	0.0825426
		0.758458	0.262919	0.815192		0.613676	0.472352	0.802765	0.459946	0.745972			0.573249	0.405763	0.448225	0.711229	0.280732	0.0824338		0.550278	0.0962651	0.659315	0.614569	0.75104	0.889803	0.150404	0.100961	0.767359	0.194295	0.959704	0.258653	0.357319		0.918048	0.809413	0.352302	0.817413	0.878517	0.842002	0.304157	0.106835
		0.760327	0.269336	0.815787		0.617296	0.472964	0.812103	0.463263	0.751758			0.575468	0.402286	0.447973	0.71079	0.290287	0.0907104		0.558306	0.109976	0.661881	0.615637	0.751876	0.888968	0.151249	0.114992	0.772466	0.218021	0.964081	0.272001	0.358448		0.920176	0.814836	0.354391	0.821	0.887824	0.85236	0.305849	0.115686
		0.762649	0.283951	0.816751		0.619279	0.477915	0.820547	0.468039	0.749361			0.584918	0.41647	0.451094	0.711466	0.288148	0.0986406		0.557396	0.114523	0.665142	0.620435	0.765664	0.904309	0.154692	0.115373	0.775878	0.226875	0.975163	0.269535	0.353751		0.937165	0.818554	0.361629	0.831066	0.898056	0.850244	0.324684	0.11976
		0.767633	0.285199	0.817079		0.62165	0.493719	0.825294	0.469879	0.753717			0.583436	0.42075	0.452472	0.71729	0.298678	0.112667		0.56021	0.126217	0.662514	0.624888	0.76479	0.915831	0.158902	0.121799	0.778498	0.226058	0.014916	0.273408	0.358611		0.970224	0.818094	0.369166	0.863473	0.901698	0.868948	0.323777	0.137016
		0.774875	0.295975	0.828328		0.620422	0.500013	0.830409	0.481275	0.760219			0.58983	0.419324	0.45755	0.717385	0.317731	0.118714		0.56439	0.127076	0.670578	0.627836	0.76628	0.91994	0.16148	0.124583	0.781339	0.241315	0.0311722	0.277122	0.374145		0.993741	0.820086	0.379091	0.879338	0.906611	0.872181	0.324243	0.134843
		0.782734	0.300033	0.836315		0.628321	0.506217	0.859304	0.485645	0.770452			0.593947	0.42547	0.458255	0.722186	0.315413	0.116963		0.569268	0.129252	0.674767	0.625305	0.77131	0.941955	0.163694	0.132951	0.780438	0.249369	0.0547226	0.281243	0.383595		0.00566965	0.82086	0.390605	0.886826	0.911914	0.873247	0.329331	0.139464
		0.783546	0.305329	0.837647		0.630184	0.508105	0.859839	0.484998	0.777409			0.595524	0.428157	0.462011	0.723563	0.321504	0.120162		0.572056	0.136719	0.678398	0.627424	0.774802	0.952487	0.167262	0.139685	0.783392	0.2487	0.0589637	0.287695	0.381027		0.077516	0.82219	0.39582	0.896669	0.919794	0.874155	0.333855	0.142412
		0.788204	0.309227	0.867486		0.628618	0.510673	0.868585	0.491717	0.777856			0.602083	0.438904	0.481505	0.72731	0.325157	0.125832		0.569582	0.136439	0.693122	0.629091	0.777365	0.964154	0.173375	0.142277	0.786893	0.255881	0.0672109	0.291881	0.385305		0.0928653	0.826108	0.411716	0.909057	0.919166	0.87597	0.344553	0.144757
		0.790046	0.312495	0.89195		0.633148	0.5163	0.880496	0.503458	0.776071			0.606004	0.437994	0.484025	0.728045	0.333693	0.1254		0.568224	0.142006	0.693787	0.62991	0.780845	0.9908	0.174537	0.141809	0.790094	0.26134	0.0694684	0.290068	0.387206		0.0975956	0.826537	0.410367	0.917333	0.937989	0.888024	0.345494	0.146784
		0.794668	0.316522	0.895314		0.634348	0.517781	0.884493	0.510346	0.778474			0.606228	0.450028	0.497042	0.734073	0.341779	0.12626		0.572403	0.147191	0.694493	0.630871	0.779055	0.993941	0.173853	0.143001	0.792343	0.265256	0.0695494	0.293483	0.389089		0.102263	0.82952	0.41037	0.927603	0.948101	0.888986	0.349499	0.145517
		0.804482	0.320289	0.920047		0.637157	0.519354	0.888712	0.517525	0.782053			0.606278	0.458691	0.501705	0.73092	0.346324	0.131754		0.572596	0.153652	0.697239	0.630889	0.787065	0.99513	0.180459	0.147332	0.798502	0.276545	0.0832609	0.293715	0.393724		0.109413	0.829991	0.414728	0.0814884	0.950265	0.888964	0.348282	0.147672
		0.811622	0.320458	0.953086		0.636995	0.520377	0.891497	0.525783	0.783259			0.611265	0.463244	0.504341	0.734833	0.351437	0.14003		0.574232	0.155256	0.699261	0.639038	0.791712	0.0547827	0.187252	0.152683	0.809571	0.289812	0.0904121	0.291286	0.404761		0.120336	0.832231	0.416819	0.0851201	0.958748	0.9046	0.367661	0.148114
		0.814687	0.324607	0.0301515		0.63869	0.523775	0.896593	0.525919	0.803673			0.610024	0.466174	0.50719	0.744619	0.359466	0.144926		0.574718	0.160018	0.703868	0.641062	0.795799	0.0607832	0.194682	0.158775	0.814106	0.287607	0.10498	0.302626	0.401195		0.12965	0.837702	0.426766	0.103693	0.960587	0.91563	0.368555	0.161984
		0.826447	0.334931	0.0483756		0.639403	0.52587	0.899055	0.52454	0.817473			0.610987	0.471215	0.512628	0.743535	0.359262	0.145463		0.578463	0.162281	0.700921	0.64224	0.796657	0.0764597	0.200053	0.164639	0.812599	0.294171	0.108095	0.305036	0.406484		0.1332	0.844575	0.428314	0.108198	0.979254	0.925807	0.377019	0.166837
		0.828262	0.334432	0.0571915		0.639617	0.531148	0.90916	0.528393	0.820308			0.611036	0.471691	0.509525	0.745871	0.36736	0.151066		0.577132	0.164633	0.709826	0.642865	0.797499	0.0956497	0.201456	0.166135	0.818666	0.308365	0.112736	0.310493	0.411976		0.140346	0.847691	0.428343	0.115688	0.0679913	0.932764	0.380337	0.173527
		0.831054	0.33561	0.0788482		0.642384	0.531758	0.947679	0.538489	0.826588			0.618952	0.470445	0.515142	0.741629	0.363795	0.152629		0.579602	0.177715	0.708389	0.644236	0.806506	0.0970402	0.211243	0.188084	0.839267	0.311053	0.124204	0.318043	0.414227		0.143017	0.854764	0.430576	0.129325	0.0864883	0.931724	0.386937	0.17485
		0.838973	0.339291	0.0937515		0.641012	0.53039	0.947619	0.539696	0.838313			0.62524	0.474777	0.514461	0.748101	0.364573	0.154744		0.57965	0.181422	0.713838	0.644129	0.813115	0.109212	0.213553	0.187802	0.847962	0.310857	0.126611	0.317677	0.416252		0.148839	0.860443	0.43352	0.135217	0.107889	0.94842	0.38197	0.174451
		0.839483	0.348124	0.102065		0.648995	0.537638	0.954388	0.54905	0.849503			0.62535	0.479683	0.529339	0.750978	0.374393	0.163102		0.591713	0.182534	0.714988	0.650177	0.815913	0.113261	0.214204	0.194262	0.853553	0.322262	0.129186	0.319584	0.418308		0.152325	0.864322	0.445065	0.137469	0.120358	0.946871	0.393788	0.179337
		0.839301	0.353844	0.109588		0.652463	0.551215		0.551596	0.8494			0.623832	0.49014	0.529855	0.749781	0.375334	0.168578		0.589629	0.185408	0.71376	0.655597	0.816557	0.117686	0.210897	0.201433	0.851901	0.322097	0.131517	0.327871	0.425358		0.157447	0.878351	0.446292	0.148397	0.131083	0.96747	0.394488	0.18734
		0.863591	0.359896	0.119536		0.651518	0.552191		0.557107	0.883921			0.624706	0.480346	0.528156	0.748862	0.38275	0.175095		0.592555	0.189209	0.714719	0.655497	0.826891	0.120795	0.211113	0.205921	0.883046	0.32626	0.133703	0.320981	0.428638		0.157848	0.914121	0.445872	0.151184	0.13025	0.976392	0.405243	0.191831
		0.864462	0.359546	0.117942		0.653898	0.55227		0.560178	0.896861			0.62762	0.490243	0.541751	0.753069	0.386028	0.180483		0.598119	0.18971	0.71644	0.655439	0.834189	0.124859	0.219676	0.211354	0.91611	0.33333	0.136029	0.324662	0.424691		0.158741	0.939683	0.452326	0.153402	0.147041	0.992116	0.402062	0.201768
		0.880175	0.362488	0.121789		0.654408	0.560986		0.565821	0.90173			0.631046	0.4916	0.538206	0.759436	0.387185	0.184193		0.596064	0.207445	0.729367	0.658381	0.84295	0.121026	0.235354	0.225611	0.928321	0.333601	0.150417	0.327278	0.426835		0.164392	0.941093	0.456935	0.170352	0.147273	0.988554	0.404579	0.206359
		0.89155	0.363388	0.135849		0.659265	0.566149		0.563515	0.908552			0.632125	0.496832	0.538646	0.759662	0.390075	0.199728		0.599541	0.208739	0.73121	0.658224	0.842676	0.137457	0.236077	0.236427	0.926907	0.336758	0.163302	0.333	0.432457		0.169881	0.957915	0.465988	0.163995	0.160236	0.0272944	0.414703	0.207778
		0.895385	0.36509	0.131913		0.673844	0.566057		0.562464				0.637678	0.505593	0.542941	0.755962	0.392349	0.196964		0.601656	0.21063	0.730291	0.658983	0.847018	0.142695	0.233383	0.24108	0.939761	0.335599	0.174696	0.337274	0.432088		0.17122	0.0551143	0.484275	0.168703	0.163701	0.041446	0.414143	0.218884
		0.900125	0.381905	0.139209		0.689484	0.562904		0.567369				0.647135	0.507932	0.548528	0.756903	0.396426	0.197876		0.601385	0.215715	0.739051	0.662892	0.84837	0.142507	0.24118	0.253139	0.982553	0.346381	0.17868	0.341167	0.434621		0.1794	0.0975211	0.489785	0.170781	0.172396	0.056314	0.418452	0.22432
		0.917274	0.382162	0.136914		0.695925	0.561979		0.568616				0.649588	0.508866	0.546321	0.760235	0.403898	0.198916		0.60692	0.223098	0.742128	0.66683	0.848592	0.151912	0.244642	0.252558	0.0788716	0.348845	0.180455	0.339786	0.431663		0.192272	0.134074	0.489908	0.173885	0.181178	0.0673579	0.417637	0.231777
		0.939446	0.384087	0.143019		0.701874	0.569317		0.569056				0.648849	0.513943	0.555843	0.759108	0.403848	0.200391		0.609041	0.220208	0.740117	0.666604	0.871755	0.154188	0.24666	0.252536	0.0821661	0.354639	0.192948	0.343215	0.436286		0.208556	0.135394	0.499356	0.173032	0.191238	0.0808327	0.419335	0.235313
		0.0713104	0.390249	0.150365		0.706543	0.573457		0.572551				0.653381	0.522483	0.560059	0.762604	0.403295	0.203538		0.611682	0.225497	0.745667	0.669595	0.868576	0.168606	0.252284	0.250941	0.0854608	0.36199	0.19093	0.344905	0.439159		0.210352	0.137528	0.507954	0.172766	0.196766	0.0800262	0.421022	0.24318
		0.0782229	0.386249	0.152645		0.707146	0.574512		0.577681				0.655318	0.526458	0.559108	0.764032	0.407223	0.206425		0.618141	0.230538	0.748459	0.673079	0.871711	0.167475	0.249609	0.253067	0.090236	0.362355	0.199408	0.342968	0.442685		0.212677	0.143516	0.508699	0.175188	0.19738	0.0923215	0.426703	0.243814
		0.0778694	0.392837	0.158438		0.71127	0.575082		0.579163				0.664503	0.527423	0.559618	0.774631	0.411863	0.211618		0.615186	0.233719	0.748382	0.676609	0.880928	0.169069	0.265329	0.266443	0.0918423	0.36428	0.209096	0.344631	0.445594		0.219596	0.146404	0.50947	0.183372	0.200374	0.097183	0.426347	0.259212
		0.0887958	0.395974	0.167391		0.714369	0.577774		0.579103				0.663073	0.527122	0.567011	0.778907	0.413469	0.229209		0.619844	0.240485	0.753085	0.676089	0.886593	0.179776	0.268421	0.268774	0.103907	0.365565	0.219883	0.350404	0.455958		0.220429	0.153447	0.512219	0.192944	0.204771	0.0978026	0.430618	0.264063
		0.0921609	0.394533	0.17231		0.715543	0.577506		0.582117				0.665713	0.537804	0.567229	0.787024	0.420765	0.224755		0.623679	0.243817	0.753033	0.680912	0.886322	0.177187	0.271336	0.267064	0.108559	0.367228	0.224789	0.346803	0.457064		0.225066	0.16763	0.513924	0.197532	0.207663	0.0996558	0.439069	0.261881
		0.0938114	0.406498	0.185472		0.718762	0.590293		0.585961				0.675531	0.53502	0.567467	0.792191	0.427239	0.233757		0.621825	0.246207	0.757993	0.684401	0.89306	0.2095	0.27453	0.273897	0.111663	0.370134	0.228608	0.358733	0.458413		0.229388	0.163448	0.515545	0.204003	0.212064	0.110118	0.437108	0.265779
		0.104875	0.406199	0.193219		0.722974	0.593531		0.589911				0.680127	0.54727	0.572477	0.801794	0.428436	0.237152		0.62111	0.255944	0.763332	0.682152	0.900073	0.209963	0.27457	0.271932	0.121032	0.390155	0.23147	0.360555	0.464693		0.238737	0.177213	0.518455	0.207854	0.211114	0.114478	0.443286	0.280723
		0.111199	0.410281	0.193478		0.72409	0.59518		0.594082				0.680976	0.554913	0.574135	0.809305	0.428926	0.246224		0.624577	0.259742	0.76778	0.685195	0.95052	0.213195	0.281753	0.269182	0.119582	0.390361	0.231125	0.36508	0.467586		0.232533	0.183443	0.525254	0.208219	0.212689	0.121234	0.444145	0.289987
		0.111878	0.415226	0.196522		0.728115	0.597632		0.594658				0.69084	0.559803	0.5818	0.816156	0.437459	0.254018		0.624608	0.270951	0.772128	0.691382	0.956732	0.220993	0.28083	0.275262	0.119804	0.391389	0.241633	0.381826	0.476303		0.238199	0.183608	0.522936	0.214059	0.214667	0.122134	0.446785	0.294267
		0.116582	0.417986	0.202094		0.734343	0.595767		0.597206				0.695645	0.564486	0.583918	0.82988	0.43619	0.262343		0.625489	0.270296	0.767287	0.693349	0.956578	0.222966	0.281932	0.282809	0.136571	0.395884	0.245802	0.378166	0.486358		0.243143	0.185942	0.523248	0.224353	0.212097	0.125452	0.453833	0.294784
		0.124212	0.419576	0.199699		0.735322	0.597882		0.597616				0.715784	0.569912	0.584548	0.858489	0.438912	0.266987		0.627992	0.271105	0.769049	0.693463	0.994901	0.224098	0.285523	0.294021	0.139969	0.392157	0.254995	0.381238	0.490903		0.242511	0.189416	0.52803	0.231186	0.230089	0.124388	0.458074	0.295843
		0.127267	0.420496	0.202724		0.746569	0.60679		0.603892				0.727479	0.580572	0.586449	0.86445	0.43908	0.272188		0.627566	0.277047	0.773102	0.698812	0.106037	0.227335	0.292731	0.300942	0.151588	0.396387	0.25359	0.384685	0.499415		0.251502	0.204158	0.530296	0.231478	0.227414	0.127736	0.4743	0.305256
		0.13033	0.433362	0.204391		0.750439	0.610403		0.604482				0.736275	0.578224	0.584006	0.865584	0.438642	0.268878		0.628139	0.276759	0.778808	0.69753	0.114107	0.236218	0.298596	0.311087	0.158624	0.402138	0.256201	0.392825	0.498224		0.263194	0.202006	0.534406	0.2376	0.227561	0.130175	0.466857	0.311438
		0.133914	0.433077	0.213087		0.750422	0.613357		0.615414				0.742515	0.58421	0.584688	0.871795	0.451172	0.275947		0.634544	0.280987	0.780712	0.69861	0.129484	0.252291	0.302079	0.310703	0.157807	0.405215	0.255495	0.388011	0.502276		0.261956	0.211582	0.533815	0.24097	0.237829	0.129616	0.482247	0.319322
		0.143059	0.437388	0.21423		0.756494	0.620928		0.620072				0.755261	0.586744	0.587892	0.877701	0.456399	0.278876		0.633077	0.285919	0.781875	0.702206	0.132756	0.262203	0.307362	0.310781	0.159013	0.406603	0.257867	0.391631	0.504634		0.266988	0.212691	0.539713	0.242447	0.2401	0.139548	0.492737	0.324086
		0.144103	0.438225	0.21977		0.753731	0.615671		0.619418				0.765985	0.586255	0.586332	0.883353	0.46491	0.284876		0.641778	0.285911	0.795264	0.703178	0.139859	0.265963	0.306611	0.321724	0.160926	0.414903	0.259903	0.396245	0.510416		0.274884	0.217347	0.540265	0.249586	0.244143	0.148684	0.500943	0.322002
		0.154216	0.443534	0.221064		0.75494	0.618326		0.635167				0.763136	0.588798	0.589812	0.897964	0.467129	0.290615		0.637593	0.290264	0.796192	0.705699	0.18792	0.276386	0.307768	0.324673	0.166058	0.417788	0.264119	0.393393	0.521605		0.280648	0.223133	0.542028	0.2518	0.249655	0.156246	0.498741	0.324637
		0.154972	0.447919	0.227853		0.756119	0.635486		0.635713				0.76904	0.591339	0.588851	0.920893	0.463498	0.291188		0.640957	0.289286	0.796832	0.709128	0.192233	0.282307	0.310943	0.327171	0.174316	0.417175	0.270072	0.395286	0.522674		0.281403	0.229894	0.547898	0.269424	0.255466	0.153992	0.501073	0.324338
		0.155328	0.455788	0.231644		0.768512	0.643006		0.643789				0.778641	0.593178	0.591299	0.962158	0.472181	0.295751		0.641308	0.293904	0.798073	0.710919	0.197585	0.28117	0.315361	0.334417	0.179956	0.421385	0.271126	0.396478	0.543353		0.280497	0.240306	0.556562	0.273203	0.257011	0.162321	0.516583	0.325945
		0.155564	0.459952	0.235179		0.76745	0.659506		0.641848				0.798038	0.59804	0.59579	0.00434049	0.47671	0.301335		0.645107	0.298214	0.801587	0.720365	0.204878	0.287469	0.315425	0.331668	0.18296	0.422513	0.278169	0.397282	0.542559		0.290434	0.250484	0.562771	0.273951	0.260237	0.17305	0.517355	0.338801
		0.17065	0.463316	0.239273		0.777834	0.665291		0.644761				0.807881	0.598044	0.601315	0.0892038	0.489623	0.301431		0.648277	0.298007	0.812913	0.717221	0.247248	0.293922	0.323765	0.333463	0.184122	0.426408	0.282194	0.398921	0.545639		0.297756	0.257558	0.566634	0.287224	0.262426	0.175942	0.515577	0.341557
		0.171992	0.463612	0.243037		0.777854	0.670289		0.644739				0.812163	0.595386	0.604719	0.101555	0.489499	0.302773		0.650206	0.310327	0.81822	0.728213	0.244112	0.29134	0.323626	0.342654	0.186993	0.425789	0.289737	0.399337	0.545757		0.302184	0.255298	0.571097	0.285117	0.267896	0.176103	0.525609	0.342007
		0.174704	0.472152	0.247097		0.781578	0.679795		0.656225				0.815292	0.59806	0.607176	0.109033	0.488858	0.308626		0.65218	0.313418	0.848123	0.735271	0.262775	0.298048	0.332777	0.347087	0.190712	0.428606	0.295506	0.40096	0.547212		0.296651	0.259228	0.574343	0.283799	0.271291	0.183093	0.521754	0.344003
		0.175317	0.47595	0.251436		0.783378	0.680091		0.660358				0.831525	0.606436	0.606137	0.109993	0.495985	0.318107		0.654637	0.318911	0.849425	0.739241	0.275167	0.306271	0.334324	0.345545	0.210515	0.428177	0.298548	0.413794	0.548469		0.299158	0.261435	0.576605	0.292771	0.281662	0.189747	0.522634	0.350806
		0.176317	0.476869	0.249912		0.784205	0.688039		0.669753				0.855294	0.617011	0.607153	0.131724	0.495854	0.318808		0.664944	0.326625	0.864249	0.742021	0.276746	0.307096	0.342267	0.352317	0.21148	0.431943	0.295151	0.414079	0.552085		0.30144	0.264243	0.580674	0.292652	0.285481	0.19004	0.525834	0.353041
		0.199199	0.480132	0.250866		0.791047	0.702219		0.668541				0.861859	0.613628	0.610482	0.138907	0.49885	0.319851		0.665432	0.330182	0.876486	0.746495	0.300179	0.304597	0.343525	0.352742	0.211894	0.433154	0.296152	0.412617	0.562044		0.303526	0.266859	0.583813	0.294898	0.285617	0.193423	0.525914	0.360127
		0.204823	0.480128	0.259673		0.789226	0.718638		0.674552				0.870106	0.615629	0.618062	0.147908	0.501486	0.32506		0.667362	0.337835	0.882765	0.750458	0.310671	0.306404	0.350403	0.352955	0.215271	0.43421	0.301161	0.41954	0.573044		0.306721	0.271138	0.584022	0.309097	0.296802	0.194268	0.531396	0.355451
		0.205845	0.483926	0.260956		0.800537	0.71971		0.680246				0.87836	0.619228	0.616796	0.155414	0.506701	0.325202		0.666538	0.339404	0.88749	0.753046	0.31051	0.309467	0.348574	0.361784	0.216553	0.433739	0.318757	0.42543	0.577869		0.318125	0.275944	0.587115	0.313426	0.304396	0.1955	0.536378	0.362544
		0.208797	0.486134	0.266397		0.802258	0.723044		0.687615				0.880964	0.625795	0.618175	0.155441	0.507324	0.332206		0.669951	0.341203	0.892354	0.757578	0.31126	0.316225	0.351022	0.360273	0.228309	0.438945	0.310976	0.422873	0.588793		0.320439	0.29457	0.590658	0.315679	0.320722	0.197699	0.545479	0.374839
		0.214161	0.490954	0.271379		0.809984	0.727081		0.689274				0.916766	0.627536	0.624454	0.159407	0.510631	0.336596		0.675912	0.34893	0.897611	0.758815	0.318899	0.312436	0.352447	0.364057	0.233656	0.437975	0.325688	0.42289	0.590317		0.325698	0.29968	0.597478	0.325953	0.315545	0.196981	0.541182	0.380096
		0.214173	0.495206	0.273556		0.814226	0.738895		0.695849				0.91886	0.632359	0.621374	0.169306	0.515003	0.338579		0.683287	0.347909	0.919491	0.762035	0.320848	0.336459	0.352767	0.361919	0.237653	0.441205	0.330852	0.435873	0.591649		0.334811	0.31496	0.600221	0.325432	0.325104	0.198436	0.538901	0.380872
		0.231723	0.497446	0.276614		0.814496	0.745666		0.694864				0.964951	0.629335	0.627465	0.199058	0.521283	0.337041		0.68275	0.357041	0.926955	0.764986	0.32353	0.337235	0.3627	0.369476	0.253534	0.443305	0.333822	0.428607	0.597128		0.334554	0.312276	0.599322	0.324228	0.335197	0.200515	0.54956	0.38616
		0.233789	0.500454	0.292247		0.817091	0.753973		0.714095					0.63707	0.629726	0.200536	0.520153	0.341174		0.686628	0.358736	0.929145	0.768095	0.338533	0.341901	0.376368	0.375033	0.251859	0.447751	0.343423	0.432863	0.609012		0.344952	0.323879	0.605239	0.326556	0.335055	0.203359	0.545651	0.384967
		0.236995	0.498135	0.29476		0.822669	0.762553		0.718108					0.640028	0.628257	0.20182	0.520434	0.354487		0.687856	0.358571	0.938274	0.778608	0.343527	0.342656	0.373449	0.375037	0.270452	0.442999	0.343901	0.431154	0.614381		0.361748	0.331755	0.604178	0.333238	0.334368	0.204804	0.557144	0.394489
		0.236625	0.504662	0.29641		0.842518	0.779874		0.728157					0.64531	0.630381	0.210096	0.522203	0.352773		0.688877	0.364164	0.947265	0.776249	0.344261	0.351443	0.38013	0.377602	0.266712	0.453706	0.357826	0.441658	0.621808		0.357313	0.335083	0.608048	0.336687	0.341075	0.209383	0.557013	0.398095
		0.239653	0.505765	0.298982		0.847832	0.782075		0.730496					0.64908	0.639353	0.212162	0.525231	0.351284		0.68749	0.36675	0.0783693	0.782283	0.35767	0.351546	0.381209	0.381981	0.277037	0.449661	0.351762	0.441551	0.622558		0.364781	0.332603	0.612681	0.339652	0.352595	0.210989	0.55936	0.410827
		0.243569	0.508517	0.300991		0.85202	0.787224		0.735669					0.648378	0.643523	0.212211	0.530471	0.362131		0.689802	0.369588	0.0888927	0.784605	0.365055	0.357811	0.382298	0.381087	0.283134	0.44981	0.350019	0.441072	0.626812		0.364876	0.339518	0.61755	0.341199	0.353693	0.223336	0.565079	0.412788
		0.260061	0.510161	0.305151		0.865442	0.795142		0.733889					0.652674	0.642289	0.221035	0.531154	0.36515		0.689104	0.37756	0.0920702	0.787968	0.36447	0.364064	0.381497	0.385506	0.286569	0.450082	0.352872	0.440763	0.624896		0.370075	0.342375	0.615261	0.33828	0.355553	0.230291	0.571425	0.419596
		0.263188	0.516832	0.311847		0.867869	0.801276		0.737258					0.663479	0.65451	0.224255	0.53625	0.365209		0.688597	0.37424	0.0974817	0.786727	0.365161	0.365506	0.385768	0.387645	0.289975	0.45426	0.358147	0.446075	0.629059		0.366012	0.344159	0.617714	0.347235	0.356738	0.227802	0.575532	0.423947
		0.265413	0.518897	0.318238		0.877429	0.807177		0.740586					0.667367	0.657695	0.229556	0.535315	0.364614		0.693416	0.382919	0.110292	0.796687	0.376692	0.366729	0.388955	0.386048	0.290899	0.453988	0.364076	0.451138	0.631612		0.368543	0.343451	0.62278	0.347861	0.360763	0.228005	0.577822	0.42765
		0.274631	0.521174	0.32167		0.881703	0.816692		0.738027					0.669911	0.661048	0.226886	0.533373	0.36919		0.69059	0.385592	0.114237	0.795797	0.387999	0.379017	0.392668	0.390349	0.295591	0.46104	0.371531	0.457964	0.633481		0.379397	0.349855	0.623753	0.350094	0.366399	0.238612	0.591937	0.426942
		0.273791	0.527545	0.323723		0.884125	0.817005		0.745272					0.669452	0.664861	0.234767	0.534809	0.371366		0.69724	0.385982	0.116749	0.797584	0.388735	0.376096	0.392661	0.392279	0.29607	0.471008	0.369424	0.45557	0.638598		0.381859	0.354502	0.628922	0.356936	0.372539	0.239638	0.593161	0.433841
		0.284202	0.527859	0.32159		0.915397	0.818345		0.746353					0.679222	0.672014	0.233118	0.532918	0.374656		0.69986	0.386609	0.12455	0.798549	0.398104	0.38614	0.39753	0.391456	0.297407	0.488572	0.381648	0.466682	0.641019		0.379748	0.352113	0.639619	0.354431	0.368985	0.242702	0.599982	0.434242
		0.294322	0.529446	0.327689		0.93364	0.818717		0.74748					0.685074	0.680182	0.234494	0.540115	0.38121		0.703587	0.395273	0.134193	0.806925	0.406718	0.386199	0.401292	0.397048	0.319514	0.485742	0.384351	0.465391	0.642251		0.377769	0.354562	0.635504	0.367631	0.370299	0.243193	0.602005	0.438134
		0.291343	0.536831	0.326419		0.94567	0.828666		0.746712					0.69589	0.684258	0.246571	0.544896	0.382128		0.709155	0.400166	0.14246	0.808366	0.413099	0.387913	0.402143	0.398208	0.32511	0.496581	0.397147	0.463588	0.648403		0.383381	0.356668	0.637577	0.370754	0.377232	0.250223	0.601319	0.443161
		0.304032	0.53517	0.337026		0.945536	0.873244		0.755476					0.709484	0.693938	0.247859	0.545518	0.380766		0.70993	0.402178	0.152907	0.808232	0.40839	0.394149	0.408488	0.401598	0.325097	0.502222	0.39283	0.473827	0.653991		0.390588	0.361548	0.640742	0.383259	0.376133	0.251032	0.616645	0.447369
		0.300532	0.538812	0.341696		0.961816	0.878105		0.748577					0.708713	0.690682	0.246964	0.547204	0.386797		0.711858	0.405079	0.155855	0.811129	0.410917	0.393292	0.409354	0.408865	0.334197	0.503518	0.398004	0.475758	0.657225		0.384928	0.360604	0.640734	0.389121	0.376147	0.256627	0.628401	0.45003
		0.303124	0.53762	0.346645		0.961803	0.880248		0.753684					0.709842	0.700685	0.245373	0.555374	0.397398		0.716092	0.404254	0.165841	0.815248	0.408776	0.395992	0.40716	0.410033	0.340285	0.50347	0.400206	0.476781	0.656288		0.386535	0.360767	0.645787	0.388539	0.3821	0.257445	0.638939	0.453076
		0.304531	0.541929	0.345402		0.996471	0.899307		0.762051					0.709142	0.710908	0.25065	0.561866	0.396353		0.713941	0.407224	0.163436	0.818922	0.417293	0.395015	0.418091	0.411288	0.349993	0.51123	0.401074	0.482172	0.665639		0.389998	0.366253	0.647679	0.394228	0.387468	0.257051	0.637556	0.453745
		0.307555	0.538522	0.351546			0.912157		0.766483					0.729104	0.719457	0.253668	0.558622	0.404821		0.717754	0.409001	0.166652	0.819809	0.427198	0.397597	0.418695	0.413777	0.347375	0.505049	0.401165	0.483388	0.671842		0.390083	0.363718	0.653093	0.393995	0.396131	0.26484	0.646187	0.462222
		0.311952	0.553258	0.352305			0.915717		0.77207					0.73247	0.721583	0.253517	0.563999	0.416074		0.723433	0.413366	0.170578	0.822508	0.427415	0.399903	0.424627	0.417347	0.354774	0.512287	0.403787	0.484207	0.674719		0.398372	0.363141	0.648718	0.39718	0.398303	0.272969	0.648372	0.458448
		0.315454	0.554562	0.363684			0.923557		0.778897					0.732555	0.726417	0.25602	0.565207	0.410889		0.726018	0.416594	0.172688	0.845596	0.424061	0.401658	0.423483	0.419178	0.358368	0.51779	0.407952	0.489735	0.685729		0.402082	0.367565	0.656786	0.395262	0.40432	0.27991	0.651576	0.472798
		0.31712	0.551663	0.361102					0.786052					0.73018	0.72656	0.255254	0.579308	0.41107		0.72581	0.427437	0.178101	0.839368	0.427726	0.405697	0.429647	0.421475	0.359379	0.512803	0.412445	0.493447	0.692866		0.407862	0.373367	0.656865	0.405554	0.404321	0.278036	0.657366	0.478465
		0.317038	0.557196	0.363809					0.787412					0.734122	0.728685	0.274345	0.585114	0.418656		0.734001	0.428776	0.177359	0.841432	0.427554	0.410121	0.434509	0.428668	0.359571	0.51499	0.413571	0.49099	0.695811		0.40867	0.368099	0.66006	0.40758	0.406121	0.288231	0.651819	0.505416
		0.321293	0.55234	0.362304					0.791817					0.746396	0.728322	0.276107	0.585307	0.415674		0.741822	0.427817	0.189242	0.847391	0.433542	0.418139	0.445109	0.43564	0.368945	0.525531	0.417209	0.504116	0.72153		0.413251	0.382908	0.657521	0.408633	0.412193	0.292985	0.658022	0.507292
		0.324651	0.556445	0.364709					0.806116					0.757415	0.738401	0.27609	0.587109	0.426031		0.749219	0.427899	0.199092	0.868918	0.434043	0.416038	0.443145	0.434554	0.367645	0.522727	0.421912	0.504259	0.722305		0.410751	0.382195	0.659999	0.409252	0.409494	0.296296	0.66033	0.521555
		0.323153	0.559315	0.376372					0.822817					0.760888	0.737923	0.277853	0.593846	0.422284		0.750778	0.428785	0.198852	0.872862	0.444616	0.416629	0.450538	0.439101	0.372822	0.525416	0.424178	0.516476	0.723399		0.41406	0.385779	0.664139	0.41146	0.41925	0.291359	0.665193	0.521913
		0.328056	0.563152	0.375906					0.822468					0.76782	0.748636	0.279614	0.599823	0.430785		0.755074	0.433639	0.200709	0.891664	0.445675	0.428233	0.45254	0.438435	0.371674	0.53034	0.432775	0.517631	0.727458		0.422067	0.380353	0.662973	0.416806	0.42161	0.298658	0.667918	0.520505
		0.348885	0.562016	0.37687					0.835995					0.776272	0.748675	0.284157	0.602521	0.428416		0.757555	0.435797	0.20168	0.906952	0.446494	0.426893	0.453685	0.445549	0.377064	0.537842	0.429716	0.516697	0.726238		0.418479	0.38718	0.665323	0.419645	0.427189	0.299293	0.670788	0.522235
		0.348263	0.565108	0.378449					0.864112					0.779337	0.758796	0.283534	0.603965	0.437736		0.761174	0.431334	0.202922	0.913014	0.446334	0.426621	0.453036	0.442696	0.378231	0.535301	0.432522	0.515681	0.731935		0.424886	0.402132	0.664794	0.418492	0.430065	0.298996	0.675866	0.523652
		0.351044	0.575606	0.383023					0.868901					0.782517	0.771531	0.283863	0.60665	0.436581		0.764697	0.43512	0.208522	0.929879	0.451442	0.434347	0.467959	0.455969	0.377058	0.536675	0.432004	0.524186	0.738337		0.424825	0.402383	0.67486	0.42238	0.433399	0.302091	0.677821	0.521576
		0.352525	0.57543	0.384037					0.906162					0.785924	0.7729	0.293593	0.610712	0.434232		0.76341	0.444221	0.215193	0.929788	0.451889	0.42919	0.469453	0.462215	0.384925	0.538869	0.43272	0.523597	0.741385		0.433534	0.403375	0.679414	0.427943	0.439594	0.30118	0.692593	0.527395
		0.357782	0.590789	0.380372					0.919031					0.786118	0.780222	0.286657	0.610318	0.439641		0.764894	0.448253	0.222626	0.937118	0.451191	0.431035	0.473341	0.46915	0.386772	0.534625	0.439921	0.524602	0.741244		0.43042	0.414558	0.690435	0.430921	0.445565	0.307445	0.695382	0.53388
		0.356786	0.595418	0.384671					0.918303					0.791909	0.775795	0.291601	0.613928	0.441129		0.769113	0.449153	0.219799	0.943357	0.452442	0.434679	0.488309	0.4744	0.388947	0.538575	0.445371	0.526453	0.747152		0.431797	0.415495	0.690698	0.426321	0.451743	0.309756	0.698438	0.536238
		0.362007	0.598648	0.385103					0.929794					0.791615	0.782987	0.295933	0.620303	0.45022		0.770907	0.452931	0.220916	0.00430786	0.454383	0.435532	0.488584	0.477173	0.396992	0.541556	0.445227	0.525551	0.759081		0.445165	0.414506	0.70264	0.427586	0.4519	0.310617	0.709919	0.536616
		0.361078	0.605206	0.389613					0.931958					0.804148	0.793653	0.301475	0.624279	0.456103		0.787418	0.458054	0.222437	0.0468481	0.453599	0.440039	0.492262	0.484956	0.394911	0.544178	0.448571	0.530692	0.773686		0.44615	0.422499	0.708366	0.42951	0.456383	0.317639	0.709692	0.556736
		0.368592	0.603361	0.387904										0.803616	0.79255	0.304911	0.62527	0.457626		0.796142	0.461098	0.226873	0.0699448	0.454615	0.444568	0.5029	0.496928	0.395914	0.54643	0.45127	0.539085	0.783515		0.44472	0.424451	0.714201	0.437971	0.460327	0.321574	0.723305	0.562382
		0.380426	0.606906	0.391905										0.809892	0.795374	0.305402	0.623739	0.461772		0.794047	0.462465	0.23532	0.0906847	0.462099	0.444595	0.502653	0.501813	0.402157	0.547933	0.456127	0.539096	0.787		0.449187	0.426917	0.735054	0.437786	0.459403	0.328379	0.724218	0.570566
		0.381984	0.614451	0.395872										0.814426	0.805509	0.304522	0.627537	0.46328		0.79427	0.464036	0.242054	0.101132	0.456903	0.445554	0.505211	0.508694	0.405778	0.561403	0.461631	0.547472	0.788742		0.447454	0.425081	0.740089	0.445684	0.464006	0.335447	0.736927	0.569925
		0.380099	0.615734	0.412122										0.82846	0.805687	0.316135	0.629154	0.462892		0.798372	0.465178	0.242734	0.10542	0.457447	0.449719	0.505157	0.507485	0.408196	0.567263	0.458913	0.549546	0.795304		0.447434	0.423849	0.750308	0.44778	0.474787	0.334846	0.738934	0.569097
		0.387197	0.618732	0.413842										0.830968	0.818309	0.316559	0.631284	0.467534		0.803718	0.469357	0.248544	0.108436	0.481363	0.454528	0.515714	0.514114	0.40637	0.572385	0.46558	0.556137	0.801904		0.449255	0.432971	0.746037	0.454743	0.471503	0.336239	0.741326	0.574034
		0.390054	0.620626	0.415664										0.832729	0.823942	0.31323	0.633598	0.467917		0.800707	0.482878	0.245567	0.10968	0.485622	0.452529	0.514951	0.518555	0.411594	0.584193	0.470761	0.553912	0.814152		0.45674	0.438624	0.750533	0.455376	0.480907	0.337348	0.741248	0.580936
		0.392246	0.623383	0.417336										0.837008	0.824234	0.31574	0.633768	0.472308		0.806958	0.492549	0.244463	0.112113	0.493528	0.457176	0.51887	0.521181	0.406949	0.588229	0.468845	0.563397	0.824579		0.458417	0.435782	0.751269	0.45356	0.485242	0.33807	0.740977	0.582454
		0.390175	0.624163	0.421021										0.837079	0.858682	0.324594	0.637359	0.485707		0.80706	0.500721	0.248653	0.119664	0.483798	0.459634	0.520988	0.520871	0.416311	0.592234	0.477823	0.562795	0.832461		0.458875	0.438285	0.768573	0.456411	0.493068	0.338026	0.748335	0.589725
		0.392774	0.626904	0.42897										0.838266	0.870372	0.323857	0.639455	0.487127		0.815499	0.504993	0.258254	0.122967	0.485749	0.464698	0.526406	0.526276	0.417227	0.595712	0.476437	0.572571	0.842012		0.461317	0.441079	0.774396	0.459824	0.49693	0.345451	0.759167	0.589168
		0.390421	0.631025	0.433246										0.841507	0.874475	0.327389	0.643465	0.493279		0.816781	0.510184	0.260712	0.127854	0.48994	0.466102	0.536606	0.524124	0.418426	0.598389	0.48304	0.577146	0.845322		0.465806	0.440352	0.777691	0.460395	0.50437	0.344645	0.760003	0.593444
		0.393185	0.641059	0.433276										0.843939	0.893365	0.333584	0.645339	0.499414		0.816693	0.510797	0.270071	0.127432	0.495056	0.479885	0.543375	0.527295	0.422786	0.597333	0.491362	0.574638	0.856735		0.483275	0.439247	0.780967	0.463945	0.508422	0.351267	0.770642	0.594891
		0.396551	0.639965	0.432497										0.848585	0.895521	0.336142	0.647238	0.502307		0.821733	0.510551	0.271195	0.130761	0.492458	0.484132	0.544354	0.532945	0.427345	0.600967	0.496767	0.587689	0.865721		0.481042	0.445787	0.783917	0.468452	0.505813	0.354362	0.769033	0.598316
		0.398069	0.638926	0.437567										0.847023	0.897024	0.332238	0.646715	0.505151		0.818505	0.512026	0.277413	0.130781	0.493493	0.489249	0.548911	0.539884	0.430051	0.600893	0.494568	0.587066	0.871444		0.479655	0.46262	0.785718	0.468099	0.512147	0.352297	0.772008	0.600121
		0.398035	0.643105	0.443706										0.870562	0.895286	0.337612	0.647762	0.509952		0.829498	0.516337	0.276298	0.134778	0.501242	0.494865	0.549128	0.539301	0.434861	0.618648	0.501943	0.588597	0.872151		0.480242	0.44988	0.789705	0.471351	0.513839	0.358684	0.774322	0.606574
		0.398583	0.649047	0.445917										0.871402	0.897119	0.335235	0.650242	0.515727		0.833326	0.524198	0.279123	0.136978	0.507148	0.498376	0.548939	0.542011	0.435494	0.617099	0.497651	0.596472	0.874513		0.48599	0.455987	0.790108	0.474267	0.517452	0.365205	0.782177	0.60405
		0.400217	0.652522	0.446615										0.869678	0.898465	0.338431	0.648807	0.513635		0.831035	0.525301	0.286806	0.138518	0.50977	0.506837	0.551019	0.550993	0.437205	0.614349	0.510183	0.594309	0.878293		0.488476	0.452723	0.797054	0.472786	0.527005	0.36294	0.785834	0.607476
		0.400481	0.654117	0.453014										0.885931	0.904044	0.338335	0.657756	0.521712		0.838406	0.523343	0.300353	0.142534	0.513362	0.513269	0.552933	0.552575	0.439289	0.620378	0.515525	0.602558	0.891004		0.498428	0.454859	0.795942	0.481785	0.525907	0.366905	0.7919	0.607962
		0.403778	0.655293	0.453415										0.89225	0.911384	0.337129	0.65876	0.52331		0.840145	0.532649	0.303841	0.14687	0.510401	0.50972	0.555046	0.556574	0.441164	0.616826	0.517023	0.614129	0.896234		0.500499	0.467972	0.796482	0.491685	0.529279	0.368294	0.791976	0.614356
		0.404119	0.66341	0.45043										0.896618	0.912999	0.346274	0.663458	0.52643		0.857784	0.532771	0.304249	0.151249	0.511747	0.511151	0.570467	0.557484	0.443795	0.618554	0.516683	0.611495	0.927301		0.502598	0.464549	0.803685	0.489083	0.534677	0.373132	0.797318	0.61369
		0.402908	0.661274	0.456291										0.895974	0.91682	0.347379	0.664177	0.529379		0.883184	0.530994	0.3052	0.149355	0.510999	0.520282	0.575047	0.557165	0.442268	0.625578	0.518607	0.612454	0.928503		0.507634	0.464045	0.815723	0.498537	0.538916	0.369407	0.802515	0.614779
		0.40562	0.662237	0.460803										0.899947	0.934393	0.353116	0.664908	0.539105		0.887184	0.533747	0.307739	0.155405	0.51927	0.524212	0.577115	0.559887	0.446983	0.63099	0.52407	0.617891	0.959084		0.507997	0.470081	0.815144	0.49486	0.542376	0.371434	0.811554	0.616344
		0.414354	0.670723	0.457259										0.920563	0.943019	0.35879	0.667472	0.539629		0.896032	0.543181	0.317618	0.154772	0.519905	0.523373	0.57938	0.560661	0.451129	0.627442	0.532072	0.621351	0.963172		0.511242	0.469794	0.82124	0.513872	0.541494	0.378995	0.82772	0.625792
		0.416398	0.677056	0.459812										0.93053	0.989258	0.365622	0.672012	0.543722		0.90693	0.548667	0.319001	0.160686	0.522467	0.526768	0.584312	0.566158	0.452676	0.633597	0.539264	0.615155			0.521349	0.469007	0.832645	0.516894	0.542562	0.380509	0.82855	0.633203
		0.420142	0.678103	0.458263										0.938946		0.374613	0.683331	0.545493		0.912758	0.548992	0.321318	0.157408	0.523387	0.535659	0.58353	0.571633	0.462883	0.634164	0.541076	0.626842			0.518184	0.476025	0.867274	0.518962	0.55015	0.379255	0.831632	0.628677
		0.424131	0.681287	0.462513										0.952501		0.367032	0.686497	0.552786		0.923621	0.549226	0.326029	0.161327	0.527914	0.533996	0.589464	0.58102	0.457907	0.637966	0.538857	0.636702			0.521832	0.487586	0.866557	0.522885	0.548832	0.385502	0.833459	0.628873
		0.422761	0.689005	0.468554										0.955966		0.372149	0.688622	0.55187		0.925311	0.550341	0.324282	0.162401	0.528278	0.542037	0.591255	0.578211	0.46908	0.647747	0.541898	0.63892			0.519424	0.486359	0.871814	0.525497	0.564339	0.38457	0.833078	0.630233
		0.4289	0.703572	0.465666												0.369847	0.688274	0.569673		0.932879	0.556066	0.324591	0.166478	0.527478	0.566118	0.59209	0.579431	0.468984	0.64995	0.540426	0.642008			0.517786	0.487542	0.878705	0.528862	0.568251	0.392007	0.844851	0.63295
		0.428479	0.724476	0.468653												0.380844	0.688245	0.56814		0.955046	0.553162	0.329078	0.166324	0.536487	0.565855	0.594898	0.581759	0.470509	0.647194	0.544564	0.645286			0.523641	0.4893	0.881196	0.529631	0.566819	0.395701	0.844771	0.635138
		0.428948	0.729123	0.470032												0.379595	0.694404	0.572018		0.953687	0.553969	0.332684	0.189692	0.530693	0.573764	0.59561	0.589429	0.472903	0.657656	0.552339	0.645165			0.523676	0.495944	0.895993	0.531209	0.570828	0.39675	0.873835	0.640214
		0.430884	0.737985	0.471924												0.378258	0.70081	0.579073		0.956026	0.556549	0.339422	0.188411	0.53536	0.571914	0.596743	0.586232	0.477111	0.65652	0.55454	0.652104			0.536997	0.497996	0.917473	0.538857	0.568228	0.398759	0.880639	0.642299
		0.432058	0.744327	0.468782												0.384148	0.702745	0.582592		0.960824	0.560511	0.337782	0.194018	0.538545	0.576128	0.604851	0.587728	0.480071	0.667272	0.554341	0.66126			0.532309	0.496926	0.923476	0.541922	0.570858	0.404396	0.886066	0.642585
		0.436617	0.741185	0.479468												0.383725	0.705364	0.592987		0.972181	0.568239	0.343342	0.194181	0.539135	0.577953	0.606435	0.587524	0.483306	0.675454	0.56019	0.657837			0.542696	0.515214	0.923428	0.544342	0.574793	0.405565	0.892066	0.656037
		0.436722	0.743248	0.48088												0.391094	0.704687	0.593599		0.980523	0.569771	0.339575	0.195575	0.538671	0.579428	0.612114	0.588877	0.486564	0.676852	0.567398	0.668796			0.54663	0.500015	0.936536	0.552307	0.579376	0.41001	0.908933	0.666262
		0.440397	0.74577	0.482673												0.392381	0.715177	0.602512		0.00561977	0.587443	0.353322	0.200546	0.544367	0.579278	0.61624	0.588984	0.487339	0.678236	0.567537	0.667977			0.547344	0.495444		0.562895	0.583896	0.408114	0.908624	0.672292
		0.445537	0.746562	0.486264												0.393382	0.71801	0.607857		0.0362783	0.590662	0.356332	0.198303	0.544035	0.594536	0.618936	0.594197	0.487619	0.678938	0.572435	0.682378			0.54365	0.509458		0.560633	0.584948	0.411664	0.977012	0.670894
		0.437745	0.748232	0.491242												0.391279	0.729505	0.610923		0.0513047	0.591872	0.363409	0.206073	0.547144	0.606579	0.632805	0.597301	0.487642	0.681017	0.577224	0.682829			0.542027	0.510724		0.569622	0.587476	0.414002	0.99684	0.67625
		0.441884	0.759284	0.492438												0.392036	0.72983	0.609835		0.07762	0.590735	0.360772	0.210433	0.555267	0.611123	0.631329	0.59906	0.486476	0.681227	0.57975	0.69133			0.550108	0.518049		0.576104	0.595026	0.415969	0.998022	0.680261
		0.445558	0.759745	0.51001												0.402438	0.73302	0.617701		0.0898261	0.592188	0.359481	0.212573	0.551938	0.610674	0.631699	0.604036	0.493999	0.683347	0.581857	0.688544			0.551121	0.523245		0.573165	0.596596	0.415422		0.686392
		0.446561	0.761916	0.512489												0.398869	0.731861	0.617417		0.0963268	0.603897	0.370453	0.214911	0.553764	0.613068	0.632555	0.607902	0.495879	0.688557	0.585407	0.719164			0.552423	0.524254		0.581096	0.602349	0.417817		0.689829
		0.449369	0.76724	0.51343												0.399981	0.736549	0.619782		0.10279	0.609938	0.377257	0.223467	0.555049	0.61685	0.635453	0.606372	0.495904	0.690595	0.591591	0.730717			0.555933	0.538002		0.582062	0.600555	0.421243		0.693103
		0.449043	0.770489	0.509177												0.402413	0.738229	0.619738		0.102478	0.612135	0.381024	0.226117	0.556428	0.619736	0.639077	0.605681	0.505729	0.691301	0.593208	0.732875			0.560113	0.542972		0.586272	0.605283	0.423749		0.691168
		0.45336	0.768674	0.517962												0.401073	0.737468	0.619627		0.103724	0.613375	0.386123	0.230835	0.556754	0.62364	0.639536	0.609198	0.503385	0.697399	0.597347	0.740237			0.564047	0.54491		0.587739	0.604174	0.425204		0.69328
		0.450561	0.778565	0.518352												0.405902	0.745809	0.623813		0.106776	0.616428	0.383618	0.233382	0.561956	0.621868	0.641278	0.612902	0.510747	0.70106	0.598448	0.748242			0.563753	0.545071		0.588082	0.616339	0.42551		0.711516
		0.459286	0.779769	0.523187												0.412539	0.753016	0.6329		0.109595	0.620365	0.381673	0.232465	0.565509	0.620918	0.642185	0.611383	0.51496	0.704065	0.597319	0.74806			0.566797	0.547746		0.591627	0.615531	0.427547		0.711917
		0.464017	0.783962	0.52526												0.410578	0.754237	0.636394		0.117121	0.620302	0.387129	0.236798	0.565468	0.627573	0.650865	0.611279	0.517881	0.708529	0.598432	0.748546			0.570646	0.549009		0.593758	0.617695	0.429656		0.71802
		0.467035	0.788241	0.52719												0.40875	0.75694	0.652327		0.11614	0.625111	0.388071	0.240154	0.566037	0.627169	0.653036	0.612934	0.516228	0.708286	0.602276	0.749541			0.571469	0.557814		0.595443	0.615761	0.429648		0.717879
		0.466516	0.791284	0.526489												0.412887	0.7624	0.650671		0.125742	0.63085	0.393703	0.242086	0.571063	0.6308	0.657919	0.612667	0.520163	0.714464	0.601737	0.751907			0.570883	0.558888		0.607609	0.621848	0.432506		0.723329
		0.469247	0.798934	0.52981												0.412614	0.767051	0.652814		0.122177	0.633763	0.395073	0.246175	0.578171	0.63726	0.65846	0.615559	0.51822	0.722901	0.605156	0.75777			0.578137	0.56439		0.613318	0.618701	0.433874		0.725239
		0.473502	0.796722	0.536437												0.41264	0.765356	0.653961		0.127239	0.644117	0.395634	0.251112	0.577768	0.640274	0.659023	0.627677	0.526349	0.72745	0.610264	0.766071			0.586173	0.561731		0.610361	0.625224	0.438618		0.751361
		0.47115	0.807925	0.537287												0.417189	0.768607	0.661213		0.135722	0.646299	0.394433	0.25955	0.58182	0.643936	0.663457	0.626147	0.525614	0.727439	0.607776	0.772623			0.589539	0.564443		0.623031	0.627656	0.440104		0.764045
		0.481607	0.812311	0.544075												0.417267	0.770401	0.658491		0.150492	0.65692	0.397326	0.262804	0.578748	0.64407	0.66738	0.632178	0.527673	0.731444	0.619163	0.780335			0.589224	0.565253		0.625758	0.634082	0.441647		0.764343
		0.484369	0.844777	0.546114												0.417835	0.769151	0.678536		0.155595	0.658282	0.402284	0.264952	0.579823	0.651084	0.668774	0.633786	0.530308	0.731968	0.616421	0.787421			0.593005	0.56492		0.633734	0.632593	0.445339		0.76608
		0.489722	0.852602	0.550668												0.422174	0.769335	0.679643		0.167843	0.659312	0.402119	0.265072	0.584932	0.650417	0.670565	0.642545	0.53349	0.738239	0.616839	0.791221			0.590876	0.574332		0.632952	0.637315	0.44423		0.770804
		0.49184	0.855944	0.554504												0.424696	0.792234	0.685516		0.166059	0.662682	0.403115	0.271754	0.584644	0.655925	0.670747	0.64149	0.531045	0.736964	0.62169	0.790899			0.599752	0.576762		0.640735	0.640906	0.444566		0.771203
		0.49633	0.862643	0.552963												0.429914	0.788127	0.694062		0.171958	0.679782	0.404881	0.272052	0.58418	0.661461	0.669912	0.648869	0.533431	0.745419	0.629283	0.793402			0.598836	0.576071		0.644493	0.640208	0.44452		0.77796
		0.502173	0.881551	0.558825												0.427774	0.786722	0.69794		0.180406	0.678916	0.407712	0.280429	0.586129	0.664649	0.671147	0.64967	0.533225	0.749066	0.630153	0.802761			0.602941	0.584218		0.646667	0.64555	0.445624		0.780853
		0.503514	0.881753	0.559617												0.429783	0.786878	0.698943		0.176767	0.688746	0.413304	0.283687	0.591126	0.667546	0.677777	0.654543	0.540641	0.748172	0.636665	0.7987			0.613103	0.588996		0.646693	0.650766	0.446044		0.788579
		0.510673	0.899821	0.563684												0.434035	0.787515	0.699991		0.179164	0.700495	0.411137	0.286281	0.592652	0.666419	0.675082	0.658586	0.541933	0.753752	0.639331	0.802044			0.606692	0.587393		0.647991	0.650251	0.450662		0.795593
		0.505329	0.915348	0.564309												0.433954	0.795082	0.703824		0.178796	0.706542	0.414008	0.292074	0.594308	0.671093	0.685332	0.658202	0.550544	0.754322	0.643484	0.812397			0.611102	0.586722		0.659845	0.652428	0.450099		0.799416
		0.506635	0.926173	0.567001												0.436979	0.804524	0.718865		0.182752	0.719591	0.417736	0.295286	0.594498	0.677268	0.688492	0.659658	0.558871	0.756383	0.646645	0.814578			0.609887	0.593259		0.659003	0.651894	0.453896		0.804482
		0.504185	0.932703	0.576652												0.43685	0.811481	0.723696		0.182127	0.724283	0.418082	0.294454	0.595025	0.680524	0.690042	0.660573	0.560619	0.760033	0.648223	0.825455			0.613583	0.596942		0.66972	0.655557	0.456738		0.808191
		0.50967	0.946318	0.57477												0.443871	0.814357	0.731554		0.18451	0.727476	0.417707	0.296562	0.593804	0.684769	0.696327	0.66224	0.566822	0.773511	0.655129	0.866742			0.614447	0.599326		0.6751	0.658458	0.4545		0.808645
		0.521008	0.977451	0.575694												0.445187	0.832314	0.739529		0.195586	0.738943	0.422651	0.299285	0.601771	0.684573	0.693184	0.670455	0.57483	0.773057	0.656855	0.866739			0.616643	0.608656		0.691621	0.65523	0.456158		0.822231
		0.528848		0.576575												0.444943	0.837807	0.745302		0.19544	0.736431	0.421435	0.303716	0.599835	0.686867	0.707475	0.673851	0.571236	0.776718	0.660584	0.890626			0.620773	0.608034		0.698607	0.66632	0.463119		0.842399
		0.528359		0.578595												0.448564	0.84349	0.743218		0.197818	0.737851	0.425385	0.306577	0.606795	0.694486	0.706627	0.685101	0.579139	0.793055	0.660459	0.917443			0.624049	0.612068		0.702633	0.669248	0.461894		0.852556
		0.533498		0.578687												0.449193	0.851696	0.746274		0.195085	0.74913	0.427284	0.309719	0.606249	0.700243	0.729822	0.687949	0.581197	0.796102	0.664871	0.926858			0.626604	0.611322		0.703864	0.668425	0.466637		0.851391
		0.535835		0.586273												0.45086	0.865062	0.748098		0.20465	0.744605	0.425144	0.313073	0.618965	0.698944	0.729758	0.703827	0.582252	0.797364	0.671213	0.93055			0.628594	0.623297		0.715421	0.674021	0.465928		0.860811
		0.535631		0.590051												0.456837	0.874745	0.747088		0.196263	0.74865	0.427969	0.311805	0.621431	0.714368	0.734522	0.703789	0.585769	0.79798	0.673206	0.940777			0.629429	0.628963		0.736489	0.679177	0.469505		0.873495
		0.536238		0.584147												0.45454	0.913628	0.749704		0.203644	0.744342	0.426417	0.312392	0.620131	0.720661	0.738448	0.710588	0.591609	0.804366	0.677138	0.942071			0.632695	0.631977		0.735347	0.680042	0.469846		0.870518
		0.540086		0.593741												0.457696	0.931865	0.757728		0.218879	0.754783	0.431098	0.31766	0.621403	0.71709	0.746198	0.711337	0.591584	0.8044	0.68038	0.959993			0.641803	0.63373		0.739847	0.678212	0.46977		0.887159
		0.540712		0.599023												0.459877	0.940756	0.764239		0.220974	0.757012	0.429426	0.325566	0.623529	0.715852	0.750132	0.715621	0.598348	0.80297	0.687609	0.965435			0.639555	0.635228		0.740767	0.686007	0.475048		0.913752
		0.544696		0.598359												0.461981	0.969162	0.769795		0.227723	0.763105	0.432628	0.325402	0.624447	0.724937	0.749147	0.714891	0.600365	0.804568	0.69196	0.979106			0.638959	0.64726		0.748123	0.692348	0.475664		0.979577
		0.544783		0.604334												0.462353		0.773388		0.229994	0.763318	0.434726	0.330147	0.624636	0.726121	0.748635	0.719519	0.603431	0.804689	0.696752	0.993777			0.640861	0.652165		0.75275	0.695944	0.476999
		0.549858		0.600095												0.466586		0.772112		0.241123	0.760866	0.435111	0.338094	0.630537	0.720452	0.75755	0.721782	0.605358	0.803481	0.699319	0.994423			0.645945	0.65731		0.755111	0.697195	0.483161
		0.551914		0.60226												0.472934		0.780285		0.266225	0.761439	0.437549	0.343003	0.628913	0.732306	0.765436	0.725415	0.606408	0.809356	0.705694				0.659954	0.654575		0.755746	0.707277	0.482897
		0.555696		0.60535												0.477317		0.78736		0.26396	0.763304	0.439949	0.340919	0.636844	0.732934	0.765663	0.724767	0.607301	0.8143	0.714408				0.66406	0.659763		0.752303	0.707505	0.488083
		0.55941		0.605052												0.474732		0.787304		0.273425	0.773165	0.438909	0.340802	0.63671	0.733496	0.76466	0.730479	0.614679	0.834066	0.718778				0.667218	0.65824		0.757696	0.706511	0.487346
		0.559256		0.61897												0.478908		0.789779		0.274454	0.771186	0.443961	0.341674	0.642037	0.74156	0.782998	0.730327	0.621584	0.837479	0.719886				0.673587	0.660603		0.766577	0.717449	0.488648
		0.560012		0.622638												0.478225		0.792102		0.28236	0.787154	0.443352	0.343062	0.649729	0.745527	0.781775	0.732096	0.618927	0.838905	0.719572				0.680407	0.659021		0.772001	0.720545	0.493862
		0.560793		0.621023												0.475614		0.798478		0.281357	0.788502	0.443583	0.346167	0.650193	0.748984	0.788748	0.733447	0.619949	0.845073	0.721138				0.687625	0.670762		0.777034	0.719709	0.497687
		0.565345		0.623229												0.479094		0.808584		0.297596	0.796538	0.448246	0.348456	0.651377	0.75041	0.794423	0.73716	0.623898	0.846973	0.731673				0.701455	0.66575		0.775986	0.723482	0.497067
		0.565023		0.626923												0.481956		0.806093		0.294159	0.81568	0.452691	0.348813	0.661328	0.754325	0.793652	0.736788	0.626531	0.849456	0.735921				0.710776	0.682695		0.779738	0.733569	0.499319
		0.572897		0.630673												0.483786		0.813502		0.302609	0.817751	0.451951	0.349119	0.662117	0.751825	0.796297	0.743282	0.631493	0.865544	0.738036				0.707395	0.684742		0.776839	0.725808	0.506778
		0.573055		0.62636												0.485713		0.815703		0.306634	0.824803	0.455126	0.355758	0.666163	0.775351	0.798891	0.74607	0.634297	0.894184	0.739695				0.71463	0.687829		0.784335	0.729294	0.503936
		0.578806		0.636118												0.493912		0.824173		0.314289	0.826692	0.453005	0.357857	0.665903	0.773933	0.811573	0.750406	0.631336	0.910761	0.738799				0.724842	0.688152		0.812896	0.746911	0.505703
		0.5807		0.645466												0.502029		0.825995		0.313555	0.824951	0.458038	0.362268	0.685848	0.780152	0.816385	0.75149	0.642574	0.911395	0.741151				0.730992	0.694075		0.821706	0.749253	0.506807
		0.581286		0.637262												0.502156		0.82933		0.313692	0.840877	0.460092	0.365105	0.686141	0.779879	0.819666	0.754159	0.642469	0.930957	0.74484				0.742506	0.703091		0.831447	0.756997	0.50753
		0.584686		0.637835												0.500836		0.831848		0.316887	0.84668	0.461285	0.366426	0.687711	0.785515	0.82513	0.755938	0.64429	0.934894	0.745072				0.741782	0.703934		0.83878	0.752301	0.515172
		0.583961		0.643184												0.505758		0.838397		0.322277	0.851372	0.466999	0.371774	0.691249	0.786234	0.836436	0.770775	0.651704	0.935062	0.753707				0.748296	0.714807		0.916082	0.757831	0.511623
		0.590522		0.645443												0.50946		0.865297		0.325417	0.852087	0.466254	0.378806	0.689204	0.790216	0.83676	0.76958	0.654185	0.939794	0.774852				0.750379	0.715664		0.934742	0.760557	0.516434
		0.595419		0.643747												0.509347		0.869928		0.325085	0.862892	0.469808	0.37971	0.695087	0.796188	0.857655	0.775136	0.659627		0.777542				0.760794	0.719656			0.764329	0.51632
		0.596075		0.654825												0.508425		0.888276		0.328609	0.871598	0.465326	0.384198	0.698614	0.798181	0.860809	0.777707	0.664491		0.781502				0.760202	0.721881			0.764281	0.518551
		0.596768		0.656867												0.509713		0.902877		0.331239	0.871573	0.466911	0.391386	0.698385	0.804738	0.862761	0.779355	0.673229		0.793163				0.757281	0.734575			0.773837	0.525533
		0.599577		0.665235												0.5209		0.906896		0.330433	0.874224	0.469337	0.393391	0.697545	0.808144	0.871401	0.781836	0.674024		0.797948				0.772335	0.757917			0.774397	0.528839
		0.604175		0.670933												0.515764				0.337255	0.883717	0.471388	0.402665	0.705696	0.810146	0.898439	0.794729	0.676811		0.804633				0.776871	0.759082			0.773224	0.534833
		0.605367		0.675604												0.516417				0.339256	0.886892	0.475898	0.409499	0.705059	0.815591	0.910452	0.804399	0.678694		0.805466				0.783454	0.75649			0.778306	0.536328
		0.607129		0.681731												0.518003				0.339601	0.892367	0.479205	0.411755	0.717738	0.819782	0.919002	0.806121	0.678541		0.807034				0.785004	0.76841			0.781037	0.538039
		0.608406		0.687981												0.517067				0.337372	0.903348	0.480176	0.412715	0.722464	0.820824	0.989158	0.826881	0.679296		0.812074				0.801141	0.77073			0.781398	0.539715
		0.611392		0.686219												0.520493				0.348009	0.931673	0.481664	0.41076	0.722446	0.831581		0.847883	0.684582		0.818994				0.798217	0.769208			0.786055	0.541575
		0.61242		0.691694												0.526009				0.347148	0.933025	0.492626	0.412478	0.72756	0.82506		0.870227	0.689958		0.828038				0.800224	0.777876			0.788262	0.545957
		0.614313		0.708177												0.530267				0.348919	0.944098	0.48638	0.418149	0.732176	0.833623		0.880535	0.70438		0.823923				0.808455	0.786628			0.797822	0.549769
		0.611886		0.706339												0.528364				0.35936	0.947785	0.493161	0.416039	0.733783	0.830669		0.882059	0.708267		0.834515				0.820864	0.789761			0.799425	0.545472
		0.615058		0.715974												0.5357				0.366061	0.977088	0.499206	0.415644	0.737591	0.840482		0.891085	0.731248		0.843016				0.824533	0.795249			0.801178	0.549774
		0.621742		0.729626												0.540891				0.365827		0.501939	0.420159	0.738878	0.835783		0.896246	0.731527		0.863693				0.844854	0.802398			0.806122	0.550743
		0.61915		0.742852												0.539919				0.373633		0.50076	0.423571	0.739818	0.844264		0.902408	0.735827		0.870391				0.848527	0.80872			0.813545	0.55254
		0.622546		0.743571												0.541745				0.381078		0.506789	0.421786	0.748214	0.842477		0.906677	0.732827		0.871009				0.852017	0.81419			0.817903	0.554998
		0.625762		0.743765												0.54308				0.380645		0.515991	0.425208	0.750571	0.843343		0.927554	0.734291		0.874653				0.856821	0.817162			0.819848	0.55775
		0.626483		0.748311												0.544699				0.382269		0.51261	0.427761	0.759387	0.841686		0.957439	0.735405		0.877148				0.857359	0.824956			0.822857	0.559313
		0.626218		0.748118												0.553163				0.382686		0.525273	0.429215	0.758388	0.85195		0.996734	0.737224		0.905827				0.883449	0.834594			0.828037	0.564566
		0.630201		0.762348												0.550668				0.38195		0.523392	0.433093	0.764716	0.857698			0.740057		0.910197				0.900355	0.831932			0.838793	0.568416
		0.631093		0.767162												0.557254				0.386822		0.528857	0.429623	0.761077	0.861364			0.736823		0.923872				0.906466	0.833914			0.84364	0.576279
		0.637157		0.76793												0.556944				0.396666		0.531105	0.431683	0.762139	0.874307			0.741654		0.926052				0.923238	0.839045			0.860606	0.575198
		0.641		0.77015												0.560194				0.395091		0.532196	0.432084	0.763772	0.878136			0.747891		0.925554					0.852207			0.862926	0.576804
		0.641553		0.772186												0.564283				0.394147		0.532804	0.433439	0.766447	0.876435			0.750978		0.984544					0.848232			0.870258	0.576407
		0.645016		0.778815												0.5627				0.393731		0.533845	0.4337	0.766019	0.883913			0.752541		0.995652					0.851816			0.875397	0.579767
		0.647578		0.776282												0.570814				0.400427		0.536794	0.436738	0.767552	0.88541			0.759979							0.853709			0.876155	0.579753
		0.645996		0.7775												0.572264				0.398454		0.538079	0.436533	0.769872	0.888806			0.761101							0.882444			0.880581	0.581921
		0.656819		0.775972												0.57257				0.39776		0.538526	0.43701	0.771623	0.892697			0.755575							0.889982			0.882106	0.589022
		0.665339		0.778528												0.573885				0.402461		0.539144	0.439706	0.77844	0.906871			0.762923							0.897045			0.88241	0.58857
		0.667666		0.781409												0.57996				0.408204		0.546045	0.443248	0.777379	0.912882			0.776755							0.906119			0.887238	0.587997
		0.664152		0.78583												0.578556				0.401063		0.550127	0.441325	0.777928	0.927719			0.77699							0.930195			0.907408	0.587921
		0.686036		0.783638												0.581034				0.40317		0.55062	0.443028	0.779726	0.936304			0.776708							0.936593			0.914247	0.59073
		0.6875		0.79188												0.582313				0.407972		0.548658	0.444964	0.787572	0.938867			0.781987							0.939031			0.932702	0.598123
		0.692773		0.793639												0.584731				0.41453		0.552821	0.441834	0.78538	0.947949			0.781382							0.963759			0.936755	0.597266
		0.696141		0.804453												0.592465				0.417075		0.557657	0.444853	0.790521	0.953682			0.784326										0.940363	0.603888
		0.695811		0.80449												0.594238				0.417239		0.558992	0.442106	0.817344	0.95145			0.786667										0.940633	0.602753
		0.701775		0.815552												0.604969				0.418368		0.562294	0.447883	0.822463	0.956034			0.786027										0.945224	0.608325
		0.706995		0.818343												0.598714				0.421949		0.562577	0.44999	0.820945	0.960004			0.788666										0.973333	0.607168
		0.70883		0.837666												0.601486				0.417649		0.561116	0.446787	0.833041	0.969026			0.794473										0.974718	0.616204
		0.713171		0.86256												0.60441				0.422072		0.565486	0.44497	0.841482	0.967348			0.809074										0.982352	0.616155
		0.715761		0.864063												0.607079				0.421588		0.5635	0.451221	0.842225	0.986403			0.817189											0.618378
		0.715196		0.87245												0.610246				0.424905		0.56536	0.450998	0.845717				0.814717											0.621888
		0.71763		0.907395												0.615967				0.427888		0.566271	0.454709	0.848571				0.816555											0.622687
		0.716372		0.922245												0.61602				0.428626		0.569721	0.455238	0.852089				0.83257											0.628271
		0.720827		0.931157												0.613623				0.429967		0.570103	0.457979	0.854695				0.852564											0.627831
		0.724391		0.932599												0.621576				0.431522		0.573213	0.456086	0.855945				0.861203											0.628413
		0.725405		0.933691												0.626309				0.440474		0.578595	0.463069	0.866559				0.872413											0.63731
		0.729595		0.94777												0.626578				0.439386		0.581165	0.463175	0.871699				0.872891											0.636149
		0.737359		0.948508												0.623227				0.440542		0.578336	0.462376	0.868502				0.897815											0.644179
		0.738748		0.959723												0.626992				0.440778		0.589209	0.463893	0.891429				0.906913											0.640846
		0.742988														0.625627				0.442536		0.592166	0.46637	0.899308				0.94634											0.642017
		0.747348														0.629576				0.447309		0.599891	0.4659	0.925929															0.642297
		0.750647														0.631134				0.451411		0.599422	0.471481	0.934704															0.645698
		0.748584														0.629473				0.452792		0.596819	0.473294	0.961662															0.647323
		0.755025														0.632068				0.448698		0.605618	0.474938	0.980616															0.653007
		0.751907														0.635043				0.454492		0.59963	0.473531																0.651984
		0.761049														0.638428				0.453466		0.603046	0.477136																0.654021
		0.760356														0.641226				0.453707		0.600619	0.478472																0.656384
		0.765669														0.647586				0.454126		0.605353	0.477944																0.656588
		0.766971														0.645994				0.457004		0.606626	0.480201																0.657829
		0.767468														0.644526				0.45871		0.604614	0.490766																0.659638
		0.771847														0.648543				0.462246		0.618731	0.490148																0.658552
		0.775295														0.651605				0.46026		0.620081	0.49904																0.658676
		0.783335														0.650099				0.461181		0.619431	0.502775																0.660499
		0.778673														0.661386				0.463753		0.620242	0.503956																0.669092
		0.794788														0.663086				0.470516		0.625596	0.508799																0.667534
		0.799688														0.661789				0.467927		0.62108	0.509372																0.66998
		0.812979														0.66443				0.470425		0.625032	0.511661																0.671591
		0.815618														0.664319				0.471117		0.624042	0.522797																0.677323
		0.832338														0.666952				0.477343		0.627736	0.518027																0.675963
		0.834229														0.668681				0.485519		0.630271	0.519946																0.674299
		0.84262														0.676063				0.48411		0.638573	0.522559																0.676872
		0.85946														0.679688				0.492602		0.639245	0.521878																0.681291
		0.867869														0.674376				0.490219		0.639446	0.529441																0.680096
		0.871965														0.687173				0.496083		0.64338	0.524332																0.683432
		0.872599														0.68922				0.495971		0.641275	0.526642																0.687977
		0.878482														0.688508				0.497576		0.647009	0.530652																0.68617
		0.882825														0.697857				0.508496		0.645453	0.539																0.689686
		0.891236														0.699244				0.511292		0.649143	0.541391																0.692017
		0.894823														0.699326				0.518949		0.652551	0.544177																0.690509
		0.897263														0.705459				0.514584		0.65201	0.544255																0.694141
		0.89243														0.709405				0.512585		0.652745	0.551715																0.696045
		0.897345														0.711775				0.515599		0.652121	0.547425																0.695911
		0.907678														0.716591				0.524182		0.669509	0.551905																0.69732
		0.919895														0.718797				0.526059		0.672262	0.551433																0.704543
		0.931874														0.727727				0.53203		0.672483	0.555697																0.706983
		0.935007														0.731599				0.53432		0.680074	0.557373																0.708546
		0.945486														0.7343				0.53578		0.682727	0.562341																0.712237
																0.737446				0.5321		0.684253	0.573022																0.711176
																0.738786				0.539002		0.690998	0.576695																0.716445
																0.741771				0.539715		0.686831	0.572695																0.721219
																0.751969				0.546614		0.687311	0.582193																0.723864
																0.751484				0.549365		0.692148	0.58463																0.724955
																0.753794				0.548247		0.691841	0.586282																0.72571
																0.755082				0.549539		0.694883	0.592021																0.729645
																0.755798				0.554529		0.707434	0.592902																0.736646
																0.763066				0.554886		0.715109	0.596593																0.739021
																0.760132				0.552772		0.722205	0.595501																0.744643
																0.768895				0.559516		0.735258	0.600858																0.746741
																0.770956				0.564274		0.743504	0.606622																0.75116
																0.766952				0.564408		0.743721	0.608878																0.752177
																0.767559				0.565645		0.745062	0.611534																0.751322
																0.77028				0.567182		0.750935	0.610825																0.750949
																0.782354				0.563506		0.753566	0.614585																0.752418
																0.787622				0.569302		0.755986	0.617131																0.763716
																0.790097				0.56561		0.758427	0.623005																0.765808
																0.793628				0.570807		0.760203	0.630066																0.769872
																0.789876				0.577734		0.761828	0.631511																0.771776
																0.79499				0.574335		0.763569	0.633105																0.777571
																0.804852				0.573896		0.765775	0.633962																0.786076
																0.80985				0.577897		0.770952	0.634989																0.792892
																0.815844				0.576876		0.770043	0.63241																0.799179
																0.82138				0.576141		0.78191	0.634644																0.797962
																0.82843				0.580636		0.786364	0.635325																0.800638
																0.836126				0.58151		0.791457	0.640567																0.80029
																0.83577				0.59438		0.792736	0.641763																0.804849
																0.852809				0.592605		0.788375	0.642709																0.819101
																0.856011				0.594924		0.789635	0.643543																0.81899
																0.856824				0.594504		0.794622	0.642634																0.818129
																0.858486				0.597981		0.803215	0.645167																0.826513
																0.863011				0.59672		0.801773	0.648418																0.827088
																0.873088				0.602415		0.803646	0.650612																0.826847
																0.906617				0.602524		0.80747	0.657302																0.834983
																0.912443				0.606754		0.808672	0.655789																0.855205
																0.916533				0.608617		0.811891	0.659266																0.858732
																0.942352				0.613402		0.81324	0.660601																0.869467
																0.945725				0.615257		0.818002	0.660911																0.867557
																0.947851				0.619002		0.826189	0.66798																0.872997
																0.94991				0.62325		0.840741	0.66661																0.8768
																0.980416				0.626215		0.854464	0.677455																0.887762
																0.98526				0.625396		0.852299	0.674854																0.894082
																				0.624725		0.867803	0.678964																0.896611
																				0.63073		0.888746	0.686895																0.89731
																				0.629101		0.891166	0.683458																0.898561
																				0.630121		0.893903	0.692018																0.906773
																				0.630138		0.896483	0.697684																0.908305
																				0.631942		0.903745	0.701889																0.91903
																				0.631165		0.90271	0.703975																0.931947
																				0.631949		0.90328	0.704786																0.944283
																				0.633458		0.903498	0.711611																0.951398
																				0.636127		0.907616	0.721084																0.952399
																				0.638416		0.933922	0.724108																0.980363
																				0.639598		0.932558	0.726415																0.980736
																				0.644038			0.729921																0.989934
																				0.643548			0.731239																0.989305
																				0.647966			0.737133																0.997643
																				0.650006			0.735675
																				0.6531			0.738485
																				0.657489			0.741135
																				0.66098			0.744937
																				0.666043			0.745596
																				0.670954			0.752922
																				0.671366			0.750516
																				0.674611			0.752527
																				0.678393			0.755583
																				0.676413			0.75894
																				0.67692			0.762515
																				0.681038			0.761584
																				0.682838			0.765801
																				0.684581			0.768448
																				0.686099			0.78276
																				0.685617			0.781293
																				0.690418			0.782858
																				0.693077			0.780468
																				0.691934			0.80169
																				0.694217			0.803469
																				0.692598			0.822548
																				0.699703			0.835081
																				0.699397			0.846143
																				0.706624			0.870583
																				0.704552			0.875717
																				0.715461			0.879499
																				0.71549			0.889972
																				0.716124			0.89358
																				0.72235			0.89929
																				0.725188			0.920811
																				0.729927
																				0.731996
																				0.737494
																				0.741958
																				0.749285
																				0.751295
																				0.757421
																				0.756327
																				0.765731
																				0.768955
																				0.769633
																				0.771672
																				0.770125
																				0.77034
																				0.78435
																				0.790661
																				0.795223
																				0.799967
																				0.799619
																				0.801075
																				0.804058
																				0.809893
																				0.817049
																				0.814817
																				0.818892
																				0.820942
																				0.818926
																				0.82358
																				0.834849
																				0.843041
																				0.844432
																				0.853531
																				0.882334
																				0.888306
																				0.88672
																				0.911596
																				0.917897
																				0.924692
																				0.928368
																				0.9295
																				0.943173
																				0.955435
																				0.958322
																				0.960413
																				0.969209
																				0.982091

## Sheet: 5E_MBPintesity_Data
Younger	Layer 2_3	Layer 4	Layer 5_6		Older (Adult)	Layer 2_3	Layer 4	Layer 5_6		Old	Layer 2_3	Layer 4	Layer 5_6
Y	117.576	219.681	304.429		A	193.636	316.44	421.089		O	154.979	210.109	268.672
Y	108.053	203.811	285.503		A	176.785	254.566	334.186		O	133.923	193.807	233.036
Y	136.971	246.082	333.445		A	174.354	276.14	368.463		O	146.22	209.791	251.138
Y	124.859	231.656	320.508		A	166.247	273.86	370.583		O	137.783	201.097	248.87
Y	99.2745	168.623	203.971		A	139.905	252.507	335.632		O	225.419	288.147	358.59
Y	115.183	195.367	236.789		A	111.066	191.413	277.176		O	152.027	225.48	268.328
Y	97.3242	173.774	222.274		A	117.739	225.605	329.652		O	156.967	218.311	294.725
Y	110.868	185.219	233.733							O	145.126	198.792	242.638
Y	96.0279	171.093	242.035
Y	58.1189	121.795	193.318
Y	78.7718	147.505	234.134
Median	108.053	185.219	236.789			166.247	254.566	335.632			149.123	209.95	259.733

## Sheet: 5E_MBPintensity_Statistic
2-way anova, constrained (Type III) sums of squares.
intensity ~ 1 + ageType*layerType
	SumOfSquares	DF	MeanSquares	F	pValue
ageType	64024	2	32012	24.013	1.2151e-08
layerType	294950	2	147480	110.62	2.984e-22
ageType:layerType	11898	4	2974.6	2.2313	0.074502
Error	91986	69	1333.1
Total	466720	77
Tukey-Kramer Multiple Comparisons tests
				Mean Differecnce	MeanDifferenceLower	MeanDifferenceUpper	pValue
Y	2_3	A	2_3	-50.3361	-106.867	6.19513	0.119419
Y	2_3	O	2_3	-52.6441	-106.973	1.68499	0.0647549
Y	2_3	Y	4	-83.7801	-133.636	-33.9243	3.26326e-05
Y	2_3	A	4	-151.879	-208.41	-95.3475	5.36225e-11
Y	2_3	O	4	-114.28	-168.609	-59.9512	1.3974e-07
Y	2_3	Y	5	-151.556	-201.412	-101.7	4.55535e-13
Y	2_3	A	5	-244.2	-300.731	-187.669	3.55634e-20
Y	2_3	O	5	-166.838	-221.167	-112.509	3.0074e-13
A	2_3	O	2_3	-2.30807	-62.8211	58.205	1
A	2_3	Y	4	-33.444	-89.9752	23.0872	0.619744
A	2_3	A	4	-101.543	-164.04	-39.0451	6.47064e-05
A	2_3	O	4	-63.9443	-124.457	-3.43125	0.0304583
A	2_3	Y	5	-101.22	-157.751	-44.6886	8.20887e-06
A	2_3	A	5	-193.864	-256.362	-131.367	1.98504e-13
A	2_3	O	5	-116.502	-177.015	-55.9892	1.45427e-06
O	2_3	Y	4	-31.1359	-85.4651	23.1932	0.659039
O	2_3	A	4	-99.2346	-159.748	-38.7216	5.37729e-05
O	2_3	O	4	-61.6362	-120.097	-3.17507	0.0311197
O	2_3	Y	5	-98.9117	-153.241	-44.5825	5.59732e-06
O	2_3	A	5	-191.556	-252.069	-131.043	8.501e-14
O	2_3	O	5	-114.194	-172.655	-55.733	1.00888e-06
Y	4	A	4	-68.0987	-124.63	-11.5675	0.0073864
Y	4	O	4	-30.5003	-84.8294	23.8289	0.683411
Y	4	Y	5	-67.7757	-117.632	-17.9199	0.00142988
Y	4	A	5	-160.42	-216.951	-103.889	6.93014e-12
Y	4	O	5	-83.0582	-137.387	-28.7291	0.000205108
A	4	O	4	37.5984	-22.9146	98.1114	0.555657
A	4	Y	5	0.322935	-56.2083	56.8541	1
A	4	A	5	-92.3215	-154.819	-29.8239	0.000375757
A	4	O	5	-14.9595	-75.4725	45.5535	0.996766
O	4	Y	5	-37.2755	-91.6046	17.0537	0.41914
O	4	A	5	-129.92	-190.433	-69.4069	7.83536e-08
O	4	O	5	-52.5579	-111.019	5.90322	0.112026
Y	5	A	5	-92.6444	-149.176	-36.1132	5.44813e-05
Y	5	O	5	-15.2824	-69.6116	39.0467	0.992229
A	5	O	5	77.362	16.849	137.875	0.00343751

## Sheet: 5E_MBPintesity_RawData
	MBP labelling mean Intensity	Young												Older (Adult)								Old
		Mouse												Mouse								Mouse
Layer	NormalizedCorticalDepth (pxls)	1	2	3	4	5	6	7	8	9	10	11		1	2	3	4	5	6	7		1	2	3	4	5	6	7	8
1	1	54.436	55.121	54.683	45.543	56.414	48.515	52.504	49.67	52.687	36.639	52.74		132.551	154.454	132.615	96.93	86.895	94.873	93.627		113.561	104.521	117.196	121.358	176.826	85.862	123.381	111.589
1	2	56.073	55.535	55.864	46.981	56.712	49.641	53.487	51.074	52.315	36.129	52.502		132.787	156.358	133.27	97.655	87.442	94.413	92.508		117.022	106.253	118.526	123.003	180.057	87.07	122.872	113.667
1	3	57.596	56.057	56.73	48.482	56.597	50.869	54.487	52.095	51.905	35.73	52.313		133.058	157.948	133.534	98.52	87.919	93.889	91.32		120.651	107.718	120.075	124.788	183.281	88.287	122.207	115.569
1	4	58.713	56.228	57.555	50.082	56.346	52.232	55.761	53.189	51.411	35.266	51.951		133.479	159.212	133.412	99.519	87.976	93.474	90.138		124.67	109.161	121.443	126.652	186.051	89.231	121.374	117.406
1	5	59.599	56.288	58.575	51.814	56.387	53.865	57.153	54.516	50.828	34.983	51.63		133.668	160.738	133.164	100.546	88	93.024	88.89		129.145	110.9	122.384	128.528	188.023	90.393	120.738	119.071
1	6	60.533	56.396	59.451	53.746	56.756	55.522	58.489	55.704	50.004	34.966	51.208		133.388	162.114	132.851	101.334	87.87	92.652	87.829		133.912	112.466	122.788	130.16	189.414	91.661	120.208	120.379
1	7	61.818	56.495	60.439	55.86	57.418	56.532	59.45	56.557	49.106	34.958	50.773		132.799	163.209	132.21	101.932	87.593	92.503	86.692		139.155	113.694	122.844	131.671	190.486	92.838	119.974	121.689
1	8	63.4	56.869	61.752	57.691	58.687	57.167	59.98	57.234	48.316	34.975	50.241		131.792	163.767	131.97	102.555	87.291	92.247	85.609		144.203	114.834	123.279	133.246	191.304	93.692	119.903	122.913
1	9	64.863	56.89	63.344	58.808	60.422	57.93	60.242	57.707	47.485	35.008	49.572		130.757	164.089	132.268	103.404	87.104	91.734	84.736		148.267	115.931	123.644	134.85	191.774	94.119	119.831	124.019
1	10	65.567	56.507	65.114	59.38	61.992	58.545	60.397	58.222	46.855	35.038	48.788		130.171	164.002	132.515	104.104	87.08	91.173	84.091		150.826	117.267	124.028	136.28	191.947	94.67	119.846	125.162
1	11	65.047	55.665	66.304	59.839	63.438	58.915	60.126	58.718	46.262	34.99	48.062		130.195	163.311	132.244	104.375	87	90.642	83.545		152.266	118.437	124.501	137.369	191.577	95.152	119.922	126.168
1	12	64.166	55.113	67.154	60.513	64.464	59.178	60.012	59.162	45.722	34.81	47.756		130.45	161.846	131.237	104.624	87.151	89.996	82.767		153.281	119.269	125.155	138.477	191.069	95.539	120.238	126.786
1	13	63.644	54.668	68.531	61.176	64.902	59.575	60.188	59.62	45.216	34.606	47.583		130.791	159.734	130.051	104.927	87.244	89.341	82.127		154.489	119.892	125.678	139.526	190.898	95.741	120.742	126.946
1	14	63.63	54.452	70.055	61.928	64.982	60.033	60.071	60.198	44.731	34.384	47.43		130.791	157.455	129.247	105.084	87.107	88.695	81.405		155.644	120.458	125.681	140.719	191.145	96.144	121.559	126.939
1	15	64.008	54.046	70.904	62.704	65.087	60.82	59.768	60.458	44.385	34.119	47.17		130.636	155.582	128.914	105.045	86.878	88.14	81.078		156.395	121.078	125.426	141.892	191.445	96.226	122.384	126.918
1	16	64.258	54.299	71.728	63.9	65.335	61.376	59.38	60.478	44.285	33.71	46.767		130.257	153.995	128.678	104.917	86.965	87.78	80.459		155.933	121.564	125.26	143.169	191.833	96.27	123.13	126.886
1	17	64.231	54.685	72.08	65.159	65.747	61.805	59.198	60.627	44.254	33.484	46.536		129.699	152.422	128.164	104.93	87.137	87.487	79.809		154.611	121.875	125.389	144.389	192.481	96.625	123.493	126.925
1	18	64.338	54.899	71.804	66.104	66.029	62.186	59.31	60.903	44.015	33.394	46.155		129.436	150.903	127.948	105.031	86.901	87.108	79.051		153.068	122.13	125.17	145.505	193.066	97.073	123.603	127.369
1	19	64.256	55.391	71.766	66.729	65.786	62.295	59.021	61.142	43.725	33.329	45.609		129.336	149.399	128.282	105.117	86.544	86.674	78.33		152.008	121.985	124.569	146.776	193.477	97.536	123.307	127.991
1	20	63.704	56.003	71.401	66.917	65.483	62.238	58.69	61.649	43.462	33.147	44.937		129.273	148.107	128.726	105.196	86.133	86.175	77.62		151.57	121.625	123.679	148.091	193.411	97.961	123.061	128.425
1	21	62.992	56.341	70.654	66.827	65.465	62.009	58.83	62.128	43.123	32.766	44.404		129.508	146.851	129.022	105.403	85.821	85.581	76.785		151.238	120.969	122.686	148.929	192.932	98.293	122.997	128.521
1	22	62.675	56.495	70.393	66.735	65.742	61.767	59.446	62.491	42.822	32.352	43.863		130.068	145.692	128.64	105.745	85.55	85.165	75.88		150.485	120.284	121.666	149.581	192.054	98.71	123.02	128.227
1	23	63.036	56.275	70.91	66.741	66.004	61.762	60.007	63.084	42.559	31.916	43.432		130.775	144.437	128.016	105.876	85.419	84.796	75.003		149.648	119.568	120.455	150.321	191.109	98.906	123.082	127.707
1	24	63.694	56.039	71.703	67.139	66.062	61.928	60.372	63.328	42.488	31.544	43.088		131.077	143.291	127.476	105.771	85.277	84.442	74.226		148.879	118.954	119.225	151.313	190.254	99.003	123.079	126.903
1	25	64.305	55.596	72.175	67.603	66.284	61.908	60.784	63.324	42.54	31.316	42.899		131.412	142.418	127.09	105.542	85.072	84.21	73.59		148.602	118.45	118.382	152.307	189.437	98.781	123.009	126.078
1	26	65.028	55.42	72.347	67.628	66.38	61.698	61.139	63.209	42.479	31.097	42.873		131.399	141.805	126.912	105.274	84.835	83.703	72.917		148.593	118.164	117.597	152.954	188.621	98.333	122.872	125.642
1	27	65.837	55.642	72.155	67.71	66.217	61.771	61.237	63.171	42.198	30.954	42.726		131.586	141.357	126.648	105.029	84.815	83.176	72.501		148.096	117.982	116.897	153.471	187.855	97.782	122.577	125.321
1	28	66.239	56.154	71.719	67.906	65.753	61.815	61.141	63.356	41.986	30.783	42.372		131.909	140.9	126.207	104.96	84.869	82.565	72.147		147.14	117.622	116.09	153.665	187.231	97.398	122.396	124.996
1	29	66.485	56.803	71.054	67.886	65.254	61.53	60.919	63.332	41.807	30.494	41.94		132.19	140.551	125.528	105.099	84.819	81.826	71.959		145.849	117.09	115.172	153.787	186.537	97.259	122.266	124.597
1	30	66.353	56.883	70.029	67.73	64.869	61.119	60.615	63.068	41.631	30.108	41.465		132.341	140.124	124.785	105.14	84.665	81.331	71.718		144.661	116.641	114.224	153.937	185.753	97.176	121.828	124.534
1	31	65.909	56.661	69.365	67.923	64.622	61.081	60.008	62.766	41.491	29.752	40.772		132.26	140.018	124.029	105.104	84.487	80.95	71.467		143.77	116.471	113.318	153.992	185.127	97.023	121.095	124.644
1	32	65.513	56.53	68.737	68.045	64.212	61.259	59.369	63.137	41.246	29.415	40.154		132.13	139.915	123.356	105.221	84.075	80.572	71.155		143.153	116.52	112.698	153.642	184.883	96.86	120.42	124.739
1	33	65.55	56.599	68.016	67.712	63.907	61.544	58.952	63.701	40.937	28.986	39.818		131.855	140.069	122.834	105.414	83.621	80.268	70.789		142.746	116.641	112.135	153.055	184.942	96.538	119.808	124.583
1	34	65.054	56.632	67.618	66.869	63.571	61.582	58.916	64.131	40.63	28.453	39.611		131.634	140.107	122.286	105.463	83.046	79.959	70.547		142.31	116.742	111.787	152.297	184.799	96.292	119.144	124.681
1	35	64.416	56.706	67.353	66.027	63.314	61.309	58.761	64.596	40.11	28.052	39.391		131.713	139.911	121.85	105.638	82.636	79.644	70.321		142.03	116.554	111.338	151.777	184.585	96.066	118.468	125.133
1	36	64.408	56.379	66.832	65.847	63.44	60.996	58.414	64.897	39.539	27.853	39.118		131.999	139.426	121.294	105.825	82.519	79.262	70.173		141.714	116.133	110.791	151.314	184.111	95.677	117.71	125.531
1	37	64.264	56.167	66.499	65.615	63.8	60.67	58.012	65.062	38.91	27.616	38.768		132.22	138.774	120.716	106.181	82.713	78.885	69.774		141.45	115.652	110.121	151.304	183.232	95.125	116.845	125.755
1	38	63.742	56.341	66.215	64.988	64.459	60.462	57.853	65.225	38.325	27.463	38.424		132.512	138.128	120.397	106.613	82.785	78.549	69.191		140.785	115.334	109.21	151.459	182.015	94.682	116.019	126.076
1	39	63.322	56.762	65.675	64.138	64.397	60.31	58.009	65.323	37.618	27.334	38.301		132.943	137.406	120.603	107.184	82.57	78.189	68.574		139.919	115.119	108.191	151.939	180.708	94.283	115.259	126.456
1	40	63.383	57.009	64.581	63.82	63.517	60.487	57.982	65.567	37.17	27.219	38.285		133.109	136.849	121.191	107.839	82.039	78.011	68.099		139.076	114.715	106.911	152.338	179.94	93.647	114.766	126.484
1	41	63.497	56.87	63.592	63.741	62.595	60.693	57.865	66.008	36.874	27.249	38.126		133.027	136.373	121.396	108.478	81.386	77.754	67.645		138.478	114.067	105.856	152.611	179.29	93.015	114.45	126.089
1	42	63.497	56.618	63.295	63.903	61.809	60.883	57.767	66.184	36.79	27.427	37.78		132.804	136.181	121.465	108.961	80.841	77.54	67.308		138.152	113.489	104.979	152.803	178.953	92.438	114.361	125.563
1	43	63.767	56.302	63.684	63.934	61.215	61.304	57.701	66.013	36.745	27.564	37.51		132.49	136.001	121.684	109.114	80.348	77.434	66.823		137.742	112.788	104.214	152.859	178.684	91.796	114.137	125.404
1	44	64.122	56.043	64.248	63.896	60.948	61.928	57.563	65.846	36.515	27.642	37.192		132.146	135.69	122.198	109.101	79.882	77.373	66.413		137.366	112.018	103.598	152.894	178.311	91.408	113.768	125.262
1	45	64.131	55.798	64.489	63.934	60.812	62.165	57.312	65.509	36.258	27.49	36.987		131.715	135.267	122.672	109.137	79.563	77.325	66.24		136.861	111.264	103.121	152.846	178.062	91.19	113.217	125.124
1	46	64.252	55.913	64.761	63.673	60.779	62.143	57.119	65.431	36.062	27.388	36.874		131.319	134.824	123.022	109.351	79.444	77.027	66.165		136.223	110.598	102.689	152.737	177.969	90.813	112.807	125.259
1	47	64.541	56.094	64.965	63.628	60.583	62.033	56.918	65.623	36.22	27.289	36.846		131.171	134.475	123.119	109.47	79.502	76.625	66.252		135.546	109.788	102.091	152.536	177.862	90.607	112.429	125.52
1	48	64.757	55.974	65.182	63.799	60.451	62.19	56.722	65.807	36.283	26.865	36.678		131.198	134.305	123.301	109.436	79.512	76.192	66.181		135.13	109.153	101.414	152.26	177.965	90.379	112.133	125.662
1	49	64.753	55.686	65.612	63.855	60.401	62.618	56.751	65.854	36.311	26.48	36.381		131.513	134.115	123.322	109.409	79.188	75.907	66.029		135.002	108.876	100.666	151.925	178.044	90.171	112.065	125.743
1	50	64.696	55.257	66.432	63.822	60.562	62.793	56.796	65.783	36.276	26.133	36.065		131.545	134.223	123.234	109.444	78.773	75.647	65.772		134.829	108.847	100.187	151.564	178.059	90.057	112.222	125.654
1	51	64.69	54.84	67.181	63.909	60.261	62.882	56.415	65.467	36.247	25.889	35.728		131.329	134.19	123.132	109.451	78.569	75.588	65.606		134.723	108.85	99.634	150.983	178.1	90.009	112.519	125.486
1	52	64.935	54.336	67.169	63.502	59.531	62.981	55.909	65.218	35.86	25.668	35.334		131.042	134.07	122.696	109.446	78.709	75.664	65.607		134.717	108.56	99.323	150.315	178.424	89.876	112.691	125.248
1	53	65.141	53.827	66.683	63.195	58.931	63.581	55.817	64.952	35.559	25.478	34.971		130.845	133.97	121.861	109.402	78.927	75.7	65.671		134.465	108.185	99.228	149.81	178.832	90.159	112.521	124.817
1	54	64.896	53.334	66.311	63.187	58.525	64.408	56.159	64.736	35.275	25.077	34.886		130.662	133.839	120.945	109.421	79.059	75.59	65.763		133.937	107.692	99.337	149.38	179.269	90.489	112.224	124.336
1	55	64.612	53.056	66.028	63.687	57.994	64.848	56.295	64.751	35.075	24.774	35.002		130.638	133.853	119.911	109.409	79.184	75.302	65.608		133.384	107.351	99.256	148.943	179.445	90.608	111.879	123.732
1	56	64.538	52.729	65.735	64.262	57.641	65.038	56.318	65.049	34.821	24.624	35.123		130.658	134.193	118.965	109.414	79.043	75.057	65.214		132.715	107.099	99.13	148.2	179.311	90.664	111.432	123.117
1	57	64.633	52.756	65.887	64.218	57.687	65.607	56.045	65.199	34.648	24.502	35.335		130.735	134.432	118.051	109.489	78.555	74.895	64.714		132.027	106.856	99.082	147.489	178.957	90.571	111.109	122.68
1	58	64.675	52.746	66.1	63.934	57.522	65.962	55.65	65.002	34.385	24.453	35.497		131.124	134.527	117.281	109.609	78.063	74.811	64.2		131.375	106.757	99.206	146.707	178.344	90.567	110.909	122.072
1	59	64.475	52.536	65.746	63.837	56.869	65.757	55.344	64.947	34.105	24.399	35.474		131.437	134.513	116.72	109.585	77.636	74.739	63.833		130.794	106.84	99.28	145.853	177.791	90.723	110.766	121.436
1	60	64.182	52.355	65.305	63.805	56.152	65.565	55.32	65.043	34.116	24.297	35.294		131.581	134.487	116.615	109.352	77.386	74.738	63.502		130.296	107.063	99.452	144.897	177.708	90.736	110.571	120.03
1	61	63.991	52.31	65.343	63.995	55.546	65.707	55.411	65.18	34.328	24.169	35.078		131.428	134.463	116.789	109.09	77.341	74.716	63.165		129.899	107.039	99.703	143.979	178.081	90.684	110.313	118.769
1	62	63.738	52.363	65.654	64.288	55.361	66.188	55.229	65.428	34.531	23.9	35.114		131.064	134.652	116.666	109.094	77.31	74.752	62.844		129.446	107.341	99.911	143.194	178.622	90.612	110.141	117.728
1	63	63.408	52.436	66.031	64.567	55.712	66.571	54.803	65.948	34.576	23.637	35.14		130.668	134.546	116.212	109.064	77.186	74.747	62.51		129.013	107.606	99.903	142.415	178.965	90.517	109.924	116.954
1	64	62.982	52.342	66.544	64.267	56.332	66.901	54.521	66.445	34.442	23.441	35.122		130.489	134.222	115.481	108.863	77.026	74.618	62.171		128.745	107.96	99.653	141.539	178.695	90.418	109.823	116.284
1	65	62.32	52.183	66.379	63.723	56.563	67.152	54.321	66.596	34.204	23.416	34.948		130.391	133.912	114.639	108.514	76.722	74.521	61.917		129.022	108.201	98.968	140.54	178.301	90.488	109.616	115.655
1	66	61.951	52.17	65.791	63.273	56.541	67.683	53.834	66.79	34.023	23.331	34.689		130.402	133.726	113.928	108.18	76.365	74.438	61.615		129.189	108.175	98.249	139.407	177.936	90.643	109.398	115.067
1	67	61.984	52.221	65.244	63.024	56.247	68.038	53.35	66.978	33.866	23.224	34.333		130.196	133.77	113.448	107.777	75.987	74.278	61.389		129.264	107.968	97.524	138.298	177.878	90.945	109.33	114.507
1	68	62.107	52.219	64.547	62.838	55.955	68.054	52.899	66.539	33.773	23.091	33.924		130.299	133.526	113.137	107.162	75.694	74.152	61.037		129.159	107.489	97.027	137.135	177.88	91.09	109.557	114.116
1	69	62.24	52.537	64.019	62.657	55.887	68.095	52.717	65.785	33.701	23.008	33.708		130.652	132.938	112.855	106.574	75.546	74.061	60.695		128.963	106.944	96.722	136.299	177.509	91.106	109.911	113.664
1	70	62.482	52.758	63.392	62.52	55.538	68.266	52.449	65.032	33.881	22.851	33.75		130.653	132.407	112.817	106.244	75.484	73.961	60.307		128.734	106.025	96.339	135.432	177	91.098	110.23	113.234
1	71	62.648	52.765	62.866	62.245	55.312	68.091	52.032	64.972	34.001	22.706	33.938		130.493	132.26	112.822	106.329	75.347	73.952	59.846		128.356	104.999	95.964	134.207	176.334	91.224	110.337	112.938
1	72	62.487	52.469	62.345	62.266	55.056	67.515	51.798	64.836	33.987	22.61	34.169		130.206	132.078	112.87	106.452	75.157	73.767	59.427		128.055	103.944	95.721	132.953	175.777	91.477	110.408	112.61
1	73	62.286	52.444	61.668	62.348	54.875	67.056	51.93	64.387	33.96	22.505	34.484		130.001	131.663	112.897	106.679	75.106	73.488	59.103		128.016	103.088	95.691	131.801	175.298	91.758	110.567	112.327
1	74	61.977	52.528	61.428	62.062	54.54	66.718	51.964	64.017	33.835	22.245	34.62		129.626	131.031	112.754	107.009	75.11	73.377	58.843		127.794	102.283	95.834	130.874	174.996	91.921	110.848	112.053
1	75	61.458	52.635	61.725	61.705	54.266	66.21	51.927	63.761	33.781	22.041	34.904		129.328	130.513	112.767	107.49	74.964	73.152	58.592		127.333	101.752	95.971	130.035	174.917	91.855	111.046	111.76
1	76	60.561	52.594	61.85	61.253	53.973	65.702	51.741	63.653	33.827	22.053	35.159		128.55	130.256	112.706	108.041	74.824	72.954	58.34		126.954	101.331	96.058	129.194	174.797	91.494	110.953	111.531
1	77	59.779	52.623	61.358	61.061	53.547	65.104	51.386	63.328	33.939	22.001	35.535		127.864	130.038	112.49	109.056	74.85	72.636	58.218		126.828	101.082	96.175	128.328	174.519	91.341	110.638	111.157
1	78	59.213	52.499	60.242	60.938	53.386	64.72	51.287	62.883	34.075	21.975	35.505		127.445	130.03	112.151	109.89	74.889	72.285	58.185		127	100.659	96.31	127.681	174.064	91.192	110.255	110.865
1	79	58.744	52.518	59.047	60.819	53.25	64.634	51.379	62.376	34.346	21.944	35.465		127.341	130.023	111.847	110.323	74.873	72.023	58.25		127.308	100.298	96.222	127.321	173.723	91.202	110.015	110.472
1	80	58.612	52.387	57.983	60.979	52.937	64.511	51.208	61.756	34.459	21.771	35.213		127.243	130.216	111.839	110.143	74.935	71.729	58.331		127.416	99.867	96.078	127.154	173.596	91.331	109.98	110.272
1	81	58.792	52.287	57.437	61.169	52.351	64.128	50.855	61.129	34.331	21.778	34.963		127.356	130.471	111.955	110.136	74.976	71.545	58.38		127.399	99.446	96.145	126.866	173.815	91.444	109.886	109.978
1	82	58.665	51.951	57.153	61.237	51.612	63.587	50.566	60.623	34.207	22.029	34.678		127.525	130.269	112.128	110.264	75.091	71.411	58.364		127.446	99.082	96.473	126.368	173.941	91.4	109.747	109.721
1	83	58.326	51.831	56.607	60.877	50.99	63.11	50.457	60.306	34.132	22.274	34.497		128.016	129.705	112.754	110.458	75.306	71.24	58.382		127.504	98.787	96.773	125.96	173.834	91.395	109.608	109.744
1	84	58.097	51.9	56.182	60.239	50.51	62.901	50.365	59.801	34.066	22.386	34.345		128.384	129.094	113.403	110.658	75.431	71.094	58.449		127.579	98.439	97.161	125.741	173.622	91.527	109.697	109.883
1	85	58.115	52.058	55.79	59.866	50.289	62.818	50.482	59.153	34.018	22.557	34.087		128.437	128.391	113.693	110.938	75.772	71.072	58.531		127.48	98.006	97.34	125.428	173.452	91.864	109.894	109.878
1	86	58.021	51.84	55.373	59.708	49.881	62.678	50.772	58.723	33.915	22.707	33.883		128.156	128.032	113.574	111.074	76.183	71.008	58.401		127.361	97.778	97.483	125.043	173.273	91.859	110.302	109.648
1	87	57.799	51.424	54.972	59.211	49.514	62.604	50.908	58.634	33.992	23.099	33.767		127.785	127.815	113.272	111.447	76.514	70.986	58.175		127.312	97.748	97.503	124.373	173.021	91.558	110.552	109.274
1	88	57.742	50.915	54.693	58.849	49.287	62.557	50.721	58.361	34.279	23.406	33.599		127.542	127.728	113.346	111.865	76.687	71.036	57.981		127.21	97.647	97.462	123.718	172.759	91.154	110.623	108.865
1	89	57.613	50.552	54.398	58.764	48.935	62.448	50.673	58.08	34.617	23.591	33.538		127.1	127.354	113.195	112.452	76.688	71.022	57.935		126.975	97.462	97.436	122.987	172.531	90.936	110.497	108.499
1	90	57.772	50.393	54.18	58.834	48.492	62.073	50.372	58.208	35.037	23.59	33.534		126.713	126.999	112.897	112.837	76.613	71.052	57.886		126.734	97.396	97.387	122.2	172.459	90.69	110.477	108.223
1	91	57.917	50.312	54.058	58.887	48.358	61.799	49.994	58.262	35.307	23.68	33.629		126.365	126.642	112.286	112.979	76.533	71.091	57.754		126.794	97.309	97.257	121.459	172.412	90.562	110.245	108.085
1	92	58.031	50.177	53.857	58.978	48.279	61.778	49.965	58.16	35.479	23.687	33.657		126.143	126.492	111.588	113.105	76.363	71.177	57.537		127.186	97.301	97.315	120.61	172.181	90.535	109.973	108.12
1	93	58.193	50.375	53.812	58.98	48.123	61.543	50.033	58.111	35.76	23.796	33.769		125.882	126.533	111.165	112.897	76.136	71.133	57.259		127.662	97.222	97.655	119.894	171.917	90.478	109.615	108.197
1	94	58.31	50.577	53.897	58.717	47.988	61.374	50.09	57.803	35.92	23.756	33.69		125.584	126.65	111.041	112.631	76.04	71.032	56.977		127.885	97.099	98.233	119.291	171.701	90.407	109.346	108.133
1	95	58.114	50.861	53.71	58.158	47.743	61.296	49.923	57.51	36.088	23.622	33.773		125.566	126.767	110.889	112.321	76.117	70.963	56.74		128.007	96.861	98.452	118.843	171.671	90.423	109.05	108.116
1	96	57.712	51.231	53.595	57.974	47.827	61.115	49.723	57.498	36.029	23.488	33.989		125.828	126.815	110.585	111.898	76.434	70.96	56.605		128.138	96.649	98.466	118.36	171.686	90.48	108.829	108.209
1	97	57.325	51.435	53.647	58.038	48.04	60.841	49.528	57.798	35.831	23.404	34.119		126.276	126.762	110.219	111.669	76.763	71.114	56.385		127.982	96.433	98.204	117.823	171.914	90.742	108.828	108.206
1	98	57.249	51.523	53.754	57.9	48.277	60.611	49.425	57.802	35.661	23.525	34.069		126.289	126.811	109.772	111.568	77.019	71.249	56.359		127.473	96.298	97.805	117.117	172.244	91.096	109.042	108.113
1	99	57.283	51.448	53.851	57.595	48.449	60.423	49.042	57.459	35.513	23.712	33.903		126.182	126.821	109.329	111.389	77.162	71.491	56.363		126.826	96.27	97.583	116.517	172.658	91.324	109.28	108.091
1	100	57.216	51.495	53.919	56.99	48.489	60.508	48.847	57.046	35.487	23.804	33.81		126.021	126.842	109.002	111.185	77.327	71.616	56.422		126.245	96.378	97.486	115.936	172.881	91.297	109.575	108.058
1	101	56.913	51.487	54.011	56.361	48.489	60.335	48.842	56.675	35.482	23.731	33.733		126.139	126.826	108.874	111.129	77.547	71.766	56.465		125.398	96.34	97.422	115.524	172.832	91.075	109.904	107.983
1	102	56.875	51.458	53.951	55.674	48.534	60.104	48.858	56.593	35.387	23.602	33.722		126.574	126.867	109.003	111.008	77.656	71.873	56.469		124.452	96.26	97.376	115.32	172.46	91.09	110.098	107.936
1	103	56.885	51.35	54.156	55.432	48.627	60.475	48.924	56.581	35.453	23.518	33.804		126.859	126.939	109.023	110.839	77.788	71.849	56.55		123.77	96.051	97.297	115.106	172.26	91.247	110.216	107.912
1	104	56.74	51.015	54.359	55.44	48.898	60.616	48.977	56.713	35.566	23.504	33.9		126.949	127.084	108.937	110.621	78.101	71.878	56.677		123.305	95.795	97.202	114.93	172.088	91.283	110.251	107.837
1	105	56.516	50.466	54.679	55.526	49.154	60.164	49.153	56.589	35.467	23.454	33.989		127.326	127.329	108.626	110.6	78.622	71.818	56.919		123.039	95.579	97.117	114.699	171.9	91.326	110.417	107.606
1	106	56.348	50.241	54.906	55.558	49.212	59.747	49.226	56.587	35.263	23.449	34.131		127.674	127.667	108.503	110.41	79.155	71.795	57.114		122.835	95.447	96.769	114.391	171.502	91.386	110.62	107.484
1	107	56.278	50.346	55.003	55.722	49.137	59.495	49.245	56.648	35.241	23.559	34.213		127.832	128.037	108.415	110.28	79.569	71.797	57.389		122.618	95.321	96.222	114.205	171.037	91.334	110.768	107.399
1	108	56.144	50.55	55.112	56.029	49.042	59.306	49.126	56.336	35.318	23.625	34.253		127.889	128.282	108.291	110.065	79.699	71.869	57.686		122.483	95.297	95.745	113.915	170.452	91.19	110.791	107.476
1	109	56.204	50.819	55.475	55.905	49.161	59.354	49.303	56.187	35.459	23.592	34.342		128.292	128.531	107.981	109.926	79.773	72.036	57.893		122.353	95.334	95.553	113.456	170.135	91.021	110.58	107.399
1	110	56.155	50.913	55.596	55.096	49.351	59.516	49.579	56.217	35.636	23.456	34.446		128.875	128.641	107.735	110.066	79.818	72.23	58.135		122.456	95.454	95.457	113.024	170.059	90.984	110.263	107.05
1	111	55.94	51.168	55.465	54.437	49.407	59.702	49.918	56.308	35.88	23.464	34.496		129.396	128.698	107.513	110.158	80.148	72.43	58.324		122.577	95.753	95.164	112.652	170.281	91.101	110.089	106.557
1	112	55.682	51.373	55.235	54.038	49.438	59.923	50.166	56.389	36.294	23.476	34.395		129.348	128.764	107.753	110.186	80.315	72.594	58.504		122.572	96.029	95.347	112.514	170.506	91.385	110.081	106.118
1	113	55.16	51.291	55.012	53.789	49.425	60.009	50.364	56.648	36.793	23.498	34.244		129.308	129.042	108.461	110.056	80.3	72.665	58.655		122.456	96.214	95.854	112.264	170.771	91.541	110.194	105.804
1	114	54.657	51.482	54.965	53.739	49.216	60.196	50.319	56.845	37.367	23.349	34.13		129.231	129.302	109.242	109.915	80.247	72.702	58.747		122.34	96.176	96.271	111.898	170.857	91.845	110.255	105.756
1	115	54.429	52.056	55.517	53.926	49.243	60.376	50.318	56.927	37.869	23.179	34.006		129.412	129.597	109.619	109.798	79.936	72.706	58.801		122.147	96.065	96.403	111.502	170.735	92.09	110.295	105.891
1	116	54.33	52.373	56.01	54.071	49.619	60.374	50.414	56.977	38.181	23.034	33.932		129.479	129.945	109.693	109.697	79.29	72.7	58.813		121.855	95.923	96.32	111.192	170.614	92.219	110.368	105.907
1	117	54.161	52.301	56.035	53.983	49.756	60.32	50.364	57.038	38.61	23.04	33.855		129.44	130.174	109.791	109.668	78.755	72.827	58.727		121.589	96.074	96.349	110.984	170.645	92.375	110.414	105.874
1	118	54.081	52.173	55.813	53.819	49.919	60.504	50.343	57.067	39.016	23.1	33.771		129.515	130.05	110.19	109.563	78.678	72.834	58.637		121.504	96.266	96.458	110.674	170.909	92.686	110.475	105.915
1	119	54.317	52.215	55.498	53.74	50.174	60.661	50.101	56.888	39.49	23.206	33.593		129.641	129.772	110.288	109.372	78.82	73.001	58.595		121.455	96.468	96.592	110.396	171.26	92.895	110.594	105.927
1	120	54.437	52.191	54.869	53.908	50.352	60.785	50.141	56.685	40.004	23.346	33.585		129.782	129.605	110.273	109.189	78.901	73.192	58.518		121.397	96.617	96.58	110.349	171.462	93.025	110.793	105.773
1	121	54.351	51.912	54.193	54.03	50.468	60.772	50.174	56.689	40.471	23.318	33.565		129.837	129.521	110.505	109.182	78.967	73.403	58.442		121.209	96.745	96.411	110.511	171.472	93.374	110.877	105.551
1	122	54.336	51.79	53.769	53.83	50.56	60.518	50.13	56.866	40.914	23.259	33.617		129.848	129.37	110.848	109.063	79.146	73.736	58.4		120.649	96.843	96.307	110.619	171.518	93.604	110.731	105.27
1	123	54.572	51.763	53.448	53.602	50.73	60.307	50.155	57.056	41.282	23.301	33.827		129.66	129.43	110.93	108.957	79.622	74.089	58.405		120.032	96.871	96.38	110.428	171.705	93.916	110.546	105.082
2_3	124	54.821	51.698	53.256	53.776	50.857	60.323	50.167	57.179	41.484	23.375	34.047		129.462	129.589	111.115	108.874	79.961	74.395	58.482		119.65	96.835	96.83	110.288	172.087	94.128	110.422	105.005
2_3	125	54.946	51.62	52.95	54.105	51.198	60.347	50.299	57.074	41.692	23.464	34.271		128.897	129.827	111.478	108.878	80.104	74.599	58.592		119.605	96.726	97.29	110.033	172.347	94.243	110.382	105.199
2_3	126	54.884	51.767	53.016	54.492	51.439	60.401	50.334	56.784	41.838	23.657	34.411		128.43	130.114	111.877	109.066	79.953	74.933	58.763		119.658	96.7	97.648	109.812	172.523	94.497	110.451	105.485
2_3	127	54.703	51.853	53.176	54.906	51.596	60.57	50.301	56.887	41.819	23.774	34.534		128.111	130.173	111.957	109.418	79.828	75.24	58.987		119.676	96.444	97.792	109.476	172.86	94.706	110.626	105.845
2_3	128	54.704	51.944	53.453	55.285	51.748	60.696	50.265	56.876	41.811	23.978	34.737		128.3	130.522	111.663	109.845	79.85	75.347	59.254		119.75	96.111	97.768	109.356	172.965	94.917	110.887	106.207
2_3	129	55.271	52.212	53.91	55.48	51.976	61.125	50.321	56.861	41.764	23.967	35.008		128.572	130.863	111.374	110.052	80.046	75.279	59.406		119.852	95.737	97.885	109.224	172.948	94.994	110.992	106.437
2_3	130	55.651	52.651	54.246	55.378	52.46	61.479	50.5	56.785	41.83	23.971	35.199		129.073	131.106	111.317	110.167	80.46	75.147	59.531		119.91	95.477	98.051	109.309	172.994	94.854	111.034	106.461
2_3	131	55.978	52.979	54.431	55.354	53.193	61.582	50.712	56.835	41.733	24.06	35.399		129.639	130.989	111.596	110.244	81.139	74.834	59.578		120.05	95.473	98.114	109.345	173.086	94.816	111.013	106.478
2_3	132	56.438	53.315	54.501	55.327	54.002	61.45	50.857	56.892	41.719	24.257	35.816		130.12	130.923	112.006	110.375	81.687	74.616	59.737		120.21	95.682	98.111	109.414	173.2	95.08	111.046	106.568
2_3	133	56.859	53.811	54.708	55.3	54.741	61.48	50.896	56.725	41.565	24.47	36.163		130.523	130.684	112.594	110.455	81.857	74.494	59.937		120.452	95.839	98.05	109.535	173.108	95.489	111.209	106.698
2_3	134	57.109	54.258	55.382	55.208	54.983	61.423	51.034	56.713	41.582	24.686	36.561		130.631	130.736	113.151	110.683	81.929	74.479	60.142		120.799	96.071	98.001	109.701	173.04	95.726	111.431	106.902
2_3	135	57.219	54.434	55.949	55.053	54.718	61.462	50.982	56.763	41.604	24.818	36.652		130.779	130.739	113.772	110.905	82.133	74.458	60.292		121.077	96.4	98.314	109.775	173.204	96.145	111.6	107.002
2_3	136	56.994	54.293	56.273	55.093	54.327	61.737	50.957	56.831	41.516	24.832	36.699		131.009	130.895	114.177	110.92	82.311	74.488	60.41		121.1	96.503	98.661	109.847	173.594	96.481	111.857	107.132
2_3	137	56.843	54.118	56.601	55.155	54.124	62.012	51.036	56.915	41.424	24.834	36.607		131.423	131.149	114.653	110.832	82.306	74.44	60.521		121.017	96.321	98.744	109.807	173.852	96.849	112.02	107.116
2_3	138	57.076	54.206	57.171	55.245	53.928	61.989	50.969	56.92	41.404	24.88	36.628		131.796	131.438	115.06	110.904	82.045	74.512	60.595		120.926	95.858	98.647	109.717	174.193	97.011	112.324	106.864
2_3	139	57.461	54.511	57.653	55.263	53.808	62.253	51.02	56.849	41.504	24.978	36.669		131.91	131.648	115.538	111.235	82.005	74.537	60.787		120.916	95.505	98.35	109.75	174.497	96.964	112.688	106.807
2_3	140	57.509	54.932	57.978	55.357	53.786	62.765	50.958	56.936	41.481	25.113	36.711		132.016	131.776	115.908	111.612	82.019	74.639	60.962		120.922	95.388	97.927	109.77	174.871	96.799	112.961	106.807
2_3	141	57.134	55.067	57.927	55.367	54.017	63.326	50.83	57.041	41.304	25.129	36.897		132.384	131.993	116.247	111.969	82.137	74.717	61.114		120.832	95.301	97.472	109.852	175.337	96.88	113.075	106.79
2_3	142	56.817	54.945	58.009	55.372	54.116	63.642	50.722	57.27	41.14	25.104	36.994		132.685	132.301	116.532	112.297	82.193	74.829	61.222		120.644	95.242	97.358	109.884	175.752	97.099	113.055	106.871
2_3	143	56.862	54.566	58.267	55.491	54.181	64.064	50.804	57.574	41.02	25.213	37.239		132.85	132.578	116.9	112.376	82.409	74.857	61.352		120.411	95.319	97.355	109.97	176.191	97.122	113.098	107.138
2_3	144	56.841	54.352	58.502	55.847	54.323	64.442	50.961	57.989	40.937	25.431	37.559		132.655	132.945	116.881	112.28	82.565	75.084	61.488		120.298	95.445	97.235	110.069	176.501	97.031	113.287	107.515
2_3	145	56.974	54.218	58.359	56.281	54.737	64.762	51.226	58.339	40.975	25.624	37.937		132.207	133.448	116.508	112.022	82.698	75.264	61.802		120.436	95.568	97.313	110.16	176.856	97.083	113.64	107.925
2_3	146	57.238	53.935	58.236	56.817	55.114	65.015	51.431	58.57	40.846	25.653	38.262		131.752	133.758	115.967	112.091	82.551	75.495	62.176		120.464	95.574	97.265	110.197	177.429	97.215	114.047	108.166
2_3	147	57.68	54.131	58.162	57.009	55.441	65.085	51.492	58.664	40.666	25.569	38.599		131.443	133.781	115.603	111.963	82.32	75.804	62.711		120.55	95.543	97.173	109.818	178.148	97.464	114.445	108.302
2_3	148	57.969	54.501	58.076	56.911	55.612	65.216	51.624	58.927	40.449	25.414	38.813		131.393	133.716	115.502	111.919	82.058	75.987	63.268		120.8	95.359	96.968	109.501	178.702	97.557	114.955	108.349
2_3	149	57.915	54.802	57.886	56.787	55.818	65.413	51.72	59.039	40.555	25.202	38.897		131.659	133.801	115.779	111.924	81.846	75.999	63.687		121.244	95.145	96.989	109.276	178.998	97.631	115.546	108.43
2_3	150	57.853	55.337	58.09	57.204	56.064	65.415	51.995	59.147	40.781	25.113	38.874		132.465	134.027	115.982	111.967	81.576	75.858	64.029		121.689	95.138	97.197	109.219	179.067	97.778	115.947	108.22
2_3	151	57.821	55.917	58.383	57.797	56.321	65.284	52.196	59.286	41.165	25.009	38.789		133.153	134.344	116.301	111.967	81.367	75.664	64.252		122.087	95.33	97.472	109.114	179.233	98.122	116.055	107.898
2_3	152	57.897	56.487	58.722	57.925	56.655	65.544	52.377	59.228	41.642	24.943	38.661		133.624	134.788	116.751	111.857	81.397	75.551	64.531		122.051	95.389	97.832	109.12	179.501	98.256	116.041	107.74
2_3	153	58.112	57.072	59.195	58.168	57.005	65.744	52.68	59.178	42.169	25.079	38.751		133.738	135.347	116.965	111.891	81.532	75.627	64.74		121.877	95.575	98.195	109.251	179.616	98.001	116.306	107.844
2_3	154	58.381	57.254	59.488	58.483	57.432	65.855	52.646	59.189	43.029	25.109	39.112		133.649	135.769	116.944	112.005	81.692	75.692	64.909		121.704	95.713	98.425	109.37	179.67	97.817	116.252	108.056
2_3	155	58.485	57.383	59.83	58.747	57.91	66.056	52.659	59.266	43.785	25.329	39.467		133.596	136.092	116.622	112.095	81.739	75.81	64.962		121.618	96.022	98.557	109.422	179.714	97.831	116.099	108.265
2_3	156	58.529	57.66	60.206	59.07	58.453	66.053	52.857	59.566	44.345	25.455	39.849		133.631	136.408	116.225	112.224	81.851	75.971	65.094		121.676	96.253	98.646	109.231	179.998	97.946	115.788	108.293
2_3	157	58.707	57.444	60.7	59.541	58.681	65.996	52.869	59.815	44.573	25.515	40.193		133.71	136.46	115.728	112.226	81.985	76.097	65.153		121.759	96.522	98.935	109.031	180.721	98.29	115.606	108.346
2_3	158	59.095	56.987	61.239	59.747	58.744	66.014	52.845	59.973	44.976	25.576	40.727		133.893	136.345	115.841	112.226	82.199	76.203	65.289		121.993	96.753	99.224	108.657	181.801	98.649	115.304	108.576
2_3	159	59.262	56.651	61.525	59.946	58.664	66.051	52.905	60.147	45.563	25.705	41.093		134.209	136.256	116.107	112.225	82.519	76.352	65.373		122.215	96.829	99.586	108.345	182.978	98.977	115.136	108.713
2_3	160	59.26	56.522	61.856	60.084	58.673	65.765	52.889	60.54	46.52	25.849	41.091		134.849	136.236	116.27	112.086	83.027	76.453	65.488		122.242	96.884	100.006	108.107	184.117	99.282	114.895	108.842
2_3	161	59.161	56.895	62.114	60.385	58.623	65.261	52.694	60.849	47.29	25.971	40.848		135.492	136.236	116.133	111.919	83.587	76.552	65.51		122.309	97.146	100.298	108.106	184.991	99.614	114.893	109.081
2_3	162	59.255	57.664	62.394	60.824	58.649	65.196	52.733	61.134	47.826	26.207	40.438		136.278	136.33	116.165	111.853	83.927	76.783	65.692		122.474	97.442	100.61	108.147	185.95	99.657	115.094	109.432
2_3	163	59.482	58.12	62.586	61.484	58.733	65.455	53.129	61.357	48.031	26.331	40.092		136.757	136.69	116.313	112.18	83.967	76.959	65.823		122.656	97.737	100.989	108.007	186.886	99.805	115.496	109.795
2_3	164	59.736	58.574	62.965	62.458	58.868	65.703	53.708	61.919	48.103	26.356	39.862		137.178	137.031	116.539	112.836	83.775	77.258	66.04		122.801	98.086	101.172	107.778	187.806	99.821	115.934	110.277
2_3	165	59.995	58.869	63.375	63.026	58.715	65.996	54.139	62.45	48.177	26.357	39.831		137.392	137.413	116.509	113.466	83.645	77.554	66.221		123	98.786	101.161	107.693	188.606	99.758	116.213	110.809
2_3	166	60.51	59.243	63.583	62.929	58.399	66.402	54.266	62.599	48.29	26.521	39.718		137.532	137.784	116.367	113.68	83.71	77.845	66.461		123.127	99.538	101.149	107.609	188.799	99.645	116.368	111.052
2_3	167	61.032	59.036	63.717	62.733	57.97	66.474	54.167	62.474	48.432	26.649	39.568		137.547	138.144	116.413	113.888	83.863	78.126	66.636		123.117	100.241	101.249	107.539	188.481	99.718	116.406	111.254
2_3	168	61.307	58.454	63.858	62.814	57.555	66.489	54.129	62.427	48.635	26.831	39.55		137.73	138.209	116.331	114.104	84.065	78.409	66.854		122.955	100.371	101.501	107.765	187.743	99.95	116.496	111.299
2_3	169	61.391	58.328	64.367	62.992	57.569	66.753	54.329	62.316	48.944	27.11	39.542		137.675	138.225	116.232	114.283	84.249	78.639	67.107		122.915	100.317	101.688	108.061	187.098	100.424	116.591	111.414
2_3	170	61.619	58.391	64.537	62.795	57.767	66.949	54.563	62.261	49.017	27.328	39.596		137.687	138.21	116.017	114.538	84.25	78.971	67.25		122.993	100.282	102.071	108.467	186.829	100.443	116.759	111.591
2_3	171	61.536	58.43	64.171	62.599	57.763	66.89	54.898	62.203	48.949	27.535	39.69		137.707	138.188	116.093	114.709	84.349	79.251	67.445		123.171	100.218	102.361	108.753	186.463	100.525	117.146	111.854
2_3	172	61.417	58.487	63.979	62.606	57.509	66.987	55.071	62.193	49.029	27.715	39.871		138.257	138.176	116.447	115.052	84.549	79.544	67.871		123.303	100.148	102.575	108.814	185.966	100.601	117.732	111.988
2_3	173	61.541	58.618	63.947	62.739	57.584	67.15	55.07	62.093	49.391	27.934	40.01		138.951	137.964	116.93	115.465	84.711	79.777	68.296		123.556	100.226	102.663	108.781	185.383	100.9	118.624	111.864
2_3	174	61.691	58.859	64.062	63.065	57.777	67.205	54.994	62.353	49.961	28.08	40.377		139.52	137.711	117.392	115.866	84.793	79.915	68.727		123.775	100.302	102.692	108.828	185.139	101.236	119.655	111.773
2_3	175	61.833	59.267	64.228	63.249	58.002	67.205	55.16	62.684	50.472	28.251	40.759		139.819	137.374	117.569	116.096	84.92	79.919	69.11		124.183	100.329	102.784	109.156	185.282	101.536	120.523	111.718
2_3	176	61.905	59.266	64.346	63.275	58.067	67.077	55.432	62.826	50.697	28.407	41.044		140.023	137.227	117.517	116.236	85.216	79.949	69.455		124.823	100.193	103.127	109.815	185.573	101.822	121.186	111.622
2_3	177	61.846	59.217	64.764	63.608	58.143	67.208	55.811	63.138	50.918	28.488	40.867		140.131	137.094	117.582	116.246	85.5	80.046	69.892		125.285	100.147	103.596	110.341	185.716	102.107	121.714	111.473
2_3	178	61.918	59.224	65.098	64.109	58.357	67.463	56.343	63.464	51.203	28.658	40.641		140.138	137.05	117.92	116.397	85.686	80.298	70.253		125.415	100.212	103.929	110.961	185.727	102.417	122.065	111.48
2_3	179	62.131	59.153	65.457	64.489	58.576	67.709	56.626	63.827	51.515	28.81	40.319		140.056	137.035	118.574	116.534	85.753	80.613	70.511		125.367	100.446	104.199	111.428	185.86	102.724	122.368	111.559
2_3	180	62.358	58.881	65.802	64.961	58.905	67.7	57.02	64.234	51.684	28.887	40.346		140.311	137.246	119.296	116.76	85.741	80.99	70.791		125.547	100.648	104.353	111.843	185.855	103.062	122.506	111.637
2_3	181	62.289	58.391	66.256	65.536	59.171	67.832	57.584	64.837	51.899	28.853	40.531		141.097	137.595	119.694	116.91	85.715	81.245	70.987		125.838	100.826	104.665	112.139	185.917	103.413	122.715	111.69
2_3	182	62.197	58.08	66.371	66.007	59.579	68.576	57.94	65.226	52.071	28.759	40.775		142.344	137.873	120.11	117.321	85.721	81.444	71.139		126.154	100.98	105.09	112.248	185.83	103.614	122.903	111.693
2_3	183	61.923	57.745	66.318	66.279	59.908	69.473	58.377	65.314	52.297	28.637	41.047		143.728	138.261	120.628	117.776	85.784	81.541	71.323		126.422	100.99	105.258	112.126	185.775	103.956	123.043	111.909
2_3	184	61.87	57.441	66.484	66.682	60.051	69.953	58.869	65.4	52.505	28.761	41.26		144.763	138.431	121.346	118.23	85.957	81.683	71.681		126.524	100.973	105.458	112.106	185.655	104.467	123.583	112.576
2_3	185	61.774	57.466	66.859	67.111	59.825	70.044	59.234	65.481	52.732	28.796	41.376		145.469	138.448	122.066	118.706	86.302	81.758	71.939		126.702	101.022	105.673	112.151	185.642	104.89	124.024	113.33
2_3	186	61.868	57.107	67.29	67.213	59.867	70.191	59.573	65.592	52.99	28.902	41.51		146.008	138.437	122.421	119.118	86.679	81.816	72.268		126.803	101.116	105.966	112.45	185.626	105.113	124.378	114.043
2_3	187	62.254	56.772	67.594	67.239	59.875	70.334	59.472	65.867	53.117	28.952	41.657		146.666	138.619	122.734	119.507	87.164	81.967	72.496		126.76	101.107	106.353	112.589	185.561	105.384	124.401	114.392
2_3	188	62.483	56.902	68.15	67.869	59.805	70.447	59.471	66.161	53.178	28.996	41.77		147.364	138.814	122.694	119.731	87.469	82.103	72.574		126.684	101.062	106.728	112.56	185.207	105.934	124.184	114.633
2_3	189	62.693	57.116	68.948	68.677	59.925	70.482	59.681	66.434	53.3	29.022	41.923		148.102	139.149	122.819	119.645	87.682	82.31	72.68		126.591	101.158	107.148	112.267	184.797	106.437	124.014	114.919
2_3	190	62.935	57.45	69.685	69.279	60.424	70.358	59.964	66.678	53.503	29.187	42.217		148.921	139.619	122.843	119.479	87.97	82.479	72.77		126.506	101.436	107.497	111.982	184.343	106.852	123.87	115.162
2_3	191	63.026	57.889	70.116	69.638	60.968	70.262	60.119	66.808	53.373	29.44	42.46		149.673	140.13	123.205	119.291	88.323	82.683	72.978		126.636	101.714	107.74	111.925	183.927	107.339	123.968	115.364
2_3	192	63.166	58.193	70.325	70.19	61.094	70.392	60.271	66.833	53.233	29.748	42.746		149.966	140.815	123.849	119.133	88.603	82.683	73.143		126.9	101.944	108.015	111.931	183.869	107.602	124.11	115.556
2_3	193	63.714	58.334	70.182	70.62	61.073	70.377	60.396	67.178	53.165	30.181	43.006		149.546	141.484	124.539	119.102	88.681	82.535	73.565		127.215	102.32	108.313	111.804	184.011	107.828	124.344	115.785
2_3	194	64.047	58.305	70.191	70.949	61.147	70.492	60.619	67.53	53.399	30.631	43.258		148.898	142.394	125.016	119.102	88.849	82.308	73.932		127.466	102.64	108.629	111.668	184.05	107.841	124.674	115.899
2_3	195	63.898	58.422	70.341	71.012	61.452	70.759	60.819	67.886	53.583	30.733	43.468		148.594	143.157	125.27	119.143	89.023	82.103	74.247		127.718	103.034	109.042	111.4	184.067	107.907	124.947	115.848
2_3	196	63.68	58.598	70.781	70.937	61.883	70.87	60.972	68.464	53.95	30.737	43.635		148.644	143.852	125.224	119.022	89.376	81.933	74.524		127.907	103.529	109.473	111.187	184.241	107.837	125.419	115.648
2_3	197	63.836	58.864	71.645	70.537	62.081	70.92	60.948	68.802	54.307	30.769	43.783		148.77	144.085	125.189	118.959	90.032	81.822	74.864		128.114	103.934	109.907	110.97	184.458	107.993	125.887	115.609
2_3	198	64.073	59.176	72.584	70.082	61.861	71.005	60.882	68.84	54.781	30.935	44.187		148.734	144.306	125.059	118.961	90.803	81.642	75.294		128.254	104.292	110.163	110.953	184.739	108.452	126.232	115.616
2_3	199	64.092	59.342	73.326	69.938	61.698	71.018	60.896	68.892	55.176	30.964	44.579		148.461	144.511	125.045	119.107	91.249	81.673	75.709		128.33	104.522	110.598	111.01	185.145	109.127	126.495	115.616
2_3	200	64.14	59.395	73.699	70.061	62.119	70.879	61.046	68.976	55.382	31.17	44.924		148.318	144.477	125.45	119.483	91.586	81.746	76.013		128.385	104.74	111.195	111.055	185.887	109.761	126.876	115.66
2_3	201	64.457	59.803	73.857	70.247	62.243	70.847	61.273	68.954	55.412	31.513	44.994		147.869	144.589	126.199	120.094	91.722	81.875	76.264		128.4	105.093	111.746	111.056	186.7	110.006	127.201	115.784
2_3	202	64.751	60.371	74.052	70.771	62.287	71.123	61.421	68.782	55.639	31.7	45.199		147.569	144.49	126.769	120.659	91.845	82.108	76.467		128.371	105.542	112.152	111.124	187.285	109.998	127.448	115.824
2_3	203	65.111	60.754	74.481	71.384	62.472	71.271	61.788	68.962	55.977	31.682	45.511		147.181	144.279	127.468	121.165	92.18	82.46	76.635		128.166	105.862	112.424	111.275	187.669	109.937	127.744	115.777
2_3	204	65.381	61.223	75.112	71.654	62.649	71.74	62.208	69.674	56.389	31.679	46.065		146.703	144.1	128.176	121.539	92.438	82.892	76.867		127.876	106.006	112.686	111.532	187.895	110.1	127.93	115.815
2_3	205	65.429	61.622	75.633	71.876	62.756	72.117	62.513	70.253	56.636	31.755	46.498		146.316	144.159	128.969	121.838	92.678	83.304	77.192		127.801	106.295	112.989	112.002	188.563	110.295	128.464	115.919
2_3	206	65.638	61.966	75.737	72.265	62.83	72.48	62.699	70.769	56.787	31.913	46.864		146.299	144.274	129.303	122.115	92.988	83.723	77.651		127.814	106.481	113.222	112.267	189.572	110.647	128.918	116.269
2_3	207	66.256	62.396	75.698	72.389	63.064	72.73	63.063	71.363	57.139	32.045	47.178		146.643	144.519	129.744	122.256	93.404	84.044	78.261		127.934	106.589	113.51	112.414	190.871	111.379	129.435	116.851
2_3	208	67.084	62.656	75.687	72.608	63.333	73.278	63.401	71.869	57.607	32.101	47.444		147.275	144.832	130.294	122.282	93.917	84.438	78.758		128.272	106.575	113.949	112.365	192.235	112.162	129.603	117.394
2_3	209	67.889	62.775	75.672	72.988	63.638	73.725	63.559	72.056	58.014	32.21	47.685		147.954	145.111	131.042	122.393	94.287	84.958	79.231		128.762	106.558	114.459	112.371	193.221	112.861	129.624	117.622
2_3	210	68.163	62.773	75.836	73.44	63.928	73.956	63.596	72.038	58.188	32.224	47.896		148.437	145.154	131.757	122.855	94.449	85.475	79.716		129.047	106.628	114.791	112.328	193.719	113.377	129.683	117.449
2_3	211	68.136	62.784	76.051	73.956	63.955	74.225	63.698	72.126	58.228	32.29	47.962		148.499	145.195	132.379	123.423	94.584	85.988	80.343		129.432	106.712	115.285	112.338	193.702	113.729	129.806	117.33
2_3	212	67.853	62.697	76.466	74.47	63.722	74.711	64.109	72.42	58.225	32.584	47.809		148.762	145.549	132.472	124.012	94.767	86.412	81.158		129.829	106.924	115.672	112.198	193.655	113.895	130.088	117.238
2_3	213	67.681	62.798	77.103	74.993	63.873	74.986	64.574	72.92	58.239	32.947	47.624		149.107	145.941	132.502	124.436	95.196	86.887	81.893		130.136	107.108	116.141	111.917	193.918	113.987	130.323	116.947
2_3	214	67.609	63.29	77.527	75.862	64.064	74.767	64.893	73.352	58.394	33.158	47.558		149.688	146.204	132.727	124.941	95.71	87.405	82.51		130.189	107.096	116.484	111.745	194.566	114.158	130.449	116.753
2_3	215	67.616	63.854	78.098	76.701	64.314	74.175	65.114	73.643	58.701	33.321	47.629		149.942	146.596	133.148	125.612	96.283	87.839	83.064		130.353	107.321	116.654	111.99	194.995	114.514	130.643	116.901
2_3	216	67.611	64.147	78.353	77.367	64.485	74.189	65.38	73.759	59.327	33.327	47.852		150.265	147.145	133.902	126.387	96.945	88.224	83.352		130.671	107.747	116.871	112.356	194.992	115.205	130.898	117.157
2_3	217	67.41	64.331	78.711	77.849	64.781	74.637	65.815	73.832	59.842	33.346	48.118		150.619	147.697	134.781	126.977	97.582	88.513	83.663		131.073	108.307	116.907	112.841	194.801	116.001	131.334	117.576
2_3	218	67.388	64.387	79.331	78.102	64.657	74.794	66.077	73.792	60.159	33.49	48.627		151.018	147.962	135.674	127.573	97.816	88.887	83.992		131.345	108.604	116.861	113.12	194.674	116.539	132.13	117.811
2_3	219	67.609	64.731	80.336	78.178	64.627	74.565	66.299	73.731	60.413	33.641	49.348		151.166	147.829	136.362	127.82	97.691	89.186	84.103		131.331	108.884	116.876	113.352	194.812	116.835	132.991	117.918
2_3	220	67.883	64.89	81.201	78.231	64.987	74.255	66.526	73.916	60.792	33.935	50.234		151.407	147.6	136.798	127.838	97.808	89.393	84.131		131.418	108.996	117.004	113.544	195.274	117.139	133.684	117.874
2_3	221	68.14	64.737	81.879	78.532	65.319	74.25	66.771	74.289	61.137	34.114	50.906		151.819	147.523	136.941	127.897	98	89.364	84.04		131.752	109.2	117.319	113.601	195.838	117.464	133.758	118.043
2_3	222	68.159	64.671	82.466	78.722	65.778	74.358	67.213	74.42	61.415	34.003	51.335		152.335	147.375	137.43	128.241	98.437	89.067	83.989		132.119	109.291	117.584	113.589	196.404	117.848	133.431	118.286
2_3	223	68.545	64.942	83.23	78.853	66.324	74.867	67.79	74.214	61.711	33.828	51.618		152.823	147.105	138.095	128.697	98.957	88.692	83.937		132.362	109.468	117.818	113.61	197.026	118.042	132.962	118.474
2_3	224	69.39	65.256	83.883	79.498	66.498	74.994	68.318	74.228	62.005	33.691	51.798		153.595	146.964	138.57	128.71	99.248	88.461	84.051		132.363	109.583	117.999	113.914	197.889	118.203	132.879	119.045
2_3	225	70.134	65.398	84.011	80.37	66.396	75.034	68.712	74.623	62.417	33.594	51.865		154.379	147.16	138.656	128.731	99.4	88.174	84.195		132.408	109.69	118.541	114.299	198.729	118.411	132.911	119.864
2_3	226	70.417	65.57	83.957	81.193	66.576	75.006	69.043	74.965	62.76	33.64	51.849		155.221	147.426	138.712	128.725	99.46	87.896	84.278		132.48	109.901	119.469	115.014	199.24	119.067	133.015	120.426
2_3	227	70.687	65.881	83.884	81.566	66.983	75.419	69.348	74.935	62.941	33.599	51.957		156.081	147.561	138.883	128.776	99.485	87.751	84.276		132.648	110.058	120.683	115.644	199.315	119.662	132.91	120.565
2_3	228	71.22	66.451	84.105	81.564	67.067	76.118	69.564	74.836	63.213	33.757	52.137		157.1	147.421	139.244	128.695	99.435	87.71	84.228		132.807	110.418	121.657	116.102	199.584	120.083	132.896	120.681
2_3	229	71.867	66.865	84.474	81.419	66.932	76.597	69.846	74.975	63.56	33.745	52.459		157.771	147.225	139.54	128.633	99.578	87.886	84.24		132.996	110.921	122.42	115.931	200.006	120.588	132.92	120.694
2_3	230	72.384	67.059	85.143	81.496	67.243	77.094	70	75.157	63.962	33.707	52.882		157.95	147.241	139.547	128.804	99.827	88.219	84.22		133.377	111.43	123.183	115.31	200.716	121.047	133.262	120.84
2_3	231	72.575	66.989	85.832	82.037	67.825	77.829	70.184	75.39	64.417	33.829	53.276		157.734	147.335	139.658	129.154	100.057	88.659	84.158		134.002	112.068	123.466	114.718	201.275	121.555	133.563	120.965
2_3	232	72.692	66.85	86.34	82.537	68.093	78.679	70.468	75.571	64.948	33.95	53.61		157.639	147.258	140.056	129.519	100.278	89.05	84.106		134.434	112.861	123.17	114.075	201.94	121.834	133.898	121.333
2_3	233	72.771	66.71	87.188	82.91	68.019	79.129	70.846	75.945	65.445	34.116	53.95		157.764	147.168	140.491	129.64	100.593	89.402	84.066		134.47	113.628	122.814	113.612	202.505	121.836	134.415	121.839
2_3	234	72.846	66.943	88.012	83.327	67.8	79.163	71.007	76.674	65.876	34.308	54.3		157.859	147.194	140.907	129.634	101.06	89.819	84.06		134.386	114.215	122.607	113.352	202.946	121.93	134.871	122.311
2_3	235	73.121	67.495	88.84	84.035	68.002	79.289	71.177	77.412	66.275	34.628	54.568		158.137	147.405	141.065	129.79	101.58	90.361	84.039		134.43	114.632	122.598	113.243	203.413	122.281	135.277	122.753
2_3	236	73.459	68.048	89.834	84.844	68.278	79.641	71.363	77.928	66.677	34.915	54.643		158.645	147.544	140.992	129.991	102.199	91	84.044		134.537	115.086	123.002	113.131	204.222	122.73	135.667	123.088
2_3	237	74.166	68.663	90.526	85.046	68.64	80.31	71.398	78.253	67.193	35.243	54.606		159.137	147.574	141.199	130.448	102.913	91.843	84.12		134.847	115.625	123.464	113.159	205.348	122.939	135.989	123.448
2_3	238	74.819	69.053	91.492	84.945	68.964	80.619	71.338	78.602	67.691	35.382	54.427		159.46	147.565	141.532	130.954	103.387	92.75	84.249		135.123	115.755	123.909	113.224	206.773	123.126	136.21	124.089
2_3	239	75.174	69.373	92.179	84.967	69.299	80.729	71.43	78.873	68.058	35.587	54.229		159.557	147.673	141.898	131.392	103.461	93.377	84.529		135.663	115.757	124.016	113.364	208.185	123.419	136.489	124.654
2_3	240	75.402	69.54	92.16	85.503	69.505	80.99	71.522	79.438	68.449	35.805	53.963		159.758	147.851	141.904	131.638	103.392	93.777	84.792		136.162	115.681	123.962	113.59	208.94	123.976	136.85	124.906
2_3	241	75.995	69.646	92.047	86.061	69.905	81.056	71.463	80.03	68.828	36.093	53.848		160.411	147.938	141.653	132	103.476	93.915	85.064		136.351	115.695	124.041	114.067	208.798	124.66	137.22	125.002
2_3	242	76.517	70.004	92.008	86.482	70.488	81.203	71.527	80.546	69.214	36.165	53.789		161.159	148.26	141.295	132.335	103.832	93.958	85.218		136.536	115.768	124.138	114.479	208.409	125.282	137.694	125.063
2_3	243	76.43	70.435	91.969	86.979	70.882	81.356	72.011	81.029	69.45	36.23	53.542		161.784	148.764	140.996	132.537	104.386	93.907	85.434		136.812	115.917	124.1	114.916	208.317	125.689	138.2	125.141
2_3	244	76.626	70.881	92.426	88.099	71.21	81.573	72.806	81.58	69.454	36.342	53.354		162.068	149.353	140.597	132.827	104.813	94.072	85.6		137.26	116.026	123.971	115.285	208.632	126.206	138.604	125.172
2_3	245	77.363	71.346	93.028	89.206	71.347	82.057	73.573	81.598	69.426	36.632	53.273		162.747	149.856	140.416	132.823	105.254	94.436	85.782		137.477	116.156	123.919	115.732	209.085	127.032	138.9	125.107
2_3	246	77.94	71.943	93.293	89.523	71.568	82.539	74.248	81.449	69.229	36.709	53.404		163.752	150.283	140.865	132.76	105.547	94.889	85.987		137.645	116.308	124.032	116.16	209.624	128.102	139.135	124.784
2_3	247	78.273	72.473	93.782	89.046	71.611	82.989	74.582	81.563	69.302	36.859	53.689		164.82	150.891	141.633	132.757	105.853	95.281	86.216		137.496	116.442	124.19	116.574	210.285	128.836	139.48	124.318
2_3	248	78.47	73.242	94.452	88.66	71.827	83.376	74.853	81.707	69.437	36.946	54.019		165.528	151.423	142.382	133.024	106.333	95.535	86.554		137.275	116.408	124.305	116.999	211.255	129.123	139.948	124.078
2_3	249	78.543	73.859	94.958	88.923	72.433	83.704	75.072	81.815	69.72	37.163	54.393		165.562	151.592	142.957	133.372	106.983	95.65	86.911		136.909	116.389	124.515	117.361	212.303	129.144	140.424	123.961
2_3	250	78.433	74.362	95.317	89.523	72.979	84.018	75.323	82.293	70.194	37.434	54.773		165.397	151.736	143.457	133.871	107.442	95.76	87.336		136.691	116.502	124.981	117.876	213.618	129.204	140.667	124.066
2_3	251	78.418	74.867	95.558	89.982	73.208	84.453	75.753	82.998	71.04	37.757	55.325		165.286	152.005	143.957	134.238	107.86	95.808	87.908		136.47	116.878	125.367	118.429	214.957	129.377	141.025	124.353
2_3	252	78.641	75.17	95.565	90.382	73.439	84.727	76.051	83.563	71.788	38.256	55.801		165.283	152.288	144.476	134.553	108.138	95.867	88.406		136.373	117.279	125.709	118.835	215.987	129.473	141.162	124.48
2_3	253	78.866	75.494	95.822	90.894	73.831	84.428	76.214	84.188	72.183	38.574	56.23		165.237	152.513	145.399	134.52	108.486	95.868	89.011		136.54	117.613	125.874	119.148	216.435	129.513	141.223	124.78
2_3	254	79.101	75.999	96.182	91.182	73.996	84.182	76.159	84.844	72.319	38.89	56.635		165.26	152.81	146.258	134.45	108.826	95.739	89.513		136.72	117.957	125.834	119.499	216.541	129.694	141.399	125.272
2_3	255	79.473	76.439	96.322	91.011	74.135	84.179	76.286	85.215	72.281	39.011	57.097		165.326	153.4	146.86	134.691	109.166	95.574	89.789		136.724	118.184	125.621	119.981	216.444	130.154	141.721	125.683
2_3	256	79.965	76.571	96.91	91.115	74.34	84.273	76.495	85.498	72.432	39.109	57.432		165.346	154.137	147.158	135.014	109.584	95.312	89.989		136.573	118.274	125.459	120.672	216.324	130.838	142.092	126.123
2_3	257	80.449	76.792	97.585	91.417	74.488	84.609	76.789	85.551	72.669	39.381	58.141		165.292	154.703	147.74	135.32	110.084	94.97	90.153		136.792	118.456	125.362	121.442	216.293	131.305	142.282	126.697
2_3	258	80.605	77.428	97.745	92.073	74.604	84.746	77.283	85.631	72.757	39.61	58.848		165.082	154.979	148.733	135.625	110.334	94.767	90.173		137.133	118.685	125.431	122.012	216.064	131.457	142.321	127.319
2_3	259	80.636	78.292	97.736	92.762	74.694	84.849	77.587	85.64	72.808	39.804	59.789		164.75	155.113	149.891	136.003	110.426	94.615	90.248		137.437	118.967	125.43	121.971	215.831	131.199	142.223	127.735
2_3	260	80.925	78.977	98.005	93.004	74.941	85.535	77.735	85.666	73.025	39.95	60.785		164.294	155.545	150.703	136.471	110.589	94.437	90.241		137.671	119.321	125.544	121.627	215.585	130.786	142.066	127.645
2_3	261	81.528	79.564	98.407	93.067	75.623	86.382	77.873	85.912	73.584	40.103	61.622		163.927	156.136	150.672	136.673	110.651	94.279	90.356		137.992	119.793	125.617	121.367	215.473	130.684	141.972	127.316
2_3	262	82.445	80.19	99.095	93.427	76.294	86.954	78.271	86.615	74.372	40.232	62.067		164.077	156.608	150.18	136.894	110.787	94.284	90.447		138.441	120.366	126.052	121.532	215.186	130.926	142.148	127.138
2_3	263	83.446	80.936	99.869	93.605	76.664	87.37	78.651	87.162	75.026	40.289	62.3		164.706	156.916	149.907	136.855	110.927	94.433	90.544		138.816	120.977	126.542	122.02	214.77	131.423	142.573	127.292
2_3	264	83.873	81.648	100.752	93.188	77.107	87.776	79.237	87.66	75.276	40.435	62.584		165.381	156.967	149.396	136.909	111.214	94.746	90.684		139.049	121.562	127.085	122.602	214.358	132.131	143.005	127.658
2_3	265	83.78	82.394	101.875	93.025	77.861	87.967	79.725	88.028	75.271	40.749	63.097		165.635	157.024	148.625	136.848	111.464	95.13	90.999		139.449	121.97	127.403	123.253	213.792	132.637	143.339	127.94
2_3	266	83.811	82.804	102.965	93.766	78.574	88.203	80.302	88.083	75.322	41.078	63.609		165.542	157.148	147.846	136.806	111.777	95.537	91.307		139.897	122.333	127.508	123.624	213.163	133.019	143.491	128.372
2_3	267	84.184	82.653	103.714	94.689	79.084	88.49	80.801	87.917	75.558	41.196	64.249		165.273	157.385	147.477	136.892	112.108	95.935	91.506		140.333	122.609	127.449	123.846	212.677	133.211	143.409	128.972
2_3	268	84.75	82.381	104.716	95.518	79.459	89.044	81.134	88.005	75.723	41.486	64.875		165.352	157.542	147.792	137.153	112.413	96.233	91.595		140.835	122.534	127.606	123.73	212.388	133.485	143.221	129.766
2_3	269	84.876	82.361	105.602	96.363	79.942	89.473	81.163	88.384	75.952	41.836	65.379		165.651	158.013	148.319	137.583	112.683	96.407	91.771		141.191	122.341	127.684	123.582	212.361	133.872	142.966	130.335
2_3	270	85.323	82.815	106.32	96.932	80.578	89.79	81.112	89.132	76.263	41.991	65.701		165.821	158.428	148.82	138.239	112.881	96.6	92		141.483	122.065	128.108	123.493	212.084	134.133	143.046	130.804
2_3	271	85.871	83.787	107.171	97.246	81.181	90.128	81.028	89.77	76.603	42.311	65.997		165.988	159.11	148.79	139.052	113.23	96.857	92.223		141.747	121.815	128.774	123.47	211.82	134.172	143.378	131.211
2_3	272	86.239	84.604	107.585	97.641	81.521	90.345	81.157	90.386	76.714	42.62	66.366		166.23	159.945	148.7	139.875	113.732	97.32	92.522		141.92	121.609	129.418	123.32	212.028	134.352	143.592	131.327
2_3	273	86.553	85	107.94	97.945	81.554	90.52	81.259	90.765	76.822	42.916	66.622		166.714	160.672	148.765	140.747	114.302	97.804	92.802		142.06	121.347	129.9	123.334	212.886	134.689	143.853	131.358
2_3	274	87.267	84.667	108.79	98.055	81.216	90.937	81.335	90.978	77.045	43.348	66.643		167.18	161.355	148.917	141.392	114.762	98.329	93.004		142.365	121.114	130.217	123.417	213.915	135.075	144.074	131.352
2_3	275	88.019	84.475	109.945	97.744	80.901	91.364	81.508	91.327	77.401	43.662	66.538		167.465	161.791	149.387	141.764	115.227	98.813	93.147		142.566	120.916	130.494	123.688	214.588	135.393	144.336	131.506
2_3	276	88.158	84.502	110.654	97.635	80.829	91.48	81.71	91.897	77.66	43.879	66.611		167.579	162.263	149.802	141.966	115.709	99.236	93.399		142.568	120.979	130.961	123.809	214.631	135.571	144.8	131.83
2_3	277	88.465	84.826	111.295	97.722	80.959	91.754	81.834	92.295	77.8	44.141	66.69		167.518	162.8	149.98	142.133	116.171	99.661	93.826		142.297	121.305	131.567	124.019	214.639	135.932	145.239	132.174
2_3	278	88.578	85.447	112.298	98.094	80.904	92.124	81.963	92.363	77.85	44.385	67.005		167.556	163.187	150.182	142.444	116.463	99.855	94.367		141.998	121.496	132.041	124.214	214.968	136.488	145.805	132.587
2_3	279	88.441	86.013	113.115	98.35	80.983	92.733	82.136	92.38	77.64	44.618	67.338		167.701	163.412	150.496	142.937	116.754	99.774	94.993		141.83	121.396	132.466	124.359	215.226	137.175	146.324	133.096
2_3	280	88.437	86.233	114	98.681	81.164	93.29	82.698	92.645	77.53	44.897	67.935		167.915	163.435	151.064	143.372	117.215	99.713	95.666		141.975	121.188	133.005	124.555	215.579	137.903	146.818	133.488
2_3	281	88.646	86.252	114.495	99.154	81.191	93.71	83.235	92.653	77.508	45.226	68.479		168.316	163.641	151.219	143.673	118.014	99.751	96.36		142.164	121.204	133.477	124.627	215.696	138.361	147.195	133.638
2_3	282	89.222	86.375	114.808	99.499	81.261	94.277	83.58	92.404	77.615	45.389	68.948		168.666	164.192	150.909	143.868	118.637	99.765	96.928		142.439	121.483	133.705	124.614	215.702	138.447	147.118	133.894
2_3	283	89.712	86.42	115.309	100.122	81.626	94.662	83.86	92.292	77.915	45.521	69.4		169.038	165.072	150.696	143.946	118.922	99.565	97.296		142.618	122.005	133.799	124.67	215.83	138.47	147.049	134.615
2_3	284	89.949	86.146	116.087	101.011	82.107	94.601	84.111	92.421	78.275	45.73	69.933		169.387	165.624	151.237	143.946	118.903	99.303	97.565		142.811	122.556	133.873	124.697	216.107	138.509	147.075	135.43
2_3	285	90.129	85.92	116.604	101.684	82.787	94.682	84.327	92.382	78.451	45.887	70.404		170.098	165.812	152.231	143.957	119.047	99.186	97.976		142.809	123.114	133.941	124.817	216.616	138.526	147.391	136.118
2_3	286	90.48	85.843	116.522	101.842	83.226	94.94	84.695	92.416	78.221	46.026	70.778		171.049	165.868	152.892	144.004	119.264	99.082	98.419		142.872	123.542	134.081	124.724	217.281	138.861	147.814	136.327
2_3	287	90.973	86.116	116.672	101.765	83.535	95.416	84.927	92.518	77.966	46.044	70.799		171.877	165.931	153.353	144.574	119.683	99.141	98.772		143.245	123.529	134.505	124.758	218.28	139.556	148.061	136.473
2_3	288	91.577	86.478	116.921	101.645	83.98	95.964	85.42	93.09	77.876	46.071	70.732		172.61	165.919	153.937	144.957	120.179	99.268	99.106		143.724	123.284	134.952	125.124	219.221	140.199	148.024	136.595
2_3	289	92.232	87.009	117.023	101.811	84.489	96.475	85.895	93.73	77.878	46.133	70.361		173.213	166.049	154.454	144.943	120.765	99.504	99.42		143.975	123.354	134.92	125.793	219.98	140.54	147.815	136.75
2_3	290	93.282	87.631	117.206	102.176	84.828	97.011	86.24	94.084	77.66	46.15	70.047		173.808	166.553	154.654	144.852	121.547	99.739	99.664		143.735	123.576	134.604	126.393	220.433	140.944	147.734	136.788
2_3	291	94.427	88.42	117.36	102.517	84.964	97.168	86.417	94.208	77.643	46.349	69.936		174.352	167.01	154.801	144.935	122.422	100.059	99.965		143.311	124.003	134.83	126.863	221.052	141.47	147.845	136.941
2_3	292	95.062	89.205	117.402	102.85	85.276	97.533	86.83	94.498	77.891	46.444	69.951		174.779	167.331	154.872	145.235	123.197	100.393	100.222		143.169	124.367	135.433	127.262	222.116	141.829	147.984	137.193
2_3	293	95.501	89.681	117.679	103.43	85.43	98.573	87.592	94.862	78.321	46.605	70.075		175.194	167.543	154.908	145.577	123.743	100.715	100.541		143.191	124.825	136.024	127.68	223.243	141.813	147.898	137.519
2_3	294	95.837	89.762	118.18	103.942	85.406	99.319	88.574	95.268	78.775	46.922	69.976		175.777	167.678	154.838	146.092	124.075	100.848	100.866		143.404	125.425	136.461	128.257	223.783	142.245	147.885	137.816
2_3	295	96.408	89.881	118.465	104.165	85.388	99.561	89.426	95.902	79.303	47.224	70.061		176.425	167.49	154.861	146.837	124.103	101.093	101.173		143.539	126.055	136.901	128.558	223.841	142.894	147.93	138.174
2_3	296	97.09	89.894	118.908	104.119	85.687	99.359	89.977	96.36	79.796	47.696	70.142		176.822	167.131	155.152	147.482	124.053	101.412	101.462		143.625	126.593	137.396	128.897	223.708	143.541	148.296	138.698
2_3	297	97.592	89.48	119.854	104.465	86.131	99.636	90.076	96.549	80.466	47.998	70.428		177.212	166.755	155.504	147.821	123.946	101.817	101.783		143.803	127.161	137.815	128.95	223.55	143.818	148.707	139.304
2_3	298	97.92	89.161	120.345	104.998	86.537	100.232	90.036	96.461	81.361	48.348	70.501		177.395	166.696	155.97	147.941	124.348	102.258	101.881		144.188	127.878	137.689	128.917	223.531	143.501	148.831	139.4
2_3	299	98.294	89.233	120.22	105.54	86.955	100.643	90.097	96.404	82.396	48.65	70.428		177.757	166.843	156.69	148.262	124.956	102.604	101.975		144.632	128.37	137.476	128.732	223.311	143.092	149.097	139.173
2_3	300	98.575	89.808	120.493	106.174	87.622	100.772	90.225	96.305	83.181	49.033	70.153		178.042	167.055	157.474	148.665	125.467	102.845	102.214		144.912	128.478	137.263	128.542	222.963	142.759	149.426	139.215
2_3	301	98.607	90.566	121.231	106.344	88.131	100.785	90.212	96.149	83.982	49.34	69.991		178.345	166.862	158.22	149.214	126.051	103.063	102.426		145.009	128.514	137.538	128.557	222.483	142.836	149.713	139.327
2_3	302	98.66	91.593	122.07	106.389	88.286	100.812	90.391	96.066	84.655	49.674	69.956		178.608	166.638	158.866	149.839	127.078	103.208	102.689		145.305	128.337	137.734	128.792	222.151	143.169	149.92	139.448
2_3	303	98.895	92.463	122.958	106.607	88.514	100.898	90.503	96.357	84.827	50.092	69.995		178.967	166.522	159.455	150.541	127.79	103.411	102.971		145.557	128.054	138.05	129.104	222.282	143.479	149.914	139.41
2_3	304	98.983	92.819	123.664	107.261	89.065	100.922	90.668	96.99	84.933	50.25	70.01		179.313	166.529	160.048	151.134	127.985	103.518	103.395		145.845	127.75	138.509	129.334	222.667	143.746	150.021	139.492
2_3	305	98.931	93.071	124.041	107.742	89.76	101.205	90.674	97.544	85.137	50.243	70.137		179.658	166.826	160.649	151.774	127.967	103.702	103.863		146.004	127.59	139.11	129.506	223.202	143.826	150.067	139.648
2_3	306	99.059	93.356	124.139	108.421	90.47	101.651	90.829	97.99	85.808	50.349	70.296		179.652	167.202	161.122	152.449	128.144	103.907	104.378		146.45	127.738	139.316	129.599	223.224	143.898	150.556	139.823
2_3	307	99.576	93.335	124.359	109.283	91.037	101.857	91.136	98.421	86.475	50.526	70.483		179.794	167.255	161.663	153.136	128.546	104.213	104.848		146.939	127.948	138.975	129.577	223.03	143.791	150.96	140.003
2_3	308	100.125	93.272	124.98	110.153	91.732	101.914	91.738	98.661	87.09	50.777	70.628		179.691	167.216	162.164	153.803	128.946	104.54	105.182		147.283	128.172	138.597	129.523	222.912	143.803	151.458	139.996
2_3	309	100.347	93.453	125.133	110.766	92.361	102.451	92.193	98.821	87.459	51.056	70.886		179.697	167.157	162.808	154.371	129.259	104.883	105.575		147.432	128.21	138.39	129.425	223.178	143.931	151.616	140.02
2_3	310	100.465	94.317	124.921	111.405	92.828	102.778	92.68	99.018	87.649	51.358	71.03		179.68	167.238	163.493	154.703	129.601	105.085	105.801		147.668	128.236	138.556	129.47	223.244	143.636	151.603	140.263
2_3	311	100.73	95.185	125.156	112.061	93.073	102.865	93.288	99.435	87.65	51.722	71.449		179.796	167.433	164.221	154.8	129.99	105.128	105.912		148.157	128.244	139.142	129.785	222.813	143.095	151.499	140.553
2_3	312	101.308	96.04	125.619	112.56	93.152	103.017	93.53	99.856	87.64	51.968	71.886		180.079	167.536	164.889	154.966	129.845	105.102	106.109		148.761	128.336	139.852	130.224	221.927	142.778	151.461	140.659
2_3	313	102.099	96.475	126.151	112.97	93.162	103.283	93.48	100.267	87.688	52.097	72.205		180.512	167.809	165.367	155.229	129.113	105.085	106.229		149.19	128.54	140.243	130.699	221.067	143.029	151.513	140.657
2_3	314	102.725	96.946	127.082	113.196	93.255	103.348	93.16	100.374	87.753	52.052	72.212		180.822	168.135	165.718	155.742	128.455	105.215	106.358		149.354	128.693	140.413	131.052	220.618	143.579	151.757	140.394
2_3	315	103.441	97.496	127.974	113.38	93.306	103.533	93.055	100.425	87.675	52.032	72.002		180.829	168.701	166.044	156.268	127.912	105.359	106.487		149.422	128.817	140.554	131.211	220.38	144.183	152.137	140.22
2_3	316	104.358	97.63	128.182	113.404	93.492	103.963	93.257	100.501	87.579	51.963	71.775		181.081	169.354	166.07	156.66	127.516	105.499	106.49		149.52	128.978	140.899	131.437	220.237	144.956	152.705	140.369
2_3	317	105.101	97.501	128.027	113.131	93.872	104.565	93.287	100.971	87.455	51.886	71.778		181.867	169.877	165.72	156.613	127.009	105.406	106.555		149.914	129.157	141.388	131.653	220.059	145.797	153.182	140.703
2_3	318	105.468	97.408	127.858	113.028	94.273	104.992	92.955	101.607	87.28	52.008	71.811		182.949	170.33	165.582	156.321	126.63	105.237	106.712		150.451	129.44	141.868	132.104	219.82	146.407	153.597	141.028
2_3	319	105.866	97.525	127.997	113.45	94.69	105.432	92.617	102.501	87.215	52.129	71.829		183.961	170.684	165.986	156.106	126.703	104.974	107.045		150.802	129.757	141.844	132.406	219.944	146.733	153.728	141.195
2_3	320	106.363	97.569	128.806	114.141	95.333	105.793	92.591	103.15	87.282	52.246	71.824		184.705	170.978	166.396	156.464	127.076	104.668	107.471		150.83	130.176	141.847	132.521	220.49	146.875	154.062	141.418
2_3	321	106.861	97.434	129.163	114.622	95.607	106.16	93.004	103.712	87.575	52.34	72.036		185.072	171.224	166.925	156.995	127.573	104.423	107.933		150.781	130.501	141.932	132.655	221.343	147.183	154.308	141.672
2_3	322	107.488	97.212	129.442	114.903	95.349	106.686	93.428	104.446	88.072	52.395	72.487		185.003	171.306	167.383	157.485	127.782	104.359	108.253		150.8	130.733	142.592	132.985	222.136	147.49	154.614	142.005
2_3	323	108.205	97.112	129.514	115.359	94.96	107.171	93.856	105.248	88.776	52.579	73.1		184.855	171.61	167.951	157.908	128.115	104.455	108.554		150.839	130.913	143.077	133.365	222.655	147.883	154.822	142.354
2_3	324	108.92	97.276	129.731	115.744	94.688	108.064	94.102	105.616	89.347	52.89	73.681		184.627	172.128	168.254	158.193	128.445	104.735	108.798		151.111	131.052	143.609	133.779	223.317	148.164	155.073	142.618
2_3	325	109.554	97.301	130.339	116.179	94.711	109.107	94.23	105.631	89.624	53.066	74.111		184.814	172.768	168.794	158.235	128.871	104.887	109.092		151.507	131.036	144.292	134.368	224.057	148.541	155.493	142.788
2_3	326	110.023	97.154	131.365	116.484	94.815	109.946	94.598	105.596	89.642	52.995	74.429		185.107	173.264	169.378	158.392	129.577	104.972	109.351		151.729	131.27	145.013	134.84	224.897	149.111	156.17	142.951
2_3	327	110.371	97.375	132.01	116.725	94.538	110.654	94.842	105.784	89.716	52.942	74.6		185.913	173.577	170.09	158.631	130.168	104.921	109.585		151.64	131.442	145.457	135.212	225.382	149.533	156.639	143.148
2_3	328	110.48	97.734	132.154	116.957	94.323	111.302	95.06	106.164	89.829	52.947	74.939		186.961	174.029	170.56	158.811	130.45	105.11	109.888		151.426	131.574	145.581	135.394	225.843	149.752	157.024	143.696
2_3	329	110.221	98.3	132.73	117.403	94.265	111.963	95.524	106.492	89.898	53.014	75.284		187.81	174.602	170.753	158.69	130.546	105.351	110.211		151.19	131.671	145.795	135.641	226.32	149.842	157.389	144.327
2_3	330	110.048	98.927	133.867	118.179	94.349	112.492	96.05	107.218	90.023	53.125	75.514		188.602	175.103	171.017	158.5	130.762	105.779	110.428		151.405	131.804	146.126	135.906	226.995	149.914	157.748	144.8
[truncated: 1,524 more rows]

## Sheet: 5F-PV_MBP
Mouse	Younger		Mouse	Older (Adult)		Mouse	Old
[truncated: 12 more rows]
