# Supplementary material for: Layer-specific changes in sensory cortex across the lifespan in mice and humans
Source: Nat Neurosci. 2025 Aug 11;28(9):1978–89. doi: 10.1038/s41593-025-02013-1 (PMC12411234; doi:10.1038/s41593-025-02013-1)
Supplement: Supplementary file 4 — Statistical source data. [file 41593_2025_2013_MOESM4_ESM.zip › Source_Data/Source_Data_Figure_4.xlsx]

## Sheet: 4B
Age	pRF_size_index_finger	pRF_size_middle_finger
younger	0.393944	0.361865
younger	0.630342	0.469396
younger	0.360091	0.36713
younger	0.608076	0.371029
younger	0.348306	0.580367
younger	0.30154	0.538565
younger	0.412637	0.632471
younger	0.341662	0.125498
younger	0.395794	0.39167
younger	0.485018	0.455098
younger	0.417059	0.640115
older	0.749424	0.421949
older	0.529651	0.581622
older	0.586548	0.65559
older	0.336937	0.084311
older	1.05501	0.849077
older	0.480716	0.297968
older	0.774446	0.674847
older	0.577422	0.2538
older	0.759168	0.762293
older	0.478829	0.560494

## Sheet: 4C
Age	percent_signal_change_index_finger	percent_signal_change_middle_finger
younger	0.120864	0.141907
younger	0.119572	0.0664857
younger	0.102629	0.0663884
younger	0.132404	0.0989912
younger	0.101123	0.0972077
younger	0.137197	0.171606
younger	0.123057	0.100376
younger	0.158431	0.159656
younger	0.0829875	0.119582
younger	0.134163	0.0772219
younger	0.0803038	0.122149
older	0.115401	0.107353
older	0.127936	0.141627
older	0.110714	0.113114
older	0.141394	0.170873
older	0.0742075	0.0888563
older	0.126707	0.194475
older	0.401711	0.124623
older	0.113829	0.100232
older	0.144376	0.121686
older	0.132792	0.10542

## Sheet: 4D
age_group	layer	qT1
older	21	1463.68
older	20	1465.52
older	19	1481.72
older	18	1495.86
older	17	1514.38
older	16	1537.23
older	15	1564.52
older	14	1597.05
older	13	1635.39
older	12	1677.53
older	11	1721.73
older	10	1769.68
older	9	1822.22
older	8	1880.96
older	7	1951.57
older	6	2034.65
older	5	2112.65
older	4	2185.89
older	3	2249.92
older	2	2306.56
older	1	2349.29
older	21	1496.45
older	20	1497.46
older	19	1517.12
older	18	1537.3
older	17	1558.4
older	16	1583.44
older	15	1613.3
older	14	1647.3
older	13	1685.03
older	12	1725.62
older	11	1768.88
older	10	1815.33
older	9	1866.17
older	8	1925.07
older	7	1994.06
older	6	2069.03
older	5	2139.23
older	4	2208.97
older	3	2271.27
older	2	2328.31
older	1	2376.5
older	21	1413.5
older	20	1413.81
older	19	1430.56
older	18	1458.81
older	17	1495.21
older	16	1536.59
older	15	1582.69
older	14	1630
older	13	1675.93
older	12	1719.05
older	11	1760.38
older	10	1800.63
older	9	1841.69
older	8	1885.78
older	7	1939.77
older	6	2006.81
older	5	2075.55
older	4	2147.48
older	3	2210.35
older	2	2264.6
older	1	2305.24
older	21	1364.32
older	20	1365.25
older	19	1379.32
older	18	1400.05
older	17	1428.14
older	16	1462.18
older	15	1501.41
older	14	1542.19
older	13	1582.54
older	12	1622.2
older	11	1661.97
older	10	1703.19
older	9	1747.18
older	8	1792.85
older	7	1847.45
older	6	1909.42
older	5	1968.4
older	4	2024.73
older	3	2075.08
older	2	2120.82
older	1	2157.15
older	21	1371.23
older	20	1372.08
older	19	1387.68
older	18	1405.74
older	17	1429.83
older	16	1459.85
older	15	1495.19
older	14	1533.09
older	13	1572.81
older	12	1612.28
older	11	1651.21
older	10	1690.37
older	9	1729.32
older	8	1770.97
older	7	1823.49
older	6	1887.83
older	5	1953.58
older	4	2018.65
older	3	2080.34
older	2	2140.08
older	1	2189.71
older	21	1423.16
older	20	1423.56
older	19	1434.48
older	18	1447.12
older	17	1464.39
older	16	1488.38
older	15	1522.21
older	14	1563.65
older	13	1611.56
older	12	1663.09
older	11	1717.27
older	10	1775.29
older	9	1836.19
older	8	1901.91
older	7	1971.24
older	6	2044.14
older	5	2111.72
older	4	2176.37
older	3	2233.31
older	2	2287.35
older	1	2325.76
older	21	1547.28
older	20	1547.52
older	19	1555.7
older	18	1568.32
older	17	1587.94
older	16	1611.99
older	15	1641.08
older	14	1676.63
older	13	1719.52
older	12	1767.65
older	11	1819.05
older	10	1871.22
older	9	1924.33
older	8	1980.41
older	7	2040.8
older	6	2099.74
older	5	2156.47
older	4	2214.21
older	3	2260.57
older	2	2298.31
older	1	2328.23
older	21	1402.58
older	20	1403.6
older	19	1419.18
older	18	1432.94
older	17	1450.07
older	16	1468.75
older	15	1489.93
older	14	1513.89
older	13	1544.38
older	12	1585.71
older	11	1635.23
older	10	1690.84
older	9	1755.72
older	8	1831.55
older	7	1927.99
older	6	2035.81
older	5	2140.96
older	4	2247.67
older	3	2342.24
older	2	2419.96
older	1	2481.73
older	21	1312.9
older	20	1314.39
older	19	1338.98
older	18	1364.86
older	17	1395.51
older	16	1434.31
older	15	1481.53
older	14	1532.51
older	13	1584.14
older	12	1636.39
older	11	1688.73
older	10	1742.41
older	9	1797.4
older	8	1857.54
older	7	1932.96
older	6	2020.22
older	5	2101.34
older	4	2179.4
older	3	2254.25
older	2	2323.64
older	1	2382.34
older	21	1518.7
older	20	1520.88
older	19	1527.17
older	18	1540.26
older	17	1556.92
older	16	1576.15
older	15	1599.22
older	14	1627.13
older	13	1661.07
older	12	1699.25
older	11	1740.25
older	10	1784.52
older	9	1832.45
older	8	1886.02
older	7	1949.57
older	6	2017.9
older	5	2082.3
older	4	2147.22
older	3	2202.19
older	2	2248.59
older	1	2287.31
younger	21	1434.68
younger	20	1436.23
younger	19	1460.68
younger	18	1490.32
younger	17	1529.94
younger	16	1577.87
younger	15	1633.92
younger	14	1694.02
younger	13	1754.84
younger	12	1814.02
younger	11	1871.63
younger	10	1928.81
younger	9	1983.32
younger	8	2037.18
younger	7	2096.04
younger	6	2161.62
younger	5	2225.09
younger	4	2287.17
younger	3	2340.31
younger	2	2387.02
younger	1	2421.58
younger	21	1371.35
younger	20	1372.21
younger	19	1389.06
younger	18	1406.76
younger	17	1433.03
younger	16	1467.65
younger	15	1512.74
younger	14	1566.95
younger	13	1624.93
younger	12	1683.91
younger	11	1743.77
younger	10	1805.45
younger	9	1868.31
younger	8	1933.56
younger	7	2002.5
younger	6	2079.89
younger	5	2153.27
younger	4	2223.63
younger	3	2288
younger	2	2346.22
younger	1	2387.7
younger	21	1444.72
younger	20	1447.1
younger	19	1477.57
younger	18	1514.3
younger	17	1560.08
younger	16	1612.76
younger	15	1672.61
younger	14	1736.08
younger	13	1802.87
younger	12	1869.68
younger	11	1937.36
younger	10	2006.62
younger	9	2079.48
younger	8	2157.1
younger	7	2244.71
younger	6	2346.46
younger	5	2445.77
younger	4	2539.2
younger	3	2625.89
younger	2	2711.09
younger	1	2754.51
younger	21	1386.47
younger	20	1386.7
younger	19	1400.13
younger	18	1415.85
younger	17	1436.58
younger	16	1460.72
younger	15	1486.93
younger	14	1515.88
younger	13	1546.45
younger	12	1579.24
younger	11	1614.57
younger	10	1653.62
younger	9	1699.84
younger	8	1760.82
younger	7	1842.44
younger	6	1930.21
younger	5	2014.2
younger	4	2098.5
younger	3	2174.69
younger	2	2245.49
younger	1	2300.42
younger	21	1422.01
younger	20	1423.58
younger	19	1438.6
younger	18	1455.52
younger	17	1478.22
younger	16	1507.2
younger	15	1541.89
younger	14	1580.05
younger	13	1619.68
younger	12	1659.59
younger	11	1701.16
younger	10	1743.96
younger	9	1791.22
younger	8	1843.7
younger	7	1907.33
younger	6	1977.96
younger	5	2046.05
younger	4	2112.6
younger	3	2175.2
younger	2	2234.76
younger	1	2284.74
younger	21	1360.17
younger	20	1360.5
younger	19	1370.53
younger	18	1393.03
younger	17	1426.3
younger	16	1466.08
younger	15	1514.59
younger	14	1568.59
younger	13	1626.82
younger	12	1684.7
younger	11	1741.78
younger	10	1797.67
younger	9	1851.95
younger	8	1904.46
younger	7	1960.84
younger	6	2020.41
younger	5	2079.65
younger	4	2139.83
younger	3	2187.74
younger	2	2232.55
younger	1	2268.51
younger	21	1449.74
younger	20	1451.64
younger	19	1477.47
younger	18	1501.78
younger	17	1532.49
younger	16	1571.59
younger	15	1620.5
younger	14	1676.44
younger	13	1737.92
younger	12	1800.46
younger	11	1864.93
younger	10	1931.54
younger	9	1999.99
younger	8	2065.73
younger	7	2130.8
younger	6	2191.48
younger	5	2245.24
younger	4	2295.74
younger	3	2346.05
younger	2	2387.68
younger	1	2412.84
younger	21	1413.17
younger	20	1414.42
younger	19	1439.15
younger	18	1466.57
younger	17	1501.51
younger	16	1542.11
younger	15	1587.08
younger	14	1634.77
younger	13	1682.52
younger	12	1730.21
younger	11	1778.44
younger	10	1827.17
younger	9	1878.78
younger	8	1933.24
younger	7	1994.54
younger	6	2065.36
younger	5	2136.42
younger	4	2205.16
younger	3	2267.49
younger	2	2320.44
younger	1	2355.51
younger	21	1433.18
younger	20	1433.47
younger	19	1441.96
younger	18	1456.89
younger	17	1480.27
younger	16	1515.01
younger	15	1556.1
younger	14	1603.95
younger	13	1657.28
younger	12	1713.08
younger	11	1769.9
younger	10	1828.33
younger	9	1888.32
younger	8	1948.56
younger	7	2008.61
younger	6	2069.41
younger	5	2129.31
younger	4	2186.81
younger	3	2238.65
younger	2	2290.21
younger	1	2329.06
younger	21	1380.59
younger	20	1381.85
younger	19	1400.62
younger	18	1422.23
younger	17	1449.71
younger	16	1480.63
younger	15	1516.44
younger	14	1556.13
younger	13	1598.48
younger	12	1640.69
younger	11	1681.99
younger	10	1725.37
younger	9	1769.78
younger	8	1817.31
younger	7	1873.94
younger	6	1940.36
younger	5	2004.88
younger	4	2069.54
younger	3	2127.25
younger	2	2177.96
younger	1	2217.92
younger	21	1354.12
younger	20	1355.35
younger	19	1374.01
younger	18	1392.64
younger	17	1418.13
younger	16	1451.94
younger	15	1493.12
younger	14	1537.88
younger	13	1584.28
younger	12	1631.61
younger	11	1680.54
younger	10	1733.97
younger	9	1788.05
younger	8	1845.02
younger	7	1910.48
younger	6	1984.31
younger	5	2051.17
younger	4	2112.51
younger	3	2170.66
younger	2	2226.78
younger	1	2268.7

## Sheet: 4E
age_group	layer	resting_state_signal
older	19	1021.97
older	18	1033.79
older	17	1048.67
older	16	1065.54
older	15	1083.34
older	14	1100.84
older	13	1117.63
older	12	1135.29
older	11	1151.44
older	10	1167.03
older	9	1179.55
older	8	1190.62
older	7	1201.79
older	6	1210.2
older	5	1215.3
older	4	1218.5
older	3	1222.1
older	2	1224.4
older	1	1226.42
older	19	1072.65
older	18	1073.89
older	17	1075.29
older	16	1076.73
older	15	1078.65
older	14	1082.22
older	13	1086.73
older	12	1092.04
older	11	1098.25
older	10	1104.96
older	9	1111.52
older	8	1121.2
older	7	1136.63
older	6	1155.47
older	5	1171.22
older	4	1187.14
older	3	1205.43
older	2	1218.66
older	1	1227.88
older	19	551.752
older	18	559.165
older	17	568.37
older	16	578.19
older	15	588.195
older	14	600.627
older	13	611.721
older	12	622.612
older	11	633.706
older	10	644.53
older	9	654.118
older	8	663.294
older	7	672.511
older	6	681.217
older	5	688.871
older	4	695.371
older	3	701.86
older	2	707.34
older	1	711.149
older	19	1235.49
older	18	1249.09
older	17	1267.79
older	16	1288.55
older	15	1309.61
older	14	1331.1
older	13	1350.42
older	12	1369.83
older	11	1388.31
older	10	1405.62
older	9	1417.52
older	8	1425.11
older	7	1433.15
older	6	1440.09
older	5	1443.9
older	4	1446.86
older	3	1447.35
older	2	1448.55
older	1	1450.47
older	19	1009.06
older	18	1014.01
older	17	1021.56
older	16	1032.39
older	15	1045.94
older	14	1062.53
older	13	1077.77
older	12	1094.23
older	11	1109.64
older	10	1123.98
older	9	1137.44
older	8	1150.01
older	7	1164.57
older	6	1183.68
older	5	1195.48
older	4	1206.23
older	3	1217.28
older	2	1226.28
older	1	1232
older	19	706.73
older	18	713.533
older	17	722.716
older	16	731.895
older	15	743.469
older	14	756.338
older	13	770.396
older	12	783.838
older	11	796.5
older	10	809.257
older	9	821.218
older	8	832.809
older	7	845.03
older	6	857.348
older	5	867.35
older	4	877.071
older	3	889.562
older	2	896.058
older	1	900.798
older	19	525.223
older	18	529.76
older	17	536.88
older	16	546.302
older	15	556.375
older	14	566.654
older	13	577.349
older	12	587.785
older	11	598.476
older	10	608.318
older	9	617.417
older	8	625.636
older	7	632.657
older	6	638.519
older	5	642.699
older	4	647.197
older	3	651.227
older	2	655.781
older	1	658.04
older	19	1196.07
older	18	1221.04
older	17	1248.53
older	16	1277.5
older	15	1305.73
older	14	1333.23
older	13	1358.71
older	12	1382.73
older	11	1405.12
older	10	1426.21
older	9	1442.81
older	8	1454.28
older	7	1469.3
older	6	1485.83
older	5	1497.91
older	4	1507.89
older	3	1518.53
older	2	1524.18
older	1	1530.31
older	19	1312.8
older	18	1327.44
older	17	1349.38
older	16	1378.16
older	15	1410.48
older	14	1443.51
older	13	1476.38
older	12	1509.13
older	11	1539.32
older	10	1568.35
older	9	1594.13
older	8	1616.39
older	7	1640.42
older	6	1666.43
older	5	1683.92
older	4	1699.34
older	3	1709.29
older	2	1716.02
older	1	1719.44
older	19	614.794
older	18	621.486
older	17	629.043
older	16	636.555
older	15	645.957
older	14	654.923
older	13	663.31
older	12	672.508
older	11	681.848
older	10	691.111
older	9	699.242
older	8	707.248
older	7	717.512
older	6	725.95
older	5	732.624
older	4	738.726
older	3	743.628
older	2	747.99
older	1	751.55
younger	19	1175.64
younger	18	1196.53
younger	17	1221.96
younger	16	1249.5
younger	15	1278.48
younger	14	1306.53
younger	13	1332.34
younger	12	1357.16
younger	11	1379.71
younger	10	1402.14
younger	9	1419.57
younger	8	1433.61
younger	7	1445.55
younger	6	1455.45
younger	5	1461.2
younger	4	1464.62
younger	3	1466.53
younger	2	1464.79
younger	1	1464.69
younger	19	1286.68
younger	18	1310.67
younger	17	1340.76
younger	16	1375.14
younger	15	1412.11
younger	14	1451.22
younger	13	1489.64
younger	12	1523.85
younger	11	1555.6
younger	10	1585.24
younger	9	1611.14
younger	8	1631.96
younger	7	1646.35
younger	6	1656.97
younger	5	1660.01
younger	4	1658.46
younger	3	1656.52
younger	2	1650.28
younger	1	1646.93
younger	19	1348.75
younger	18	1364.11
younger	17	1384.46
younger	16	1405.61
younger	15	1428.38
younger	14	1451.73
younger	13	1473.12
younger	12	1492.16
younger	11	1511.92
younger	10	1529.77
younger	9	1543.09
younger	8	1551.19
younger	7	1561.38
younger	6	1569.97
younger	5	1573.69
younger	4	1576.17
younger	3	1575.17
younger	2	1570.47
younger	1	1567.64
younger	19	686.933
younger	18	688.924
younger	17	692.518
younger	16	695.396
younger	15	698.188
younger	14	701.894
younger	13	706.456
younger	12	711.923
younger	11	717.644
younger	10	724.236
younger	9	729.148
younger	8	734.521
younger	7	742.003
younger	6	751.974
younger	5	760.936
younger	4	769.663
younger	3	779.269
younger	2	786.123
younger	1	789.491
younger	19	642.998
younger	18	644.718
younger	17	646.523
younger	16	648.804
younger	15	653.309
younger	14	659.214
younger	13	665.936
younger	12	673.283
younger	11	682.038
younger	10	690.731
younger	9	698.814
younger	8	707.17
younger	7	718.187
younger	6	730.973
younger	5	741.645
younger	4	751.701
younger	3	760.722
younger	2	768.151
younger	1	773.757
younger	19	1179.39
younger	18	1194.62
younger	17	1213.87
younger	16	1236.25
younger	15	1258.69
younger	14	1282.12
younger	13	1306.44
younger	12	1329.82
younger	11	1353.37
younger	10	1376.29
younger	9	1396.86
younger	8	1413.73
younger	7	1433.07
younger	6	1451.81
younger	5	1469.56
younger	4	1484.17
younger	3	1496.59
younger	2	1505.88
younger	1	1511.29
younger	19	1195.33
younger	18	1212.6
younger	17	1234.84
younger	16	1259.68
younger	15	1286.01
younger	14	1313.35
younger	13	1339.56
younger	12	1363.06
younger	11	1384.89
younger	10	1405.68
younger	9	1425.19
younger	8	1439.74
younger	7	1452.46
younger	6	1462.64
younger	5	1468.06
younger	4	1472.56
younger	3	1476.81
younger	2	1475.73
younger	1	1473.26
younger	19	1281.17
younger	18	1299.84
younger	17	1322.52
younger	16	1347.13
younger	15	1372.74
younger	14	1397.62
younger	13	1421.23
younger	12	1443.37
younger	11	1464.99
younger	10	1485.69
younger	9	1503.08
younger	8	1517.01
younger	7	1528.13
younger	6	1534.22
younger	5	1532.25
younger	4	1527.84
younger	3	1519.76
younger	2	1510.43
younger	1	1505.1
younger	19	1020.19
younger	18	1033.12
younger	17	1049.46
younger	16	1068.59
younger	15	1089.39
younger	14	1112.19
younger	13	1134.72
younger	12	1156.44
younger	11	1175.44
younger	10	1193.48
younger	9	1209.04
younger	8	1218.87
younger	7	1227.55
younger	6	1232.48
younger	5	1232.28
younger	4	1231.49
younger	3	1231.35
younger	2	1225.13
younger	1	1222.19
younger	19	1185.01
younger	18	1193.81
younger	17	1205.44
younger	16	1217.24
younger	15	1230.94
younger	14	1245.36
younger	13	1263.74
younger	12	1283.27
younger	11	1304.35
younger	10	1326.54
younger	9	1347.92
younger	8	1369.42
younger	7	1392.91
younger	6	1415.73
younger	5	1434.67
younger	4	1450.7
younger	3	1465.55
younger	2	1477.42
younger	1	1485.37
younger	19	1153.04
younger	18	1171.93
younger	17	1196.11
younger	16	1225.56
younger	15	1253.43
younger	14	1282.78
younger	13	1313.59
younger	12	1342.52
younger	11	1371.35
younger	10	1399.36
younger	9	1425
younger	8	1446.55
younger	7	1466.32
younger	6	1480.74
younger	5	1487.56
younger	4	1491.88
younger	3	1493.88
younger	2	1490.99
younger	1	1488.92

## Sheet: 4F
age	layer	index finger	middle finger
older	19	0.36382	0.370459
older	18	0.350288	0.356891
older	17	0.341235	0.344455
older	16	0.330455	0.333264
older	15	0.31998	0.322608
older	14	0.308028	0.309914
older	13	0.297099	0.295497
older	12	0.283216	0.281656
older	11	0.273843	0.27049
older	10	0.272283	0.265158
older	9	0.278152	0.268043
older	8	0.284172	0.271666
older	7	0.276068	0.261919
older	6	0.260363	0.245664
older	5	0.248911	0.234233
older	4	0.245759	0.23144
older	3	0.247898	0.23361
older	2	0.25235	0.239336
older	1	0.256727	0.244661
older	19	0.401768	0.438869
older	18	0.396277	0.435312
older	17	0.392054	0.434449
older	16	0.390285	0.439236
older	15	0.388963	0.446099
older	14	0.386756	0.451278
older	13	0.38201	0.454205
older	12	0.375939	0.456456
older	11	0.372964	0.4619
older	10	0.377047	0.475419
older	9	0.388065	0.496369
older	8	0.393918	0.511236
older	7	0.383201	0.508119
older	6	0.359004	0.491514
older	5	0.339589	0.479763
older	4	0.329182	0.477856
older	3	0.323467	0.478366
older	2	0.321722	0.483102
older	1	0.322751	0.485292
older	19	0.929391	0.945635
older	18	0.911907	0.922303
older	17	0.903313	0.908774
older	16	0.896687	0.898119
older	15	0.896368	0.888374
older	14	0.892519	0.879167
older	13	0.88644	0.872851
older	12	0.882564	0.862149
older	11	0.880935	0.855095
older	10	0.892532	0.865558
older	9	0.923468	0.896482
older	8	0.95039	0.923525
older	7	0.947255	0.914292
older	6	0.92571	0.881359
older	5	0.913092	0.857322
older	4	0.918471	0.856394
older	3	0.936822	0.869541
older	2	0.955286	0.885498
older	1	0.970184	0.899595
older	19	0.246919	0.346703
older	18	0.232015	0.337551
older	17	0.218519	0.33115
older	16	0.207321	0.327061
older	15	0.195687	0.325107
older	14	0.184054	0.323123
older	13	0.171802	0.321403
older	12	0.159598	0.318725
older	11	0.15153	0.320256
older	10	0.152723	0.329993
older	9	0.165878	0.350636
older	8	0.178896	0.369153
older	7	0.177699	0.374648
older	6	0.166342	0.372346
older	5	0.15975	0.372935
older	4	0.162177	0.380522
older	3	0.17285	0.395065
older	2	0.183303	0.407955
older	1	0.190418	0.415018
older	19	0.444782	0.398891
older	18	0.437753	0.38864
older	17	0.431138	0.381735
older	16	0.425506	0.375701
older	15	0.419417	0.36965
older	14	0.412118	0.361726
older	13	0.40586	0.351536
older	12	0.398798	0.340675
older	11	0.395589	0.332782
older	10	0.39981	0.335044
older	9	0.411208	0.344984
older	8	0.420448	0.351535
older	7	0.414963	0.344827
older	6	0.395574	0.324071
older	5	0.381892	0.309874
older	4	0.37554	0.304944
older	3	0.374774	0.305474
older	2	0.376765	0.307897
older	1	0.378978	0.311411
older	19	0.728622	0.788777
older	18	0.716009	0.774356
older	17	0.703728	0.769865
older	16	0.697329	0.771067
older	15	0.690084	0.771162
older	14	0.68384	0.769609
older	13	0.677147	0.766058
older	12	0.67117	0.759557
older	11	0.668803	0.758829
older	10	0.677379	0.769709
older	9	0.697624	0.793209
older	8	0.713239	0.814649
older	7	0.706595	0.813623
older	6	0.683612	0.796312
older	5	0.668444	0.784898
older	4	0.668235	0.788411
older	3	0.676119	0.80005
older	2	0.688995	0.815556
older	1	0.699207	0.828844
older	19	1	0.997715
older	18	0.983205	0.97181
older	17	0.970205	0.960359
older	16	0.966858	0.953977
older	15	0.961258	0.941676
older	14	0.955637	0.930231
older	13	0.940558	0.921445
older	12	0.924969	0.916031
older	11	0.922153	0.911344
older	10	0.934106	0.920426
older	9	0.961368	0.944943
older	8	0.987996	0.97006
older	7	0.984727	0.964737
older	6	0.959962	0.934166
older	5	0.943753	0.913771
older	4	0.949551	0.915427
older	3	0.966983	0.929917
older	2	0.984284	0.946065
older	1	0.999191	0.962775
older	19	0.479776	0.490128
older	18	0.455164	0.471575
older	17	0.437074	0.457576
older	16	0.42168	0.44852
older	15	0.407244	0.443082
older	14	0.394825	0.441216
older	13	0.380573	0.436776
older	12	0.363483	0.429057
older	11	0.351815	0.427149
older	10	0.354457	0.437565
older	9	0.376249	0.460973
older	8	0.396088	0.480402
older	7	0.387741	0.478209
older	6	0.361228	0.462418
older	5	0.34255	0.453822
older	4	0.341802	0.459169
older	3	0.352513	0.473047
older	2	0.366752	0.487057
older	1	0.376326	0.497803
older	19	0.500873	0.576884
older	18	0.483686	0.559918
older	17	0.466732	0.549415
older	16	0.448304	0.539584
older	15	0.434688	0.52993
older	14	0.41776	0.5206
older	13	0.398492	0.509415
older	12	0.379071	0.500291
older	11	0.364837	0.498638
older	10	0.370707	0.513308
older	9	0.394564	0.546941
older	8	0.415839	0.57602
older	7	0.407256	0.578686
older	6	0.377977	0.563106
older	5	0.361101	0.558731
older	4	0.362982	0.571607
older	3	0.382459	0.596939
older	2	0.403273	0.622443
older	1	0.41917	0.640391
older	19	0.829053	0.815744
older	18	0.810626	0.792827
older	17	0.800715	0.77245
older	16	0.794787	0.760177
older	15	0.786568	0.75345
older	14	0.779143	0.74531
older	13	0.770521	0.729248
older	12	0.758248	0.710484
older	11	0.75058	0.699116
older	10	0.756201	0.7014
older	9	0.777995	0.720043
older	8	0.79598	0.738408
older	7	0.78488	0.723892
older	6	0.753825	0.691762
older	5	0.730715	0.668903
older	4	0.727806	0.664985
older	3	0.738667	0.675717
older	2	0.75049	0.685688
older	1	0.762354	0.695541
younger	19	0.323175	0.328086
younger	18	0.295461	0.308202
younger	17	0.275992	0.289531
younger	16	0.262228	0.276405
younger	15	0.25003	0.264158
younger	14	0.235106	0.252528
younger	13	0.219503	0.241241
younger	12	0.203511	0.229338
younger	11	0.19213	0.221407
younger	10	0.188652	0.221251
younger	9	0.197355	0.232901
younger	8	0.20674	0.243913
younger	7	0.200182	0.240699
younger	6	0.18389	0.230694
younger	5	0.175937	0.226697
younger	4	0.181022	0.231891
younger	3	0.191564	0.244714
younger	2	0.202897	0.257127
younger	1	0.209226	0.262256
younger	19	0.216174	0.214419
younger	18	0.193979	0.193486
younger	17	0.170585	0.174236
younger	16	0.148368	0.157061
younger	15	0.125895	0.138922
younger	14	0.102878	0.119734
younger	13	0.0787909	0.0987267
younger	12	0.0576541	0.0776454
younger	11	0.038818	0.0611209
younger	10	0.0299125	0.0527529
younger	9	0.0320992	0.0549319
younger	8	0.034629	0.0586449
younger	7	0.0251652	0.0519251
younger	6	0.00822145	0.0373473
younger	5	0	0.0322203
younger	4	0.00278065	0.0395696
younger	3	0.00989327	0.0521402
younger	2	0.0202585	0.0682473
younger	1	0.0277195	0.0781109
younger	19	0.261289	0.143395
younger	18	0.252013	0.126165
younger	17	0.245024	0.109404
younger	16	0.2425	0.0954134
younger	15	0.23782	0.0796591
younger	14	0.232779	0.0652358
younger	13	0.227354	0.0523749
younger	12	0.221913	0.040737
younger	11	0.218552	0.0317524
younger	10	0.223651	0.0334333
younger	9	0.23866	0.0447719
younger	8	0.254037	0.0555735
younger	7	0.256242	0.0526015
younger	6	0.250793	0.0428788
younger	5	0.251255	0.0395913
younger	4	0.261313	0.0425125
younger	3	0.278782	0.0530918
younger	2	0.296229	0.0621808
younger	1	0.306167	0.0672779
younger	19	0.552758	0.55602
younger	18	0.546647	0.550084
younger	17	0.539725	0.543701
younger	16	0.538013	0.542717
younger	15	0.536982	0.540343
younger	14	0.534671	0.537291
younger	13	0.529929	0.532666
younger	12	0.524131	0.526904
younger	11	0.521178	0.524858
younger	10	0.525061	0.528728
younger	9	0.535711	0.539232
younger	8	0.543682	0.548053
younger	7	0.536638	0.540836
younger	6	0.518495	0.522606
younger	5	0.504272	0.508276
younger	4	0.498285	0.502643
younger	3	0.496777	0.501757
younger	2	0.498882	0.503665
younger	1	0.502408	0.507643
younger	19	0.732248	0.629977
younger	18	0.727153	0.618563
younger	17	0.724863	0.60871
younger	16	0.727596	0.604522
younger	15	0.727136	0.598501
younger	14	0.725316	0.593585
younger	13	0.719037	0.585693
younger	12	0.713095	0.575784
younger	11	0.709849	0.5686
younger	10	0.713616	0.570448
younger	9	0.726036	0.581097
younger	8	0.735562	0.589179
younger	7	0.730294	0.579619
younger	6	0.714382	0.556228
younger	5	0.703076	0.538024
younger	4	0.701138	0.529788
younger	3	0.706224	0.530218
younger	2	0.711876	0.534566
younger	1	0.717256	0.539547
younger	19	0.268705	0.242127
younger	18	0.256338	0.228013
younger	17	0.243383	0.216734
younger	16	0.231341	0.205013
younger	15	0.222285	0.194267
younger	14	0.212796	0.183255
younger	13	0.200759	0.169433
younger	12	0.187634	0.15382
younger	11	0.176211	0.140648
younger	10	0.172143	0.135093
younger	9	0.177224	0.136066
younger	8	0.182061	0.13735
younger	7	0.171289	0.123356
younger	6	0.149331	0.0990481
younger	5	0.132161	0.0783952
younger	4	0.124733	0.069388
younger	3	0.123801	0.0671951
younger	2	0.124831	0.0676046
younger	1	0.127091	0.0689629
younger	19	0.301507	0.286605
younger	18	0.292118	0.273826
younger	17	0.285709	0.262887
younger	16	0.278956	0.252148
younger	15	0.273083	0.243036
younger	14	0.266483	0.233452
younger	13	0.258981	0.223346
younger	12	0.252077	0.214034
younger	11	0.249928	0.206486
younger	10	0.254475	0.207172
younger	9	0.266243	0.216243
younger	8	0.277646	0.226356
younger	7	0.277137	0.22203
younger	6	0.268995	0.211277
younger	5	0.267679	0.208571
younger	4	0.274168	0.213404
younger	3	0.284529	0.224035
younger	2	0.298373	0.236231
younger	1	0.305382	0.243832
younger	19	0.252952	0.242954
younger	18	0.236614	0.223706
younger	17	0.222439	0.210297
younger	16	0.211559	0.197859
younger	15	0.200648	0.184207
younger	14	0.190872	0.169831
younger	13	0.180698	0.15634
younger	12	0.170958	0.141449
younger	11	0.163174	0.127492
younger	10	0.163972	0.122744
younger	9	0.175629	0.129183
younger	8	0.187489	0.135681
younger	7	0.186944	0.128399
younger	6	0.179568	0.113939
younger	5	0.183143	0.109318
younger	4	0.198054	0.116936
younger	3	0.219282	0.133184
younger	2	0.238907	0.149773
younger	1	0.247852	0.1565
younger	19	0.410544	0.439168
younger	18	0.399844	0.429952
younger	17	0.390764	0.424199
younger	16	0.382061	0.421973
younger	15	0.373744	0.419664
younger	14	0.364476	0.419167
younger	13	0.355186	0.417702
younger	12	0.346396	0.415369
younger	11	0.341536	0.41843
younger	10	0.3443	0.430082
younger	9	0.357162	0.450795
younger	8	0.372272	0.473605
younger	7	0.37094	0.48351
younger	6	0.360842	0.486154
younger	5	0.355579	0.495305
younger	4	0.359722	0.513169
younger	3	0.369452	0.533308
younger	2	0.384007	0.553329
younger	1	0.393674	0.565891
younger	19	0.276096	0.294128
younger	18	0.262523	0.284528
younger	17	0.251945	0.276996
younger	16	0.245138	0.273518
younger	15	0.237775	0.270763
younger	14	0.23024	0.267542
younger	13	0.21899	0.260126
younger	12	0.207358	0.249991
younger	11	0.198891	0.241444
younger	10	0.198131	0.239906
younger	9	0.205103	0.245317
younger	8	0.208463	0.248832
younger	7	0.194067	0.236047
younger	6	0.170121	0.214604
younger	5	0.15225	0.198316
younger	4	0.146668	0.192983
younger	3	0.146391	0.193771
younger	2	0.148296	0.195976
younger	1	0.151019	0.198924
younger	19	0.460269	0.446023
younger	18	0.440144	0.424707
younger	17	0.419801	0.408118
younger	16	0.402922	0.392447
younger	15	0.386557	0.377169
younger	14	0.371487	0.364024
younger	13	0.352475	0.346941
younger	12	0.333314	0.329925
younger	11	0.318035	0.316003
younger	10	0.313682	0.311796
younger	9	0.322431	0.319973
younger	8	0.33151	0.327015
younger	7	0.319633	0.315526
younger	6	0.296901	0.295093
younger	5	0.283687	0.28338
younger	4	0.285788	0.284305
younger	3	0.296252	0.292826
younger	2	0.308149	0.304217
younger	1	0.317858	0.312463

## Sheet: 4G
Age	signal_peak_index_finger	signal_peak_middle_finger
younger	0.00166436	0.00185059
younger	0.00143432	0.00155666
younger	0.00226203	0.00130682
younger	0.00120309	0.00122207
younger	0.00204537	0.00132779
younger	0.00149397	0.00128121
younger	0.00203616	0.00178587
younger	0.00183327	0.0015784
younger	0.00181565	0.00231748
younger	0.00148003	0.00168264
younger	0.00227924	0.00226649
older	0.00132196	0.00126785
older	0.00163887	0.00219596
older	0.00287398	0.00271473
older	0.00151383	0.00243129
older	0.00185117	0.00152382
older	0.00227065	0.00276075
older	0.00293732	0.00284589
older	0.00259086	0.00302078
older	0.00315819	0.00394057
older	0.00226734	0.00198717

## Sheet: 4H
Age	signal_decay_index_finger	signal_decay_middle_finger
younger	0.00217458	0.00243204
younger	0.00184911	0.00203828
younger	0.00300003	0.0017035
younger	0.00153697	0.00156181
younger	0.00268594	0.00169258
younger	0.00192742	0.00163754
younger	0.00267798	0.00234827
younger	0.0024302	0.0020618
younger	0.00235351	0.00308517
younger	0.00190916	0.00219209
younger	0.00296092	0.00294539
older	0.00169685	0.00163679
older	0.00211469	0.00287413
older	0.0037481	0.00347938
older	0.00197003	0.00320382
older	0.00239375	0.00197106
older	0.00294327	0.00361819
older	0.00381758	0.00367
older	0.00336461	0.00396846
older	0.00413594	0.00521827
older	0.00290425	0.00254032
