# Supplementary material for: Layer-specific changes in sensory cortex across the lifespan in mice and humans
Source: Nat Neurosci. 2025 Aug 11;28(9):1978–89. doi: 10.1038/s41593-025-02013-1 (PMC12411234; doi:10.1038/s41593-025-02013-1)
Supplement: Supplementary file 4 — Statistical source data. [file 41593_2025_2013_MOESM4_ESM.zip › Source_Data/Source_Data_Figure_3.xlsx]

## Sheet: 3B-D
participant	age_group	border_count	Hand_Face_prominence	Hand_Face_fwhm	Hand_Face_qT1	Hand_Face_qsm	Hand_Face_aqsm	Hand_Face_pqsm	Hand_Face_nqsm	Hand_Face_ec	Within_Hand_prominence	Within_Hand_fwhm	Within_Hand_qT1	Within_Hand_qsm	Within_Hand_aqsm	Within_Hand_pqsm	Within_Hand_nqsm	Within_Hand_ec
1	older	5	144.352	8.37789	2023.89	-0.000801695	0.0151786	0.00718844	-0.00799014	nan	113.735	11.0851	1977.88	0.00946992	0.0125008	0.0111375	-0.00339017	nan
2	older	4	187.981	12.6545	1863.85	-0.00732804	0.00732804	nan	-0.00760895	nan	145.123	8.26419	1843.23	0.0174528	0.0174528	0.0179099	nan	nan
3	younger	2	341.21	21.437	2293.87	-0.00385212	0.00385212	0.000232331	-0.00383945	nan	235.906	6.85207	2171.16	0.00131113	0.00833014	0.00482064	-0.0035095	nan
4	older	3	97.6414	8.11619	1919.9	0.00598529	0.00986733	0.00792631	-0.00212765	1.11687	74.4602	6.59171	1912.74	0.00551519	0.00820821	0.00715716	-0.00134651	1.0692
5	younger	2	156.786	8.80119	2003.73	0.00677691	0.00677691	0.00681531	nan	1.05551	nan	nan	nan	nan	nan	nan	nan	nan
6	older	2	302.273	14.0246	2239.7	nan	nan	nan	nan	1.07417	313.446	9.17183	2218.44	nan	nan	nan	nan	1.04058
7	older	3	117.997	12.387	1807.73	nan	nan	nan	nan	1.01475	136.336	11.1672	1763.78	nan	nan	nan	nan	0.972332
8	younger	3	71.8505	8.08249	1880.32	0.00607002	0.00607002	0.00637238	nan	nan	92.503	10.7515	1903.2	0.00142601	0.00512559	0.00331007	-0.00369958	nan
9	older	4	158.872	11.6959	1892.91	0.0131774	0.0141725	0.0142915	-0.00049755	0.971913	79.6084	6.17112	1821.35	-0.00520386	0.0113621	0.00609176	-0.00828297	0.99021
10	older	2	578.694	11.0703	2549.92	0.0387528	0.0534925	0.046176	-0.0076185	1.16505	434.966	9.04698	2441.4	-0.0119215	0.0119215	nan	-0.0121091	1.14334
11	younger	4	110.511	8.41112	1837.76	-0.000586872	0.00214033	0.000942902	-0.00158521	1.11663	90.5931	6.53441	1887.47	-0.00145743	0.00996578	0.00431012	-0.00584465	1.15426
12	younger	1	264.822	8.4364	2279.63	-0.000139127	0.00434779	0.00210433	-0.00227198	nan	nan	nan	nan	nan	nan	nan	nan	nan
13	younger	2	129.875	8.23699	1936.2	-0.0070999	0.0104602	0.0017257	-0.00878006	0.982868	117.123	7.32669	1930.89	0.0011729	0.00385382	0.00199471	-0.00150422	1.00745
14	younger	3	8.85185	108.277	1864.9	0.00189182	0.0127248	0.00734706	-0.00541647	1.0729	124.032	8.08865	1947.82	0.00240573	0.00965032	0.00602803	-0.00366435	1.19625
15	older	2	195.555	8.43258	2035.91	0.00580457	0.018674	0.0122393	-0.00643471	0.908406	282.94	7.58038	2248.72	-0.00829621	0.00829621	nan	-0.00840561	1.00469
16	older	4	418.686	6.19374	2548.15	0.0255451	0.0255451	0.0258605	nan	0.990994	392.028	7.85059	2451.87	0.0067747	0.0187483	0.0134324	-0.00598681	0.934404
17	younger	2	99.006	13.7869	1976.76	-0.00528669	0.0087949	0.00175411	-0.00626864	1.02523	120.865	7.79175	1925.97	0.0113546	0.0127055	0.01203	0	1.04896
18	older	4	187.384	13.1621	2012.04	nan	nan	nan	nan	0.784477	175.538	9.75359	2029.49	nan	nan	nan	nan	1.05112
19	older	1	nan	nan	nan	nan	nan	nan	nan	nan	367.921	19.545	2185.5	-0.01352	0.0146439	nan	-0.0140819	1.10124
20	older	3	220.603	15.225	1856.53	0.00298819	0.00821236	0.00560028	-0.00345536	nan	176.428	8.92976	1833.79	0.0144329	0.0144329	0.0144329	nan	nan
21	older	2	104.487	7.70417	1791.9	0.0208123	0.0208123	0.0208123	nan	0.97629	119.121	16.9516	1837.45	0.0124441	0.0124441	0.0124441	nan	1.00916
22	younger	1	141.44	9.57569	2013.09	0.00043499	0.00714565	0.00413469	-0.00347425	0.72769	nan	nan	nan	nan	nan	nan	nan	nan
23	younger	1	nan	nan	nan	nan	nan	nan	nan	nan	339.336	23.8782	2108.9	0.00555759	0.0071743	0.00636595	-0.000847923	0.98972
24	older	2	479.964	9.45503	2424.79	nan	nan	nan	nan	nan	355.334	11.9371	2281.77	nan	nan	nan	nan	nan
25	older	2	86.1222	4.69506	1963.93	-0.00694075	0.00694075	nan	-0.00694075	0.982349	nan	nan	nan	nan	nan	nan	nan	nan
26	older	2	165.104	13.3586	1995.63	-0.00420261	0.0073299	0.00156365	-0.00607631	nan	220.602	20.732	2017.81	-0.00110155	0.0092864	0.00409242	-0.00519398	nan
27	younger	2	184.174	7.87881	1934.52	nan	nan	nan	nan	nan	119.159	7.87326	1910.59	nan	nan	nan	nan	nan
28	younger	3	212.62	9.00622	2007.96	0.00461338	0.0136402	0.00915661	-0.0046301	1.12239	156.294	7.14635	1982.25	0.0062479	0.0120184	0.00947063	-0.00326145	0.997407
29	younger	2	138.03	17.8511	1971.78	-0.0015007	0.00903072	0.00376501	-0.00562165	nan	146.866	15.2729	1980.83	0.0104293	0.0104293	0.0102077	nan	nan
30	younger	2	114.18	10.4884	1864.63	-0.0154191	0.0242976	0.00443922	-0.0198584	1.02987	114.608	8.86192	1869.02	0.00778404	0.0103642	0.0091198	-0.00136013	1.04297
31	younger	2	128.865	11.7398	1947.33	-0.00715832	0.0138943	0.00336798	-0.0108121	nan	120.706	9.09019	1920.17	3.49486557145913E-05	0.00410162	0.00206828	-0.00203333	nan
32	younger	2	244.426	11.7378	2161.91	0.00283419	0.00485001	nan	-0.00170137	nan	232.194	11.3671	2191.17	0.00035976	0.0151973	0.00777855	-0.00731119	nan
33	older	2	116.481	8.00328	1883.7	0.00710702	0.0112806	0.00919381	-0.00208679	0.92714	152.006	15.1518	1923.24	-0.00255397	0.0169751	0.00677028	-0.00976456	0.998162
34	younger	4	198.97	11.0903	2016.77	-0.00602971	0.00626309	0.000116691	-0.00520204	0.97575	123.638	10.1091	1971.02	0.000972957	0.00603655	0.00350476	-0.00269699	1.02659
35	older	5	174.006	7.5741	1916.61	0.00765329	0.00765329	0.0072243	nan	nan	101.237	10.639	1874.71	0.0104882	0.0116254	0.0114273	-0.001338	nan
36	younger	2	216.886	9.62232	2037.7	-0.0118718	0.0118718	nan	-0.0120219	0.995528	461.059	12.6564	2267.7	-0.001675	0.00706689	nan	-0.00437095	1.02742
37	younger	3	179.676	15.8552	1970.84	nan	nan	nan	nan	1.07467	193.953	16.4898	1983.65	nan	nan	nan	nan	1.10491
38	older	3	172.209	5.53884	2026.51	0.0220067	0.0220067	0.0220067	nan	0.920947	119.594	9.40791	1886.64	0.0221452	0.0221452	0.0221452	nan	1.02286
39	younger	2	251.412	10.0429	2132.38	0.00160154	0.00711923	0.00432561	-0.00275884	1.02613	116.146	10.9829	1971.47	0.00521724	0.00880982	0.00701353	0	1.10555
40	older	3	407.18	7.80703	2738.04	-0.0262964	0.0297918	0.00177594	-0.0284863	1.01377	502.988	11.889	2606.89	-0.0117987	0.0150595	0.00324986	-0.0136844	1.04445
