# Supplementary material for: Layer-specific changes in sensory cortex across the lifespan in mice and humans
Source: Nat Neurosci. 2025 Aug 11;28(9):1978–89. doi: 10.1038/s41593-025-02013-1 (PMC12411234; doi:10.1038/s41593-025-02013-1)
Supplement: Supplementary file 4 — Statistical source data. [file 41593_2025_2013_MOESM4_ESM.zip › Source_Data/Source_Data_Table_1.xlsx]

## Sheet: source_data_Table_1
age_group	ID	total_thickness	outer	middle	inner
2	1	1.8401	0.39363	0.81373	0.63371
2	2	1.8704	0.39786	0.82877	0.64372
1	3	2.0612	0.42391	0.56296	1.0755
2	4	1.9606	0.41731	0.85877	0.68475
1	5	1.9246	0.39022	0.53002	1.0077
2	6	1.9152	0.39739	0.85071	0.66757
2	7	1.9126	0.38911	0.84008	0.68361
1	8	2.1294	0.39873	0.55574	1.175
2	9	2.0376	0.40248	0.88138	0.75417
2	10	2.0046	0.42597	0.89169	0.68695
1	11	1.9946	0.41102	0.54772	1.0294
1	12	1.978	0.39712	0.54168	1.0401
1	13	2.032	0.42025	0.55128	1.0612
1	14	2.0779	0.41477	0.5569	1.1066
2	15	1.9976	0.40671	0.87362	0.7173
2	16	2.0328	0.4208	0.89842	0.71374
1	17	2.1145	0.40739	0.56613	1.141
2	18	1.921	0.37822	0.8339	0.70902
2	19	2.0669	0.40941	0.89098	0.76627
2	20	1.9019	0.4008	0.8391	0.66275
2	21	1.8684	0.35949	0.81447	0.6944
1	22	2.0632	0.38987	0.53594	1.1385
1	23	2.0357	0.411	0.56075	1.0657
2	24	2.0914	0.46654	0.90571	0.72155
2	25	1.8969	0.38506	0.8332	0.67859
2	26	1.9459	0.40413	0.85913	0.68262
1	27	2.0935	0.39829	0.54937	1.1486
1	28	1.9554	0.37903	0.52832	1.0494
1	29	2.036	0.39194	0.55439	1.0911
1	30	2.1038	0.40863	0.55743	1.1389
1	31	2.2075	0.42001	0.56706	1.2207
1	32	2.1415	0.47423	0.61887	1.0485
2	33	1.8368	0.37514	0.80841	0.65325
1	34	2.0156	0.4048	0.55437	1.0585
2	35	1.8847	0.3824	0.82343	0.6789
1	36	2.1553	0.40247	0.56037	1.1931
1	37	2.0549	0.41715	0.56119	1.0771
2	38	1.8273	0.37003	0.80366	0.65469
1	39	2.0213	0.40812	0.55328	1.0609
