# Supplementary material for: Layer-specific changes in sensory cortex across the lifespan in mice and humans
Source: Nat Neurosci. 2025 Aug 11;28(9):1978–89. doi: 10.1038/s41593-025-02013-1 (PMC12411234; doi:10.1038/s41593-025-02013-1)
Supplement: Supplementary file 4 — Statistical source data. [file 41593_2025_2013_MOESM4_ESM.zip › Source_Data/Source_Data_Figure_2.xlsx]

## Sheet: 2A_2C_aQSM
aQSM	layer	age_group	participant	vertices
0.011058	21	older	1	1263
0.010927	20	older	1	1263
0.010025	19	older	1	1263
0.0094675	18	older	1	1263
0.0091852	17	older	1	1263
0.009251	16	older	1	1263
0.009592	15	older	1	1263
0.010017	14	older	1	1263
0.010431	13	older	1	1263
0.0108	12	older	1	1263
0.011187	11	older	1	1263
0.011555	10	older	1	1263
0.01188	9	older	1	1263
0.012012	8	older	1	1263
0.01177	7	older	1	1263
0.011129	6	older	1	1263
0.010605	5	older	1	1263
0.010679	4	older	1	1263
0.011161	3	older	1	1263
0.011843	2	older	1	1263
0.01219	1	older	1	1263
0.017151	21	older	2	992
0.016988	20	older	2	992
0.015571	19	older	2	992
0.014274	18	older	2	992
0.013159	17	older	2	992
0.012374	16	older	2	992
0.011915	15	older	2	992
0.011653	14	older	2	992
0.011564	13	older	2	992
0.01162	12	older	2	992
0.011861	11	older	2	992
0.012576	10	older	2	992
0.013466	9	older	2	992
0.01393	8	older	2	992
0.013788	7	older	2	992
0.01329	6	older	2	992
0.012886	5	older	2	992
0.012971	4	older	2	992
0.013392	3	older	2	992
0.01378	2	older	2	992
0.014153	1	older	2	992
0.0089655	21	younger	3	1269
0.0089586	20	younger	3	1269
0.0090696	19	younger	3	1269
0.009081	18	younger	3	1269
0.0089908	17	younger	3	1269
0.0089816	16	younger	3	1269
0.0090399	15	younger	3	1269
0.0092522	14	younger	3	1269
0.0093901	13	younger	3	1269
0.0092394	12	younger	3	1269
0.0091009	11	younger	3	1269
0.0092171	10	younger	3	1269
0.0096607	9	younger	3	1269
0.010078	8	younger	3	1269
0.0099126	7	younger	3	1269
0.0096229	6	younger	3	1269
0.009809	5	younger	3	1269
0.010636	4	younger	3	1269
0.011802	3	younger	3	1269
0.012697	2	younger	3	1269
0.013327	1	younger	3	1269
0.01445	21	older	4	1091
0.014383	20	older	4	1091
0.014331	19	older	4	1091
0.014218	18	older	4	1091
0.01403	17	older	4	1091
0.013908	16	older	4	1091
0.013833	15	older	4	1091
0.013852	14	older	4	1091
0.01385	13	older	4	1091
0.013767	12	older	4	1091
0.013807	11	older	4	1091
0.014298	10	older	4	1091
0.01502	9	older	4	1091
0.01552	8	older	4	1091
0.015331	7	older	4	1091
0.014828	6	older	4	1091
0.014377	5	older	4	1091
0.014333	4	older	4	1091
0.014554	3	older	4	1091
0.014803	2	older	4	1091
0.015124	1	older	4	1091
0.010214	21	younger	5	863
0.010083	20	younger	5	863
0.0092944	19	younger	5	863
0.008418	18	younger	5	863
0.0075606	17	younger	5	863
0.0070785	16	younger	5	863
0.00693	15	younger	5	863
0.0071917	14	younger	5	863
0.0074631	13	younger	5	863
0.0076876	12	younger	5	863
0.0080354	11	younger	5	863
0.0085492	10	younger	5	863
0.0091019	9	younger	5	863
0.0092608	8	younger	5	863
0.0087621	7	younger	5	863
0.0080328	6	younger	5	863
0.0075671	5	younger	5	863
0.0078975	4	younger	5	863
0.0086688	3	younger	5	863
0.0091033	2	younger	5	863
0.0095448	1	younger	5	863
0.0095808	21	younger	8	1349
0.009443	20	younger	8	1349
0.0087553	19	younger	8	1349
0.0085718	18	younger	8	1349
0.0087479	17	younger	8	1349
0.0090789	16	younger	8	1349
0.0094763	15	younger	8	1349
0.010073	14	younger	8	1349
0.010607	13	younger	8	1349
0.010858	12	younger	8	1349
0.010862	11	younger	8	1349
0.010807	10	younger	8	1349
0.010864	9	younger	8	1349
0.010668	8	younger	8	1349
0.0098479	7	younger	8	1349
0.0089261	6	younger	8	1349
0.0083858	5	younger	8	1349
0.0084488	4	younger	8	1349
0.0090424	3	younger	8	1349
0.0096526	2	younger	8	1349
0.010173	1	younger	8	1349
0.011743	21	older	9	1072
0.011716	20	older	9	1072
0.011537	19	older	9	1072
0.011164	18	older	9	1072
0.010991	17	older	9	1072
0.011674	16	older	9	1072
0.012756	15	older	9	1072
0.014007	14	older	9	1072
0.015082	13	older	9	1072
0.015604	12	older	9	1072
0.015591	11	older	9	1072
0.015552	10	older	9	1072
0.015494	9	older	9	1072
0.014986	8	older	9	1072
0.013914	7	older	9	1072
0.012883	6	older	9	1072
0.012355	5	older	9	1072
0.012718	4	older	9	1072
0.013708	3	older	9	1072
0.014766	2	older	9	1072
0.01571	1	older	9	1072
0.011572	21	older	10	1120
0.011585	20	older	10	1120
0.01166	19	older	10	1120
0.011702	18	older	10	1120
0.011954	17	older	10	1120
0.012407	16	older	10	1120
0.012853	15	older	10	1120
0.013297	14	older	10	1120
0.013541	13	older	10	1120
0.013789	12	older	10	1120
0.014238	11	older	10	1120
0.014992	10	older	10	1120
0.015996	9	older	10	1120
0.016745	8	older	10	1120
0.016924	7	older	10	1120
0.016289	6	older	10	1120
0.015968	5	older	10	1120
0.016375	4	older	10	1120
0.01735	3	older	10	1120
0.018365	2	older	10	1120
0.01884	1	older	10	1120
0.010949	21	younger	11	2058
0.010915	20	younger	11	2058
0.010757	19	younger	11	2058
0.010532	18	younger	11	2058
0.010482	17	younger	11	2058
0.010555	16	younger	11	2058
0.010637	15	younger	11	2058
0.010755	14	younger	11	2058
0.010672	13	younger	11	2058
0.010541	12	younger	11	2058
0.01054	11	younger	11	2058
0.010883	10	younger	11	2058
0.011461	9	younger	11	2058
0.011735	8	younger	11	2058
0.011554	7	younger	11	2058
0.010863	6	younger	11	2058
0.010448	5	younger	11	2058
0.010878	4	younger	11	2058
0.01171	3	younger	11	2058
0.012643	2	younger	11	2058
0.013356	1	younger	11	2058
0.0098466	21	younger	12	1608
0.009764	20	younger	12	1608
0.0091327	19	younger	12	1608
0.0086303	18	younger	12	1608
0.0083409	17	younger	12	1608
0.0083808	16	younger	12	1608
0.0085773	15	younger	12	1608
0.0087366	14	younger	12	1608
0.0088209	13	younger	12	1608
0.0087436	12	younger	12	1608
0.0087159	11	younger	12	1608
0.0089656	10	younger	12	1608
0.0093704	9	younger	12	1608
0.0095688	8	younger	12	1608
0.0092789	7	younger	12	1608
0.008891	6	younger	12	1608
0.0092299	5	younger	12	1608
0.010592	4	younger	12	1608
0.012603	3	younger	12	1608
0.014922	2	younger	12	1608
0.01578	1	younger	12	1608
0.011262	21	younger	13	996
0.01124	20	younger	13	996
0.010507	19	younger	13	996
0.0094433	18	younger	13	996
0.0082992	17	younger	13	996
0.0073498	16	younger	13	996
0.0069862	15	younger	13	996
0.0069866	14	younger	13	996
0.0069033	13	younger	13	996
0.0067117	12	younger	13	996
0.0067008	11	younger	13	996
0.0069966	10	younger	13	996
0.0076649	9	younger	13	996
0.0083545	8	younger	13	996
0.0085883	7	younger	13	996
0.0087731	6	younger	13	996
0.0093162	5	younger	13	996
0.01032	4	younger	13	996
0.011276	3	younger	13	996
0.011813	2	younger	13	996
0.011955	1	younger	13	996
0.011773	21	younger	14	1368
0.011684	20	younger	14	1368
0.010752	19	younger	14	1368
0.0097782	18	younger	14	1368
0.008941	17	younger	14	1368
0.0085261	16	younger	14	1368
0.0084734	15	younger	14	1368
0.0087603	14	younger	14	1368
0.009107	13	younger	14	1368
0.0094543	12	younger	14	1368
0.0099208	11	younger	14	1368
0.010451	10	younger	14	1368
0.011053	9	younger	14	1368
0.011399	8	younger	14	1368
0.011129	7	younger	14	1368
0.010521	6	younger	14	1368
0.010154	5	younger	14	1368
0.010326	4	younger	14	1368
0.01094	3	younger	14	1368
0.011595	2	younger	14	1368
0.011998	1	younger	14	1368
0.011667	21	older	15	1136
0.011631	20	older	15	1136
0.010755	19	older	15	1136
0.010209	18	older	15	1136
0.0097796	17	older	15	1136
0.0097169	16	older	15	1136
0.0099734	15	older	15	1136
0.010337	14	older	15	1136
0.010624	13	older	15	1136
0.010908	12	older	15	1136
0.011126	11	older	15	1136
0.011423	10	older	15	1136
0.011949	9	older	15	1136
0.012325	8	older	15	1136
0.01233	7	older	15	1136
0.012278	6	older	15	1136
0.012442	5	older	15	1136
0.013227	4	older	15	1136
0.01439	3	older	15	1136
0.01553	2	older	15	1136
0.016046	1	older	15	1136
0.01428	21	older	16	2345
0.014202	20	older	16	2345
0.013452	19	older	16	2345
0.012815	18	older	16	2345
0.012532	17	older	16	2345
0.012679	16	older	16	2345
0.01312	15	older	16	2345
0.013655	14	older	16	2345
0.014284	13	older	16	2345
0.014897	12	older	16	2345
0.015251	11	older	16	2345
0.015515	10	older	16	2345
0.015938	9	older	16	2345
0.016243	8	older	16	2345
0.01607	7	older	16	2345
0.015516	6	older	16	2345
0.015235	5	older	16	2345
0.015494	4	older	16	2345
0.015947	3	older	16	2345
0.016426	2	older	16	2345
0.016704	1	older	16	2345
0.009865	21	younger	17	1612
0.0098006	20	younger	17	1612
0.009276	19	younger	17	1612
0.0088447	18	younger	17	1612
0.0085317	17	younger	17	1612
0.0084713	16	younger	17	1612
0.0085032	15	younger	17	1612
0.0086264	14	younger	17	1612
0.0086721	13	younger	17	1612
0.0085267	12	younger	17	1612
0.0082739	11	younger	17	1612
0.0080592	10	younger	17	1612
0.0081265	9	younger	17	1612
0.0082431	8	younger	17	1612
0.0079861	7	younger	17	1612
0.0077596	6	younger	17	1612
0.0079484	5	younger	17	1612
0.0086291	4	younger	17	1612
0.0096895	3	younger	17	1612
0.010529	2	younger	17	1612
0.01106	1	younger	17	1612
0.010375	21	older	19	1903
0.010355	20	older	19	1903
0.0095483	19	older	19	1903
0.009215	18	older	19	1903
0.0095653	17	older	19	1903
0.010411	16	older	19	1903
0.011465	15	older	19	1903
0.012441	14	older	19	1903
0.012967	13	older	19	1903
0.013005	12	older	19	1903
0.012658	11	older	19	1903
0.012473	10	older	19	1903
0.012966	9	older	19	1903
0.013596	8	older	19	1903
0.013856	7	older	19	1903
0.013854	6	older	19	1903
0.014408	5	older	19	1903
0.015454	4	older	19	1903
0.0166	3	older	19	1903
0.017489	2	older	19	1903
0.018031	1	older	19	1903
0.011792	21	older	20	850
0.011742	20	older	20	850
0.010844	19	older	20	850
0.0098894	18	older	20	850
0.009159	17	older	20	850
0.0093348	16	older	20	850
0.010499	15	older	20	850
0.012164	14	older	20	850
0.013847	13	older	20	850
0.014949	12	older	20	850
0.015797	11	older	20	850
0.016828	10	older	20	850
0.017883	9	older	20	850
0.018106	8	older	20	850
0.017156	7	older	20	850
0.015697	6	older	20	850
0.014277	5	older	20	850
0.013269	4	older	20	850
0.012946	3	older	20	850
0.012838	2	older	20	850
0.012813	1	older	20	850
0.012734	21	older	21	1148
0.012679	20	older	21	1148
0.012675	19	older	21	1148
0.01316	18	older	21	1148
0.014134	17	older	21	1148
0.015412	16	older	21	1148
0.016832	15	older	21	1148
0.017966	14	older	21	1148
0.018718	13	older	21	1148
0.0191	12	older	21	1148
0.019408	11	older	21	1148
0.019569	10	older	21	1148
0.019554	9	older	21	1148
0.018988	8	older	21	1148
0.017761	7	older	21	1148
0.015977	6	older	21	1148
0.014187	5	older	21	1148
0.012864	4	older	21	1148
0.012066	3	older	21	1148
0.011683	2	older	21	1148
0.011723	1	older	21	1148
0.012295	21	younger	22	908
0.012225	20	younger	22	908
0.011332	19	younger	22	908
0.010097	18	younger	22	908
0.0087979	17	younger	22	908
0.007723	16	younger	22	908
0.0072253	15	younger	22	908
0.0071785	14	younger	22	908
0.0072182	13	younger	22	908
0.007117	12	younger	22	908
0.0069573	11	younger	22	908
0.007046	10	younger	22	908
0.0075419	9	younger	22	908
0.0079495	8	younger	22	908
0.0080724	7	younger	22	908
0.0081415	6	younger	22	908
0.0084216	5	younger	22	908
0.0091376	4	younger	22	908
0.010172	3	younger	22	908
0.011106	2	younger	22	908
0.011638	1	younger	22	908
0.008397	21	younger	23	930
0.0083728	20	younger	23	930
0.0085896	19	younger	23	930
0.009028	18	younger	23	930
0.0097938	17	younger	23	930
0.010376	16	younger	23	930
0.010728	15	younger	23	930
0.01091	14	younger	23	930
0.010922	13	younger	23	930
0.010683	12	younger	23	930
0.010182	11	younger	23	930
0.0097103	10	younger	23	930
0.0094153	9	younger	23	930
0.0092369	8	younger	23	930
0.0089368	7	younger	23	930
0.0087122	6	younger	23	930
0.0089518	5	younger	23	930
0.0095583	4	younger	23	930
0.010487	3	younger	23	930
0.011356	2	younger	23	930
0.01219	1	younger	23	930
0.010477	21	older	25	1265
0.010414	20	older	25	1265
0.0095023	19	older	25	1265
0.0085754	18	older	25	1265
0.0077167	17	older	25	1265
0.0073346	16	older	25	1265
0.0074405	15	older	25	1265
0.0077251	14	older	25	1265
0.0080688	13	older	25	1265
0.0082939	12	older	25	1265
0.0086275	11	older	25	1265
0.0091594	10	older	25	1265
0.0098112	9	older	25	1265
0.010162	8	older	25	1265
0.0098131	7	older	25	1265
0.0091755	6	older	25	1265
0.0086754	5	older	25	1265
0.0084669	4	older	25	1265
0.0085745	3	older	25	1265
0.0090054	2	older	25	1265
0.0094276	1	older	25	1265
0.01133	21	older	26	1791
0.011253	20	older	26	1791
0.011503	19	older	26	1791
0.011767	18	older	26	1791
0.012331	17	older	26	1791
0.013002	16	older	26	1791
0.013551	15	older	26	1791
0.013928	14	older	26	1791
0.014006	13	older	26	1791
0.013839	12	older	26	1791
0.013595	11	older	26	1791
0.013462	10	older	26	1791
0.013558	9	older	26	1791
0.013507	8	older	26	1791
0.013054	7	older	26	1791
0.012353	6	older	26	1791
0.011894	5	older	26	1791
0.012141	4	older	26	1791
0.012824	3	older	26	1791
0.013575	2	older	26	1791
0.014347	1	older	26	1791
0.012032	21	younger	28	1786
0.011945	20	younger	28	1786
0.01101	19	younger	28	1786
0.0097898	18	younger	28	1786
0.0086071	17	younger	28	1786
0.0078551	16	younger	28	1786
0.0076058	15	younger	28	1786
0.007804	14	younger	28	1786
0.00818	13	younger	28	1786
0.0084267	12	younger	28	1786
0.0086902	11	younger	28	1786
0.0091158	10	younger	28	1786
0.0096768	9	younger	28	1786
0.010141	8	younger	28	1786
0.010299	7	younger	28	1786
0.010359	6	younger	28	1786
0.010625	5	younger	28	1786
0.011336	4	younger	28	1786
0.012227	3	younger	28	1786
0.013005	2	younger	28	1786
0.013591	1	younger	28	1786
0.010094	21	younger	29	976
0.010038	20	younger	29	976
0.010335	19	younger	29	976
0.011082	18	younger	29	976
0.012292	17	younger	29	976
0.013849	16	younger	29	976
0.015374	15	younger	29	976
0.016526	14	younger	29	976
0.017173	13	younger	29	976
0.017391	12	younger	29	976
0.017408	11	younger	29	976
0.017402	10	younger	29	976
0.017248	9	younger	29	976
0.016639	8	younger	29	976
0.015477	7	younger	29	976
0.014078	6	younger	29	976
0.012965	5	younger	29	976
0.012284	4	younger	29	976
0.012031	3	younger	29	976
0.012221	2	younger	29	976
0.012551	1	younger	29	976
0.012431	21	younger	30	1182
0.012354	20	younger	30	1182
0.011047	19	younger	30	1182
0.0099909	18	younger	30	1182
0.0093085	17	younger	30	1182
0.0091319	16	younger	30	1182
0.0094684	15	younger	30	1182
0.010369	14	younger	30	1182
0.011385	13	younger	30	1182
0.012039	12	younger	30	1182
0.012467	11	younger	30	1182
0.012955	10	younger	30	1182
0.013518	9	younger	30	1182
0.013688	8	younger	30	1182
0.013329	7	younger	30	1182
0.012517	6	younger	30	1182
0.011613	5	younger	30	1182
0.011166	4	younger	30	1182
0.011201	3	younger	30	1182
0.01151	2	younger	30	1182
0.011852	1	younger	30	1182
0.014072	21	younger	31	764
0.013962	20	younger	31	764
0.012335	19	younger	31	764
0.01067	18	younger	31	764
0.0093571	17	younger	31	764
0.0088426	16	younger	31	764
0.0090135	15	younger	31	764
0.0094708	14	younger	31	764
0.010079	13	younger	31	764
0.010532	12	younger	31	764
0.010674	11	younger	31	764
0.01082	10	younger	31	764
0.011044	9	younger	31	764
0.011043	8	younger	31	764
0.010531	7	younger	31	764
0.0098388	6	younger	31	764
0.0092129	5	younger	31	764
0.0090329	4	younger	31	764
0.009171	3	younger	31	764
0.0093722	2	younger	31	764
0.0096747	1	younger	31	764
0.0090169	21	younger	32	1663
0.0089209	20	younger	32	1663
0.0080755	19	younger	32	1663
0.0076439	18	younger	32	1663
0.0075577	17	younger	32	1663
0.0076509	16	younger	32	1663
0.0078851	15	younger	32	1663
0.0081269	14	younger	32	1663
0.0082482	13	younger	32	1663
0.0082447	12	younger	32	1663
0.0083034	11	younger	32	1663
0.0086511	10	younger	32	1663
0.0092495	9	younger	32	1663
0.010033	8	younger	32	1663
0.010498	7	younger	32	1663
0.010618	6	younger	32	1663
0.011408	5	younger	32	1663
0.012845	4	younger	32	1663
0.014817	3	younger	32	1663
0.016649	2	younger	32	1663
0.017257	1	younger	32	1663
0.0098028	21	older	33	995
0.0097889	20	older	33	995
0.0097424	19	older	33	995
0.009954	18	older	33	995
0.010684	17	older	33	995
0.011671	16	older	33	995
0.012835	15	older	33	995
0.013938	14	older	33	995
0.014731	13	older	33	995
0.014998	12	older	33	995
0.015348	11	older	33	995
0.01616	10	older	33	995
0.017388	9	older	33	995
0.018416	8	older	33	995
0.019083	7	older	33	995
0.01934	6	older	33	995
0.019317	5	older	33	995
0.0195	4	older	33	995
0.01996	3	older	33	995
0.020307	2	older	33	995
0.020748	1	older	33	995
0.010256	21	younger	34	1858
0.01017	20	younger	34	1858
0.0095254	19	younger	34	1858
0.0090342	18	younger	34	1858
0.0087362	17	younger	34	1858
0.0090775	16	younger	34	1858
0.0096714	15	younger	34	1858
0.010184	14	younger	34	1858
0.010386	13	younger	34	1858
0.010307	12	younger	34	1858
0.010027	11	younger	34	1858
0.0097197	10	younger	34	1858
0.0095674	9	younger	34	1858
0.009397	8	younger	34	1858
0.0087902	7	younger	34	1858
0.0078994	6	younger	34	1858
0.0072622	5	younger	34	1858
0.0074926	4	younger	34	1858
0.0084781	3	younger	34	1858
0.0097272	2	younger	34	1858
0.010552	1	younger	34	1858
0.017439	21	older	35	2020
0.017387	20	older	35	2020
0.016643	19	older	35	2020
0.015788	18	older	35	2020
0.014815	17	older	35	2020
0.013903	16	older	35	2020
0.013066	15	older	35	2020
0.012317	14	older	35	2020
0.011721	13	older	35	2020
0.011385	12	older	35	2020
0.011434	11	older	35	2020
0.012162	10	older	35	2020
0.013541	9	older	35	2020
0.014831	8	older	35	2020
0.015619	7	older	35	2020
0.015956	6	older	35	2020
0.016167	5	older	35	2020
0.016516	4	older	35	2020
0.016891	3	older	35	2020
0.01709	2	older	35	2020
0.017266	1	older	35	2020
0.0081712	21	younger	36	653
0.0081163	20	younger	36	653
0.0074387	19	younger	36	653
0.0071625	18	younger	36	653
0.0070711	17	younger	36	653
0.0070013	16	younger	36	653
0.0067614	15	younger	36	653
0.0065902	14	younger	36	653
0.0065596	13	younger	36	653
0.0065962	12	younger	36	653
0.007001	11	younger	36	653
0.008161	10	younger	36	653
0.010104	9	younger	36	653
0.011795	8	younger	36	653
0.012618	7	younger	36	653
0.013356	6	younger	36	653
0.014099	5	younger	36	653
0.015088	4	younger	36	653
0.016528	3	younger	36	653
0.017509	2	younger	36	653
0.018207	1	younger	36	653
0.008847	21	older	38	511
0.0087928	20	older	38	511
0.0083758	19	older	38	511
0.0078869	18	older	38	511
0.008001	17	older	38	511
0.0087708	16	older	38	511
0.0098158	15	older	38	511
0.011011	14	older	38	511
0.01198	13	older	38	511
0.012572	12	older	38	511
0.013085	11	older	38	511
0.013552	10	older	38	511
0.013886	9	older	38	511
0.01376	8	older	38	511
0.013397	7	older	38	511
0.013066	6	older	38	511
0.01307	5	older	38	511
0.013658	4	older	38	511
0.014755	3	older	38	511
0.015858	2	older	38	511
0.016937	1	older	38	511
0.011179	21	younger	39	1029
0.011066	20	younger	39	1029
0.010168	19	younger	39	1029
0.0093268	18	younger	39	1029
0.0088398	17	younger	39	1029
0.0089114	16	younger	39	1029
0.0093284	15	younger	39	1029
0.010035	14	younger	39	1029
0.010592	13	younger	39	1029
0.010829	12	younger	39	1029
0.010973	11	younger	39	1029
0.011174	10	younger	39	1029
0.011441	9	younger	39	1029
0.011334	8	younger	39	1029
0.010449	7	younger	39	1029
0.0093415	6	younger	39	1029
0.0085031	5	younger	39	1029
0.0088092	4	younger	39	1029
0.0097391	3	younger	39	1029
0.010696	2	younger	39	1029
0.011508	1	younger	39	1029
0.019358	21	older	40	777
0.019358	20	older	40	777
0.018803	19	older	40	777
0.018443	18	older	40	777
0.01826	17	older	40	777
0.01804	16	older	40	777
0.017171	15	older	40	777
0.015983	14	older	40	777
0.014726	13	older	40	777
0.014252	12	older	40	777
0.014699	11	older	40	777
0.015949	10	older	40	777
0.017643	9	older	40	777
0.019337	8	older	40	777
0.019645	7	older	40	777
0.01926	6	older	40	777
0.020224	5	older	40	777
0.022777	4	older	40	777
0.024877	3	older	40	777
0.026029	2	older	40	777
0.026909	1	older	40	777

## Sheet: 2A_2C_nQSM
nQSM	layer	age_group	participant
-0.012358	21	older	1
-0.012103	20	older	1
-0.010918	19	older	1
-0.010011	18	older	1
-0.009367	17	older	1
-0.0089514	16	older	1
-0.0089155	15	older	1
-0.0083975	14	older	1
-0.008063	13	older	1
-0.0080674	12	older	1
-0.0077389	11	older	1
-0.0078269	10	older	1
-0.0076693	9	older	1
-0.0079533	8	older	1
-0.0089767	7	older	1
-0.0095095	6	older	1
-0.0097671	5	older	1
-0.010591	4	older	1
-0.011695	3	older	1
-0.01273	2	older	1
-0.0133	1	older	1
-0.019794	21	older	2
-0.019608	20	older	2
-0.017955	19	older	2
-0.016855	18	older	2
-0.015256	17	older	2
-0.013872	16	older	2
-0.012011	15	older	2
-0.010982	14	older	2
-0.0093803	13	older	2
-0.0082892	12	older	2
-0.0077696	11	older	2
-0.0077492	10	older	2
-0.0083311	9	older	2
-0.0092504	8	older	2
-0.0095698	7	older	2
-0.0094443	6	older	2
-0.0093142	5	older	2
-0.0099744	4	older	2
-0.010427	3	older	2
-0.011722	2	older	2
-0.012649	1	older	2
-0.0092309	21	younger	3
-0.0092312	20	younger	3
-0.008653	19	younger	3
-0.0079053	18	younger	3
-0.0064721	17	younger	3
-0.0054808	16	younger	3
-0.0048857	15	younger	3
-0.0047974	14	younger	3
-0.0050295	13	younger	3
-0.0055618	12	younger	3
-0.0062985	11	younger	3
-0.0074836	10	younger	3
-0.0083022	9	younger	3
-0.0092924	8	younger	3
-0.0092697	7	younger	3
-0.0086971	6	younger	3
-0.0093279	5	younger	3
-0.010201	4	younger	3
-0.011279	3	younger	3
-0.012003	2	younger	3
-0.012537	1	younger	3
-0.015679	21	older	4
-0.015645	20	older	4
-0.015164	19	older	4
-0.015396	18	older	4
-0.014771	17	older	4
-0.014177	16	older	4
-0.013318	15	older	4
-0.012306	14	older	4
-0.011559	13	older	4
-0.010461	12	older	4
-0.01042	11	older	4
-0.010556	10	older	4
-0.01077	9	older	4
-0.010755	8	older	4
-0.011021	7	older	4
-0.011616	6	older	4
-0.011927	5	older	4
-0.012054	4	older	4
-0.012072	3	older	4
-0.011976	2	older	4
-0.012011	1	older	4
-0.01201	21	younger	5
-0.011857	20	younger	5
-0.011252	19	younger	5
-0.0097981	18	younger	5
-0.0087594	17	younger	5
-0.0075347	16	younger	5
-0.0063052	15	younger	5
-0.0054506	14	younger	5
-0.0043907	13	younger	5
-0.0037791	12	younger	5
-0.0038231	11	younger	5
-0.0040567	10	younger	5
-0.0047915	9	younger	5
-0.0055171	8	younger	5
-0.0061514	7	younger	5
-0.0067697	6	younger	5
-0.0071494	5	younger	5
-0.0081273	4	younger	5
-0.0092115	3	younger	5
-0.0096397	2	younger	5
-0.010018	1	younger	5
-0.011439	21	younger	8
-0.011319	20	younger	8
-0.010307	19	younger	8
-0.0091584	18	younger	8
-0.0078273	17	younger	8
-0.0062719	16	younger	8
-0.0047108	15	younger	8
-0.0040059	14	younger	8
-0.0039003	13	younger	8
-0.0039278	12	younger	8
-0.0039884	11	younger	8
-0.0045509	10	younger	8
-0.0049943	9	younger	8
-0.0058153	8	younger	8
-0.0056125	7	younger	8
-0.0054797	6	younger	8
-0.005604	5	younger	8
-0.0062813	4	younger	8
-0.0073302	3	younger	8
-0.0081476	2	younger	8
-0.0088219	1	younger	8
-0.013613	21	older	9
-0.013554	20	older	9
-0.012626	19	older	9
-0.010993	18	older	9
-0.0094544	17	older	9
-0.008645	16	older	9
-0.0079261	15	older	9
-0.0080277	14	older	9
-0.0084065	13	older	9
-0.0085543	12	older	9
-0.0085857	11	older	9
-0.0091853	10	older	9
-0.010557	9	older	9
-0.01028	8	older	9
-0.010196	7	older	9
-0.010696	6	older	9
-0.011544	5	older	9
-0.012606	4	older	9
-0.014213	3	older	9
-0.014564	2	older	9
-0.015524	1	older	9
-0.011565	21	older	10
-0.011591	20	older	10
-0.010729	19	older	10
-0.0099564	18	older	10
-0.0093807	17	older	10
-0.0088879	16	older	10
-0.0082653	15	older	10
-0.008166	14	older	10
-0.0081521	13	older	10
-0.0087268	12	older	10
-0.0093854	11	older	10
-0.010269	10	older	10
-0.011224	9	older	10
-0.013416	8	older	10
-0.014387	7	older	10
-0.01339	6	older	10
-0.011901	5	older	10
-0.011528	4	older	10
-0.012414	3	older	10
-0.01411	2	older	10
-0.015062	1	older	10
-0.012605	21	younger	11
-0.012581	20	younger	11
-0.012376	19	younger	11
-0.012208	18	younger	11
-0.011842	17	younger	11
-0.011529	16	younger	11
-0.011039	15	younger	11
-0.010488	14	younger	11
-0.0093756	13	younger	11
-0.0085994	12	younger	11
-0.008182	11	younger	11
-0.0088419	10	younger	11
-0.0096911	9	younger	11
-0.010372	8	younger	11
-0.010676	7	younger	11
-0.010208	6	younger	11
-0.0099172	5	younger	11
-0.010457	4	younger	11
-0.011468	3	younger	11
-0.012637	2	younger	11
-0.013542	1	younger	11
-0.011201	21	younger	12
-0.010986	20	younger	12
-0.010172	19	younger	12
-0.0090333	18	younger	12
-0.0083217	17	younger	12
-0.0076876	16	younger	12
-0.0071918	15	younger	12
-0.0066033	14	younger	12
-0.0060429	13	younger	12
-0.0058321	12	younger	12
-0.0059168	11	younger	12
-0.0061518	10	younger	12
-0.0072838	9	younger	12
-0.0082535	8	younger	12
-0.0086881	7	younger	12
-0.0077933	6	younger	12
-0.0077596	5	younger	12
-0.008299	4	younger	12
-0.0092012	3	younger	12
-0.010203	2	younger	12
-0.011016	1	younger	12
-0.012379	21	younger	13
-0.012364	20	younger	13
-0.011808	19	younger	13
-0.010825	18	younger	13
-0.0094735	17	younger	13
-0.0084427	16	younger	13
-0.0084009	15	younger	13
-0.0081045	14	younger	13
-0.0073381	13	younger	13
-0.0063837	12	younger	13
-0.0056264	11	younger	13
-0.0053727	10	younger	13
-0.0059604	9	younger	13
-0.0071971	8	younger	13
-0.0081789	7	younger	13
-0.0089978	6	younger	13
-0.010164	5	younger	13
-0.011778	4	younger	13
-0.012911	3	younger	13
-0.013331	2	younger	13
-0.013756	1	younger	13
-0.013447	21	younger	14
-0.013353	20	younger	14
-0.012618	19	younger	14
-0.011588	18	younger	14
-0.010673	17	younger	14
-0.0099684	16	younger	14
-0.009333	15	younger	14
-0.008607	14	younger	14
-0.00772	13	younger	14
-0.0074998	12	younger	14
-0.0072304	11	younger	14
-0.0070545	10	younger	14
-0.0072615	9	younger	14
-0.0077849	8	younger	14
-0.007885	7	younger	14
-0.008166	6	younger	14
-0.0085382	5	younger	14
-0.0096245	4	younger	14
-0.011317	3	younger	14
-0.012504	2	younger	14
-0.013022	1	younger	14
-0.013625	21	older	15
-0.013613	20	older	15
-0.012364	19	older	15
-0.010964	18	older	15
-0.0089871	17	older	15
-0.0077788	16	older	15
-0.0069638	15	older	15
-0.0064799	14	older	15
-0.0067324	13	older	15
-0.0073141	12	older	15
-0.0083867	11	older	15
-0.0095088	10	older	15
-0.011003	9	older	15
-0.012447	8	older	15
-0.013118	7	older	15
-0.013505	6	older	15
-0.013829	5	older	15
-0.014284	4	older	15
-0.015705	3	older	15
-0.016607	2	older	15
-0.016668	1	older	15
-0.016424	21	older	16
-0.016254	20	older	16
-0.015407	19	older	16
-0.013903	18	older	16
-0.011929	17	older	16
-0.010174	16	older	16
-0.008274	15	older	16
-0.0072452	14	older	16
-0.0067146	13	older	16
-0.0069926	12	older	16
-0.0079762	11	older	16
-0.0088653	10	older	16
-0.0106	9	older	16
-0.012512	8	older	16
-0.013049	7	older	16
-0.013136	6	older	16
-0.013161	5	older	16
-0.013895	4	older	16
-0.015255	3	older	16
-0.016055	2	older	16
-0.016547	1	older	16
-0.01238	21	younger	17
-0.012262	20	younger	17
-0.011727	19	younger	17
-0.011239	18	younger	17
-0.010845	17	younger	17
-0.010018	16	younger	17
-0.0091233	15	younger	17
-0.0083071	14	younger	17
-0.007191	13	younger	17
-0.0061353	12	younger	17
-0.0055096	11	younger	17
-0.0050731	10	younger	17
-0.0050759	9	younger	17
-0.0056838	8	younger	17
-0.0065862	7	younger	17
-0.0075485	6	younger	17
-0.00842	5	younger	17
-0.0098955	4	younger	17
-0.011558	3	younger	17
-0.01296	2	younger	17
-0.013301	1	younger	17
-0.010541	21	older	19
-0.010492	20	older	19
-0.0091035	19	older	19
-0.0082219	18	older	19
-0.0076506	17	older	19
-0.0074213	16	older	19
-0.0076791	15	older	19
-0.0083594	14	older	19
-0.0091946	13	older	19
-0.0097968	12	older	19
-0.009986	11	older	19
-0.0097756	10	older	19
-0.010655	9	older	19
-0.012415	8	older	19
-0.013669	7	older	19
-0.014172	6	older	19
-0.015143	5	older	19
-0.016569	4	older	19
-0.018077	3	older	19
-0.018833	2	older	19
-0.019364	1	older	19
-0.013261	21	older	20
-0.013215	20	older	20
-0.012594	19	older	20
-0.011955	18	older	20
-0.010342	17	older	20
-0.0095712	16	older	20
-0.0085304	15	older	20
-0.007573	14	older	20
-0.0063226	13	older	20
-0.0050429	12	older	20
-0.0044348	11	older	20
-0.0050834	10	older	20
-0.0065082	9	older	20
-0.0086194	8	older	20
-0.0096341	7	older	20
-0.010819	6	older	20
-0.012128	5	older	20
-0.012458	4	older	20
-0.012799	3	older	20
-0.012901	2	older	20
-0.013027	1	older	20
-0.011254	21	older	21
-0.011066	20	older	21
-0.010105	19	older	21
-0.0089151	18	older	21
-0.0083754	17	older	21
-0.0074729	16	older	21
-0.0071494	15	older	21
-0.0067421	14	older	21
-0.00605	13	older	21
-0.0053228	12	older	21
-0.0053904	11	older	21
-0.0059363	10	older	21
-0.0067859	9	older	21
-0.0069578	8	older	21
-0.0065063	7	older	21
-0.0062319	6	older	21
-0.0052931	5	older	21
-0.0055934	4	older	21
-0.0061603	3	older	21
-0.0072615	2	older	21
-0.0078401	1	older	21
-0.012649	21	younger	22
-0.012574	20	younger	22
-0.0119	19	younger	22
-0.010805	18	younger	22
-0.0097243	17	younger	22
-0.0087196	16	younger	22
-0.0083182	15	younger	22
-0.0078287	14	younger	22
-0.0074331	13	younger	22
-0.0071503	12	younger	22
-0.0066896	11	younger	22
-0.0067233	10	younger	22
-0.0069979	9	younger	22
-0.0076468	8	younger	22
-0.008091	7	younger	22
-0.0087601	6	younger	22
-0.0091227	5	younger	22
-0.010157	4	younger	22
-0.010992	3	younger	22
-0.011825	2	younger	22
-0.012457	1	younger	22
-0.0077034	21	younger	23
-0.0076132	20	younger	23
-0.007097	19	younger	23
-0.0076674	18	younger	23
-0.0081314	17	younger	23
-0.0080633	16	younger	23
-0.008248	15	younger	23
-0.0083407	14	younger	23
-0.0087348	13	younger	23
-0.0091022	12	younger	23
-0.0093989	11	younger	23
-0.0094568	10	younger	23
-0.010043	9	younger	23
-0.010227	8	younger	23
-0.010116	7	younger	23
-0.0096145	6	younger	23
-0.0097931	5	younger	23
-0.010469	4	younger	23
-0.011765	3	younger	23
-0.012749	2	younger	23
-0.01367	1	younger	23
-0.011397	21	older	25
-0.011258	20	older	25
-0.01056	19	older	25
-0.0095361	18	older	25
-0.0085952	17	older	25
-0.0082428	16	older	25
-0.007901	15	older	25
-0.0076246	14	older	25
-0.0070503	13	older	25
-0.0068017	12	older	25
-0.0066594	11	older	25
-0.0066153	10	older	25
-0.0068083	9	older	25
-0.0068547	8	older	25
-0.0066129	7	older	25
-0.0069192	6	older	25
-0.0073465	5	older	25
-0.0078345	4	older	25
-0.0084138	3	older	25
-0.0088142	2	older	25
-0.0095197	1	older	25
-0.0085603	21	older	26
-0.0082967	20	older	26
-0.0072587	19	older	26
-0.006522	18	older	26
-0.0060268	17	older	26
-0.0053438	16	older	26
-0.0049817	15	older	26
-0.0048069	14	older	26
-0.0047151	13	older	26
-0.00469	12	older	26
-0.0049618	11	older	26
-0.0057088	10	older	26
-0.0073009	9	older	26
-0.0088416	8	older	26
-0.0097147	7	older	26
-0.01061	6	older	26
-0.011254	5	older	26
-0.012444	4	older	26
-0.013937	3	older	26
-0.014981	2	older	26
-0.015872	1	older	26
-0.014273	21	younger	28
-0.014187	20	younger	28
-0.013227	19	younger	28
-0.011531	18	younger	28
-0.0097208	17	younger	28
-0.0083347	16	younger	28
-0.0066791	15	younger	28
-0.0058288	14	younger	28
-0.005385	13	younger	28
-0.0050508	12	younger	28
-0.0048209	11	younger	28
-0.0051343	10	younger	28
-0.0056217	9	younger	28
-0.0065526	8	younger	28
-0.0071564	7	younger	28
-0.007784	6	younger	28
-0.0081183	5	younger	28
-0.0092592	4	younger	28
-0.010448	3	younger	28
-0.011238	2	younger	28
-0.011618	1	younger	28
-0.0099411	21	younger	29
-0.0096627	20	younger	29
-0.0082038	19	younger	29
-0.0065661	18	younger	29
-0.0054255	17	younger	29
-0.0046365	16	younger	29
-0.0043802	15	younger	29
-0.0039573	14	younger	29
-0.0032259	13	younger	29
-0.0031151	12	younger	29
-0.0043222	11	younger	29
-0.0057979	10	younger	29
-0.0074771	9	younger	29
-0.0082277	8	younger	29
-0.0097223	7	younger	29
-0.010022	6	younger	29
-0.011439	5	younger	29
-0.012524	4	younger	29
-0.013178	3	younger	29
-0.014097	2	younger	29
-0.014429	1	younger	29
-0.014828	21	younger	30
-0.014712	20	younger	30
-0.013515	19	younger	30
-0.01236	18	younger	30
-0.011309	17	younger	30
-0.0098724	16	younger	30
-0.0092982	15	younger	30
-0.0089122	14	younger	30
-0.0085473	13	younger	30
-0.0078292	12	younger	30
-0.0073249	11	younger	30
-0.0071209	10	younger	30
-0.0074751	9	younger	30
-0.0077812	8	younger	30
-0.0072039	7	younger	30
-0.0067505	6	younger	30
-0.0062799	5	younger	30
-0.006692	4	younger	30
-0.0077197	3	younger	30
-0.0087905	2	younger	30
-0.0095011	1	younger	30
-0.015865	21	younger	31
-0.015833	20	younger	31
-0.014667	19	younger	31
-0.012134	18	younger	31
-0.010262	17	younger	31
-0.0084199	16	younger	31
-0.0068658	15	younger	31
-0.0054572	14	younger	31
-0.0047489	13	younger	31
-0.0043747	12	younger	31
-0.0044986	11	younger	31
-0.0058272	10	younger	31
-0.0060619	9	younger	31
-0.0073554	8	younger	31
-0.0076943	7	younger	31
-0.0077914	6	younger	31
-0.0074192	5	younger	31
-0.0074582	4	younger	31
-0.0083113	3	younger	31
-0.0084446	2	younger	31
-0.0086206	1	younger	31
-0.01027	21	younger	32
-0.010189	20	younger	32
-0.0092251	19	younger	32
-0.00856	18	younger	32
-0.0078269	17	younger	32
-0.0074048	16	younger	32
-0.0070606	15	younger	32
-0.0067954	14	younger	32
-0.0066175	13	younger	32
-0.00679	12	younger	32
-0.0073786	11	younger	32
-0.0080111	10	younger	32
-0.0090266	9	younger	32
-0.01044	8	younger	32
-0.011328	7	younger	32
-0.011121	6	younger	32
-0.011546	5	younger	32
-0.012436	4	younger	32
-0.01324	3	younger	32
-0.013841	2	younger	32
-0.013345	1	younger	32
-0.0086606	21	older	33
-0.0085555	20	older	33
-0.007934	19	older	33
-0.007591	18	older	33
-0.00735	17	older	33
-0.0067562	16	older	33
-0.0071331	15	older	33
-0.0065655	14	older	33
-0.0062298	13	older	33
-0.0062703	12	older	33
-0.0070185	11	older	33
-0.0089759	10	older	33
-0.012061	9	older	33
-0.014637	8	older	33
-0.017281	7	older	33
-0.017878	6	older	33
-0.018023	5	older	33
-0.019138	4	older	33
-0.019431	3	older	33
-0.019285	2	older	33
-0.019714	1	older	33
-0.012373	21	younger	34
-0.012231	20	younger	34
-0.01153	19	younger	34
-0.010368	18	younger	34
-0.0091532	17	younger	34
-0.0090823	16	younger	34
-0.0084021	15	younger	34
-0.0078534	14	younger	34
-0.0073437	13	younger	34
-0.0069744	12	younger	34
-0.0067747	11	younger	34
-0.0062543	10	younger	34
-0.0054831	9	younger	34
-0.0060392	8	younger	34
-0.0065751	7	younger	34
-0.006797	6	younger	34
-0.006739	5	younger	34
-0.0073537	4	younger	34
-0.0084696	3	younger	34
-0.0099706	2	younger	34
-0.010934	1	younger	34
-0.018865	21	older	35
-0.018811	20	older	35
-0.018159	19	older	35
-0.017275	18	older	35
-0.016291	17	older	35
-0.015078	16	older	35
-0.014136	15	older	35
-0.013341	14	older	35
-0.012057	13	older	35
-0.011154	12	older	35
-0.010207	11	older	35
-0.010335	10	older	35
-0.010666	9	older	35
-0.010939	8	older	35
-0.011758	7	older	35
-0.012207	6	older	35
-0.012769	5	older	35
-0.013604	4	older	35
-0.013754	3	older	35
-0.013975	2	older	35
-0.013881	1	older	35
-0.008959	21	younger	36
-0.0089155	20	younger	36
-0.0081671	19	younger	36
-0.0079824	18	younger	36
-0.0078485	17	younger	36
-0.007608	16	younger	36
-0.0072721	15	younger	36
-0.0072974	14	younger	36
-0.007171	13	younger	36
-0.0074076	12	younger	36
-0.008283	11	younger	36
-0.0096901	10	younger	36
-0.011516	9	younger	36
-0.01282	8	younger	36
-0.013513	7	younger	36
-0.013745	6	younger	36
-0.013186	5	younger	36
-0.013393	4	younger	36
-0.014902	3	younger	36
-0.015725	2	younger	36
-0.016371	1	younger	36
-0.010271	21	older	38
-0.010115	20	older	38
-0.0096404	19	older	38
-0.0084986	18	older	38
-0.0085193	17	older	38
-0.0071935	16	older	38
-0.0067328	15	older	38
-0.007365	14	older	38
-0.0063839	13	older	38
-0.0056852	12	older	38
-0.0053175	11	older	38
-0.0053825	10	older	38
-0.0055844	9	older	38
-0.0057738	8	older	38
-0.0067584	7	older	38
-0.0075844	6	older	38
-0.008551	5	older	38
-0.0094871	4	older	38
-0.010899	3	older	38
-0.01284	2	older	38
-0.013987	1	older	38
-0.01215	21	younger	39
-0.012131	20	younger	39
-0.011042	19	younger	39
-0.0098253	18	younger	39
-0.0086243	17	younger	39
-0.0079955	16	younger	39
-0.0074799	15	younger	39
-0.0067093	14	younger	39
-0.0065361	13	younger	39
-0.0057713	12	younger	39
-0.005507	11	younger	39
-0.0056172	10	younger	39
-0.0062497	9	younger	39
-0.0071984	8	younger	39
-0.0073199	7	younger	39
-0.0074309	6	younger	39
-0.0070908	5	younger	39
-0.0077241	4	younger	39
-0.0095043	3	younger	39
-0.01049	2	younger	39
-0.011226	1	younger	39
-0.0099121	21	older	40
-0.0099948	20	older	40
-0.008135	19	older	40
-0.0063331	18	older	40
-0.0059581	17	older	40
-0.006934	16	older	40
-0.0075328	15	older	40
-0.0084045	14	older	40
-0.0085729	13	older	40
-0.0088227	12	older	40
-0.010543	11	older	40
-0.013664	10	older	40
-0.016846	9	older	40
-0.019789	8	older	40
-0.01985	7	older	40
-0.0202	6	older	40
-0.020882	5	older	40
-0.023222	4	older	40
-0.025027	3	older	40
-0.025777	2	older	40
-0.026443	1	older	40

## Sheet: 2A_2C_pQSM
pQSM	layer	age_group	participant
0.0085908	21	older	1
0.0087038	20	older	1
0.0086828	19	older	1
0.0088016	18	older	1
0.0090134	17	older	1
0.0094667	16	older	1
0.009957	15	older	1
0.010764	14	older	1
0.011393	13	older	1
0.011793	12	older	1
0.012461	11	older	1
0.012927	10	older	1
0.013616	9	older	1
0.013939	8	older	1
0.01319	7	older	1
0.012095	6	older	1
0.011253	5	older	1
0.010765	4	older	1
0.010517	3	older	1
0.010574	2	older	1
0.0105	1	older	1
0.0074857	21	older	2
0.0075226	20	older	2
0.0080198	19	older	2
0.0080854	18	older	2
0.0091375	17	older	2
0.010185	16	older	2
0.0118	15	older	2
0.012228	14	older	2
0.013114	13	older	2
0.013517	12	older	2
0.01366	11	older	2
0.014354	10	older	2
0.01514	9	older	2
0.015366	8	older	2
0.015113	7	older	2
0.014614	6	older	2
0.014312	5	older	2
0.01432	4	older	2
0.015008	3	older	2
0.014932	2	older	2
0.015025	1	older	2
0.0087795	21	younger	3
0.0087712	20	younger	3
0.0093257	19	younger	3
0.0097073	18	younger	3
0.010228	17	younger	3
0.01045	16	younger	3
0.010447	15	younger	3
0.010462	14	younger	3
0.010525	13	younger	3
0.010281	12	younger	3
0.010066	11	younger	3
0.0099333	10	younger	3
0.010405	9	younger	3
0.010596	8	younger	3
0.010416	7	younger	3
0.010513	6	younger	3
0.010297	5	younger	3
0.011136	4	younger	3
0.012452	3	younger	3
0.013593	2	younger	3
0.014322	1	younger	3
0.011859	21	older	4
0.011853	20	older	4
0.012706	19	older	4
0.012447	18	older	4
0.013103	17	older	4
0.013636	16	older	4
0.014269	15	older	4
0.014983	14	older	4
0.015229	13	older	4
0.015478	12	older	4
0.015164	11	older	4
0.015583	10	older	4
0.01639	9	older	4
0.017064	8	older	4
0.016735	7	older	4
0.015824	6	older	4
0.015124	5	older	4
0.01509	4	older	4
0.015486	3	older	4
0.015925	2	older	4
0.016438	1	older	4
0.0042971	21	younger	5
0.004315	20	younger	5
0.0046792	19	younger	5
0.0056911	18	younger	5
0.0060223	17	younger	5
0.0066714	16	younger	5
0.0073304	15	younger	5
0.0080017	14	younger	5
0.0086603	13	younger	5
0.0089445	12	younger	5
0.0091223	11	younger	5
0.0096674	10	younger	5
0.010254	9	younger	5
0.010397	8	younger	5
0.0097333	7	younger	5
0.0086141	6	younger	5
0.0078413	5	younger	5
0.0076885	4	younger	5
0.0080258	3	younger	5
0.0083714	2	younger	5
0.0088414	1	younger	5
0.006762	21	younger	8
0.0066851	20	younger	8
0.0072643	19	younger	8
0.0081872	18	younger	8
0.0091532	17	younger	8
0.0099394	16	younger	8
0.010596	15	younger	8
0.011209	14	younger	8
0.011751	13	younger	8
0.012063	12	younger	8
0.012148	11	younger	8
0.011998	10	younger	8
0.012236	9	younger	8
0.011914	8	younger	8
0.011104	7	younger	8
0.010117	6	younger	8
0.0096106	5	younger	8
0.0096745	4	younger	8
0.010236	3	younger	8
0.010792	2	younger	8
0.011221	1	younger	8
0.0090161	21	older	9
0.0090717	20	older	9
0.010177	19	older	9
0.011346	18	older	9
0.012189	17	older	9
0.013269	16	older	9
0.014561	15	older	9
0.015532	14	older	9
0.016436	13	older	9
0.016978	12	older	9
0.016984	11	older	9
0.016957	10	older	9
0.01671	9	older	9
0.016608	8	older	9
0.015609	7	older	9
0.014147	6	older	9
0.012931	5	older	9
0.012819	4	older	9
0.013181	3	older	9
0.015012	2	older	9
0.015931	1	older	9
0.011579	21	older	10
0.01158	20	older	10
0.012355	19	older	10
0.012827	18	older	10
0.013345	17	older	10
0.014109	16	older	10
0.014991	15	older	10
0.015533	14	older	10
0.015861	13	older	10
0.01594	12	older	10
0.016362	11	older	10
0.017165	10	older	10
0.018465	9	older	10
0.018469	8	older	10
0.018243	7	older	10
0.017844	6	older	10
0.018475	5	older	10
0.019893	4	older	10
0.021491	3	older	10
0.022159	2	older	10
0.02237	1	older	10
0.0069536	21	younger	11
0.0069886	20	younger	11
0.0075256	19	younger	11
0.0078416	18	younger	11
0.0086162	17	younger	11
0.0094444	16	younger	11
0.010251	15	younger	11
0.010977	14	younger	11
0.011723	13	younger	11
0.012112	12	younger	11
0.012528	11	younger	11
0.01252	10	younger	11
0.012894	9	younger	11
0.012877	8	younger	11
0.01237	7	younger	11
0.011596	6	younger	11
0.011178	5	younger	11
0.011549	4	younger	11
0.012125	3	younger	11
0.012652	2	younger	11
0.01304	1	younger	11
0.0064152	21	younger	12
0.0066096	20	younger	12
0.0071003	19	younger	12
0.0079601	18	younger	12
0.0083647	17	younger	12
0.0090379	16	younger	12
0.0095841	15	younger	12
0.0099925	14	younger	12
0.010179	13	younger	12
0.0098965	12	younger	12
0.0096621	11	younger	12
0.0099325	10	younger	12
0.010073	9	younger	12
0.010045	8	younger	12
0.00951	7	younger	12
0.0093952	6	younger	12
0.0099941	5	younger	12
0.01203	4	younger	12
0.015114	3	younger	12
0.018774	2	younger	12
0.019837	1	younger	12
0.0047058	21	younger	13
0.0047514	20	younger	13
0.004877	19	younger	13
0.0048412	18	younger	13
0.0052203	17	younger	13
0.0053591	16	younger	13
0.0054593	15	younger	13
0.0061269	14	younger	13
0.0066258	13	younger	13
0.0069039	12	younger	13
0.0073414	11	younger	13
0.0080594	10	younger	13
0.0088925	9	younger	13
0.0092854	8	younger	13
0.0089961	7	younger	13
0.0084881	6	younger	13
0.00801	5	younger	13
0.0077785	4	younger	13
0.00793	3	younger	13
0.0082556	2	younger	13
0.0078741	1	younger	13
0.0040216	21	younger	14
0.0040747	20	younger	14
0.004437	19	younger	14
0.0050551	18	younger	14
0.005768	17	younger	14
0.006691	16	younger	14
0.0076885	15	younger	14
0.0088694	14	younger	14
0.0099212	13	younger	14
0.010338	12	younger	14
0.01099	11	younger	14
0.011748	10	younger	14
0.01248	9	younger	14
0.012779	8	younger	14
0.012541	7	younger	14
0.011742	6	younger	14
0.011198	5	younger	14
0.010857	4	younger	14
0.010627	3	younger	14
0.010798	2	younger	14
0.011049	1	younger	14
0.0075642	21	older	15
0.0075601	20	older	15
0.0081623	19	older	15
0.0091978	18	older	15
0.010692	17	older	15
0.011394	16	older	15
0.012021	15	older	15
0.012625	14	older	15
0.012722	13	older	15
0.012953	12	older	15
0.012776	11	older	15
0.012721	10	older	15
0.012665	9	older	15
0.012223	8	older	15
0.011596	7	older	15
0.011002	6	older	15
0.0108	5	older	15
0.011733	4	older	15
0.012465	3	older	15
0.013888	2	older	15
0.015029	1	older	15
0.010542	21	older	16
0.010653	20	older	16
0.010904	19	older	16
0.011699	18	older	16
0.013027	17	older	16
0.014245	16	older	16
0.015602	15	older	16
0.016129	14	older	16
0.01667	13	older	16
0.017071	12	older	16
0.017104	11	older	16
0.017354	10	older	16
0.017542	9	older	16
0.017467	8	older	16
0.017246	7	older	16
0.016633	6	older	16
0.016464	5	older	16
0.016659	4	older	16
0.016511	3	older	16
0.016755	2	older	16
0.016848	1	older	16
0.0056121	21	younger	17
0.0056606	20	younger	17
0.0060179	19	younger	17
0.0063162	18	younger	17
0.0066599	17	younger	17
0.0074211	16	younger	17
0.0081356	15	younger	17
0.0087926	14	younger	17
0.0093834	13	younger	17
0.0096208	12	younger	17
0.009446	11	younger	17
0.0092993	10	younger	17
0.0094784	9	younger	17
0.0094863	8	younger	17
0.0087602	7	younger	17
0.0079041	6	younger	17
0.0075172	5	younger	17
0.0072511	4	younger	17
0.0073686	3	younger	17
0.0074165	2	younger	17
0.0078922	1	younger	17
0.010055	21	older	19
0.010097	20	older	19
0.010187	19	older	19
0.010146	18	older	19
0.010712	17	older	19
0.011577	16	older	19
0.012514	15	older	19
0.013345	14	older	19
0.013736	13	older	19
0.013731	12	older	19
0.013403	11	older	19
0.013547	10	older	19
0.014262	9	older	19
0.014415	8	older	19
0.014009	7	older	19
0.013529	6	older	19
0.01348	5	older	19
0.013769	4	older	19
0.014074	3	older	19
0.014939	2	older	19
0.015408	1	older	19
0.0070492	21	older	20
0.0070467	20	older	20
0.0066912	19	older	20
0.0066503	18	older	20
0.0079189	17	older	20
0.0091906	16	older	20
0.011305	15	older	20
0.013495	14	older	20
0.015565	13	older	20
0.017123	12	older	20
0.018371	11	older	20
0.019636	10	older	20
0.020854	9	older	20
0.020709	8	older	20
0.019608	7	older	20
0.017496	6	older	20
0.015158	5	older	20
0.013692	4	older	20
0.013043	3	older	20
0.012793	2	older	20
0.012649	1	older	20
0.014072	21	older	21
0.014122	20	older	21
0.014419	19	older	21
0.015474	18	older	21
0.016408	17	older	21
0.017783	16	older	21
0.018789	15	older	21
0.019462	14	older	21
0.019927	13	older	21
0.020077	12	older	21
0.020195	11	older	21
0.020281	10	older	21
0.020295	9	older	21
0.019828	8	older	21
0.01873	7	older	21
0.016968	6	older	21
0.015433	5	older	21
0.014297	4	older	21
0.013856	3	older	21
0.013392	2	older	21
0.013636	1	older	21
0.0034565	21	younger	22
0.0035158	20	younger	22
0.0034473	19	younger	22
0.0035793	18	younger	22
0.0038005	17	younger	22
0.0045304	16	younger	22
0.0052267	15	younger	22
0.0063071	14	younger	22
0.0069955	13	younger	22
0.0070885	12	younger	22
0.0071858	11	younger	22
0.0073261	10	younger	22
0.0080765	9	younger	22
0.0082786	8	younger	22
0.0080484	7	younger	22
0.0072583	6	younger	22
0.0072053	5	younger	22
0.0072458	4	younger	22
0.0084151	3	younger	22
0.0094516	2	younger	22
0.0097006	1	younger	22
0.0091304	21	younger	23
0.0091658	20	younger	23
0.0098135	19	younger	23
0.0097729	18	younger	23
0.010513	17	younger	23
0.011283	16	younger	23
0.011619	15	younger	23
0.011849	14	younger	23
0.011748	13	younger	23
0.011316	12	younger	23
0.010516	11	younger	23
0.0098328	10	younger	23
0.0090844	9	younger	23
0.0086089	8	younger	23
0.008074	7	younger	23
0.0079294	6	younger	23
0.0081425	5	younger	23
0.0086233	4	younger	23
0.0091917	3	younger	23
0.0099093	2	younger	23
0.010632	1	younger	23
0.0061803	21	older	25
0.0063603	20	older	25
0.0056929	19	older	25
0.0058199	18	older	25
0.0059557	17	older	25
0.0061839	16	older	25
0.0070197	15	older	25
0.0077936	14	older	25
0.0086448	13	older	25
0.0089541	12	older	25
0.0093364	11	older	25
0.0099712	10	older	25
0.010708	9	older	25
0.011155	8	older	25
0.010874	7	older	25
0.010042	6	older	25
0.009308	5	older	25
0.0088524	4	older	25
0.0087018	3	older	25
0.0091975	2	older	25
0.0093264	1	older	25
0.013041	21	older	26
0.013055	20	older	26
0.013652	19	older	26
0.01396	18	older	26
0.014485	17	older	26
0.015254	16	older	26
0.015573	15	older	26
0.015793	14	older	26
0.015838	13	older	26
0.015732	12	older	26
0.015538	11	older	26
0.015433	10	older	26
0.015339	9	older	26
0.015036	8	older	26
0.014395	7	older	26
0.0132	6	older	26
0.012288	5	older	26
0.011906	4	older	26
0.011802	3	older	26
0.012077	2	older	26
0.01255	1	older	26
0.0060049	21	younger	28
0.0059971	20	younger	28
0.006268	19	younger	28
0.0066178	18	younger	28
0.0070329	17	younger	28
0.0073798	16	younger	28
0.0083227	15	younger	28
0.0088856	14	younger	28
0.009328	13	younger	28
0.0096116	12	younger	28
0.0099896	11	younger	28
0.010441	10	younger	28
0.011176	9	younger	28
0.011563	8	younger	28
0.011702	7	younger	28
0.011589	6	younger	28
0.012015	5	younger	28
0.012589	4	younger	28
0.013398	3	younger	28
0.014236	2	younger	28
0.015058	1	younger	28
0.010194	21	younger	29
0.010276	20	younger	29
0.011272	19	younger	29
0.01262	18	younger	29
0.013855	17	younger	29
0.015227	16	younger	29
0.016518	15	younger	29
0.017694	14	younger	29
0.018712	13	younger	29
0.019373	12	younger	29
0.01926	11	younger	29
0.019281	10	younger	29
0.019008	9	younger	29
0.018645	8	younger	29
0.017073	7	younger	29
0.015605	6	younger	29
0.013649	5	younger	29
0.01215	4	younger	29
0.011204	3	younger	29
0.01059	2	younger	29
0.01068	1	younger	29
0.0054749	21	younger	30
0.0056336	20	younger	30
0.0055223	19	younger	30
0.0060385	18	younger	30
0.0070407	17	younger	30
0.008528	16	younger	30
0.0095551	15	younger	30
0.010866	14	younger	30
0.012111	13	younger	30
0.012975	12	younger	30
0.013521	11	younger	30
0.014136	10	younger	30
0.014778	9	younger	30
0.014971	8	younger	30
0.014881	7	younger	30
0.014056	6	younger	30
0.013117	5	younger	30
0.012516	4	younger	30
0.012375	3	younger	30
0.012523	2	younger	30
0.012779	1	younger	30
0.004636	21	younger	31
0.0045776	20	younger	31
0.0052891	19	younger	31
0.0071625	18	younger	31
0.0080174	17	younger	31
0.0092609	16	younger	31
0.010464	15	younger	31
0.011354	14	younger	31
0.011639	13	younger	31
0.011725	12	younger	31
0.011467	11	younger	31
0.011299	10	younger	31
0.011726	9	younger	31
0.01169	8	younger	31
0.011157	7	younger	31
0.010385	6	younger	31
0.0098576	5	younger	31
0.0097988	4	younger	31
0.00966	3	younger	31
0.010002	2	younger	31
0.010476	1	younger	31
0.0052474	21	younger	32
0.0052279	20	younger	32
0.0055342	19	younger	32
0.0060788	18	younger	32
0.0071713	17	younger	32
0.0079336	16	younger	32
0.0086968	15	younger	32
0.0093087	14	younger	32
0.0096475	13	younger	32
0.009478	12	younger	32
0.0090971	11	younger	32
0.0092707	10	younger	32
0.0094893	9	younger	32
0.0095636	8	younger	32
0.0094727	7	younger	32
0.0099235	6	younger	32
0.011212	5	younger	32
0.013413	4	younger	32
0.017064	3	younger	32
0.020628	2	younger	32
0.022432	1	younger	32
0.010712	21	older	33
0.010779	20	older	33
0.010994	19	older	33
0.011214	18	older	33
0.012036	17	older	33
0.013303	16	older	33
0.014243	15	older	33
0.015689	14	older	33
0.016897	13	older	33
0.017577	12	older	33
0.018326	11	older	33
0.019173	10	older	33
0.01988	9	older	33
0.020422	8	older	33
0.020056	7	older	33
0.020201	6	older	33
0.020124	5	older	33
0.019722	4	older	33
0.020308	3	older	33
0.021041	2	older	33
0.021529	1	older	33
0.0070854	21	younger	34
0.007126	20	younger	34
0.0072681	19	younger	34
0.0078598	18	younger	34
0.0084663	17	younger	34
0.0090754	16	younger	34
0.0101	15	younger	34
0.010821	14	younger	34
0.011084	13	younger	34
0.010987	12	younger	34
0.010643	11	younger	34
0.010433	10	younger	34
0.010768	9	younger	34
0.01061	8	younger	34
0.0097458	7	younger	34
0.0084759	6	younger	34
0.0076382	5	younger	34
0.007631	4	younger	34
0.0084896	3	younger	34
0.0093611	2	younger	34
0.0099568	1	younger	34
0.0076994	21	older	35
0.0077068	20	older	35
0.0078495	19	older	35
0.0081467	18	older	35
0.0086457	17	older	35
0.0097551	16	older	35
0.010222	15	older	35
0.010367	14	older	35
0.011219	13	older	35
0.011644	12	older	35
0.012511	11	older	35
0.013312	10	older	35
0.014984	9	older	35
0.016495	8	older	35
0.016985	7	older	35
0.01715	6	older	35
0.017197	5	older	35
0.017389	4	older	35
0.017912	3	older	35
0.018164	2	older	35
0.018548	1	older	35
0.0051764	21	younger	36
0.0051063	20	younger	36
0.0050379	19	younger	36
0.0050244	18	younger	36
0.0054312	17	younger	36
0.0058855	16	younger	36
0.0059053	15	younger	36
0.0055482	14	younger	36
0.0055931	13	younger	36
0.0051434	12	younger	36
0.0044952	11	younger	36
0.0048664	10	younger	36
0.0066619	9	younger	36
0.0089738	8	younger	36
0.010174	7	younger	36
0.012364	6	younger	36
0.016672	5	younger	36
0.019509	4	younger	36
0.019728	3	younger	36
0.020661	2	younger	36
0.021205	1	younger	36
0.00599	21	older	38
0.0060928	20	older	38
0.00636	19	older	38
0.0071215	18	older	38
0.0076245	17	older	38
0.0097281	16	older	38
0.011133	15	older	38
0.011976	14	older	38
0.013308	13	older	38
0.014105	12	older	38
0.01479	11	older	38
0.015346	10	older	38
0.015807	9	older	38
0.015901	8	older	38
0.015325	7	older	38
0.014936	6	older	38
0.01486	5	older	38
0.015738	4	older	38
0.017038	3	older	38
0.017644	2	older	38
0.018819	1	older	38
0.0076888	21	younger	39
0.0074731	20	younger	39
0.0079961	19	younger	39
0.0084716	18	younger	39
0.0090876	17	younger	39
0.0095814	16	younger	39
0.010237	15	younger	39
0.011292	14	younger	39
0.011716	13	younger	39
0.012075	12	younger	39
0.012151	11	younger	39
0.012301	10	younger	39
0.012524	9	younger	39
0.012285	8	younger	39
0.011326	7	younger	39
0.010008	6	younger	39
0.0092216	5	younger	39
0.009635	4	younger	39
0.0099472	3	younger	39
0.010904	2	younger	39
0.011816	1	younger	39
0.021309	21	older	40
0.021223	20	older	40
0.020619	19	older	40
0.020525	18	older	40
0.02044	17	older	40
0.02023	16	older	40
0.019515	15	older	40
0.018235	14	older	40
0.017141	13	older	40
0.01752	12	older	40
0.0179	11	older	40
0.017922	10	older	40
0.018431	9	older	40
0.018827	8	older	40
0.019317	7	older	40
0.017278	6	older	40
0.018247	5	older	40
0.021139	4	older	40
0.024251	3	older	40
0.027167	2	older	40
0.028975	1	older	40

## Sheet: 2A-D_qT1
qT1	layer	age_group	participant	vertices
1567.3	21	older	1	1264
1570.3	20	older	1	1264
1599.9	19	older	1	1264
1624.9	18	older	1	1264
1651.4	17	older	1	1264
1678.3	16	older	1	1264
1703.4	15	older	1	1264
1726.1	14	older	1	1264
1749.1	13	older	1	1264
1771.8	12	older	1	1264
1795.3	11	older	1	1264
1819.8	10	older	1	1264
1845.7	9	older	1	1264
1877.2	8	older	1	1264
1921.1	7	older	1	1264
1987.4	6	older	1	1264
2063.7	5	older	1	1264
2140.1	4	older	1	1264
2221.1	3	older	1	1264
2293.4	2	older	1	1264
2342	1	older	1	1264
1450.1	21	older	2	992
1451.5	20	older	2	992
1469.9	19	older	2	992
1489	18	older	2	992
1510.7	17	older	2	992
1533.5	16	older	2	992
1556.2	15	older	2	992
1578	14	older	2	992
1598.7	13	older	2	992
1618.5	12	older	2	992
1639.1	11	older	2	992
1660.4	10	older	2	992
1682.5	9	older	2	992
1707.3	8	older	2	992
1737	7	older	2	992
1774.6	6	older	2	992
1815.5	5	older	2	992
1855.1	4	older	2	992
1893.9	3	older	2	992
1922.1	2	older	2	992
1938.8	1	older	2	992
1562.8	21	younger	3	1269
1564.8	20	younger	3	1269
1592.9	19	younger	3	1269
1620.8	18	younger	3	1269
1651.6	17	younger	3	1269
1681.2	16	younger	3	1269
1709.5	15	younger	3	1269
1736.6	14	younger	3	1269
1764.7	13	younger	3	1269
1796.2	12	younger	3	1269
1831.5	11	younger	3	1269
1869.5	10	younger	3	1269
1911.8	9	younger	3	1269
1961.5	8	younger	3	1269
2018	7	younger	3	1269
2082	6	younger	3	1269
2146.3	5	younger	3	1269
2207.4	4	younger	3	1269
2261.8	3	younger	3	1269
2298.8	2	younger	3	1269
2316.5	1	younger	3	1269
1371.6	21	older	4	1091
1377.2	20	older	4	1091
1390.6	19	older	4	1091
1417.6	18	older	4	1091
1454	17	older	4	1091
1494.6	16	older	4	1091
1536.9	15	older	4	1091
1580.6	14	older	4	1091
1622.7	13	older	4	1091
1662	12	older	4	1091
1699.5	11	older	4	1091
1735.9	10	older	4	1091
1770.7	9	older	4	1091
1801.4	8	older	4	1091
1830.2	7	older	4	1091
1861.3	6	older	4	1091
1896.9	5	older	4	1091
1934.1	4	older	4	1091
1973.3	3	older	4	1091
2001.8	2	older	4	1091
2021.8	1	older	4	1091
1442.7	21	younger	5	863
1444.2	20	younger	5	863
1468.5	19	younger	5	863
1501.9	18	younger	5	863
1543.1	17	younger	5	863
1585.1	16	younger	5	863
1626.1	15	younger	5	863
1663	14	younger	5	863
1695.2	13	younger	5	863
1723.6	12	younger	5	863
1748.3	11	younger	5	863
1772	10	younger	5	863
1797	9	younger	5	863
1827.1	8	younger	5	863
1867.9	7	younger	5	863
1920.7	6	younger	5	863
1979.1	5	younger	5	863
2038.2	4	younger	5	863
2092.2	3	younger	5	863
2126.3	2	younger	5	863
2148.2	1	younger	5	863
1431.9	21	older	6	2175
1434	20	older	6	2175
1462.4	19	older	6	2175
1493.7	18	older	6	2175
1528.7	17	older	6	2175
1563.9	16	older	6	2175
1597.3	15	older	6	2175
1628.6	14	older	6	2175
1659.8	13	older	6	2175
1690.8	12	older	6	2175
1723.2	11	older	6	2175
1758.1	10	older	6	2175
1796.5	9	older	6	2175
1844.3	8	older	6	2175
1915.2	7	older	6	2175
2008.6	6	older	6	2175
2112.9	5	older	6	2175
2213.9	4	older	6	2175
2313.5	3	older	6	2175
2390.6	2	older	6	2175
2437.7	1	older	6	2175
1343.4	21	older	7	2364
1345.2	20	older	7	2364
1366.7	19	older	7	2364
1388.4	18	older	7	2364
1415.3	17	older	7	2364
1444.6	16	older	7	2364
1474.7	15	older	7	2364
1503.5	14	older	7	2364
1529.9	13	older	7	2364
1554.7	12	older	7	2364
1579.1	11	older	7	2364
1604	10	older	7	2364
1628.8	9	older	7	2364
1654.8	8	older	7	2364
1684.1	7	older	7	2364
1719	6	older	7	2364
1756.4	5	older	7	2364
1793.2	4	older	7	2364
1829.8	3	older	7	2364
1861.1	2	older	7	2364
1879.8	1	older	7	2364
1472.8	21	younger	8	1351
1474	20	younger	8	1351
1504.8	19	younger	8	1351
1544.8	18	younger	8	1351
1591.1	17	younger	8	1351
1637.6	16	younger	8	1351
1679.8	15	younger	8	1351
1718.6	14	younger	8	1351
1751.7	13	younger	8	1351
1779.5	12	younger	8	1351
1803.9	11	younger	8	1351
1827.7	10	younger	8	1351
1850.3	9	younger	8	1351
1871.8	8	younger	8	1351
1892.6	7	younger	8	1351
1916.9	6	younger	8	1351
1943.7	5	younger	8	1351
1971.2	4	younger	8	1351
2000	3	younger	8	1351
2022.1	2	younger	8	1351
2037.2	1	younger	8	1351
1463.8	21	older	9	1073
1464.7	20	older	9	1073
1483.9	19	older	9	1073
1507.5	18	older	9	1073
1537.7	17	older	9	1073
1570.9	16	older	9	1073
1604.1	15	older	9	1073
1635.5	14	older	9	1073
1663.7	13	older	9	1073
1689.1	12	older	9	1073
1713.7	11	older	9	1073
1738.6	10	older	9	1073
1763.2	9	older	9	1073
1788.5	8	older	9	1073
1815.8	7	older	9	1073
1848.6	6	older	9	1073
1885.6	5	older	9	1073
1923.7	4	older	9	1073
1963.4	3	older	9	1073
1995.2	2	older	9	1073
2013.5	1	older	9	1073
1562.5	21	older	10	1120
1564.7	20	older	10	1120
1590.1	19	older	10	1120
1614.2	18	older	10	1120
1640.2	17	older	10	1120
1667.5	16	older	10	1120
1694.1	15	older	10	1120
1720.9	14	older	10	1120
1751.6	13	older	10	1120
1788.6	12	older	10	1120
1833	11	older	10	1120
1883.9	10	older	10	1120
1942.7	9	older	10	1120
2017.3	8	older	10	1120
2111.8	7	older	10	1120
2213.8	6	older	10	1120
2309.2	5	older	10	1120
2393.2	4	older	10	1120
2463.8	3	older	10	1120
2510.6	2	older	10	1120
2537.1	1	older	10	1120
1427	21	younger	11	2061
1428.8	20	younger	11	2061
1456.4	19	younger	11	2061
1482.8	18	younger	11	2061
1512.9	17	younger	11	2061
1545.3	16	younger	11	2061
1578.6	15	younger	11	2061
1611.9	14	younger	11	2061
1644.1	13	younger	11	2061
1673.5	12	younger	11	2061
1701.2	11	younger	11	2061
1728.1	10	younger	11	2061
1754	9	younger	11	2061
1778.1	8	younger	11	2061
1802.8	7	younger	11	2061
1832.4	6	younger	11	2061
1866.5	5	younger	11	2061
1900.9	4	younger	11	2061
1937.2	3	younger	11	2061
1971.6	2	younger	11	2061
1992.9	1	younger	11	2061
1497.4	21	younger	12	1611
1498.2	20	younger	12	1611
1515.6	19	younger	12	1611
1534.5	18	younger	12	1611
1556.3	17	younger	12	1611
1580	16	younger	12	1611
1606.4	15	younger	12	1611
1635	14	younger	12	1611
1666.8	13	younger	12	1611
1701.4	12	younger	12	1611
1738.2	11	younger	12	1611
1776.5	10	younger	12	1611
1817.2	9	younger	12	1611
1861.6	8	younger	12	1611
1913.4	7	younger	12	1611
1973.7	6	younger	12	1611
2034.5	5	younger	12	1611
2092.9	4	younger	12	1611
2148.3	3	younger	12	1611
2196.5	2	younger	12	1611
2220.1	1	younger	12	1611
1449.4	21	younger	13	996
1451.1	20	younger	13	996
1490.1	19	younger	13	996
1526.7	18	younger	13	996
1564	17	younger	13	996
1597.4	16	younger	13	996
1628.8	15	younger	13	996
1659.3	14	younger	13	996
1687.6	13	younger	13	996
1714.2	12	younger	13	996
1740.3	11	younger	13	996
1766.7	10	younger	13	996
1793.3	9	younger	13	996
1821.5	8	younger	13	996
1856.1	7	younger	13	996
1901.6	6	younger	13	996
1955.7	5	younger	13	996
2013.3	4	younger	13	996
2076.3	3	younger	13	996
2131.6	2	younger	13	996
2157.6	1	younger	13	996
1521	21	younger	14	1368
1522.7	20	younger	14	1368
1556.8	19	younger	14	1368
1586.5	18	younger	14	1368
1618.2	17	younger	14	1368
1649.5	16	younger	14	1368
1678.7	15	younger	14	1368
1706.2	14	younger	14	1368
1732	13	younger	14	1368
1757.9	12	younger	14	1368
1783.6	11	younger	14	1368
1809.8	10	younger	14	1368
1835.9	9	younger	14	1368
1861.3	8	younger	14	1368
1893.6	7	younger	14	1368
1937.2	6	younger	14	1368
1989.5	5	younger	14	1368
2043.1	4	younger	14	1368
2099	3	younger	14	1368
2140.5	2	younger	14	1368
2164.9	1	younger	14	1368
1450.2	21	older	15	1136
1451.6	20	older	15	1136
1481.4	19	older	15	1136
1513	18	older	15	1136
1552.8	17	older	15	1136
1596.1	16	older	15	1136
1639.1	15	older	15	1136
1680.5	14	older	15	1136
1718	13	older	15	1136
1752	12	older	15	1136
1784.6	11	older	15	1136
1817.2	10	older	15	1136
1850	9	older	15	1136
1884.1	8	older	15	1136
1923.3	7	older	15	1136
1973.5	6	older	15	1136
2030.2	5	older	15	1136
2087.6	4	older	15	1136
2145.7	3	older	15	1136
2198.5	2	older	15	1136
2229.4	1	older	15	1136
1564.6	21	older	16	2345
1566.6	20	older	16	2345
1593.2	19	older	16	2345
1621.7	18	older	16	2345
1653.3	17	older	16	2345
1685	16	older	16	2345
1714.3	15	older	16	2345
1742	14	older	16	2345
1770.6	13	older	16	2345
1802.7	12	older	16	2345
1843.1	11	older	16	2345
1891.2	10	older	16	2345
1945.9	9	older	16	2345
2014.7	8	older	16	2345
2102.9	7	older	16	2345
2212.4	6	older	16	2345
2326.6	5	older	16	2345
2432.1	4	older	16	2345
2526.5	3	older	16	2345
2591.2	2	older	16	2345
2628	1	older	16	2345
1511.7	21	younger	17	1612
1514.1	20	younger	17	1612
1558	19	younger	17	1612
1607.5	18	younger	17	1612
1660.4	17	younger	17	1612
1707.6	16	younger	17	1612
1746.6	15	younger	17	1612
1778.9	14	younger	17	1612
1804.1	13	younger	17	1612
1824.2	12	younger	17	1612
1842.1	11	younger	17	1612
1860	10	younger	17	1612
1877.6	9	younger	17	1612
1895.3	8	younger	17	1612
1915.1	7	younger	17	1612
1938.3	6	younger	17	1612
1963.1	5	younger	17	1612
1988	4	younger	17	1612
2013.8	3	younger	17	1612
2033.4	2	younger	17	1612
2046.5	1	younger	17	1612
1422.7	21	older	18	1328
1424.7	20	older	18	1328
1453.1	19	older	18	1328
1483.3	18	older	18	1328
1519.4	17	older	18	1328
1557.5	16	older	18	1328
1595.6	15	older	18	1328
1633.9	14	older	18	1328
1670.8	13	older	18	1328
1706	12	older	18	1328
1740.1	11	older	18	1328
1774.3	10	older	18	1328
1808.2	9	older	18	1328
1843.2	8	older	18	1328
1882.9	7	older	18	1328
1930.1	6	older	18	1328
1981.6	5	older	18	1328
2031.7	4	older	18	1328
2083	3	older	18	1328
2130.7	2	older	18	1328
2164.2	1	older	18	1328
1455.3	21	older	19	1903
1456.4	20	older	19	1903
1475.3	19	older	19	1903
1501.8	18	older	19	1903
1534.4	17	older	19	1903
1567.7	16	older	19	1903
1599.1	15	older	19	1903
1628.9	14	older	19	1903
1658	13	older	19	1903
1686.7	12	older	19	1903
1716.6	11	older	19	1903
1749.8	10	older	19	1903
1787	9	older	19	1903
1833.6	8	older	19	1903
1905.8	7	older	19	1903
2003.1	6	older	19	1903
2106.5	5	older	19	1903
2208.3	4	older	19	1903
2302.5	3	older	19	1903
2368.2	2	older	19	1903
2402.5	1	older	19	1903
1392.3	21	older	20	850
1393.2	20	older	20	850
1408.6	19	older	20	850
1429.3	18	older	20	850
1457.5	17	older	20	850
1488.5	16	older	20	850
1519	15	older	20	850
1548.1	14	older	20	850
1574.6	13	older	20	850
1597.5	12	older	20	850
1618.5	11	older	20	850
1639.2	10	older	20	850
1660	9	older	20	850
1683.7	8	older	20	850
1718.6	7	older	20	850
1763.7	6	older	20	850
1814.3	5	older	20	850
1864.5	4	older	20	850
1911.3	3	older	20	850
1937.9	2	older	20	850
1952.7	1	older	20	850
1350.8	21	older	21	1148
1352	20	older	21	1148
1375	19	older	21	1148
1399.5	18	older	21	1148
1429.9	17	older	21	1148
1464.2	16	older	21	1148
1500.3	15	older	21	1148
1536	14	older	21	1148
1568.9	13	older	21	1148
1598.7	12	older	21	1148
1627.1	11	older	21	1148
1654.6	10	older	21	1148
1681	9	older	21	1148
1707.6	8	older	21	1148
1737.8	7	older	21	1148
1774.8	6	older	21	1148
1814.5	5	older	21	1148
1853.8	4	older	21	1148
1894	3	older	21	1148
1930.5	2	older	21	1148
1956.2	1	older	21	1148
1453.2	21	younger	22	908
1454	20	younger	22	908
1476.6	19	younger	22	908
1512.1	18	younger	22	908
1554.4	17	younger	22	908
1600	16	younger	22	908
1646.7	15	younger	22	908
1693.2	14	younger	22	908
1736.3	13	younger	22	908
1774.4	12	younger	22	908
1807.7	11	younger	22	908
1838.9	10	younger	22	908
1869.2	9	younger	22	908
1900.3	8	younger	22	908
1934.1	7	younger	22	908
1975.7	6	younger	22	908
2019.8	5	younger	22	908
2063.2	4	younger	22	908
2105.1	3	younger	22	908
2136.7	2	younger	22	908
2154.8	1	younger	22	908
1520	21	younger	23	930
1521.8	20	younger	23	930
1549.6	19	younger	23	930
1583.6	18	younger	23	930
1621.9	17	younger	23	930
1660.4	16	younger	23	930
1697.4	15	younger	23	930
1732	14	younger	23	930
1764.6	13	younger	23	930
1796.6	12	younger	23	930
1830	11	younger	23	930
1864	10	younger	23	930
1898.7	9	younger	23	930
1936.2	8	younger	23	930
1979.3	7	younger	23	930
2031.7	6	younger	23	930
2089.5	5	younger	23	930
2147.1	4	younger	23	930
2204.8	3	younger	23	930
2252.3	2	younger	23	930
2280.7	1	younger	23	930
1512.1	21	older	24	355
1514.4	20	older	24	355
1537.9	19	older	24	355
1561.3	18	older	24	355
1587.4	17	older	24	355
1614	16	older	24	355
1640.3	15	older	24	355
1665.1	14	older	24	355
1692	13	older	24	355
1721.2	12	older	24	355
1753.3	11	older	24	355
1788.5	10	older	24	355
1828.9	9	older	24	355
1877.5	8	older	24	355
1945.2	7	older	24	355
2026.9	6	older	24	355
2114.5	5	older	24	355
2206	4	older	24	355
2297.7	3	older	24	355
2373.1	2	older	24	355
2412.5	1	older	24	355
1446.2	21	older	25	1265
1447.6	20	older	25	1265
1468.6	19	older	25	1265
1494.4	18	older	25	1265
1527.1	17	older	25	1265
1562.5	16	older	25	1265
1598.2	15	older	25	1265
1633.7	14	older	25	1265
1667.5	13	older	25	1265
1698.5	12	older	25	1265
1727.4	11	older	25	1265
1756.1	10	older	25	1265
1784.3	9	older	25	1265
1812.3	8	older	25	1265
1842.9	7	older	25	1265
1878	6	older	25	1265
1913.9	5	older	25	1265
1949	4	older	25	1265
1982.1	3	older	25	1265
2004.8	2	older	25	1265
2020.2	1	older	25	1265
1458.2	21	older	26	1791
1460.4	20	older	26	1791
1488.3	19	older	26	1791
1517.1	18	older	26	1791
1549.3	17	older	26	1791
1582.1	16	older	26	1791
1614	15	older	26	1791
1643.8	14	older	26	1791
1671.8	13	older	26	1791
1698.7	12	older	26	1791
1725.4	11	older	26	1791
1753.1	10	older	26	1791
1782	9	older	26	1791
1816.4	8	older	26	1791
1862.8	7	older	26	1791
1924.9	6	older	26	1791
1995.9	5	older	26	1791
2068.6	4	older	26	1791
2142	3	older	26	1791
2205.3	2	older	26	1791
2243.7	1	older	26	1791
1405.8	21	younger	27	884
1407.2	20	younger	27	884
1426	19	younger	27	884
1452.2	18	younger	27	884
1488.1	17	younger	27	884
1527.1	16	younger	27	884
1567.6	15	younger	27	884
1606.3	14	younger	27	884
1642.3	13	younger	27	884
1674.5	12	younger	27	884
1702.7	11	younger	27	884
1729.3	10	younger	27	884
1754.8	9	younger	27	884
1779.3	8	younger	27	884
1808.3	7	younger	27	884
1847.3	6	younger	27	884
1894	5	younger	27	884
1941.5	4	younger	27	884
1990.9	3	younger	27	884
2034.7	2	younger	27	884
2064	1	younger	27	884
1510.6	21	younger	28	1786
1511.5	20	younger	28	1786
1534	19	younger	28	1786
1557	18	younger	28	1786
1581.9	17	younger	28	1786
1605.8	16	younger	28	1786
1628	15	younger	28	1786
1648	14	younger	28	1786
1667.7	13	younger	28	1786
1688.9	12	younger	28	1786
1711.5	11	younger	28	1786
1735.2	10	younger	28	1786
1761.3	9	younger	28	1786
1794.4	8	younger	28	1786
1838.4	7	younger	28	1786
1893.4	6	younger	28	1786
1950.1	5	younger	28	1786
2006	4	younger	28	1786
2057.9	3	younger	28	1786
2096.8	2	younger	28	1786
2122.9	1	younger	28	1786
1547	21	younger	29	976
1549.7	20	younger	29	976
1583.6	19	younger	29	976
1613.4	18	younger	29	976
1644	17	younger	29	976
1669.6	16	younger	29	976
1689.2	15	younger	29	976
1705.6	14	younger	29	976
1721.5	13	younger	29	976
1739.1	12	younger	29	976
1758.9	11	younger	29	976
1779.9	10	younger	29	976
1801.6	9	younger	29	976
1825.4	8	younger	29	976
1853	7	younger	29	976
1888.5	6	younger	29	976
1929.5	5	younger	29	976
1971.8	4	younger	29	976
2016.3	3	younger	29	976
2059.2	2	younger	29	976
2085.7	1	younger	29	976
1392.7	21	younger	30	1182
1393.7	20	younger	30	1182
1414.4	19	younger	30	1182
1444.8	18	younger	30	1182
1482.7	17	younger	30	1182
1521.5	16	younger	30	1182
1558.9	15	younger	30	1182
1595.2	14	younger	30	1182
1630.3	13	younger	30	1182
1661.5	12	younger	30	1182
1690	11	younger	30	1182
1716.9	10	younger	30	1182
1742.8	9	younger	30	1182
1767.6	8	younger	30	1182
1791.7	7	younger	30	1182
1818.6	6	younger	30	1182
1847.5	5	younger	30	1182
1876.2	4	younger	30	1182
1905	3	younger	30	1182
1928.2	2	younger	30	1182
1941.7	1	younger	30	1182
1436.3	21	younger	31	764
1437	20	younger	31	764
1451.4	19	younger	31	764
1462.2	18	younger	31	764
1480.2	17	younger	31	764
1510	16	younger	31	764
1549.5	15	younger	31	764
1592	14	younger	31	764
1637	13	younger	31	764
1681.1	12	younger	31	764
1722.8	11	younger	31	764
1763.3	10	younger	31	764
1802.2	9	younger	31	764
1836.8	8	younger	31	764
1867.3	7	younger	31	764
1895.2	6	younger	31	764
1921.2	5	younger	31	764
1945.7	4	younger	31	764
1967.3	3	younger	31	764
1980.3	2	younger	31	764
1988.6	1	younger	31	764
1508.1	21	younger	32	1663
1511.5	20	younger	32	1663
1555.6	19	younger	32	1663
1596.9	18	younger	32	1663
1642.3	17	younger	32	1663
1688.3	16	younger	32	1663
1729.5	15	younger	32	1663
1765.9	14	younger	32	1663
1795.7	13	younger	32	1663
1819.4	12	younger	32	1663
1839.9	11	younger	32	1663
1859	10	younger	32	1663
1877.8	9	younger	32	1663
1898.6	8	younger	32	1663
1934.8	7	younger	32	1663
1996.2	6	younger	32	1663
2077.1	5	younger	32	1663
2169	4	younger	32	1663
2271.4	3	younger	32	1663
2359.4	2	younger	32	1663
2390.3	1	younger	32	1663
1458.5	21	older	33	995
1460.2	20	older	33	995
1479.2	19	older	33	995
1498.9	18	older	33	995
1522.5	17	older	33	995
1547.8	16	older	33	995
1572.7	15	older	33	995
1597.2	14	older	33	995
1622	13	older	33	995
1646.9	12	older	33	995
1673	11	older	33	995
1700	10	older	33	995
1728.2	9	older	33	995
1761.3	8	older	33	995
1802.1	7	older	33	995
1853.5	6	older	33	995
1909.8	5	older	33	995
1965.8	4	older	33	995
2020.3	3	older	33	995
2063	2	older	33	995
2096.1	1	older	33	995
1431.5	21	younger	34	1858
1434	20	younger	34	1858
1471	19	younger	34	1858
1511.4	18	younger	34	1858
1555.6	17	younger	34	1858
1598.4	16	younger	34	1858
1636.8	15	younger	34	1858
1669.7	14	younger	34	1858
1697.9	13	younger	34	1858
1723.5	12	younger	34	1858
1747.9	11	younger	34	1858
1772.1	10	younger	34	1858
1797	9	younger	34	1858
1825.3	8	younger	34	1858
1862.8	7	younger	34	1858
1913.5	6	younger	34	1858
1970.7	5	younger	34	1858
2027.5	4	younger	34	1858
2085	3	younger	34	1858
2136.8	2	younger	34	1858
2170.4	1	younger	34	1858
1498.1	21	older	35	2020
1499.5	20	older	35	2020
1520.7	19	older	35	2020
1542.8	18	older	35	2020
1568.2	17	older	35	2020
1594.6	16	older	35	2020
1620.8	15	older	35	2020
1646	14	older	35	2020
1668.6	13	older	35	2020
1688.5	12	older	35	2020
1707.4	11	older	35	2020
1725.8	10	older	35	2020
1743.9	9	older	35	2020
1763.7	8	older	35	2020
1791.7	7	older	35	2020
1833.1	6	older	35	2020
1881.1	5	older	35	2020
1930.2	4	older	35	2020
1981.9	3	older	35	2020
2025.2	2	older	35	2020
2058.2	1	older	35	2020
1537.1	21	younger	36	653
1538.6	20	younger	36	653
1568.8	19	younger	36	653
1598.1	18	younger	36	653
1625.8	17	younger	36	653
1651.5	16	younger	36	653
1674.6	15	younger	36	653
1698.9	14	younger	36	653
1725.1	13	younger	36	653
1753.4	12	younger	36	653
1784.3	11	younger	36	653
1817.7	10	younger	36	653
1855.2	9	younger	36	653
1897.2	8	younger	36	653
1947.4	7	younger	36	653
2008.2	6	younger	36	653
2070.6	5	younger	36	653
2129.1	4	younger	36	653
2183	3	younger	36	653
2218.4	2	younger	36	653
2240	1	younger	36	653
1387.7	21	younger	37	1207
1388.5	20	younger	37	1207
1416.5	19	younger	37	1207
1443.5	18	younger	37	1207
1475.8	17	younger	37	1207
1509.4	16	younger	37	1207
1544.2	15	younger	37	1207
1580.3	14	younger	37	1207
1617.2	13	younger	37	1207
1654.2	12	younger	37	1207
1691.3	11	younger	37	1207
1728.3	10	younger	37	1207
1765.9	9	younger	37	1207
1802.9	8	younger	37	1207
1841.8	7	younger	37	1207
1885.8	6	younger	37	1207
1933.9	5	younger	37	1207
1982.2	4	younger	37	1207
2033.1	3	younger	37	1207
2076.7	2	younger	37	1207
2105.8	1	younger	37	1207
1396	21	older	38	511
1396.8	20	older	38	511
1410.2	19	older	38	511
1431.8	18	older	38	511
1462.7	17	older	38	511
1497.2	16	older	38	511
1534.5	15	older	38	511
1573.1	14	older	38	511
1612.7	13	older	38	511
1649.8	12	older	38	511
1686.4	11	older	38	511
1723.5	10	older	38	511
1761.1	9	older	38	511
1799.3	8	older	38	511
1838.7	7	older	38	511
1882	6	older	38	511
1925.9	5	older	38	511
1970.7	4	older	38	511
2015.1	3	older	38	511
2051.2	2	older	38	511
2076	1	older	38	511
1409.6	21	younger	39	1032
1411.5	20	younger	39	1032
1451.4	19	younger	39	1032
1497.1	18	younger	39	1032
1546.8	17	younger	39	1032
1594.9	16	younger	39	1032
1639.3	15	younger	39	1032
1678.1	14	younger	39	1032
1710.3	13	younger	39	1032
1737.1	12	younger	39	1032
1761.9	11	younger	39	1032
1785.6	10	younger	39	1032
1808.9	9	younger	39	1032
1834	8	younger	39	1032
1866	7	younger	39	1032
1906.7	6	younger	39	1032
1952.8	5	younger	39	1032
1999.6	4	younger	39	1032
2048.6	3	younger	39	1032
2089.4	2	younger	39	1032
2115.2	1	younger	39	1032
1424.9	21	older	40	777
1426.6	20	older	40	777
1447.4	19	older	40	777
1468.7	18	older	40	777
1494.2	17	older	40	777
1523.4	16	older	40	777
1557.9	15	older	40	777
1600	14	older	40	777
1650.8	13	older	40	777
1713	12	older	40	777
1791.3	11	older	40	777
1886.2	10	older	40	777
1997.7	9	older	40	777
2132.6	8	older	40	777
2295.7	7	older	40	777
2473.5	6	older	40	777
2639.9	5	older	40	777
2783.1	4	older	40	777
2881	3	older	40	777
2940.3	2	older	40	777
2974.9	1	older	40	777

## Sheet: 2E_nQSM
nQSM	layer	age_group	participant
-0.010227	inner	older	1
-0.008875	middle	older	1
-0.011851	outer	older	1
-0.01562	inner	older	2
-0.0094444	middle	older	2
-0.010922	outer	older	2
-0.0072213	inner	younger	3
-0.0094129	middle	younger	3
-0.011782	outer	younger	3
-0.015267	inner	older	4
-0.012746	middle	older	4
-0.012028	outer	older	4
-0.0088234	inner	younger	5
-0.006795	middle	younger	5
-0.0094988	outer	younger	5
-0.0082297	inner	younger	8
-0.0060866	middle	younger	8
-0.0079608	outer	younger	8
-0.011176	inner	older	9
-0.01159	middle	older	9
-0.013853	outer	older	9
-0.010063	inner	older	10
-0.01201	middle	older	10
-0.013255	outer	older	10
-0.011179	inner	younger	11
-0.010581	middle	younger	11
-0.012447	outer	younger	11
-0.0080942	inner	younger	12
-0.0086959	middle	younger	12
-0.010103	outer	younger	12
-0.009707	inner	younger	13
-0.0081333	middle	younger	13
-0.013271	outer	younger	13
-0.010778	inner	younger	14
-0.0085244	middle	younger	14
-0.011958	outer	younger	14
-0.0096989	inner	older	15
-0.011227	middle	older	15
-0.01548	outer	older	15
-0.012838	inner	older	16
-0.011501	middle	older	16
-0.015092	outer	older	16
-0.0097987	inner	younger	17
-0.0072306	middle	younger	17
-0.012222	outer	younger	17
-0.0093826	inner	older	19
-0.012958	middle	older	19
-0.01759	outer	older	19
-0.012421	inner	older	20
-0.0083023	middle	older	20
-0.012339	outer	older	20
-0.0093981	inner	older	21
-0.0072059	middle	older	21
-0.0069936	outer	older	21
-0.0094465	inner	younger	22
-0.0083178	middle	younger	22
-0.011608	outer	younger	22
-0.0087744	inner	younger	23
-0.01052	middle	younger	23
-0.012728	outer	younger	23
-0.0095722	inner	older	25
-0.0076009	middle	older	25
-0.0085795	outer	older	25
-0.0064619	inner	older	26
-0.0081033	middle	older	26
-0.013948	outer	older	26
-0.0097463	inner	younger	28
-0.0074982	middle	younger	28
-0.010964	outer	younger	28
-0.0057734	inner	younger	29
-0.0097678	middle	younger	29
-0.014291	outer	younger	29
-0.012524	inner	younger	30
-0.0077775	middle	younger	30
-0.0088979	outer	younger	30
-0.010409	inner	younger	31
-0.00864	middle	younger	31
-0.0087598	outer	younger	31
-0.0079022	inner	younger	32
-0.010818	middle	younger	32
-0.013563	outer	younger	32
-0.0084443	inner	older	33
-0.013361	middle	older	33
-0.019426	outer	older	33
-0.0098943	inner	younger	34
-0.007188	middle	younger	34
-0.0095412	outer	younger	34
-0.01597	inner	older	35
-0.012637	middle	older	35
-0.013868	outer	older	35
-0.0076794	inner	younger	36
-0.012708	middle	younger	36
-0.015627	outer	younger	36
-0.0089912	inner	older	38
-0.0066308	middle	older	38
-0.011325	outer	older	38
-0.0095026	inner	younger	39
-0.0079448	middle	younger	39
-0.010302	outer	younger	39
-0.008216	inner	older	40
-0.016973	middle	older	40
-0.024327	outer	older	40

## Sheet: 2E_pQSM
pQSM	layer	age_group	participant
0.010055	inner	older	1
0.012896	middle	older	1
0.010988	outer	older	1
0.011241	inner	older	2
0.014653	middle	older	2
0.015047	outer	older	2
0.010189	inner	younger	3
0.010915	middle	younger	3
0.013427	outer	younger	3
0.014393	inner	older	4
0.016178	middle	older	4
0.015701	outer	older	4
0.0080209	inner	younger	5
0.0096374	middle	younger	5
0.0087517	outer	younger	5
0.010526	inner	younger	8
0.011425	middle	younger	8
0.010949	outer	younger	8
0.014115	inner	older	9
0.016483	middle	older	9
0.014358	outer	older	9
0.014279	inner	older	10
0.017889	middle	older	10
0.021503	outer	older	10
0.010632	inner	younger	11
0.012846	middle	younger	11
0.01333	outer	younger	11
0.009727	inner	younger	12
0.010068	middle	younger	12
0.017141	outer	younger	12
0.0064327	inner	younger	13
0.009286	middle	younger	13
0.0086711	outer	younger	13
0.0088582	inner	younger	14
0.01238	middle	younger	14
0.011172	outer	younger	14
0.011703	inner	older	15
0.012883	middle	older	15
0.01298	outer	older	15
0.014719	inner	older	16
0.017363	middle	older	16
0.016969	outer	older	16
0.0083429	inner	younger	17
0.0092184	middle	younger	17
0.0077407	outer	younger	17
0.01218	inner	older	19
0.014426	middle	older	19
0.014656	outer	older	19
0.010554	inner	older	20
0.01931	middle	older	20
0.013961	outer	older	20
0.01789	inner	older	21
0.01954	middle	older	21
0.014372	outer	older	21
0.0070256	inner	younger	22
0.0081083	middle	younger	22
0.0091995	outer	younger	22
0.01093	inner	younger	23
0.008928	middle	younger	23
0.0099444	outer	younger	23
0.007384	inner	older	25
0.010059	middle	older	25
0.009249	outer	older	25
0.015207	inner	older	26
0.015431	middle	older	26
0.012495	outer	older	26
0.0089174	inner	younger	28
0.011754	middle	younger	28
0.014064	outer	younger	28
0.015885	inner	younger	29
0.01755	middle	younger	29
0.011752	outer	younger	29
0.010655	inner	younger	30
0.014559	middle	younger	30
0.012797	outer	younger	30
0.011232	inner	younger	31
0.011254	middle	younger	31
0.010369	outer	younger	31
0.0085111	inner	younger	32
0.010095	middle	younger	32
0.01965	outer	younger	32
0.013558	inner	older	33
0.019734	middle	older	33
0.02054	outer	older	33
0.010018	inner	younger	34
0.010058	middle	younger	34
0.009497	outer	younger	34
0.010735	inner	older	35
0.015267	middle	older	35
0.017829	outer	older	35
0.0058994	inner	younger	36
0.010212	middle	younger	36
0.02133	outer	younger	36
0.0099939	inner	older	38
0.014959	middle	older	38
0.017159	outer	older	38
0.010872	inner	younger	39
0.01154	middle	younger	39
0.010982	outer	younger	39
0.020185	inner	older	40
0.019433	middle	older	40
0.024893	outer	older	40

## Sheet: 2E_qT1
qT1	layer	age_group	participant
1664	1	older	1
1845.9	2	older	1
2212.1	3	older	1
1522.9	1	older	2
1677.2	2	older	2
1885.1	3	older	2
1709.4	1	younger	3
1998.2	2	younger	3
2271.1	3	younger	3
1479.1	1	older	4
1748	2	older	4
1965.6	3	older	4
1617.2	1	younger	5
1860.6	2	younger	5
2101.2	3	younger	5
1545.8	1	older	6
1799.5	2	older	6
2293.7	3	older	6
1432.2	1	older	7
1619.3	2	older	7
1824	3	older	7
1668	1	younger	8
1883.8	2	younger	8
2007.6	3	younger	8
1556.6	1	older	9
1752.6	2	older	9
1956.3	3	older	9
1654.5	1	older	10
1942.8	2	older	10
2442.8	3	older	10
1578.5	1	younger	11
1793.7	2	younger	11
1950.7	3	younger	11
1614.9	1	younger	12
1896.2	2	younger	12
2164.4	3	younger	12
1623.2	1	younger	13
1849.1	2	younger	13
2094.7	3	younger	13
1674.4	1	younger	14
1887.9	2	younger	14
2111.9	3	younger	14
1577.2	1	older	15
1837.8	2	older	15
2138.3	3	older	15
1668.3	1	older	16
1947.9	2	older	16
2500.9	3	older	16
1725.5	1	younger	17
1908.2	2	younger	17
2020.4	3	younger	17
1540.5	1	older	18
1794.4	2	older	18
2078.2	3	older	18
1551.2	1	older	19
1792.6	2	older	19
2277.6	3	older	19
1475.2	1	older	20
1657	2	older	20
1896.1	3	older	20
1450.8	1	older	21
1668.8	2	older	21
1889.8	3	older	21
1644.6	1	younger	22
1923	2	younger	22
2114.9	3	younger	22
1692.9	1	younger	23
1966.6	2	younger	23
2221.2	3	younger	23
1601	1	older	24
1829.2	2	older	24
2280.7	3	older	24
1547.4	1	older	25
1770.9	2	older	25
1974	3	older	25
1565.7	1	older	26
1779.4	2	older	26
2131.1	3	older	26
1565.2	1	younger	27
1802.1	2	younger	27
2007.8	3	younger	27
1624.7	1	younger	28
1828.8	2	younger	28
2070.9	3	younger	28
1680.5	1	younger	29
1846.3	2	younger	29
2033.2	3	younger	29
1555.5	1	younger	30
1780.8	2	younger	30
1912.8	3	younger	30
1565.1	1	younger	31
1847.7	2	younger	31
1970.4	3	younger	31
1714.8	1	younger	32
1940.6	2	younger	32
2297.5	3	younger	32
1536.4	1	older	33
1723.4	2	older	33
2011	3	older	33
1623.6	1	younger	34
1856.9	2	younger	34
2104.9	3	younger	34
1582.2	1	older	35
1740.3	2	older	35
1975.3	3	older	35
1675.6	1	younger	36
1932.7	2	younger	36
2192.6	3	younger	36
1548.1	1	younger	37
1826.4	2	younger	37
2049.5	3	younger	37
1484.9	1	older	38
1744.2	2	older	38
2007.8	3	older	38
1624.1	1	younger	39
1859	2	younger	39
2063.2	3	younger	39
1515.3	1	older	40
1992.6	2	older	40
2843.8	3	older	40

## Sheet: 2F_nQSM
nQSM_raw	nQSM_map_size_corrected	body_part	layer	age_group	participant	map_size
-0.0084021	-0.00779561	face	inner	older	1	3705
-0.0080224	-0.00890158	face	middle	older	1	3705
-0.011275	-0.0119951	face	outer	older	1	3705
-0.015709	-0.0156268	hand	inner	older	1	502
-0.0045728	-0.00469192	hand	middle	older	1	502
-0.0047245	-0.00482206	hand	outer	older	1	502
-0.012678	-0.0121191	face	inner	older	2	3414
-0.011821	-0.0126311	face	middle	older	2	3414
-0.016426	-0.0170895	face	outer	older	2	3414
-0.016357	-0.015451	hand	inner	older	2	5535
-0.0099433	-0.0112567	hand	middle	older	2	5535
-0.01256	-0.0136357	hand	outer	older	2	5535
-0.0080853	-0.00614792	face	inner	younger	3	4138
-0.0086907	-0.00725634	face	middle	younger	3	4138
-0.009588	-0.00942157	face	outer	younger	3	4138
-0.0069626	-0.00504769	hand	inner	younger	3	4090
-0.010648	-0.00923028	hand	middle	younger	3	4090
-0.012851	-0.0126865	hand	outer	younger	3	4090
-0.010738	-0.0106144	face	inner	older	4	755
-0.015938	-0.0161172	face	middle	older	4	755
-0.015508	-0.0156547	face	outer	older	4	755
-0.012849	-0.0121798	hand	inner	older	4	4088
-0.011335	-0.0123051	hand	middle	older	4	4088
-0.011625	-0.0124195	hand	outer	older	4	4088
-0.0097828	-0.00902807	face	inner	younger	5	1612
-0.0068968	-0.00633803	face	middle	younger	5	1612
-0.008314	-0.00824917	face	outer	younger	5	1612
-0.007809	-0.00608278	hand	inner	younger	5	3687
-0.0093936	-0.00811557	hand	middle	younger	5	3687
-0.01264	-0.0124917	hand	outer	younger	5	3687
-0.011251	-0.00913899	face	inner	younger	8	4511
-0.0060796	-0.00451595	face	middle	younger	8	4511
-0.0083666	-0.00818517	face	outer	younger	8	4511
-0.010432	-0.00863555	hand	inner	younger	8	3837
-0.010247	-0.00891698	hand	middle	younger	8	3837
-0.011236	-0.0110817	hand	outer	younger	8	3837
-0.010958	-0.0105987	face	inner	older	9	2195
-0.013523	-0.0140439	face	middle	older	9	2195
-0.022809	-0.0232356	face	outer	older	9	2195
-0.013038	-0.0122094	hand	inner	older	9	5062
-0.011972	-0.0131732	hand	middle	older	9	5062
-0.013887	-0.0148708	hand	outer	older	9	5062
-0.0096538	-0.00873662	face	inner	older	10	5603
-0.011989	-0.0133186	face	middle	older	10	5603
-0.013721	-0.0148099	face	outer	older	10	5603
-0.010616	-0.00997055	hand	inner	older	10	3943
-0.010931	-0.0118667	hand	middle	older	10	3943
-0.013394	-0.0141603	hand	outer	older	10	3943
-0.0069348	-0.00529098	face	inner	younger	12	3511
-0.0094561	-0.00823908	face	middle	younger	12	3511
-0.012707	-0.0125658	face	outer	younger	12	3511
-0.009517	-0.00745789	hand	inner	younger	12	4398
-0.008868	-0.00734352	hand	middle	younger	12	4398
-0.010075	-0.00989812	hand	outer	younger	12	4398
-0.0098313	-0.00753014	face	inner	younger	13	4915
-0.0094795	-0.00777581	face	middle	younger	13	4915
-0.011626	-0.0114283	face	outer	younger	13	4915
-0.0090453	-0.00826389	hand	inner	younger	13	1669
-0.0079293	-0.00735077	hand	middle	younger	13	1669
-0.013115	-0.0130479	hand	outer	younger	13	1669
-0.01061	-0.00852654	face	inner	younger	14	4450
-0.0087946	-0.00725209	face	middle	younger	14	4450
-0.012773	-0.012594	face	outer	younger	14	4450
-0.01187	-0.0101279	hand	inner	younger	14	3721
-0.0091806	-0.00789079	hand	middle	younger	14	3721
-0.011493	-0.0113433	hand	outer	younger	14	3721
-0.0080658	-0.00764543	face	inner	older	15	2568
-0.0098534	-0.0104628	face	middle	older	15	2568
-0.014124	-0.0146231	face	outer	older	15	2568
-0.0098034	-0.00912849	hand	inner	older	15	4123
-0.0109	-0.0118784	hand	middle	older	15	4123
-0.015984	-0.0167853	hand	outer	older	15	4123
-0.011539	-0.0110201	face	inner	older	16	3170
-0.013023	-0.0137752	face	middle	older	16	3170
-0.017332	-0.0179481	face	outer	older	16	3170
-0.011668	-0.0109726	hand	inner	older	16	4248
-0.010337	-0.011345	hand	middle	older	16	4248
-0.013993	-0.0148186	hand	outer	older	16	4248
-0.010225	-0.00816917	face	inner	younger	17	4391
-0.0084157	-0.00689365	face	middle	younger	17	4391
-0.011132	-0.0109554	face	outer	younger	17	4391
-0.011062	-0.00877254	hand	inner	younger	17	4890
-0.0069923	-0.00529728	hand	middle	younger	17	4890
-0.011121	-0.0109243	hand	outer	younger	17	4890
-0.011954	-0.0115978	face	inner	older	19	2176
-0.015981	-0.0164974	face	middle	older	19	2176
-0.019392	-0.0198149	face	outer	older	19	2176
-0.0073883	-0.00701279	hand	inner	older	19	2294
-0.0098281	-0.0103725	hand	middle	older	19	2294
-0.014399	-0.0148448	hand	outer	older	19	2294
-0.011712	-0.0111833	face	inner	older	20	3230
-0.011084	-0.0118505	face	middle	older	20	3230
-0.017717	-0.0183448	face	outer	older	20	3230
-0.010744	-0.0103161	hand	inner	older	20	2614
-0.010084	-0.0107043	hand	middle	older	20	2614
-0.010363	-0.010871	hand	outer	older	20	2614
-0.0073715	-0.00730373	face	inner	older	21	414
-0.012138	-0.0122362	face	middle	older	21	414
-0.017767	-0.0178475	face	outer	older	21	414
-0.0087643	-0.00825276	hand	inner	older	21	3125
-0.0095475	-0.010289	hand	middle	older	21	3125
-0.0081701	-0.00877744	hand	outer	older	21	3125
-0.010039	-0.00810022	face	inner	younger	22	4141
-0.0088485	-0.0074131	face	middle	younger	22	4141
-0.012041	-0.0118745	face	outer	younger	22	4141
-0.012274	-0.00973312	hand	inner	younger	22	5427
-0.010254	-0.00837284	hand	middle	younger	22	5427
-0.01313	-0.0129117	hand	outer	younger	22	5427
-0.0087692	-0.0067644	face	inner	younger	23	4282
-0.010186	-0.00870173	face	middle	younger	23	4282
-0.010895	-0.0107228	face	outer	younger	23	4282
-0.0083826	-0.00654682	hand	inner	younger	23	3921
-0.0080621	-0.00670296	hand	middle	younger	23	3921
-0.009569	-0.0094113	hand	outer	younger	23	3921
-0.0076691	-0.00723171	face	inner	older	25	2672
-0.0087946	-0.00942865	face	middle	older	25	2672
-0.015251	-0.0157703	face	outer	older	25	2672
-0.0094648	-0.0087835	hand	inner	older	25	4162
-0.0074681	-0.00845572	hand	middle	older	25	4162
-0.0094853	-0.0102942	hand	outer	older	25	4162
-0.0084845	-0.00789111	face	inner	older	26	3625
-0.012536	-0.0133962	face	middle	older	26	3625
-0.016955	-0.0176595	face	outer	older	26	3625
-0.0074961	-0.00672641	hand	inner	older	26	4702
-0.0079569	-0.00907266	hand	middle	older	26	4702
-0.012451	-0.0133648	hand	outer	older	26	4702
-0.0090345	-0.00726146	face	inner	younger	28	3787
-0.0094205	-0.00810781	face	middle	younger	28	3787
-0.013671	-0.0135187	face	outer	younger	28	3787
-0.010642	-0.00789324	hand	inner	younger	28	5871
-0.008383	-0.00634793	hand	middle	younger	28	5871
-0.010248	-0.0100119	hand	outer	younger	28	5871
-0.014915	-0.011758	face	inner	younger	30	6743
-0.010372	-0.00803467	face	middle	younger	30	6743
-0.010055	-0.0097838	face	outer	younger	30	6743
-0.012897	-0.0118033	hand	inner	younger	30	2336
-0.010066	-0.00925627	hand	middle	younger	30	2336
-0.011392	-0.011298	hand	outer	younger	30	2336
-0.0093233	-0.00891898	face	inner	older	33	2470
-0.012528	-0.0131141	face	middle	older	33	2470
-0.018533	-0.019013	face	outer	older	33	2470
-0.0099803	-0.00914448	hand	inner	older	33	5106
-0.013859	-0.0150706	hand	middle	older	33	5106
-0.019458	-0.0204504	hand	outer	older	33	5106
-0.0083124	-0.00672242	face	inner	younger	34	3396
-0.006885	-0.00570784	face	middle	younger	34	3396
-0.0096742	-0.00953762	face	outer	younger	34	3396
-0.0099931	-0.00835583	hand	inner	younger	34	3497
-0.0077402	-0.00652803	hand	middle	younger	34	3497
-0.010449	-0.0103084	hand	outer	younger	34	3497
-0.014501	-0.0135332	face	inner	older	35	5912
-0.011092	-0.0124949	face	middle	older	35	5912
-0.011675	-0.012824	face	outer	older	35	5912
-0.018496	-0.0179763	hand	inner	older	35	3175
-0.012716	-0.0134694	hand	middle	older	35	3175
-0.0095704	-0.0101875	hand	outer	older	35	3175
-0.010369	-0.00820595	face	inner	younger	36	4620
-0.011013	-0.00941157	face	middle	younger	36	4620
-0.014308	-0.0141222	face	outer	younger	36	4620
-0.010121	-0.00801226	hand	inner	younger	36	4504
-0.0099028	-0.00834158	hand	middle	younger	36	4504
-0.012557	-0.0123759	hand	outer	younger	36	4504
-0.010051	-0.00974276	face	inner	older	38	1883
-0.0074106	-0.00785743	face	middle	older	38	1883
-0.0078109	-0.00817686	face	outer	older	38	1883
-0.009482	-0.00923417	hand	inner	older	38	1514
-0.0070822	-0.00744146	hand	middle	older	38	1514
-0.0094655	-0.00975975	hand	outer	older	38	1514
-0.0064909	-0.00442617	face	inner	younger	39	4410
-0.0099262	-0.00839756	face	middle	younger	39	4410
-0.013603	-0.0134256	face	outer	younger	39	4410
-0.010849	-0.00890413	hand	inner	younger	39	4154
-0.0085209	-0.007081	hand	middle	younger	39	4154
-0.013058	-0.0128909	hand	outer	younger	39	4154
-0.01344	-0.0129758	face	inner	older	40	2836
-0.018821	-0.019494	face	middle	older	40	2836
-0.01826	-0.0188112	face	outer	older	40	2836
-0.0084856	-0.00790072	hand	inner	older	40	3573
-0.017055	-0.0179029	hand	middle	older	40	3573
-0.0238	-0.0244944	hand	outer	older	40	3573

## Sheet: 2F_pQSM
pQSM_raw	pQSM_map_size_corrected	body_part	layer	age_group	participant	map_size
0.010937	0.0100206	face	inner	older	1	3705
0.013537	0.013049	face	middle	older	1	3705
0.011062	0.0132014	face	outer	older	1	3705
0.012892	0.0127678	hand	inner	older	1	502
0.017638	0.0175719	hand	middle	older	1	502
0.011922	0.0122119	hand	outer	older	1	502
0.013654	0.0128095	face	inner	older	2	3414
0.017199	0.0167494	face	middle	older	2	3414
0.022401	0.0243723	face	outer	older	2	3414
0.013203	0.0118339	hand	inner	older	2	5535
0.015556	0.014827	hand	middle	older	2	5535
0.015593	0.018789	hand	outer	older	2	5535
0.0085778	0.0069127	face	inner	younger	3	4138
0.0093311	0.00820478	face	middle	younger	3	4138
0.014439	0.0118267	face	outer	younger	3	4138
0.011346	0.00970021	hand	inner	younger	3	4090
0.01285	0.0117367	hand	middle	younger	3	4090
0.017035	0.014453	hand	outer	younger	3	4090
0.0081432	0.00795645	face	inner	older	4	755
0.011559	0.0114596	face	middle	older	4	755
0.02421	0.024646	face	outer	older	4	755
0.013332	0.0123208	hand	inner	older	4	4088
0.015005	0.0144666	hand	middle	older	4	4088
0.014782	0.0171425	hand	outer	older	4	4088
0.0092372	0.00858854	face	inner	younger	5	1612
0.0081965	0.00775773	face	middle	younger	5	1612
0.0075699	0.00655224	face	outer	younger	5	1612
0.007634	0.00615037	hand	inner	younger	5	3687
0.0088266	0.00782304	hand	middle	younger	5	3687
0.008861	0.0065334	hand	outer	younger	5	3687
0.00907	0.0072548	face	inner	younger	8	4511
0.010436	0.00920816	face	middle	younger	8	4511
0.0096261	0.0067783	face	outer	younger	8	4511
0.0099564	0.00841242	hand	inner	younger	8	3837
0.010346	0.00930161	hand	middle	younger	8	3837
0.010243	0.0078207	hand	outer	younger	8	3837
0.0084199	0.00787697	face	inner	older	9	2195
0.011881	0.0115919	face	middle	older	9	2195
0.012516	0.0137834	face	outer	older	9	2195
0.011093	0.00984091	hand	inner	older	9	5062
0.013408	0.0127413	hand	middle	older	9	5062
0.012398	0.0153209	hand	outer	older	9	5062
0.011685	0.0102991	face	inner	older	10	5603
0.014927	0.0141891	face	middle	older	10	5603
0.016086	0.0193213	face	outer	older	10	5603
0.015939	0.0149637	hand	inner	older	10	3943
0.01603	0.0155107	hand	middle	older	10	3943
0.014371	0.0166478	hand	outer	older	10	3943
0.0076948	0.006282	face	inner	younger	12	3511
0.0091908	0.00823514	face	middle	younger	12	3511
0.011206	0.0089895	face	outer	younger	12	3511
0.012418	0.0106483	hand	inner	younger	12	4398
0.012171	0.0109739	hand	middle	younger	12	4398
0.015384	0.0126075	hand	outer	younger	12	4398
0.0070367	0.00505894	face	inner	younger	13	4915
0.0078528	0.00651499	face	middle	younger	13	4915
0.010593	0.00749016	face	outer	younger	13	4915
0.0080521	0.00738051	hand	inner	younger	13	1669
0.010328	0.00987372	hand	middle	younger	13	1669
0.010519	0.00946536	hand	outer	younger	13	1669
0.0091065	0.00731585	face	inner	younger	14	4450
0.010594	0.00938276	face	middle	younger	14	4450
0.0097635	0.00695421	face	outer	younger	14	4450
0.010036	0.00853869	hand	inner	younger	14	3721
0.012508	0.0114952	hand	middle	younger	14	3721
0.011266	0.00891693	hand	outer	younger	14	3721
0.011894	0.0112588	face	inner	older	15	2568
0.011969	0.0116308	face	middle	older	15	2568
0.015317	0.0167998	face	outer	older	15	2568
0.0094622	0.00844238	hand	inner	older	15	4123
0.011685	0.011142	hand	middle	older	15	4123
0.012656	0.0150367	hand	outer	older	15	4123
0.0099925	0.0092084	face	inner	older	16	3170
0.012749	0.0123315	face	middle	older	16	3170
0.016503	0.0183334	face	outer	older	16	3170
0.013974	0.0129233	hand	inner	older	16	4248
0.016563	0.0160035	hand	middle	older	16	4248
0.015482	0.0179349	hand	outer	older	16	4248
0.0080257	0.00625879	face	inner	younger	17	4391
0.0095759	0.00838072	face	middle	younger	17	4391
0.0090396	0.00626756	face	outer	younger	17	4391
0.01225	0.0102823	hand	inner	younger	17	4890
0.012808	0.011477	hand	middle	younger	17	4890
0.011677	0.00858994	hand	outer	younger	17	4890
0.011753	0.0112148	face	inner	older	19	2176
0.014987	0.0147004	face	middle	older	19	2176
0.02018	0.0214365	face	outer	older	19	2176
0.012936	0.0123686	hand	inner	older	19	2294
0.015155	0.0148529	hand	middle	older	19	2294
0.014652	0.0159766	hand	outer	older	19	2294
0.010403	0.00960406	face	inner	older	20	3230
0.013601	0.0131756	face	middle	older	20	3230
0.015948	0.0178131	face	outer	older	20	3230
0.012902	0.0122554	hand	inner	older	20	2614
0.017004	0.0166597	hand	middle	older	20	2614
0.014062	0.0155714	hand	outer	older	20	2614
0.010063	0.0099606	face	inner	older	21	414
0.01819	0.0181355	face	middle	older	21	414
0.016358	0.0165971	face	outer	older	21	414
0.019667	0.018894	hand	inner	older	21	3125
0.021146	0.0207344	hand	middle	older	21	3125
0.016313	0.0181174	hand	outer	older	21	3125
0.0062548	0.00458849	face	inner	younger	22	4141
0.0075434	0.00641627	face	middle	younger	22	4141
0.019538	0.0169238	face	outer	younger	22	4141
0.0086269	0.00644311	hand	inner	younger	22	5427
0.0094078	0.00793063	hand	middle	younger	22	5427
0.010981	0.00755493	hand	outer	younger	22	5427
0.0071022	0.00537915	face	inner	younger	23	4282
0.0078394	0.00667389	face	middle	younger	23	4282
0.012836	0.0101328	face	outer	younger	23	4282
0.0094874	0.00790961	hand	inner	younger	23	3921
0.0091825	0.00811525	hand	middle	younger	23	3921
0.0098904	0.00741507	hand	outer	younger	23	3921
0.0058265	0.00516558	face	inner	older	25	2672
0.0067046	0.0063527	face	middle	older	25	2672
0.0090981	0.010641	face	outer	older	25	2672
0.0085947	0.00756523	hand	inner	older	25	4162
0.0098991	0.00935096	hand	middle	older	25	4162
0.0096714	0.0120746	hand	outer	older	25	4162
0.011155	0.0102584	face	inner	older	26	3625
0.01453	0.0140526	face	middle	older	26	3625
0.01824	0.0203332	face	outer	older	26	3625
0.014574	0.013411	hand	inner	older	26	4702
0.016083	0.0154637	hand	middle	older	26	4702
0.015376	0.018091	hand	outer	older	26	4702
0.0092744	0.00775054	face	inner	younger	28	3787
0.010192	0.00916122	face	middle	younger	28	3787
0.011701	0.00931027	face	outer	younger	28	3787
0.011073	0.00871055	hand	inner	younger	28	5871
0.013084	0.011486	hand	middle	younger	28	5871
0.015076	0.0113696	hand	outer	younger	28	5871
0.012975	0.0102617	face	inner	younger	30	6743
0.014488	0.0126526	face	middle	younger	30	6743
0.013019	0.00876214	face	outer	younger	30	6743
0.011522	0.010582	hand	inner	younger	30	2336
0.014874	0.0142382	hand	middle	younger	30	2336
0.012889	0.0114143	hand	outer	younger	30	2336
0.011821	0.01121	face	inner	older	33	2470
0.012536	0.0122107	face	middle	older	33	2470
0.011537	0.0129632	face	outer	older	33	2470
0.01331	0.012047	hand	inner	older	33	5106
0.018352	0.0176795	hand	middle	older	33	5106
0.018727	0.0216753	hand	outer	older	33	5106
0.0090709	0.00770437	face	inner	younger	34	3396
0.009203	0.00827865	face	middle	younger	34	3396
0.0087728	0.0066289	face	outer	younger	34	3396
0.010988	0.00958083	hand	inner	younger	34	3497
0.010628	0.00967616	hand	middle	younger	34	3497
0.010025	0.00781734	hand	outer	younger	34	3497
0.0085819	0.00711957	face	inner	older	35	5912
0.013648	0.0128694	face	middle	older	35	5912
0.015952	0.0193657	face	outer	older	35	5912
0.011611	0.0108257	hand	inner	older	35	3175
0.015965	0.0155469	hand	middle	older	35	3175
0.018645	0.0204783	hand	outer	older	35	3175
0.0085366	0.00667754	face	inner	younger	36	4620
0.009585	0.00832749	face	middle	younger	36	4620
0.012883	0.00996639	face	outer	younger	36	4620
0.011291	0.00947862	hand	inner	younger	36	4504
0.011487	0.0102611	hand	middle	younger	36	4504
0.013552	0.0107086	hand	outer	younger	36	4504
0.015214	0.0147482	face	inner	older	38	1883
0.018972	0.018724	face	middle	older	38	1883
0.016914	0.0180013	face	outer	older	38	1883
0.016632	0.0162575	hand	inner	older	38	1514
0.020236	0.0200366	hand	middle	older	38	1514
0.02288	0.0237542	hand	outer	older	38	1514
0.010255	0.00848044	face	inner	younger	39	4410
0.010409	0.00920865	face	middle	younger	39	4410
0.012319	0.00953496	face	outer	younger	39	4410
0.012693	0.0110215	hand	inner	younger	39	4154
0.013066	0.0119353	hand	middle	younger	39	4154
0.011383	0.00876058	hand	outer	younger	39	4154
0.015199	0.0144975	face	inner	older	40	2836
0.016282	0.0159085	face	middle	older	40	2836
0.031404	0.0330416	face	outer	older	40	2836
0.019268	0.0183842	hand	inner	older	40	3573
0.020721	0.0202504	hand	middle	older	40	3573
0.035083	0.0371461	hand	outer	older	40	3573

## Sheet: 2F_qT1
qT1_raw	qT1_map_size_corrected	body_part	layer	age_group	participant	map_size
1616.5	1580.76	face	inner	older	1	3705
1832.2	1845.14	face	middle	older	1	3705
2161.3	2219.4	face	outer	older	1	3705
1581.7	1576.86	hand	inner	older	1	502
1812.6	1814.35	hand	middle	older	1	502
2235.2	2243.07	hand	outer	older	1	502
1528.5	1495.56	face	inner	older	2	3414
1708.5	1720.42	face	middle	older	2	3414
1883.2	1936.74	face	outer	older	2	3414
1528.4	1475	hand	inner	older	2	5535
1681.4	1700.72	hand	middle	older	2	5535
1854.9	1941.7	hand	outer	older	2	5535
1680.6	1695.13	face	inner	younger	3	4138
2023.7	2021.54	face	middle	younger	3	4138
2227.4	2246.71	face	outer	younger	3	4138
1680.9	1695.26	hand	inner	younger	3	4090
1982.3	1980.16	hand	middle	younger	3	4090
2265.8	2284.89	hand	outer	younger	3	4090
1432.2	1424.92	face	inner	older	4	755
1764.7	1767.34	face	middle	older	4	755
2038.2	2050.04	face	outer	older	4	755
1466.2	1426.76	hand	inner	older	4	4088
1731.5	1745.77	hand	middle	older	4	4088
1957.5	2021.61	hand	outer	older	4	4088
1567.2	1572.86	face	inner	younger	5	1612
1871.1	1870.26	face	middle	younger	5	1612
2085.8	2093.32	face	outer	younger	5	1612
1591.5	1604.45	hand	inner	younger	5	3687
1871.3	1869.37	hand	middle	younger	5	3687
2074.3	2091.51	hand	outer	younger	5	3687
1413.8	1389.85	face	inner	older	7	2482
1638.8	1647.47	face	middle	older	7	2482
1828.4	1867.32	face	outer	older	7	2482
1436.7	1383.67	hand	inner	older	7	5497
1616.9	1636.09	hand	middle	older	7	5497
1819.6	1905.8	hand	outer	older	7	5497
1583	1598.84	face	inner	younger	8	4511
1844.4	1842.04	face	middle	younger	8	4511
1977.1	1998.15	face	outer	younger	8	4511
1665.1	1678.57	hand	inner	younger	8	3837
1891.2	1889.19	hand	middle	younger	8	3837
2018.5	2036.41	hand	outer	younger	8	3837
1483.9	1462.72	face	inner	older	9	2195
1707.6	1715.26	face	middle	older	9	2195
1981.3	2015.72	face	outer	older	9	2195
1568	1519.16	hand	inner	older	9	5062
1754.2	1771.87	hand	middle	older	9	5062
1949	2028.38	hand	outer	older	9	5062
1646.6	1592.54	face	inner	older	10	5603
1930.5	1950.06	face	middle	older	10	5603
2497.4	2585.26	face	outer	older	10	5603
1639	1600.96	hand	inner	older	10	3943
1889.4	1903.17	hand	middle	older	10	3943
2389.8	2451.63	hand	outer	older	10	3943
1689.1	1701.43	face	inner	younger	12	3511
2006.1	2004.26	face	middle	younger	12	3511
2240.4	2256.79	face	outer	younger	12	3511
1626	1641.44	hand	inner	younger	12	4398
1899.3	1897	hand	middle	younger	12	4398
2162.2	2182.72	hand	outer	younger	12	4398
1635.7	1652.96	face	inner	younger	13	4915
1894.4	1891.83	face	middle	younger	13	4915
2112.2	2135.14	face	outer	younger	13	4915
1620	1625.86	hand	inner	younger	13	1669
1841.6	1840.73	hand	middle	younger	13	1669
2116.8	2124.59	hand	outer	younger	13	1669
1585.4	1601.02	face	inner	younger	14	4450
1846.8	1844.47	face	middle	younger	14	4450
2022.1	2042.87	face	outer	younger	14	4450
1648.8	1661.86	hand	inner	younger	14	3721
1869.4	1867.45	hand	middle	younger	14	3721
2077.5	2094.87	hand	outer	younger	14	3721
1605.7	1580.93	face	inner	older	15	2568
1899.9	1908.87	face	middle	older	15	2568
2292.7	2332.97	face	outer	older	15	2568
1583.5	1543.72	hand	inner	older	15	4123
1861.2	1875.59	hand	middle	older	15	4123
2236.2	2300.85	hand	outer	older	15	4123
1655.2	1624.62	face	inner	older	16	3170
1995.7	2006.77	face	middle	older	16	3170
2692.1	2741.81	face	outer	older	16	3170
1661.4	1620.42	hand	inner	older	16	4248
1900.9	1915.73	hand	middle	older	16	4248
2425.5	2492.11	hand	outer	older	16	4248
1583.4	1598.82	face	inner	younger	17	4391
1855.9	1853.6	face	middle	younger	17	4391
1964.4	1984.89	face	outer	younger	17	4391
1693.3	1710.47	hand	inner	younger	17	4890
1906.2	1903.64	hand	middle	younger	17	4890
2044.4	2067.22	hand	outer	younger	17	4890
1531.6	1502.8	face	inner	older	18	2985
1802.8	1813.22	face	middle	older	18	2985
2201.2	2248.01	face	outer	older	18	2985
1541.7	1504.74	hand	inner	older	18	3831
1802.7	1816.08	hand	middle	older	18	3831
2127.7	2187.78	hand	outer	older	18	3831
1591.5	1570.51	face	inner	older	19	2176
1864.8	1872.4	face	middle	older	19	2176
2261.9	2296.02	face	outer	older	19	2176
1593	1570.87	hand	inner	older	19	2294
1891.5	1899.51	hand	middle	older	19	2294
2406.8	2442.77	hand	outer	older	19	2294
1426.3	1395.14	face	inner	older	20	3230
1665.7	1676.98	face	middle	older	20	3230
1887.7	1938.35	face	outer	older	20	3230
1476.8	1451.58	hand	inner	older	20	2614
1637.7	1646.83	hand	middle	older	20	2614
1855.9	1896.89	hand	outer	older	20	2614
1415.5	1411.51	face	inner	older	21	414
1705.3	1706.75	face	middle	older	21	414
1976.2	1982.69	face	outer	older	21	414
1469	1438.85	hand	inner	older	21	3125
1678.1	1689.01	hand	middle	older	21	3125
1916.6	1965.6	hand	outer	older	21	3125
1626.7	1641.24	face	inner	younger	22	4141
1928.3	1926.13	face	middle	younger	22	4141
2111.2	2130.53	face	outer	younger	22	4141
1622.6	1641.65	hand	inner	younger	22	5427
1898	1895.16	hand	middle	younger	22	5427
2076.2	2101.53	hand	outer	younger	22	5427
1563.9	1578.93	face	inner	younger	23	4282
1855.4	1853.16	face	middle	younger	23	4282
2040.3	2060.28	face	outer	younger	23	4282
1684.2	1697.97	hand	inner	younger	23	3921
1942	1939.95	hand	middle	younger	23	3921
2201.6	2219.9	hand	outer	younger	23	3921
1498.4	1472.62	face	inner	older	25	2672
1791.6	1800.93	face	middle	older	25	2672
2032.3	2074.2	face	outer	older	25	2672
1544.8	1504.65	hand	inner	older	25	4162
1767	1781.53	hand	middle	older	25	4162
1987	2052.27	hand	outer	older	25	4162
1540.1	1505.13	face	inner	older	26	3625
1765.3	1777.96	face	middle	older	26	3625
2161.3	2218.15	face	outer	older	26	3625
1584.9	1539.54	hand	inner	older	26	4702
1801.6	1818.02	hand	middle	older	26	4702
2123.6	2197.33	hand	outer	older	26	4702
1540	1552.57	face	inner	younger	27	3580
1803.4	1801.53	face	middle	younger	27	3580
2002.9	2019.61	face	outer	younger	27	3580
1545.3	1557.77	hand	inner	younger	27	3553
1806.7	1804.84	hand	middle	younger	27	3553
2015.7	2032.28	hand	outer	younger	27	3553
1591.1	1604.4	face	inner	younger	28	3787
1833.5	1831.52	face	middle	younger	28	3787
2000.1	2017.77	face	outer	younger	28	3787
1605.8	1626.41	hand	inner	younger	28	5871
1823	1819.93	hand	middle	younger	28	5871
2040.2	2067.6	hand	outer	younger	28	5871
1541.7	1565.37	face	inner	younger	30	6743
1798.4	1794.87	face	middle	younger	30	6743
1934.9	1966.37	face	outer	younger	30	6743
1554.6	1562.8	hand	inner	younger	30	2336
1787.8	1786.58	hand	middle	younger	30	2336
1935.8	1946.7	hand	outer	younger	30	2336
1496.5	1472.67	face	inner	older	33	2470
1744.8	1753.42	face	middle	older	33	2470
1973.9	2012.63	face	outer	older	33	2470
1519.7	1470.44	hand	inner	older	33	5106
1715.6	1733.43	hand	middle	older	33	5106
1980.7	2060.77	hand	outer	older	33	5106
1633.9	1645.82	face	inner	younger	34	3396
1904.5	1902.72	face	middle	younger	34	3396
2072.2	2088.05	face	outer	younger	34	3396
1615.7	1627.98	hand	inner	younger	34	3497
1852	1850.17	hand	middle	younger	34	3497
2087.3	2103.62	hand	outer	younger	34	3497
1541.8	1484.76	face	inner	older	35	5912
1765.7	1786.34	face	middle	older	35	5912
1977	2069.71	face	outer	older	35	5912
1573.6	1542.97	hand	inner	older	35	3175
1750.3	1761.39	hand	middle	older	35	3175
1982.5	2032.29	hand	outer	older	35	3175
1622.2	1638.42	face	inner	younger	36	4620
1927	1924.58	face	middle	younger	36	4620
2115.7	2137.26	face	outer	younger	36	4620
1624.1	1639.91	hand	inner	younger	36	4504
1894.5	1892.14	hand	middle	younger	36	4504
2101.6	2122.62	hand	outer	younger	36	4504
1521.9	1545.82	face	inner	younger	37	6814
1832.5	1828.94	face	middle	younger	37	6814
2031.1	2062.9	face	outer	younger	37	6814
1526.6	1542.13	hand	inner	younger	37	4422
1802.7	1800.39	hand	middle	younger	37	4422
2021.2	2041.84	hand	outer	younger	37	4422
1466.4	1448.23	face	inner	older	38	1883
1730.7	1737.27	face	middle	older	38	1883
1972.2	2001.73	face	outer	older	38	1883
1474.2	1459.59	hand	inner	older	38	1514
1731.7	1736.99	hand	middle	older	38	1514
1992.5	2016.24	hand	outer	older	38	1514
1645.7	1661.18	face	inner	younger	39	4410
1893.8	1891.49	face	middle	younger	39	4410
2071.7	2092.28	face	outer	younger	39	4410
1608.8	1623.38	hand	inner	younger	39	4154
1849.5	1847.33	hand	middle	younger	39	4154
2042.7	2062.09	hand	outer	younger	39	4154
1614.9	1587.54	face	inner	older	40	2836
2026.8	2036.7	face	middle	older	40	2836
2768.2	2812.67	face	outer	older	40	2836
1524.8	1490.33	hand	inner	older	40	3573
1915.7	1928.17	hand	middle	older	40	3573
2679.8	2735.83	hand	outer	older	40	3573
