# Supplementary material for: Layer-specific changes in sensory cortex across the lifespan in mice and humans
Source: Nat Neurosci. 2025 Aug 11;28(9):1978–89. doi: 10.1038/s41593-025-02013-1 (PMC12411234; doi:10.1038/s41593-025-02013-1)
Supplement: Supplementary file 5 — Statistical source data. [file 41593_2025_2013_MOESM5_ESM.zip]

Archive with 17 entries (16 files):
- Source_Data_Extended_Data/
- Source_Data_Extended_Data/Source_Data_Extended_Data_Table_1.xlsx
- __MACOSX/Source_Data_Extended_Data/._Source_Data_Extended_Data_Table_1.xlsx
- Source_Data_Extended_Data/.DS_Store
- __MACOSX/Source_Data_Extended_Data/._.DS_Store
- Source_Data_Extended_Data/Source_Data_Extended_Data_Figure_2.xlsx
- __MACOSX/Source_Data_Extended_Data/._Source_Data_Extended_Data_Figure_2.xlsx
- Source_Data_Extended_Data/Source_Data_Extended_Data_Figure_3.xlsx
- __MACOSX/Source_Data_Extended_Data/._Source_Data_Extended_Data_Figure_3.xlsx
- Source_Data_Extended_Data/Source_Data_Extended_Data_Table_4.xlsx
- __MACOSX/Source_Data_Extended_Data/._Source_Data_Extended_Data_Table_4.xlsx
- Source_Data_Extended_Data/Source_Data_Extended_Data_Figure_1.xlsx
- __MACOSX/Source_Data_Extended_Data/._Source_Data_Extended_Data_Figure_1.xlsx
- Source_Data_Extended_Data/Source_Data_Extended_Data_Table_3.xlsx
- __MACOSX/Source_Data_Extended_Data/._Source_Data_Extended_Data_Table_3.xlsx
- Source_Data_Extended_Data/Source_Data_Extended_Data_Table_2.xlsx
- __MACOSX/Source_Data_Extended_Data/._Source_Data_Extended_Data_Table_2.xlsx
