# Supplementary material for: Layer-specific changes in sensory cortex across the lifespan in mice and humans
Source: Nat Neurosci. 2025 Aug 11;28(9):1978–89. doi: 10.1038/s41593-025-02013-1 (PMC12411234; doi:10.1038/s41593-025-02013-1)
Supplement: Supplementary file 5 — Statistical source data. [file 41593_2025_2013_MOESM5_ESM.zip › Source_Data_Extended_Data/Source_Data_Extended_Data_Table_1.xlsx]

## Sheet: Extended_Data_Table_1
Age	percent_signal_change_index	percent_signal_change_middle	pRF_size_index	pRF_size_middle
1	0.120864	0.141907	0.393944	0.361865
1	0.119572	0.0664857	0.630342	0.469396
1	0.102629	0.0663884	0.360091	0.36713
1	0.132404	0.0989912	0.608076	0.371029
1	0.101123	0.0972077	0.348306	0.580367
1	0.137197	0.171606	0.30154	0.538565
1	0.123057	0.100376	0.412637	0.632471
1	0.158431	0.159656	0.341662	0.125498
1	0.0829875	0.119582	0.395794	0.39167
1	0.134163	0.0772219	0.485018	0.455098
1	0.0803038	0.122149	0.417059	0.640115
2	0.115401	0.107353	0.749424	0.421949
2	0.127936	0.141627	0.529651	0.581622
2	0.110714	0.113114	0.586548	0.65559
2	0.141394	0.170873	0.336937	0.084311
2	0.0742075	0.0888563	1.05501	0.849077
2	0.126707	0.194475	0.480716	0.297968
2	0.401711	0.124623	0.774446	0.674847
2	0.113829	0.100232	0.577422	0.2538
2	0.144376	0.121686	0.759168	0.762293
2	0.132792	0.10542	0.478829	0.560494
