# Supplementary material for: Layer-specific changes in sensory cortex across the lifespan in mice and humans
Source: Nat Neurosci. 2025 Aug 11;28(9):1978–89. doi: 10.1038/s41593-025-02013-1 (PMC12411234; doi:10.1038/s41593-025-02013-1)
Supplement: Supplementary file 5 — Statistical source data. [file 41593_2025_2013_MOESM5_ESM.zip › Source_Data_Extended_Data/Source_Data_Extended_Data_Figure_2.xlsx]

## Sheet: 2A_nQSM_pQSM
value	qsm_type	body_part	layer	age_group	participant	vertices
0.0093503	aQSM	face	21	older	1	3705
0.0093	aQSM	face	20	older	1	3705
0.008749	aQSM	face	19	older	1	3705
0.0086463	aQSM	face	18	older	1	3705
0.0089192	aQSM	face	17	older	1	3705
0.0096018	aQSM	face	16	older	1	3705
0.010406	aQSM	face	15	older	1	3705
0.011147	aQSM	face	14	older	1	3705
0.011648	aQSM	face	13	older	1	3705
0.011981	aQSM	face	12	older	1	3705
0.012261	aQSM	face	11	older	1	3705
0.012481	aQSM	face	10	older	1	3705
0.012666	aQSM	face	9	older	1	3705
0.012569	aQSM	face	8	older	1	3705
0.011931	aQSM	face	7	older	1	3705
0.010903	aQSM	face	6	older	1	3705
0.010442	aQSM	face	5	older	1	3705
0.010551	aQSM	face	4	older	1	3705
0.010928	aQSM	face	3	older	1	3705
0.011397	aQSM	face	2	older	1	3705
0.011765	aQSM	face	1	older	1	3705
0.023195	aQSM	hand	21	older	1	502
0.022828	aQSM	hand	20	older	1	502
0.019096	aQSM	hand	19	older	1	502
0.015202	aQSM	hand	18	older	1	502
0.011373	aQSM	hand	17	older	1	502
0.0094978	aQSM	hand	16	older	1	502
0.0099941	aQSM	hand	15	older	1	502
0.012102	aQSM	hand	14	older	1	502
0.013884	aQSM	hand	13	older	1	502
0.015293	aQSM	hand	12	older	1	502
0.016755	aQSM	hand	11	older	1	502
0.018126	aQSM	hand	10	older	1	502
0.019137	aQSM	hand	9	older	1	502
0.019033	aQSM	hand	8	older	1	502
0.017629	aQSM	hand	7	older	1	502
0.015582	aQSM	hand	6	older	1	502
0.013415	aQSM	hand	5	older	1	502
0.011505	aQSM	hand	4	older	1	502
0.010104	aQSM	hand	3	older	1	502
0.0092034	aQSM	hand	2	older	1	502
0.0090317	aQSM	hand	1	older	1	502
-0.0098402	nQSM	face	21	older	1	1148
-0.0097643	nQSM	face	20	older	1	1148
-0.0087071	nQSM	face	19	older	1	1148
-0.00806	nQSM	face	18	older	1	1148
-0.0076668	nQSM	face	17	older	1	1148
-0.0071081	nQSM	face	16	older	1	1148
-0.0067912	nQSM	face	15	older	1	1148
-0.0064529	nQSM	face	14	older	1	1148
-0.0063081	nQSM	face	13	older	1	1148
-0.006151	nQSM	face	12	older	1	1148
-0.0065673	nQSM	face	11	older	1	1148
-0.0066908	nQSM	face	10	older	1	1148
-0.0070344	nQSM	face	9	older	1	1148
-0.0074782	nQSM	face	8	older	1	1148
-0.00801	nQSM	face	7	older	1	1148
-0.0079162	nQSM	face	6	older	1	1148
-0.008797	nQSM	face	5	older	1	1148
-0.010198	nQSM	face	4	older	1	1148
-0.011363	nQSM	face	3	older	1	1148
-0.012174	nQSM	face	2	older	1	1148
-0.01291	nQSM	face	1	older	1	1148
-0.023348	nQSM	hand	21	older	1	126.33
-0.022976	nQSM	hand	20	older	1	126.33
-0.019843	nQSM	hand	19	older	1	126.33
-0.015908	nQSM	hand	18	older	1	126.33
-0.013193	nQSM	hand	17	older	1	126.33
-0.01062	nQSM	hand	16	older	1	126.33
-0.010099	nQSM	hand	15	older	1	126.33
-0.0075871	nQSM	hand	14	older	1	126.33
-0.0057683	nQSM	hand	13	older	1	126.33
-0.0044625	nQSM	hand	12	older	1	126.33
-0.0041466	nQSM	hand	11	older	1	126.33
-0.0023608	nQSM	hand	10	older	1	126.33
-0.0024152	nQSM	hand	9	older	1	126.33
-0.0025037	nQSM	hand	8	older	1	126.33
-0.0041361	nQSM	hand	7	older	1	126.33
-0.0032757	nQSM	hand	6	older	1	126.33
-0.0032019	nQSM	hand	5	older	1	126.33
-0.0031314	nQSM	hand	4	older	1	126.33
-0.0040516	nQSM	hand	3	older	1	126.33
-0.0044734	nQSM	hand	2	older	1	126.33
-0.0056464	nQSM	hand	1	older	1	126.33
0.0086219	pQSM	face	21	older	1	2430.7
0.0086265	pQSM	face	20	older	1	2430.7
0.0087958	pQSM	face	19	older	1	2430.7
0.0091445	pQSM	face	18	older	1	2430.7
0.0096755	pQSM	face	17	older	1	2430.7
0.01077	pQSM	face	16	older	1	2430.7
0.011762	pQSM	face	15	older	1	2430.7
0.012678	pQSM	face	14	older	1	2430.7
0.013109	pQSM	face	13	older	1	2430.7
0.013411	pQSM	face	12	older	1	2430.7
0.01352	pQSM	face	11	older	1	2430.7
0.013799	pQSM	face	10	older	1	2430.7
0.01405	pQSM	face	9	older	1	2430.7
0.014003	pQSM	face	8	older	1	2430.7
0.013229	pQSM	face	7	older	1	2430.7
0.012222	pQSM	face	6	older	1	2430.7
0.011373	pQSM	face	5	older	1	2430.7
0.010789	pQSM	face	4	older	1	2430.7
0.010585	pQSM	face	3	older	1	2430.7
0.010716	pQSM	face	2	older	1	2430.7
0.010729	pQSM	face	1	older	1	2430.7
0.0041076	pQSM	hand	21	older	1	340.33
0.0044458	pQSM	hand	20	older	1	340.33
0.0035493	pQSM	hand	19	older	1	340.33
0.0065825	pQSM	hand	18	older	1	340.33
0.005518	pQSM	hand	17	older	1	340.33
0.0079248	pQSM	hand	16	older	1	340.33
0.009936	pQSM	hand	15	older	1	340.33
0.013866	pQSM	hand	14	older	1	340.33
0.015754	pQSM	hand	13	older	1	340.33
0.016708	pQSM	hand	12	older	1	340.33
0.017528	pQSM	hand	11	older	1	340.33
0.018815	pQSM	hand	10	older	1	340.33
0.019477	pQSM	hand	9	older	1	340.33
0.019472	pQSM	hand	8	older	1	340.33
0.017959	pQSM	hand	7	older	1	340.33
0.016147	pQSM	hand	6	older	1	340.33
0.014111	pQSM	hand	5	older	1	340.33
0.012577	pQSM	hand	4	older	1	340.33
0.011286	pQSM	hand	3	older	1	340.33
0.010593	pQSM	hand	2	older	1	340.33
0.01019	pQSM	hand	1	older	1	340.33
0.01395	aQSM	face	21	older	2	3414
0.013838	aQSM	face	20	older	2	3414
0.012761	aQSM	face	19	older	2	3414
0.012057	aQSM	face	18	older	2	3414
0.011808	aQSM	face	17	older	2	3414
0.012071	aQSM	face	16	older	2	3414
0.012657	aQSM	face	15	older	2	3414
0.013258	aQSM	face	14	older	2	3414
0.013767	aQSM	face	13	older	2	3414
0.014135	aQSM	face	12	older	2	3414
0.014499	aQSM	face	11	older	2	3414
0.014957	aQSM	face	10	older	2	3414
0.015639	aQSM	face	9	older	2	3414
0.01619	aQSM	face	8	older	2	3414
0.016399	aQSM	face	7	older	2	3414
0.016571	aQSM	face	6	older	2	3414
0.017132	aQSM	face	5	older	2	3414
0.018343	aQSM	face	4	older	2	3414
0.019864	aQSM	face	3	older	2	3414
0.021266	aQSM	face	2	older	2	3414
0.022301	aQSM	face	1	older	2	3414
0.017248	aQSM	hand	21	older	2	5535
0.017138	aQSM	hand	20	older	2	5535
0.016219	aQSM	hand	19	older	2	5535
0.015263	aQSM	hand	18	older	2	5535
0.014281	aQSM	hand	17	older	2	5535
0.013465	aQSM	hand	16	older	2	5535
0.012936	aQSM	hand	15	older	2	5535
0.012678	aQSM	hand	14	older	2	5535
0.012632	aQSM	hand	13	older	2	5535
0.012724	aQSM	hand	12	older	2	5535
0.012929	aQSM	hand	11	older	2	5535
0.013409	aQSM	hand	10	older	2	5535
0.014128	aQSM	hand	9	older	2	5535
0.0146	aQSM	hand	8	older	2	5535
0.014508	aQSM	hand	7	older	2	5535
0.014071	aQSM	hand	6	older	2	5535
0.013801	aQSM	hand	5	older	2	5535
0.013926	aQSM	hand	4	older	2	5535
0.014318	aQSM	hand	3	older	2	5535
0.014839	aQSM	hand	2	older	2	5535
0.01523	aQSM	hand	1	older	2	5535
-0.015245	nQSM	face	21	older	2	1169
-0.015024	nQSM	face	20	older	2	1169
-0.013527	nQSM	face	19	older	2	1169
-0.012399	nQSM	face	18	older	2	1169
-0.011569	nQSM	face	17	older	2	1169
-0.010762	nQSM	face	16	older	2	1169
-0.01034	nQSM	face	15	older	2	1169
-0.009908	nQSM	face	14	older	2	1169
-0.0095906	nQSM	face	13	older	2	1169
-0.0093335	nQSM	face	12	older	2	1169
-0.0091719	nQSM	face	11	older	2	1169
-0.009072	nQSM	face	10	older	2	1169
-0.010142	nQSM	face	9	older	2	1169
-0.01144	nQSM	face	8	older	2	1169
-0.012093	nQSM	face	7	older	2	1169
-0.013131	nQSM	face	6	older	2	1169
-0.013674	nQSM	face	5	older	2	1169
-0.014885	nQSM	face	4	older	2	1169
-0.016189	nQSM	face	3	older	2	1169
-0.017632	nQSM	face	2	older	2	1169
-0.018423	nQSM	face	1	older	2	1169
-0.01988	nQSM	hand	21	older	2	2023.7
-0.019734	nQSM	hand	20	older	2	2023.7
-0.018587	nQSM	hand	19	older	2	2023.7
-0.017449	nQSM	hand	18	older	2	2023.7
-0.015917	nQSM	hand	17	older	2	2023.7
-0.014576	nQSM	hand	16	older	2	2023.7
-0.012802	nQSM	hand	15	older	2	2023.7
-0.011482	nQSM	hand	14	older	2	2023.7
-0.010182	nQSM	hand	13	older	2	2023.7
-0.0090978	nQSM	hand	12	older	2	2023.7
-0.0082715	nQSM	hand	11	older	2	2023.7
-0.0078675	nQSM	hand	10	older	2	2023.7
-0.0083553	nQSM	hand	9	older	2	2023.7
-0.0090442	nQSM	hand	8	older	2	2023.7
-0.0094621	nQSM	hand	7	older	2	2023.7
-0.0096992	nQSM	hand	6	older	2	2023.7
-0.01037	nQSM	hand	5	older	2	2023.7
-0.011418	nQSM	hand	4	older	2	2023.7
-0.012284	nQSM	hand	3	older	2	2023.7
-0.01339	nQSM	hand	2	older	2	2023.7
-0.013886	nQSM	hand	1	older	2	2023.7
0.011579	pQSM	face	21	older	2	2113.7
0.011674	pQSM	face	20	older	2	2113.7
0.011626	pQSM	face	19	older	2	2113.7
0.011661	pQSM	face	18	older	2	2113.7
0.012012	pQSM	face	17	older	2	2113.7
0.012917	pQSM	face	16	older	2	2113.7
0.013785	pQSM	face	15	older	2	2113.7
0.014557	pQSM	face	14	older	2	2113.7
0.015134	pQSM	face	13	older	2	2113.7
0.015563	pQSM	face	12	older	2	2113.7
0.016061	pQSM	face	11	older	2	2113.7
0.016835	pQSM	face	10	older	2	2113.7
0.017542	pQSM	face	9	older	2	2113.7
0.018077	pQSM	face	8	older	2	2113.7
0.018456	pQSM	face	7	older	2	2113.7
0.018388	pQSM	face	6	older	2	2113.7
0.019204	pQSM	face	5	older	2	2113.7
0.020569	pQSM	face	4	older	2	2113.7
0.022384	pQSM	face	3	older	2	2113.7
0.023883	pQSM	face	2	older	2	2113.7
0.025323	pQSM	face	1	older	2	2113.7
0.010291	pQSM	hand	21	older	2	3299
0.010336	pQSM	hand	20	older	2	3299
0.010962	pQSM	hand	19	older	2	3299
0.011251	pQSM	hand	18	older	2	3299
0.011809	pQSM	hand	17	older	2	3299
0.012171	pQSM	hand	16	older	2	3299
0.013063	pQSM	hand	15	older	2	3299
0.01354	pQSM	hand	14	older	2	3299
0.014027	pQSM	hand	13	older	2	3299
0.014398	pQSM	hand	12	older	2	3299
0.014691	pQSM	hand	11	older	2	3299
0.015207	pQSM	hand	10	older	2	3299
0.015781	pQSM	hand	9	older	2	3299
0.016159	pQSM	hand	8	older	2	3299
0.016026	pQSM	hand	7	older	2	3299
0.015591	pQSM	hand	6	older	2	3299
0.015163	pQSM	hand	5	older	2	3299
0.015048	pQSM	hand	4	older	2	3299
0.015385	pQSM	hand	3	older	2	3299
0.015671	pQSM	hand	2	older	2	3299
0.016092	pQSM	hand	1	older	2	3299
0.0098427	aQSM	face	21	younger	3	4138
0.0096904	aQSM	face	20	younger	3	4138
0.008591	aQSM	face	19	younger	3	4138
0.0082581	aQSM	face	18	younger	3	4138
0.0082589	aQSM	face	17	younger	3	4138
0.0083113	aQSM	face	16	younger	3	4138
0.0083652	aQSM	face	15	younger	3	4138
0.0083841	aQSM	face	14	younger	3	4138
0.0082816	aQSM	face	13	younger	3	4138
0.0078661	aQSM	face	12	younger	3	4138
0.007402	aQSM	face	11	younger	3	4138
0.0073396	aQSM	face	10	younger	3	4138
0.0078685	aQSM	face	9	younger	3	4138
0.008614	aQSM	face	8	younger	3	4138
0.0089096	aQSM	face	7	younger	3	4138
0.0089105	aQSM	face	6	younger	3	4138
0.0093172	aQSM	face	5	younger	3	4138
0.010197	aQSM	face	4	younger	3	4138
0.011069	aQSM	face	3	younger	3	4138
0.011928	aQSM	face	2	younger	3	4138
0.012466	aQSM	face	1	younger	3	4138
0.0091794	aQSM	hand	21	younger	3	4090
0.0091609	aQSM	hand	20	younger	3	4090
0.0092261	aQSM	hand	19	younger	3	4090
0.0093831	aQSM	hand	18	younger	3	4090
0.0096859	aQSM	hand	17	younger	3	4090
0.010054	aQSM	hand	16	younger	3	4090
0.01035	aQSM	hand	15	younger	3	4090
0.010516	aQSM	hand	14	younger	3	4090
0.010497	aQSM	hand	13	younger	3	4090
0.010256	aQSM	hand	12	younger	3	4090
0.010103	aQSM	hand	11	younger	3	4090
0.010246	aQSM	hand	10	younger	3	4090
0.010834	aQSM	hand	9	younger	3	4090
0.0115	aQSM	hand	8	younger	3	4090
0.011793	aQSM	hand	7	younger	3	4090
0.011952	aQSM	hand	6	younger	3	4090
0.012418	aQSM	hand	5	younger	3	4090
0.013347	aQSM	hand	4	younger	3	4090
0.014529	aQSM	hand	3	younger	3	4090
0.015407	aQSM	hand	2	younger	3	4090
0.01557	aQSM	hand	1	younger	3	4090
-0.011864	nQSM	face	21	younger	3	1449.7
-0.011618	nQSM	face	20	younger	3	1449.7
-0.0098887	nQSM	face	19	younger	3	1449.7
-0.00867	nQSM	face	18	younger	3	1449.7
-0.0074904	nQSM	face	17	younger	3	1449.7
-0.0063814	nQSM	face	16	younger	3	1449.7
-0.0057893	nQSM	face	15	younger	3	1449.7
-0.0052398	nQSM	face	14	younger	3	1449.7
-0.0052549	nQSM	face	13	younger	3	1449.7
-0.0051419	nQSM	face	12	younger	3	1449.7
-0.0052222	nQSM	face	11	younger	3	1449.7
-0.0061112	nQSM	face	10	younger	3	1449.7
-0.0075025	nQSM	face	9	younger	3	1449.7
-0.0083971	nQSM	face	8	younger	3	1449.7
-0.0087811	nQSM	face	7	younger	3	1449.7
-0.0083484	nQSM	face	6	younger	3	1449.7
-0.0078696	nQSM	face	5	younger	3	1449.7
-0.0084295	nQSM	face	4	younger	3	1449.7
-0.0089869	nQSM	face	3	younger	3	1449.7
-0.0094048	nQSM	face	2	younger	3	1449.7
-0.0098082	nQSM	face	1	younger	3	1449.7
-0.0087601	nQSM	hand	21	younger	3	1393.7
-0.0087235	nQSM	hand	20	younger	3	1393.7
-0.0080352	nQSM	hand	19	younger	3	1393.7
-0.0073198	nQSM	hand	18	younger	3	1393.7
-0.0063337	nQSM	hand	17	younger	3	1393.7
-0.0057948	nQSM	hand	16	younger	3	1393.7
-0.0053309	nQSM	hand	15	younger	3	1393.7
-0.0050413	nQSM	hand	14	younger	3	1393.7
-0.0052322	nQSM	hand	13	younger	3	1393.7
-0.0058339	nQSM	hand	12	younger	3	1393.7
-0.0065565	nQSM	hand	11	younger	3	1393.7
-0.0075502	nQSM	hand	10	younger	3	1393.7
-0.0087977	nQSM	hand	9	younger	3	1393.7
-0.01018	nQSM	hand	8	younger	3	1393.7
-0.010829	nQSM	hand	7	younger	3	1393.7
-0.010646	nQSM	hand	6	younger	3	1393.7
-0.011052	nQSM	hand	5	younger	3	1393.7
-0.01151	nQSM	hand	4	younger	3	1393.7
-0.012265	nQSM	hand	3	younger	3	1393.7
-0.012798	nQSM	hand	2	younger	3	1393.7
-0.013135	nQSM	hand	1	younger	3	1393.7
0.0073961	pQSM	face	21	younger	3	2460.7
0.0073957	pQSM	face	20	younger	3	2460.7
0.0075498	pQSM	face	19	younger	3	2460.7
0.0080184	pQSM	face	18	younger	3	2460.7
0.0085927	pQSM	face	17	younger	3	2460.7
0.00896	pQSM	face	16	younger	3	2460.7
0.009055	pQSM	face	15	younger	3	2460.7
0.009147	pQSM	face	14	younger	3	2460.7
0.008978	pQSM	face	13	younger	3	2460.7
0.0085934	pQSM	face	12	younger	3	2460.7
0.0081661	pQSM	face	11	younger	3	2460.7
0.0078897	pQSM	face	10	younger	3	2460.7
0.0080821	pQSM	face	9	younger	3	2460.7
0.0087797	pQSM	face	8	younger	3	2460.7
0.0090184	pQSM	face	7	younger	3	2460.7
0.0094148	pQSM	face	6	younger	3	2460.7
0.010773	pQSM	face	5	younger	3	2460.7
0.011942	pQSM	face	4	younger	3	2460.7
0.013098	pQSM	face	3	younger	3	2460.7
0.014407	pQSM	face	2	younger	3	2460.7
0.014987	pQSM	face	1	younger	3	2460.7
0.0095355	pQSM	hand	21	younger	3	2563.3
0.0095229	pQSM	hand	20	younger	3	2563.3
0.0099937	pQSM	hand	19	younger	3	2563.3
0.010457	pQSM	hand	18	younger	3	2563.3
0.011172	pQSM	hand	17	younger	3	2563.3
0.011575	pQSM	hand	16	younger	3	2563.3
0.011878	pQSM	hand	15	younger	3	2563.3
0.012036	pQSM	hand	14	younger	3	2563.3
0.011934	pQSM	hand	13	younger	3	2563.3
0.01154	pQSM	hand	12	younger	3	2563.3
0.011329	pQSM	hand	11	younger	3	2563.3
0.011403	pQSM	hand	10	younger	3	2563.3
0.011943	pQSM	hand	9	younger	3	2563.3
0.012345	pQSM	hand	8	younger	3	2563.3
0.012465	pQSM	hand	7	younger	3	2563.3
0.012939	pQSM	hand	6	younger	3	2563.3
0.013427	pQSM	hand	5	younger	3	2563.3
0.014758	pQSM	hand	4	younger	3	2563.3
0.016296	pQSM	hand	3	younger	3	2563.3
0.017458	pQSM	hand	2	younger	3	2563.3
0.017442	pQSM	hand	1	younger	3	2563.3
0.009456	aQSM	face	21	older	4	755
0.0092959	aQSM	face	20	older	4	755
0.009203	aQSM	face	19	older	4	755
0.0088801	aQSM	face	18	older	4	755
0.0086129	aQSM	face	17	older	4	755
0.0085574	aQSM	face	16	older	4	755
0.0089509	aQSM	face	15	older	4	755
0.0096704	aQSM	face	14	older	4	755
0.010324	aQSM	face	13	older	4	755
0.010699	aQSM	face	12	older	4	755
0.011246	aQSM	face	11	older	4	755
0.012286	aQSM	face	10	older	4	755
0.013743	aQSM	face	9	older	4	755
0.015174	aQSM	face	8	older	4	755
0.015606	aQSM	face	7	older	4	755
0.015931	aQSM	face	6	older	4	755
0.01663	aQSM	face	5	older	4	755
0.017738	aQSM	face	4	older	4	755
0.019416	aQSM	face	3	older	4	755
0.020499	aQSM	face	2	older	4	755
0.02138	aQSM	face	1	older	4	755
0.012915	aQSM	hand	21	older	4	4088
0.012853	aQSM	hand	20	older	4	4088
0.012636	aQSM	hand	19	older	4	4088
0.012268	aQSM	hand	18	older	4	4088
0.012012	aQSM	hand	17	older	4	4088
0.011957	aQSM	hand	16	older	4	4088
0.012229	aQSM	hand	15	older	4	4088
0.012641	aQSM	hand	14	older	4	4088
0.012952	aQSM	hand	13	older	4	4088
0.013013	aQSM	hand	12	older	4	4088
0.013139	aQSM	hand	11	older	4	4088
0.0135	aQSM	hand	10	older	4	4088
0.014028	aQSM	hand	9	older	4	4088
0.014355	aQSM	hand	8	older	4	4088
0.013963	aQSM	hand	7	older	4	4088
0.013151	aQSM	hand	6	older	4	4088
0.012617	aQSM	hand	5	older	4	4088
0.012673	aQSM	hand	4	older	4	4088
0.013299	aQSM	hand	3	older	4	4088
0.014046	aQSM	hand	2	older	4	4088
0.014651	aQSM	hand	1	older	4	4088
-0.010552	nQSM	face	21	older	4	392
-0.010413	nQSM	face	20	older	4	392
-0.01024	nQSM	face	19	older	4	392
-0.0099967	nQSM	face	18	older	4	392
-0.0097153	nQSM	face	17	older	4	392
-0.0097199	nQSM	face	16	older	4	392
-0.010392	nQSM	face	15	older	4	392
-0.011039	nQSM	face	14	older	4	392
-0.011302	nQSM	face	13	older	4	392
-0.012243	nQSM	face	12	older	4	392
-0.013182	nQSM	face	11	older	4	392
-0.014128	nQSM	face	10	older	4	392
-0.016172	nQSM	face	9	older	4	392
-0.0175	nQSM	face	8	older	4	392
-0.017887	nQSM	face	7	older	4	392
-0.016634	nQSM	face	6	older	4	392
-0.015588	nQSM	face	5	older	4	392
-0.015909	nQSM	face	4	older	4	392
-0.015709	nQSM	face	3	older	4	392
-0.014856	nQSM	face	2	older	4	392
-0.014855	nQSM	face	1	older	4	392
-0.014101	nQSM	hand	21	older	4	1347
-0.014003	nQSM	hand	20	older	4	1347
-0.013432	nQSM	hand	19	older	4	1347
-0.012838	nQSM	hand	18	older	4	1347
-0.011823	nQSM	hand	17	older	4	1347
-0.010853	nQSM	hand	16	older	4	1347
-0.010429	nQSM	hand	15	older	4	1347
-0.0098365	nQSM	hand	14	older	4	1347
-0.0093185	nQSM	hand	13	older	4	1347
-0.0085967	nQSM	hand	12	older	4	1347
-0.0089789	nQSM	hand	11	older	4	1347
-0.0096704	nQSM	hand	10	older	4	1347
-0.010639	nQSM	hand	9	older	4	1347
-0.011318	nQSM	hand	8	older	4	1347
-0.011646	nQSM	hand	7	older	4	1347
-0.011158	nQSM	hand	6	older	4	1347
-0.010872	nQSM	hand	5	older	4	1347
-0.011132	nQSM	hand	4	older	4	1347
-0.011557	nQSM	hand	3	older	4	1347
-0.011813	nQSM	hand	2	older	4	1347
-0.012185	nQSM	hand	1	older	4	1347
0.0069845	pQSM	face	21	older	4	335.33
0.0068851	pQSM	face	20	older	4	335.33
0.0071451	pQSM	face	19	older	4	335.33
0.0070897	pQSM	face	18	older	4	335.33
0.0071778	pQSM	face	17	older	4	335.33
0.0073478	pQSM	face	16	older	4	335.33
0.0077639	pQSM	face	15	older	4	335.33
0.0086307	pQSM	face	14	older	4	335.33
0.009552	pQSM	face	13	older	4	335.33
0.0094864	pQSM	face	12	older	4	335.33
0.0095994	pQSM	face	11	older	4	335.33
0.010419	pQSM	face	10	older	4	335.33
0.011078	pQSM	face	9	older	4	335.33
0.012212	pQSM	face	8	older	4	335.33
0.012537	pQSM	face	7	older	4	335.33
0.014839	pQSM	face	6	older	4	335.33
0.01829	pQSM	face	5	older	4	335.33
0.020185	pQSM	face	4	older	4	335.33
0.023966	pQSM	face	3	older	4	335.33
0.027205	pQSM	face	2	older	4	335.33
0.028389	pQSM	face	1	older	4	335.33
0.011032	pQSM	hand	21	older	4	2583
0.011155	pQSM	hand	20	older	4	2583
0.011583	pQSM	hand	19	older	4	2583
0.011671	pQSM	hand	18	older	4	2583
0.012169	pQSM	hand	17	older	4	2583
0.012681	pQSM	hand	16	older	4	2583
0.013127	pQSM	hand	15	older	4	2583
0.013814	pQSM	hand	14	older	4	2583
0.014286	pQSM	hand	13	older	4	2583
0.014571	pQSM	hand	12	older	4	2583
0.014483	pQSM	hand	11	older	4	2583
0.014738	pQSM	hand	10	older	4	2583
0.015196	pQSM	hand	9	older	4	2583
0.015511	pQSM	hand	8	older	4	2583
0.014903	pQSM	hand	7	older	4	2583
0.014025	pQSM	hand	6	older	4	2583
0.013447	pQSM	hand	5	older	4	2583
0.013475	pQSM	hand	4	older	4	2583
0.014333	pQSM	hand	3	older	4	2583
0.015489	pQSM	hand	2	older	4	2583
0.016314	pQSM	hand	1	older	4	2583
0.011863	aQSM	face	21	younger	5	1612
0.011866	aQSM	face	20	younger	5	1612
0.011287	aQSM	face	19	younger	5	1612
0.010467	aQSM	face	18	younger	5	1612
0.009604	aQSM	face	17	younger	5	1612
0.0089473	aQSM	face	16	younger	5	1612
0.0084964	aQSM	face	15	younger	5	1612
0.0082164	aQSM	face	14	younger	5	1612
0.0080529	aQSM	face	13	younger	5	1612
0.0079646	aQSM	face	12	younger	5	1612
0.0080641	aQSM	face	11	younger	5	1612
0.0081272	aQSM	face	10	younger	5	1612
0.0082453	aQSM	face	9	younger	5	1612
0.0081661	aQSM	face	8	younger	5	1612
0.0076427	aQSM	face	7	younger	5	1612
0.0068368	aQSM	face	6	younger	5	1612
0.0063301	aQSM	face	5	younger	5	1612
0.0064004	aQSM	face	4	younger	5	1612
0.0070635	aQSM	face	3	younger	5	1612
0.0079853	aQSM	face	2	younger	5	1612
0.0086863	aQSM	face	1	younger	5	1612
0.0094383	aQSM	hand	21	younger	5	3687
0.0093226	aQSM	hand	20	younger	5	3687
0.0083462	aQSM	hand	19	younger	5	3687
0.0075227	aQSM	hand	18	younger	5	3687
0.0069857	aQSM	hand	17	younger	5	3687
0.0068037	aQSM	hand	16	younger	5	3687
0.006885	aQSM	hand	15	younger	5	3687
0.0071389	aQSM	hand	14	younger	5	3687
0.0073821	aQSM	hand	13	younger	5	3687
0.0075189	aQSM	hand	12	younger	5	3687
0.0076708	aQSM	hand	11	younger	5	3687
0.0079852	aQSM	hand	10	younger	5	3687
0.0084518	aQSM	hand	9	younger	5	3687
0.008793	aQSM	hand	8	younger	5	3687
0.008832	aQSM	hand	7	younger	5	3687
0.0086933	aQSM	hand	6	younger	5	3687
0.0087861	aQSM	hand	5	younger	5	3687
0.0093793	aQSM	hand	4	younger	5	3687
0.010268	aQSM	hand	3	younger	5	3687
0.01108	aQSM	hand	2	younger	5	3687
0.011696	aQSM	hand	1	younger	5	3687
-0.013927	nQSM	face	21	younger	5	604.67
-0.013957	nQSM	face	20	younger	5	604.67
-0.013488	nQSM	face	19	younger	5	604.67
-0.012165	nQSM	face	18	younger	5	604.67
-0.010652	nQSM	face	17	younger	5	604.67
-0.0090777	nQSM	face	16	younger	5	604.67
-0.0075689	nQSM	face	15	younger	5	604.67
-0.0065294	nQSM	face	14	younger	5	604.67
-0.0053457	nQSM	face	13	younger	5	604.67
-0.0047295	nQSM	face	12	younger	5	604.67
-0.0048841	nQSM	face	11	younger	5	604.67
-0.0049763	nQSM	face	10	younger	5	604.67
-0.0053308	nQSM	face	9	younger	5	604.67
-0.0057668	nQSM	face	8	younger	5	604.67
-0.0063683	nQSM	face	7	younger	5	604.67
-0.0067496	nQSM	face	6	younger	5	604.67
-0.0069353	nQSM	face	5	younger	5	604.67
-0.0070593	nQSM	face	4	younger	5	604.67
-0.0075436	nQSM	face	3	younger	5	604.67
-0.0082445	nQSM	face	2	younger	5	604.67
-0.0087524	nQSM	face	1	younger	5	604.67
-0.010847	nQSM	hand	21	younger	5	1503
-0.010658	nQSM	hand	20	younger	5	1503
-0.0095537	nQSM	hand	19	younger	5	1503
-0.008385	nQSM	hand	18	younger	5	1503
-0.007465	nQSM	hand	17	younger	5	1503
-0.0065242	nQSM	hand	16	younger	5	1503
-0.0060567	nQSM	hand	15	younger	5	1503
-0.005614	nQSM	hand	14	younger	5	1503
-0.0055014	nQSM	hand	13	younger	5	1503
-0.0054974	nQSM	hand	12	younger	5	1503
-0.0057568	nQSM	hand	11	younger	5	1503
-0.0061537	nQSM	hand	10	younger	5	1503
-0.0070603	nQSM	hand	9	younger	5	1503
-0.0081463	nQSM	hand	8	younger	5	1503
-0.0090852	nQSM	hand	7	younger	5	1503
-0.0097614	nQSM	hand	6	younger	5	1503
-0.010189	nQSM	hand	5	younger	5	1503
-0.011107	nQSM	hand	4	younger	5	1503
-0.012028	nQSM	hand	3	younger	5	1503
-0.012854	nQSM	hand	2	younger	5	1503
-0.013344	nQSM	hand	1	younger	5	1503
0.0069072	pQSM	face	21	younger	5	939.33
0.0069488	pQSM	face	20	younger	5	939.33
0.0071085	pQSM	face	19	younger	5	939.33
0.0076695	pQSM	face	18	younger	5	939.33
0.0081962	pQSM	face	17	younger	5	939.33
0.0088081	pQSM	face	16	younger	5	939.33
0.0092698	pQSM	face	15	younger	5	939.33
0.0092193	pQSM	face	14	younger	5	939.33
0.0093494	pQSM	face	13	younger	5	939.33
0.0091982	pQSM	face	12	younger	5	939.33
0.0090518	pQSM	face	11	younger	5	939.33
0.00896	pQSM	face	10	younger	5	939.33
0.0089729	pQSM	face	9	younger	5	939.33
0.0088266	pQSM	face	8	younger	5	939.33
0.0080549	pQSM	face	7	younger	5	939.33
0.0068719	pQSM	face	6	younger	5	939.33
0.0060141	pQSM	face	5	younger	5	939.33
0.005916	pQSM	face	4	younger	5	939.33
0.0066032	pQSM	face	3	younger	5	939.33
0.0077163	pQSM	face	2	younger	5	939.33
0.0086129	pQSM	face	1	younger	5	939.33
0.0056882	pQSM	hand	21	younger	5	2078
0.0057643	pQSM	hand	20	younger	5	2078
0.0059103	pQSM	hand	19	younger	5	2078
0.0061968	pQSM	hand	18	younger	5	2078
0.0064805	pQSM	hand	17	younger	5	2078
0.0070208	pQSM	hand	16	younger	5	2078
0.0073446	pQSM	hand	15	younger	5	2078
0.0078293	pQSM	hand	14	younger	5	2078
0.0081269	pQSM	hand	13	younger	5	2078
0.0082888	pQSM	hand	12	younger	5	2078
0.0083909	pQSM	hand	11	younger	5	2078
0.008744	pQSM	hand	10	younger	5	2078
0.0090858	pQSM	hand	9	younger	5	2078
0.0091164	pQSM	hand	8	younger	5	2078
0.0086894	pQSM	hand	7	younger	5	2078
0.0079931	pQSM	hand	6	younger	5	2078
0.0076448	pQSM	hand	5	younger	5	2078
0.0076918	pQSM	hand	4	younger	5	2078
0.008199	pQSM	hand	3	younger	5	2078
0.0087905	pQSM	hand	2	younger	5	2078
0.0094246	pQSM	hand	1	younger	5	2078
0.012773	aQSM	face	21	younger	8	4511
0.01273	aQSM	face	20	younger	8	4511
0.011686	aQSM	face	19	younger	8	4511
0.010526	aQSM	face	18	younger	8	4511
0.0095109	aQSM	face	17	younger	8	4511
0.0087669	aQSM	face	16	younger	8	4511
0.0084726	aQSM	face	15	younger	8	4511
0.0085202	aQSM	face	14	younger	8	4511
0.0086986	aQSM	face	13	younger	8	4511
0.0088754	aQSM	face	12	younger	8	4511
0.0090497	aQSM	face	11	younger	8	4511
0.0092991	aQSM	face	10	younger	8	4511
0.009622	aQSM	face	9	younger	8	4511
0.0097002	aQSM	face	8	younger	8	4511
0.0093445	aQSM	face	7	younger	8	4511
0.008609	aQSM	face	6	younger	8	4511
0.0079974	aQSM	face	5	younger	8	4511
0.0078424	aQSM	face	4	younger	8	4511
0.0082687	aQSM	face	3	younger	8	4511
0.0090425	aQSM	face	2	younger	8	4511
0.009638	aQSM	face	1	younger	8	4511
0.011716	aQSM	hand	21	younger	8	3837
0.01157	aQSM	hand	20	younger	8	3837
0.010621	aQSM	hand	19	younger	8	3837
0.0098056	aQSM	hand	18	younger	8	3837
0.0091894	aQSM	hand	17	younger	8	3837
0.0088446	aQSM	hand	16	younger	8	3837
0.0089859	aQSM	hand	15	younger	8	3837
0.0094609	aQSM	hand	14	younger	8	3837
0.0099178	aQSM	hand	13	younger	8	3837
0.010077	aQSM	hand	12	younger	8	3837
0.010069	aQSM	hand	11	younger	8	3837
0.010089	aQSM	hand	10	younger	8	3837
0.010255	aQSM	hand	9	younger	8	3837
0.010338	aQSM	hand	8	younger	8	3837
0.0099351	aQSM	hand	7	younger	8	3837
0.0093738	aQSM	hand	6	younger	8	3837
0.0090834	aQSM	hand	5	younger	8	3837
0.0092982	aQSM	hand	4	younger	8	3837
0.0099281	aQSM	hand	3	younger	8	3837
0.010581	aQSM	hand	2	younger	8	3837
0.011185	aQSM	hand	1	younger	8	3837
-0.01496	nQSM	face	21	younger	8	1433
-0.014925	nQSM	face	20	younger	8	1433
-0.013736	nQSM	face	19	younger	8	1433
-0.012504	nQSM	face	18	younger	8	1433
-0.010906	nQSM	face	17	younger	8	1433
-0.0094337	nQSM	face	16	younger	8	1433
-0.0083401	nQSM	face	15	younger	8	1433
-0.0071823	nQSM	face	14	younger	8	1433
-0.0060353	nQSM	face	13	younger	8	1433
-0.0049907	nQSM	face	12	younger	8	1433
-0.0045713	nQSM	face	11	younger	8	1433
-0.004492	nQSM	face	10	younger	8	1433
-0.0049031	nQSM	face	9	younger	8	1433
-0.0054306	nQSM	face	8	younger	8	1433
-0.0057524	nQSM	face	7	younger	8	1433
-0.0057037	nQSM	face	6	younger	8	1433
-0.0060716	nQSM	face	5	younger	8	1433
-0.006487	nQSM	face	4	younger	8	1433
-0.0074273	nQSM	face	3	younger	8	1433
-0.008457	nQSM	face	2	younger	8	1433
-0.0091634	nQSM	face	1	younger	8	1433
-0.014274	nQSM	hand	21	younger	8	1280
-0.014155	nQSM	hand	20	younger	8	1280
-0.012892	nQSM	hand	19	younger	8	1280
-0.011324	nQSM	hand	18	younger	8	1280
-0.0095737	nQSM	hand	17	younger	8	1280
-0.0078108	nQSM	hand	16	younger	8	1280
-0.0068338	nQSM	hand	15	younger	8	1280
-0.0067667	nQSM	hand	14	younger	8	1280
-0.0067986	nQSM	hand	13	younger	8	1280
-0.0072105	nQSM	hand	12	younger	8	1280
-0.0074458	nQSM	hand	11	younger	8	1280
-0.0080741	nQSM	hand	10	younger	8	1280
-0.0086631	nQSM	hand	9	younger	8	1280
-0.0094256	nQSM	hand	8	younger	8	1280
-0.0095901	nQSM	hand	7	younger	8	1280
-0.009718	nQSM	hand	6	younger	8	1280
-0.0097746	nQSM	hand	5	younger	8	1280
-0.0098334	nQSM	hand	4	younger	8	1280
-0.010455	nQSM	hand	3	younger	8	1280
-0.011071	nQSM	hand	2	younger	8	1280
-0.011735	nQSM	hand	1	younger	8	1280
0.0067169	pQSM	face	21	younger	8	2928
0.0067155	pQSM	face	20	younger	8	2928
0.0071254	pQSM	face	19	younger	8	2928
0.0073183	pQSM	face	18	younger	8	2928
0.0078541	pQSM	face	17	younger	8	2928
0.0082238	pQSM	face	16	younger	8	2928
0.0085433	pQSM	face	15	younger	8	2928
0.0090144	pQSM	face	14	younger	8	2928
0.0094368	pQSM	face	13	younger	8	2928
0.0097891	pQSM	face	12	younger	8	2928
0.0099671	pQSM	face	11	younger	8	2928
0.01029	pQSM	face	10	younger	8	2928
0.010737	pQSM	face	9	younger	8	2928
0.010891	pQSM	face	8	younger	8	2928
0.010547	pQSM	face	7	younger	8	2928
0.0097916	pQSM	face	6	younger	8	2928
0.0088685	pQSM	face	5	younger	8	2928
0.0085881	pQSM	face	4	younger	8	2928
0.0088181	pQSM	face	3	younger	8	2928
0.0094728	pQSM	face	2	younger	8	2928
0.010009	pQSM	face	1	younger	8	2928
0.0073908	pQSM	hand	21	younger	8	2426.3
0.0073387	pQSM	hand	20	younger	8	2426.3
0.0078423	pQSM	hand	19	younger	8	2426.3
0.0083737	pQSM	hand	18	younger	8	2426.3
0.0089154	pQSM	hand	17	younger	8	2426.3
0.0093968	pQSM	hand	16	younger	8	2426.3
0.0098214	pQSM	hand	15	younger	8	2426.3
0.010231	pQSM	hand	14	younger	8	2426.3
0.010725	pQSM	hand	13	younger	8	2426.3
0.010793	pQSM	hand	12	younger	8	2426.3
0.010782	pQSM	hand	11	younger	8	2426.3
0.010691	pQSM	hand	10	younger	8	2426.3
0.010822	pQSM	hand	9	younger	8	2426.3
0.010714	pQSM	hand	8	younger	8	2426.3
0.010092	pQSM	hand	7	younger	8	2426.3
0.0092029	pQSM	hand	6	younger	8	2426.3
0.0086872	pQSM	hand	5	younger	8	2426.3
0.0089138	pQSM	hand	4	younger	8	2426.3
0.0094805	pQSM	hand	3	younger	8	2426.3
0.010122	pQSM	hand	2	younger	8	2426.3
0.010652	pQSM	hand	1	younger	8	2426.3
0.011859	aQSM	face	21	older	9	2195
0.01185	aQSM	face	20	older	9	2195
0.011072	aQSM	face	19	older	9	2195
0.010671	aQSM	face	18	older	9	2195
0.010133	aQSM	face	17	older	9	2195
0.009666	aQSM	face	16	older	9	2195
0.0095451	aQSM	face	15	older	9	2195
0.0095023	aQSM	face	14	older	9	2195
0.0094463	aQSM	face	13	older	9	2195
0.009571	aQSM	face	12	older	9	2195
0.010119	aQSM	face	11	older	9	2195
0.010702	aQSM	face	10	older	9	2195
0.012123	aQSM	face	9	older	9	2195
0.013783	aQSM	face	8	older	9	2195
0.014938	aQSM	face	7	older	9	2195
0.015725	aQSM	face	6	older	9	2195
0.016377	aQSM	face	5	older	9	2195
0.017143	aQSM	face	4	older	9	2195
0.018236	aQSM	face	3	older	9	2195
0.019596	aQSM	face	2	older	9	2195
0.020602	aQSM	face	1	older	9	2195
0.013548	aQSM	hand	21	older	9	5062
0.013475	aQSM	hand	20	older	9	5062
0.012574	aQSM	hand	19	older	9	5062
0.011595	aQSM	hand	18	older	9	5062
0.01081	aQSM	hand	17	older	9	5062
0.010586	aQSM	hand	16	older	9	5062
0.010814	aQSM	hand	15	older	9	5062
0.011319	aQSM	hand	14	older	9	5062
0.011799	aQSM	hand	13	older	9	5062
0.012094	aQSM	hand	12	older	9	5062
0.012218	aQSM	hand	11	older	9	5062
0.012332	aQSM	hand	10	older	9	5062
0.012633	aQSM	hand	9	older	9	5062
0.01276	aQSM	hand	8	older	9	5062
0.012394	aQSM	hand	7	older	9	5062
0.011855	aQSM	hand	6	older	9	5062
0.011598	aQSM	hand	5	older	9	5062
0.011957	aQSM	hand	4	older	9	5062
0.012938	aQSM	hand	3	older	9	5062
0.013988	aQSM	hand	2	older	9	5062
0.014723	aQSM	hand	1	older	9	5062
-0.012742	nQSM	face	21	older	9	1381.3
-0.012736	nQSM	face	20	older	9	1381.3
-0.012026	nQSM	face	19	older	9	1381.3
-0.011411	nQSM	face	18	older	9	1381.3
-0.010789	nQSM	face	17	older	9	1381.3
-0.010399	nQSM	face	16	older	9	1381.3
-0.010205	nQSM	face	15	older	9	1381.3
-0.0099195	nQSM	face	14	older	9	1381.3
-0.0099757	nQSM	face	13	older	9	1381.3
-0.009946	nQSM	face	12	older	9	1381.3
-0.010343	nQSM	face	11	older	9	1381.3
-0.011036	nQSM	face	10	older	9	1381.3
-0.012627	nQSM	face	9	older	9	1381.3
-0.014463	nQSM	face	8	older	9	1381.3
-0.016164	nQSM	face	7	older	9	1381.3
-0.018579	nQSM	face	6	older	9	1381.3
-0.020452	nQSM	face	5	older	9	1381.3
-0.021844	nQSM	face	4	older	9	1381.3
-0.022739	nQSM	face	3	older	9	1381.3
-0.023251	nQSM	face	2	older	9	1381.3
-0.024042	nQSM	face	1	older	9	1381.3
-0.015544	nQSM	hand	21	older	9	2389
-0.015468	nQSM	hand	20	older	9	2389
-0.01438	nQSM	hand	19	older	9	2389
-0.012943	nQSM	hand	18	older	9	2389
-0.011812	nQSM	hand	17	older	9	2389
-0.011083	nQSM	hand	16	older	9	2389
-0.010464	nQSM	hand	15	older	9	2389
-0.010391	nQSM	hand	14	older	9	2389
-0.010392	nQSM	hand	13	older	9	2389
-0.010328	nQSM	hand	12	older	9	2389
-0.010433	nQSM	hand	11	older	9	2389
-0.010395	nQSM	hand	10	older	9	2389
-0.011038	nQSM	hand	9	older	9	2389
-0.011429	nQSM	hand	8	older	9	2389
-0.011503	nQSM	hand	7	older	9	2389
-0.011838	nQSM	hand	6	older	9	2389
-0.012434	nQSM	hand	5	older	9	2389
-0.012844	nQSM	hand	4	older	9	2389
-0.013912	nQSM	hand	3	older	9	2389
-0.014677	nQSM	hand	2	older	9	2389
-0.015453	nQSM	hand	1	older	9	2389
0.0059193	pQSM	face	21	older	9	706.67
0.0059343	pQSM	face	20	older	9	706.67
0.0058889	pQSM	face	19	older	9	706.67
0.0068382	pQSM	face	18	older	9	706.67
0.0071612	pQSM	face	17	older	9	706.67
0.0071436	pQSM	face	16	older	9	706.67
0.0076215	pQSM	face	15	older	9	706.67
0.0083883	pQSM	face	14	older	9	706.67
0.0083015	pQSM	face	13	older	9	706.67
0.008844	pQSM	face	12	older	9	706.67
0.0097374	pQSM	face	11	older	9	706.67
0.010233	pQSM	face	10	older	9	706.67
0.011534	pQSM	face	9	older	9	706.67
0.013028	pQSM	face	8	older	9	706.67
0.013513	pQSM	face	7	older	9	706.67
0.012491	pQSM	face	6	older	9	706.67
0.01164	pQSM	face	5	older	9	706.67
0.011249	pQSM	face	4	older	9	706.67
0.011756	pQSM	face	3	older	9	706.67
0.013431	pQSM	face	2	older	9	706.67
0.014533	pQSM	face	1	older	9	706.67
0.0078613	pQSM	hand	21	older	9	2435.3
0.0078872	pQSM	hand	20	older	9	2435.3
0.0083581	pQSM	hand	19	older	9	2435.3
0.0090036	pQSM	hand	18	older	9	2435.3
0.0094	pQSM	hand	17	older	9	2435.3
0.010076	pQSM	hand	16	older	9	2435.3
0.011097	pQSM	hand	15	older	9	2435.3
0.011907	pQSM	hand	14	older	9	2435.3
0.012562	pQSM	hand	13	older	9	2435.3
0.013013	pQSM	hand	12	older	9	2435.3
0.013134	pQSM	hand	11	older	9	2435.3
0.013379	pQSM	hand	10	older	9	2435.3
0.013532	pQSM	hand	9	older	9	2435.3
0.013603	pQSM	hand	8	older	9	2435.3
0.013052	pQSM	hand	7	older	9	2435.3
0.01187	pQSM	hand	6	older	9	2435.3
0.010791	pQSM	hand	5	older	9	2435.3
0.0109	pQSM	hand	4	older	9	2435.3
0.0116	pQSM	hand	3	older	9	2435.3
0.012961	pQSM	hand	2	older	9	2435.3
0.013632	pQSM	hand	1	older	9	2435.3
0.012057	aQSM	face	21	older	10	5603
0.011943	aQSM	face	20	older	10	5603
0.011001	aQSM	face	19	older	10	5603
0.010133	aQSM	face	18	older	10	5603
0.0096163	aQSM	face	17	older	10	5603
0.0096194	aQSM	face	16	older	10	5603
0.0099214	aQSM	face	15	older	10	5603
0.010506	aQSM	face	14	older	10	5603
0.01107	aQSM	face	13	older	10	5603
0.01155	aQSM	face	12	older	10	5603
0.012129	aQSM	face	11	older	10	5603
0.013083	aQSM	face	10	older	10	5603
0.014274	aQSM	face	9	older	10	5603
0.015087	aQSM	face	8	older	10	5603
0.014634	aQSM	face	7	older	10	5603
0.013411	aQSM	face	6	older	10	5603
0.012924	aQSM	face	5	older	10	5603
0.01345	aQSM	face	4	older	10	5603
0.014504	aQSM	face	3	older	10	5603
0.015598	aQSM	face	2	older	10	5603
0.016103	aQSM	face	1	older	10	5603
0.012856	aQSM	hand	21	older	10	3943
0.012839	aQSM	hand	20	older	10	3943
0.012834	aQSM	hand	19	older	10	3943
0.013051	aQSM	hand	18	older	10	3943
0.01351	aQSM	hand	17	older	10	3943
0.01408	aQSM	hand	16	older	10	3943
0.01467	aQSM	hand	15	older	10	3943
0.015146	aQSM	hand	14	older	10	3943
0.01533	aQSM	hand	13	older	10	3943
0.015169	aQSM	hand	12	older	10	3943
0.014844	aQSM	hand	11	older	10	3943
0.014464	aQSM	hand	10	older	10	3943
0.014145	aQSM	hand	9	older	10	3943
0.013743	aQSM	hand	8	older	10	3943
0.012995	aQSM	hand	7	older	10	3943
0.012165	aQSM	hand	6	older	10	3943
0.011996	aQSM	hand	5	older	10	3943
0.012613	aQSM	hand	4	older	10	3943
0.013763	aQSM	hand	3	older	10	3943
0.014787	aQSM	hand	2	older	10	3943
0.014798	aQSM	hand	1	older	10	3943
-0.013061	nQSM	face	21	older	10	2259.3
-0.012957	nQSM	face	20	older	10	2259.3
-0.011521	nQSM	face	19	older	10	2259.3
-0.00981	nQSM	face	18	older	10	2259.3
-0.0084254	nQSM	face	17	older	10	2259.3
-0.0075061	nQSM	face	16	older	10	2259.3
-0.0071291	nQSM	face	15	older	10	2259.3
-0.0072675	nQSM	face	14	older	10	2259.3
-0.0075002	nQSM	face	13	older	10	2259.3
-0.0081252	nQSM	face	12	older	10	2259.3
-0.0085934	nQSM	face	11	older	10	2259.3
-0.0098619	nQSM	face	10	older	10	2259.3
-0.011814	nQSM	face	9	older	10	2259.3
-0.013495	nQSM	face	8	older	10	2259.3
-0.013533	nQSM	face	7	older	10	2259.3
-0.01253	nQSM	face	6	older	10	2259.3
-0.012047	nQSM	face	5	older	10	2259.3
-0.012607	nQSM	face	4	older	10	2259.3
-0.013388	nQSM	face	3	older	10	2259.3
-0.014455	nQSM	face	2	older	10	2259.3
-0.014998	nQSM	face	1	older	10	2259.3
-0.012591	nQSM	hand	21	older	10	1405.3
-0.012562	nQSM	hand	20	older	10	1405.3
-0.011475	nQSM	hand	19	older	10	1405.3
-0.010875	nQSM	hand	18	older	10	1405.3
-0.0099994	nQSM	hand	17	older	10	1405.3
-0.0092844	nQSM	hand	16	older	10	1405.3
-0.0085791	nQSM	hand	15	older	10	1405.3
-0.0081445	nQSM	hand	14	older	10	1405.3
-0.0078859	nQSM	hand	13	older	10	1405.3
-0.0080929	nQSM	hand	12	older	10	1405.3
-0.0085653	nQSM	hand	11	older	10	1405.3
-0.0091682	nQSM	hand	10	older	10	1405.3
-0.009977	nQSM	hand	9	older	10	1405.3
-0.010905	nQSM	hand	8	older	10	1405.3
-0.01138	nQSM	hand	7	older	10	1405.3
-0.011357	nQSM	hand	6	older	10	1405.3
-0.011385	nQSM	hand	5	older	10	1405.3
-0.012092	nQSM	hand	4	older	10	1405.3
-0.013419	nQSM	hand	3	older	10	1405.3
-0.014565	nQSM	hand	2	older	10	1405.3
-0.01463	nQSM	hand	1	older	10	1405.3
0.010809	pQSM	face	21	older	10	3090
0.010714	pQSM	face	20	older	10	3090
0.01046	pQSM	face	19	older	10	3090
0.010427	pQSM	face	18	older	10	3090
0.010512	pQSM	face	17	older	10	3090
0.010902	pQSM	face	16	older	10	3090
0.011264	pQSM	face	15	older	10	3090
0.011809	pQSM	face	14	older	10	3090
0.01242	pQSM	face	13	older	10	3090
0.012851	pQSM	face	12	older	10	3090
0.0137	pQSM	face	11	older	10	3090
0.014728	pQSM	face	10	older	10	3090
0.015667	pQSM	face	9	older	10	3090
0.016095	pQSM	face	8	older	10	3090
0.015417	pQSM	face	7	older	10	3090
0.014097	pQSM	face	6	older	10	3090
0.013669	pQSM	face	5	older	10	3090
0.014223	pQSM	face	4	older	10	3090
0.015698	pQSM	face	3	older	10	3090
0.016963	pQSM	face	2	older	10	3090
0.017539	pQSM	face	1	older	10	3090
0.013053	pQSM	hand	21	older	10	2427.3
0.01304	pQSM	hand	20	older	10	2427.3
0.013694	pQSM	hand	19	older	10	2427.3
0.014205	pQSM	hand	18	older	10	2427.3
0.015127	pQSM	hand	17	older	10	2427.3
0.015975	pQSM	hand	16	older	10	2427.3
0.016837	pQSM	hand	15	older	10	2427.3
0.017433	pQSM	hand	14	older	10	2427.3
0.017677	pQSM	hand	13	older	10	2427.3
0.01736	pQSM	hand	12	older	10	2427.3
0.016859	pQSM	hand	11	older	10	2427.3
0.016297	pQSM	hand	10	older	10	2427.3
0.015786	pQSM	hand	9	older	10	2427.3
0.015045	pQSM	hand	8	older	10	2427.3
0.013834	pQSM	hand	7	older	10	2427.3
0.012652	pQSM	hand	6	older	10	2427.3
0.012465	pQSM	hand	5	older	10	2427.3
0.013125	pQSM	hand	4	older	10	2427.3
0.014173	pQSM	hand	3	older	10	2427.3
0.015091	pQSM	hand	2	older	10	2427.3
0.015046	pQSM	hand	1	older	10	2427.3
0.0081519	aQSM	face	21	younger	12	3511
0.00811	aQSM	face	20	younger	12	3511
0.0074778	aQSM	face	19	younger	12	3511
0.0070189	aQSM	face	18	younger	12	3511
0.0068056	aQSM	face	17	younger	12	3511
0.0068363	aQSM	face	16	younger	12	3511
0.0069907	aQSM	face	15	younger	12	3511
0.0072028	aQSM	face	14	younger	12	3511
0.0073405	aQSM	face	13	younger	12	3511
0.0073203	aQSM	face	12	younger	12	3511
0.0073317	aQSM	face	11	younger	12	3511
0.0076021	aQSM	face	10	younger	12	3511
0.0082798	aQSM	face	9	younger	12	3511
0.0090185	aQSM	face	8	younger	12	3511
0.0093107	aQSM	face	7	younger	12	3511
0.0092039	aQSM	face	6	younger	12	3511
0.009371	aQSM	face	5	younger	12	3511
0.010162	aQSM	face	4	younger	12	3511
0.011216	aQSM	face	3	younger	12	3511
0.012158	aQSM	face	2	younger	12	3511
0.012704	aQSM	face	1	younger	12	3511
0.011944	aQSM	hand	21	younger	12	4398
0.011871	aQSM	hand	20	younger	12	4398
0.011012	aQSM	hand	19	younger	12	4398
0.010344	aQSM	hand	18	younger	12	4398
0.0099968	aQSM	hand	17	younger	12	4398
0.010143	aQSM	hand	16	younger	12	4398
0.010595	aQSM	hand	15	younger	12	4398
0.011147	aQSM	hand	14	younger	12	4398
0.011499	aQSM	hand	13	younger	12	4398
0.011553	aQSM	hand	12	younger	12	4398
0.011537	aQSM	hand	11	younger	12	4398
0.011618	aQSM	hand	10	younger	12	4398
0.011706	aQSM	hand	9	younger	12	4398
0.011541	aQSM	hand	8	younger	12	4398
0.010915	aQSM	hand	7	younger	12	4398
0.010107	aQSM	hand	6	younger	12	4398
0.0098949	aQSM	hand	5	younger	12	4398
0.010555	aQSM	hand	4	younger	12	4398
0.01188	aQSM	hand	3	younger	12	4398
0.013479	aQSM	hand	2	younger	12	4398
0.014228	aQSM	hand	1	younger	12	4398
-0.0088096	nQSM	face	21	younger	12	1656
-0.0087635	nQSM	face	20	younger	12	1656
-0.0079207	nQSM	face	19	younger	12	1656
-0.0070129	nQSM	face	18	younger	12	1656
-0.0065013	nQSM	face	17	younger	12	1656
-0.0061341	nQSM	face	16	younger	12	1656
-0.0058987	nQSM	face	15	younger	12	1656
-0.0058089	nQSM	face	14	younger	12	1656
-0.0058576	nQSM	face	13	younger	12	1656
-0.0058572	nQSM	face	12	younger	12	1656
-0.005983	nQSM	face	11	younger	12	1656
-0.0067337	nQSM	face	10	younger	12	1656
-0.0077457	nQSM	face	9	younger	12	1656
-0.0087152	nQSM	face	8	younger	12	1656
-0.0094994	nQSM	face	7	younger	12	1656
-0.0097717	nQSM	face	6	younger	12	1656
-0.010121	nQSM	face	5	younger	12	1656
-0.010935	nQSM	face	4	younger	12	1656
-0.011998	nQSM	face	3	younger	12	1656
-0.012765	nQSM	face	2	younger	12	1656
-0.013268	nQSM	face	1	younger	12	1656
-0.013004	nQSM	hand	21	younger	12	1424
-0.012896	nQSM	hand	20	younger	12	1424
-0.011612	nQSM	hand	19	younger	12	1424
-0.010362	nQSM	hand	18	younger	12	1424
-0.0093256	nQSM	hand	17	younger	12	1424
-0.0085021	nQSM	hand	16	younger	12	1424
-0.0080398	nQSM	hand	15	younger	12	1424
-0.0073649	nQSM	hand	14	younger	12	1424
-0.0066747	nQSM	hand	13	younger	12	1424
-0.0064982	nQSM	hand	12	younger	12	1424
-0.0065937	nQSM	hand	11	younger	12	1424
-0.0066589	nQSM	hand	10	younger	12	1424
-0.007319	nQSM	hand	9	younger	12	1424
-0.008091	nQSM	hand	8	younger	12	1424
-0.0082862	nQSM	hand	7	younger	12	1424
-0.0077755	nQSM	hand	6	younger	12	1424
-0.0077018	nQSM	hand	5	younger	12	1424
-0.0081069	nQSM	hand	4	younger	12	1424
-0.0092053	nQSM	hand	3	younger	12	1424
-0.010112	nQSM	hand	2	younger	12	1424
-0.010678	nQSM	hand	1	younger	12	1424
0.0070764	pQSM	face	21	younger	12	1711.7
0.0070594	pQSM	face	20	younger	12	1711.7
0.0069161	pQSM	face	19	younger	12	1711.7
0.0070252	pQSM	face	18	younger	12	1711.7
0.0070555	pQSM	face	17	younger	12	1711.7
0.0073075	pQSM	face	16	younger	12	1711.7
0.0076241	pQSM	face	15	younger	12	1711.7
0.0079357	pQSM	face	14	younger	12	1711.7
0.0080768	pQSM	face	13	younger	12	1711.7
0.0080648	pQSM	face	12	younger	12	1711.7
0.0080961	pQSM	face	11	younger	12	1711.7
0.0081401	pQSM	face	10	younger	12	1711.7
0.0086681	pQSM	face	9	younger	12	1711.7
0.0092865	pQSM	face	8	younger	12	1711.7
0.0091171	pQSM	face	7	younger	12	1711.7
0.0085304	pQSM	face	6	younger	12	1711.7
0.0083321	pQSM	face	5	younger	12	1711.7
0.008973	pQSM	face	4	younger	12	1711.7
0.0099783	pQSM	face	3	younger	12	1711.7
0.011189	pQSM	face	2	younger	12	1711.7
0.011808	pQSM	face	1	younger	12	1711.7
0.0089859	pQSM	hand	21	younger	12	2822.7
0.0090578	pQSM	hand	20	younger	12	2822.7
0.0097137	pQSM	hand	19	younger	12	2822.7
0.010313	pQSM	hand	18	younger	12	2822.7
0.010809	pQSM	hand	17	younger	12	2822.7
0.011565	pQSM	hand	16	younger	12	2822.7
0.012147	pQSM	hand	15	younger	12	2822.7
0.012933	pQSM	hand	14	younger	12	2822.7
0.013288	pQSM	hand	13	younger	12	2822.7
0.01298	pQSM	hand	12	younger	12	2822.7
0.01268	pQSM	hand	11	younger	12	2822.7
0.012728	pQSM	hand	10	younger	12	2822.7
0.012706	pQSM	hand	9	younger	12	2822.7
0.012427	pQSM	hand	8	younger	12	2822.7
0.011723	pQSM	hand	7	younger	12	2822.7
0.010971	pQSM	hand	6	younger	12	2822.7
0.010897	pQSM	hand	5	younger	12	2822.7
0.012008	pQSM	hand	4	younger	12	2822.7
0.013752	pQSM	hand	3	younger	12	2822.7
0.016144	pQSM	hand	2	younger	12	2822.7
0.017213	pQSM	hand	1	younger	12	2822.7
0.010382	aQSM	face	21	younger	13	4915
0.010364	aQSM	face	20	younger	13	4915
0.0098026	aQSM	face	19	younger	13	4915
0.0091544	aQSM	face	18	younger	13	4915
0.008598	aQSM	face	17	younger	13	4915
0.0080857	aQSM	face	16	younger	13	4915
0.0077261	aQSM	face	15	younger	13	4915
0.0074301	aQSM	face	14	younger	13	4915
0.0071967	aQSM	face	13	younger	13	4915
0.0069893	aQSM	face	12	younger	13	4915
0.0068666	aQSM	face	11	younger	13	4915
0.0070704	aQSM	face	10	younger	13	4915
0.0076666	aQSM	face	9	younger	13	4915
0.0082969	aQSM	face	8	younger	13	4915
0.0085969	aQSM	face	7	younger	13	4915
0.0085799	aQSM	face	6	younger	13	4915
0.0088208	aQSM	face	5	younger	13	4915
0.0094921	aQSM	face	4	younger	13	4915
0.010423	aQSM	face	3	younger	13	4915
0.011337	aQSM	face	2	younger	13	4915
0.011987	aQSM	face	1	younger	13	4915
0.010364	aQSM	hand	21	younger	13	1669
0.010314	aQSM	hand	20	younger	13	1669
0.0094308	aQSM	hand	19	younger	13	1669
0.0085262	aQSM	hand	18	younger	13	1669
0.0077541	aQSM	hand	17	younger	13	1669
0.0073413	aQSM	hand	16	younger	13	1669
0.0074762	aQSM	hand	15	younger	13	1669
0.0078479	aQSM	hand	14	younger	13	1669
0.0080337	aQSM	hand	13	younger	13	1669
0.0079512	aQSM	hand	12	younger	13	1669
0.0079761	aQSM	hand	11	younger	13	1669
0.0082592	aQSM	hand	10	younger	13	1669
0.0088015	aQSM	hand	9	younger	13	1669
0.0092545	aQSM	hand	8	younger	13	1669
0.0092745	aQSM	hand	7	younger	13	1669
0.0091672	aQSM	hand	6	younger	13	1669
0.0095077	aQSM	hand	5	younger	13	1669
0.010389	aQSM	hand	4	younger	13	1669
0.011301	aQSM	hand	3	younger	13	1669
0.011895	aQSM	hand	2	younger	13	1669
0.012117	aQSM	hand	1	younger	13	1669
-0.012779	nQSM	face	21	younger	13	2434
-0.012781	nQSM	face	20	younger	13	2434
-0.012132	nQSM	face	19	younger	13	2434
-0.011311	nQSM	face	18	younger	13	2434
-0.01043	nQSM	face	17	younger	13	2434
-0.0095362	nQSM	face	16	younger	13	2434
-0.0087052	nQSM	face	15	younger	13	2434
-0.00775	nQSM	face	14	younger	13	2434
-0.0072902	nQSM	face	13	younger	13	2434
-0.0068671	nQSM	face	12	younger	13	2434
-0.0068165	nQSM	face	11	younger	13	2434
-0.0071062	nQSM	face	10	younger	13	2434
-0.008047	nQSM	face	9	younger	13	2434
-0.0089126	nQSM	face	8	younger	13	2434
-0.0094847	nQSM	face	7	younger	13	2434
-0.0096201	nQSM	face	6	younger	13	2434
-0.0098136	nQSM	face	5	younger	13	2434
-0.010392	nQSM	face	4	younger	13	2434
-0.011098	nQSM	face	3	younger	13	2434
-0.011631	nQSM	face	2	younger	13	2434
-0.012134	nQSM	face	1	younger	13	2434
-0.011441	nQSM	hand	21	younger	13	707.33
-0.011378	nQSM	hand	20	younger	13	707.33
-0.010576	nQSM	hand	19	younger	13	707.33
-0.0096062	nQSM	hand	18	younger	13	707.33
-0.008507	nQSM	hand	17	younger	13	707.33
-0.0078302	nQSM	hand	16	younger	13	707.33
-0.0077223	nQSM	hand	15	younger	13	707.33
-0.0072997	nQSM	hand	14	younger	13	707.33
-0.0063769	nQSM	hand	13	younger	13	707.33
-0.0055962	nQSM	hand	12	younger	13	707.33
-0.0050872	nQSM	hand	11	younger	13	707.33
-0.0048459	nQSM	hand	10	younger	13	707.33
-0.0054391	nQSM	hand	9	younger	13	707.33
-0.006564	nQSM	hand	8	younger	13	707.33
-0.0078658	nQSM	hand	7	younger	13	707.33
-0.00855	nQSM	hand	6	younger	13	707.33
-0.0096163	nQSM	hand	5	younger	13	707.33
-0.011476	nQSM	hand	4	younger	13	707.33
-0.012681	nQSM	hand	3	younger	13	707.33
-0.013097	nQSM	hand	2	younger	13	707.33
-0.013261	nQSM	hand	1	younger	13	707.33
0.0065484	pQSM	face	21	younger	13	2278.7
0.0065355	pQSM	face	20	younger	13	2278.7
0.0066442	pQSM	face	19	younger	13	2278.7
0.006666	pQSM	face	18	younger	13	2278.7
0.0068257	pQSM	face	17	younger	13	2278.7
0.0069153	pQSM	face	16	younger	13	2278.7
0.0070441	pQSM	face	15	younger	13	2278.7
0.0072261	pQSM	face	14	younger	13	2278.7
0.0071428	pQSM	face	13	younger	13	2278.7
0.0070619	pQSM	face	12	younger	13	2278.7
0.0068984	pQSM	face	11	younger	13	2278.7
0.0070446	pQSM	face	10	younger	13	2278.7
0.0073568	pQSM	face	9	younger	13	2278.7
0.0077021	pQSM	face	8	younger	13	2278.7
0.0075883	pQSM	face	7	younger	13	2278.7
0.0072154	pQSM	face	6	younger	13	2278.7
0.007353	pQSM	face	5	younger	13	2278.7
0.0080719	pQSM	face	4	younger	13	2278.7
0.0093337	pQSM	face	3	younger	13	2278.7
0.010856	pQSM	face	2	younger	13	2278.7
0.011757	pQSM	face	1	younger	13	2278.7
0.0054693	pQSM	hand	21	younger	13	901.67
0.0055567	pQSM	hand	20	younger	13	901.67
0.0057604	pQSM	hand	19	younger	13	901.67
0.0059572	pQSM	hand	18	younger	13	901.67
0.0064538	pQSM	hand	17	younger	13	901.67
0.0067907	pQSM	hand	16	younger	13	901.67
0.0072984	pQSM	hand	15	younger	13	901.67
0.0081453	pQSM	hand	14	younger	13	901.67
0.0087961	pQSM	hand	13	younger	13	901.67
0.0088472	pQSM	hand	12	younger	13	901.67
0.0089507	pQSM	hand	11	younger	13	901.67
0.0094737	pQSM	hand	10	younger	13	901.67
0.010139	pQSM	hand	9	younger	13	901.67
0.010527	pQSM	hand	8	younger	13	901.67
0.010071	pQSM	hand	7	younger	13	901.67
0.0096252	pQSM	hand	6	younger	13	901.67
0.0094075	pQSM	hand	5	younger	13	901.67
0.0092864	pQSM	hand	4	younger	13	901.67
0.0097244	pQSM	hand	3	younger	13	901.67
0.01038	pQSM	hand	2	younger	13	901.67
0.010641	pQSM	hand	1	younger	13	901.67
0.011737	aQSM	face	21	younger	14	4450
0.011703	aQSM	face	20	younger	14	4450
0.011283	aQSM	face	19	younger	14	4450
0.010508	aQSM	face	18	younger	14	4450
0.0095971	aQSM	face	17	younger	14	4450
0.0088429	aQSM	face	16	younger	14	4450
0.0084613	aQSM	face	15	younger	14	4450
0.0084716	aQSM	face	14	younger	14	4450
0.0086727	aQSM	face	13	younger	14	4450
0.0088522	aQSM	face	12	younger	14	4450
0.0090241	aQSM	face	11	younger	14	4450
0.0092186	aQSM	face	10	younger	14	4450
0.0095255	aQSM	face	9	younger	14	4450
0.0098312	aQSM	face	8	younger	14	4450
0.0097466	aQSM	face	7	younger	14	4450
0.0094641	aQSM	face	6	younger	14	4450
0.0093984	aQSM	face	5	younger	14	4450
0.0097303	aQSM	face	4	younger	14	4450
0.010388	aQSM	face	3	younger	14	4450
0.011061	aQSM	face	2	younger	14	4450
0.011507	aQSM	face	1	younger	14	4450
0.014082	aQSM	hand	21	younger	14	3721
0.014001	aQSM	hand	20	younger	14	3721
0.012996	aQSM	hand	19	younger	14	3721
0.011859	aQSM	hand	18	younger	14	3721
0.010694	aQSM	hand	17	younger	14	3721
0.0098221	aQSM	hand	16	younger	14	3721
0.0093221	aQSM	hand	15	younger	14	3721
0.0092664	aQSM	hand	14	younger	14	3721
0.0094123	aQSM	hand	13	younger	14	3721
0.0096976	aQSM	hand	12	younger	14	3721
0.010203	aQSM	hand	11	younger	14	3721
0.010879	aQSM	hand	10	younger	14	3721
0.011619	aQSM	hand	9	younger	14	3721
0.011978	aQSM	hand	8	younger	14	3721
0.011647	aQSM	hand	7	younger	14	3721
0.010976	aQSM	hand	6	younger	14	3721
0.01046	aQSM	hand	5	younger	14	3721
0.01048	aQSM	hand	4	younger	14	3721
0.010861	aQSM	hand	3	younger	14	3721
0.011241	aQSM	hand	2	younger	14	3721
0.011548	aQSM	hand	1	younger	14	3721
-0.013459	nQSM	face	21	younger	14	1748
-0.013428	nQSM	face	20	younger	14	1748
-0.012971	nQSM	face	19	younger	14	1748
-0.012028	nQSM	face	18	younger	14	1748
-0.010628	nQSM	face	17	younger	14	1748
-0.0095088	nQSM	face	16	younger	14	1748
-0.0085838	nQSM	face	15	younger	14	1748
-0.007972	nQSM	face	14	younger	14	1748
-0.007593	nQSM	face	13	younger	14	1748
-0.0072496	nQSM	face	12	younger	14	1748
-0.0069419	nQSM	face	11	younger	14	1748
-0.0067204	nQSM	face	10	younger	14	1748
-0.0067914	nQSM	face	9	younger	14	1748
-0.0073846	nQSM	face	8	younger	14	1748
-0.0080126	nQSM	face	7	younger	14	1748
-0.0088425	nQSM	face	6	younger	14	1748
-0.009793	nQSM	face	5	younger	14	1748
-0.010939	nQSM	face	4	younger	14	1748
-0.011987	nQSM	face	3	younger	14	1748
-0.012824	nQSM	face	2	younger	14	1748
-0.013107	nQSM	face	1	younger	14	1748
-0.015481	nQSM	hand	21	younger	14	1458.7
-0.015389	nQSM	hand	20	younger	14	1458.7
-0.01452	nQSM	hand	19	younger	14	1458.7
-0.013384	nQSM	hand	18	younger	14	1458.7
-0.012272	nQSM	hand	17	younger	14	1458.7
-0.011053	nQSM	hand	16	younger	14	1458.7
-0.010074	nQSM	hand	15	younger	14	1458.7
-0.0089166	nQSM	hand	14	younger	14	1458.7
-0.0078922	nQSM	hand	13	younger	14	1458.7
-0.0075823	nQSM	hand	12	younger	14	1458.7
-0.0074098	nQSM	hand	11	younger	14	1458.7
-0.0077342	nQSM	hand	10	younger	14	1458.7
-0.0079907	nQSM	hand	9	younger	14	1458.7
-0.0084148	nQSM	hand	8	younger	14	1458.7
-0.0083816	nQSM	hand	7	younger	14	1458.7
-0.008595	nQSM	hand	6	younger	14	1458.7
-0.0089361	nQSM	hand	5	younger	14	1458.7
-0.0096912	nQSM	hand	4	younger	14	1458.7
-0.010934	nQSM	hand	3	younger	14	1458.7
-0.011743	nQSM	hand	2	younger	14	1458.7
-0.012029	nQSM	hand	1	younger	14	1458.7
0.0071481	pQSM	face	21	younger	14	2536.7
0.0071705	pQSM	face	20	younger	14	2536.7
0.0074542	pQSM	face	19	younger	14	2536.7
0.0076831	pQSM	face	18	younger	14	2536.7
0.008021	pQSM	face	17	younger	14	2536.7
0.0080828	pQSM	face	16	younger	14	2536.7
0.0083593	pQSM	face	15	younger	14	2536.7
0.0087735	pQSM	face	14	younger	14	2536.7
0.0091662	pQSM	face	13	younger	14	2536.7
0.0094692	pQSM	face	12	younger	14	2536.7
0.0097634	pQSM	face	11	younger	14	2536.7
0.010093	pQSM	face	10	younger	14	2536.7
0.010544	pQSM	face	9	younger	14	2536.7
0.010843	pQSM	face	8	younger	14	2536.7
0.010596	pQSM	face	7	younger	14	2536.7
0.0098114	pQSM	face	6	younger	14	2536.7
0.0091449	pQSM	face	5	younger	14	2536.7
0.0088517	pQSM	face	4	younger	14	2536.7
0.0090642	pQSM	face	3	younger	14	2536.7
0.0095127	pQSM	face	2	younger	14	2536.7
0.010011	pQSM	face	1	younger	14	2536.7
0.0052711	pQSM	hand	21	younger	14	2175.7
0.0053419	pQSM	hand	20	younger	14	2175.7
0.0056045	pQSM	hand	19	younger	14	2175.7
0.0061189	pQSM	hand	18	younger	14	2175.7
0.006663	pQSM	hand	17	younger	14	2175.7
0.0076572	pQSM	hand	16	younger	14	2175.7
0.0084369	pQSM	hand	15	younger	14	2175.7
0.0095677	pQSM	hand	14	younger	14	2175.7
0.01038	pQSM	hand	13	younger	14	2175.7
0.010653	pQSM	hand	12	younger	14	2175.7
0.01122	pQSM	hand	11	younger	14	2175.7
0.011849	pQSM	hand	10	younger	14	2175.7
0.012706	pQSM	hand	9	younger	14	2175.7
0.013064	pQSM	hand	8	younger	14	2175.7
0.012771	pQSM	hand	7	younger	14	2175.7
0.01193	pQSM	hand	6	younger	14	2175.7
0.011199	pQSM	hand	5	younger	14	2175.7
0.010951	pQSM	hand	4	younger	14	2175.7
0.010811	pQSM	hand	3	younger	14	2175.7
0.010871	pQSM	hand	2	younger	14	2175.7
0.011166	pQSM	hand	1	younger	14	2175.7
0.010766	aQSM	face	21	older	15	2568
0.010741	aQSM	face	20	older	15	2568
0.010346	aQSM	face	19	older	15	2568
0.010134	aQSM	face	18	older	15	2568
0.0099546	aQSM	face	17	older	15	2568
0.0098259	aQSM	face	16	older	15	2568
0.0097776	aQSM	face	15	older	15	2568
0.009791	aQSM	face	14	older	15	2568
0.0097551	aQSM	face	13	older	15	2568
0.0098219	aQSM	face	12	older	15	2568
0.0099946	aQSM	face	11	older	15	2568
0.010385	aQSM	face	10	older	15	2568
0.010992	aQSM	face	9	older	15	2568
0.011564	aQSM	face	8	older	15	2568
0.011702	aQSM	face	7	older	15	2568
0.011861	aQSM	face	6	older	15	2568
0.012403	aQSM	face	5	older	15	2568
0.013607	aQSM	face	4	older	15	2568
0.014842	aQSM	face	3	older	15	2568
0.015699	aQSM	face	2	older	15	2568
0.016158	aQSM	face	1	older	15	2568
0.011622	aQSM	hand	21	older	15	4123
0.011502	aQSM	hand	20	older	15	4123
0.010279	aQSM	hand	19	older	15	4123
0.0093639	aQSM	hand	18	older	15	4123
0.0086758	aQSM	hand	17	older	15	4123
0.0084515	aQSM	hand	16	older	15	4123
0.0085875	aQSM	hand	15	older	15	4123
0.0088506	aQSM	hand	14	older	15	4123
0.0091203	aQSM	hand	13	older	15	4123
0.0093613	aQSM	hand	12	older	15	4123
0.0096807	aQSM	hand	11	older	15	4123
0.010201	aQSM	hand	10	older	15	4123
0.010999	aQSM	hand	9	older	15	4123
0.011767	aQSM	hand	8	older	15	4123
0.012264	aQSM	hand	7	older	15	4123
0.012594	aQSM	hand	6	older	15	4123
0.013094	aQSM	hand	5	older	15	4123
0.013902	aQSM	hand	4	older	15	4123
0.014806	aQSM	hand	3	older	15	4123
0.015776	aQSM	hand	2	older	15	4123
0.016247	aQSM	hand	1	older	15	4123
-0.010038	nQSM	face	21	older	15	1013.3
-0.0099568	nQSM	face	20	older	15	1013.3
-0.0091482	nQSM	face	19	older	15	1013.3
-0.008323	nQSM	face	18	older	15	1013.3
-0.0074497	nQSM	face	17	older	15	1013.3
-0.0069279	nQSM	face	16	older	15	1013.3
-0.006599	nQSM	face	15	older	15	1013.3
-0.0066493	nQSM	face	14	older	15	1013.3
-0.0068223	nQSM	face	13	older	15	1013.3
-0.006975	nQSM	face	12	older	15	1013.3
-0.0073383	nQSM	face	11	older	15	1013.3
-0.0083322	nQSM	face	10	older	15	1013.3
-0.0093995	nQSM	face	9	older	15	1013.3
-0.01017	nQSM	face	8	older	15	1013.3
-0.010368	nQSM	face	7	older	15	1013.3
-0.011043	nQSM	face	6	older	15	1013.3
-0.011842	nQSM	face	5	older	15	1013.3
-0.013135	nQSM	face	4	older	15	1013.3
-0.014264	nQSM	face	3	older	15	1013.3
-0.014745	nQSM	face	2	older	15	1013.3
-0.014995	nQSM	face	1	older	15	1013.3
-0.0132	nQSM	hand	21	older	15	2334.3
-0.013146	nQSM	hand	20	older	15	2334.3
-0.011659	nQSM	hand	19	older	15	2334.3
-0.010398	nQSM	hand	18	older	15	2334.3
-0.0090702	nQSM	hand	17	older	15	2334.3
-0.0081826	nQSM	hand	16	older	15	2334.3
-0.0072569	nQSM	hand	15	older	15	2334.3
-0.0069333	nQSM	hand	14	older	15	2334.3
-0.0070016	nQSM	hand	13	older	15	2334.3
-0.0073309	nQSM	hand	12	older	15	2334.3
-0.0081101	nQSM	hand	11	older	15	2334.3
-0.0090448	nQSM	hand	10	older	15	2334.3
-0.01062	nQSM	hand	9	older	15	2334.3
-0.011803	nQSM	hand	8	older	15	2334.3
-0.012795	nQSM	hand	7	older	15	2334.3
-0.013597	nQSM	hand	6	older	15	2334.3
-0.01425	nQSM	hand	5	older	15	2334.3
-0.015062	nQSM	hand	4	older	15	2334.3
-0.016219	nQSM	hand	3	older	15	2334.3
-0.016752	nQSM	hand	2	older	15	2334.3
-0.017004	nQSM	hand	1	older	15	2334.3
0.011504	pQSM	face	21	older	15	1472.7
0.011537	pQSM	face	20	older	15	1472.7
0.011414	pQSM	face	19	older	15	1472.7
0.011563	pQSM	face	18	older	15	1472.7
0.01169	pQSM	face	17	older	15	1472.7
0.011516	pQSM	face	16	older	15	1472.7
0.011367	pQSM	face	15	older	15	1472.7
0.011162	pQSM	face	14	older	15	1472.7
0.010929	pQSM	face	13	older	15	1472.7
0.011012	pQSM	face	12	older	15	1472.7
0.011219	pQSM	face	11	older	15	1472.7
0.011381	pQSM	face	10	older	15	1472.7
0.011844	pQSM	face	9	older	15	1472.7
0.012423	pQSM	face	8	older	15	1472.7
0.012613	pQSM	face	7	older	15	1472.7
0.012458	pQSM	face	6	older	15	1472.7
0.012871	pQSM	face	5	older	15	1472.7
0.014061	pQSM	face	4	older	15	1472.7
0.015464	pQSM	face	3	older	15	1472.7
0.016825	pQSM	face	2	older	15	1472.7
0.017587	pQSM	face	1	older	15	1472.7
0.0061787	pQSM	hand	21	older	15	1611
0.0060652	pQSM	hand	20	older	15	1611
0.0067778	pQSM	hand	19	older	15	1611
0.0073496	pQSM	hand	18	older	15	1611
0.0080993	pQSM	hand	17	older	15	1611
0.0087406	pQSM	hand	16	older	15	1611
0.0098204	pQSM	hand	15	older	15	1611
0.010385	pQSM	hand	14	older	15	1611
0.010732	pQSM	hand	13	older	15	1611
0.010978	pQSM	hand	12	older	15	1611
0.011026	pQSM	hand	11	older	15	1611
0.011344	pQSM	hand	10	older	15	1611
0.011407	pQSM	hand	9	older	15	1611
0.01172	pQSM	hand	8	older	15	1611
0.011461	pQSM	hand	7	older	15	1611
0.01084	pQSM	hand	6	older	15	1611
0.010735	pQSM	hand	5	older	15	1611
0.011263	pQSM	hand	4	older	15	1611
0.011679	pQSM	hand	3	older	15	1611
0.013613	pQSM	hand	2	older	15	1611
0.014565	pQSM	hand	1	older	15	1611
0.011608	aQSM	face	21	older	16	3170
0.011571	aQSM	face	20	older	16	3170
0.011313	aQSM	face	19	older	16	3170
0.010899	aQSM	face	18	older	16	3170
0.010537	aQSM	face	17	older	16	3170
0.010159	aQSM	face	16	older	16	3170
0.0099514	aQSM	face	15	older	16	3170
0.0099779	aQSM	face	14	older	16	3170
0.010274	aQSM	face	13	older	16	3170
0.010726	aQSM	face	12	older	16	3170
0.0113	aQSM	face	11	older	16	3170
0.012022	aQSM	face	10	older	16	3170
0.012896	aQSM	face	9	older	16	3170
0.013805	aQSM	face	8	older	16	3170
0.014214	aQSM	face	7	older	16	3170
0.014246	aQSM	face	6	older	16	3170
0.014475	aQSM	face	5	older	16	3170
0.015227	aQSM	face	4	older	16	3170
0.01654	aQSM	face	3	older	16	3170
0.018252	aQSM	face	2	older	16	3170
0.0191	aQSM	face	1	older	16	3170
0.014208	aQSM	hand	21	older	16	4248
0.014111	aQSM	hand	20	older	16	4248
0.01284	aQSM	hand	19	older	16	4248
0.011902	aQSM	hand	18	older	16	4248
0.011383	aQSM	hand	17	older	16	4248
0.011493	aQSM	hand	16	older	16	4248
0.012033	aQSM	hand	15	older	16	4248
0.012716	aQSM	hand	14	older	16	4248
0.01341	aQSM	hand	13	older	16	4248
0.014048	aQSM	hand	12	older	16	4248
0.014443	aQSM	hand	11	older	16	4248
0.014778	aQSM	hand	10	older	16	4248
0.015162	aQSM	hand	9	older	16	4248
0.01534	aQSM	hand	8	older	16	4248
0.01495	aQSM	hand	7	older	16	4248
0.014327	aQSM	hand	6	older	16	4248
0.01397	aQSM	hand	5	older	16	4248
0.014145	aQSM	hand	4	older	16	4248
0.014628	aQSM	hand	3	older	16	4248
0.015125	aQSM	hand	2	older	16	4248
0.015332	aQSM	hand	1	older	16	4248
-0.013434	nQSM	face	21	older	16	1791.3
-0.013405	nQSM	face	20	older	16	1791.3
-0.013135	nQSM	face	19	older	16	1791.3
-0.012222	nQSM	face	18	older	16	1791.3
-0.011377	nQSM	face	17	older	16	1791.3
-0.010302	nQSM	face	16	older	16	1791.3
-0.0099411	nQSM	face	15	older	16	1791.3
-0.0094706	nQSM	face	14	older	16	1791.3
-0.0096026	nQSM	face	13	older	16	1791.3
-0.010029	nQSM	face	12	older	16	1791.3
-0.010899	nQSM	face	11	older	16	1791.3
-0.011851	nQSM	face	10	older	16	1791.3
-0.013138	nQSM	face	9	older	16	1791.3
-0.014507	nQSM	face	8	older	16	1791.3
-0.01489	nQSM	face	7	older	16	1791.3
-0.015101	nQSM	face	6	older	16	1791.3
-0.015232	nQSM	face	5	older	16	1791.3
-0.015984	nQSM	face	4	older	16	1791.3
-0.016934	nQSM	face	3	older	16	1791.3
-0.018341	nQSM	face	2	older	16	1791.3
-0.019233	nQSM	face	1	older	16	1791.3
-0.016193	nQSM	hand	21	older	16	1548.7
-0.016075	nQSM	hand	20	older	16	1548.7
-0.014348	nQSM	hand	19	older	16	1548.7
-0.012586	nQSM	hand	18	older	16	1548.7
-0.010768	nQSM	hand	17	older	16	1548.7
-0.0091442	nQSM	hand	16	older	16	1548.7
-0.0075328	nQSM	hand	15	older	16	1548.7
-0.0067576	nQSM	hand	14	older	16	1548.7
-0.0062163	nQSM	hand	13	older	16	1548.7
-0.0065705	nQSM	hand	12	older	16	1548.7
-0.0073133	nQSM	hand	11	older	16	1548.7
-0.0082462	nQSM	hand	10	older	16	1548.7
-0.0097426	nQSM	hand	9	older	16	1548.7
-0.011285	nQSM	hand	8	older	16	1548.7
-0.011643	nQSM	hand	7	older	16	1548.7
-0.011759	nQSM	hand	6	older	16	1548.7
-0.012061	nQSM	hand	5	older	16	1548.7
-0.012916	nQSM	hand	4	older	16	1548.7
-0.014128	nQSM	hand	3	older	16	1548.7
-0.015078	nQSM	hand	2	older	16	1548.7
-0.015406	nQSM	hand	1	older	16	1548.7
0.0073238	pQSM	face	21	older	16	1294.7
0.0072909	pQSM	face	20	older	16	1294.7
0.00758	pQSM	face	19	older	16	1294.7
0.0083829	pQSM	face	18	older	16	1294.7
0.009115	pQSM	face	17	older	16	1294.7
0.0099389	pQSM	face	16	older	16	1294.7
0.0099642	pQSM	face	15	older	16	1294.7
0.010559	pQSM	face	14	older	16	1294.7
0.010992	pQSM	face	13	older	16	1294.7
0.011483	pQSM	face	12	older	16	1294.7
0.011746	pQSM	face	11	older	16	1294.7
0.012223	pQSM	face	10	older	16	1294.7
0.012603	pQSM	face	9	older	16	1294.7
0.012934	pQSM	face	8	older	16	1294.7
0.013289	pQSM	face	7	older	16	1294.7
0.013011	pQSM	face	6	older	16	1294.7
0.013336	pQSM	face	5	older	16	1294.7
0.014149	pQSM	face	4	older	16	1294.7
0.01601	pQSM	face	3	older	16	1294.7
0.018138	pQSM	face	2	older	16	1294.7
0.018935	pQSM	face	1	older	16	1294.7
0.010081	pQSM	hand	21	older	16	2528.7
0.010094	pQSM	hand	20	older	16	2528.7
0.010461	pQSM	hand	19	older	16	2528.7
0.011064	pQSM	hand	18	older	16	2528.7
0.011951	pQSM	hand	17	older	16	2528.7
0.013091	pQSM	hand	16	older	16	2528.7
0.014519	pQSM	hand	15	older	16	2528.7
0.015194	pQSM	hand	14	older	16	2528.7
0.015908	pQSM	hand	13	older	16	2528.7
0.0163	pQSM	hand	12	older	16	2528.7
0.016525	pQSM	hand	11	older	16	2528.7
0.0168	pQSM	hand	10	older	16	2528.7
0.016935	pQSM	hand	9	older	16	2528.7
0.016764	pQSM	hand	8	older	16	2528.7
0.016324	pQSM	hand	7	older	16	2528.7
0.015621	pQSM	hand	6	older	16	2528.7
0.015154	pQSM	hand	5	older	16	2528.7
0.015068	pQSM	hand	4	older	16	2528.7
0.01506	pQSM	hand	3	older	16	2528.7
0.01517	pQSM	hand	2	older	16	2528.7
0.015261	pQSM	hand	1	older	16	2528.7
0.011067	aQSM	face	21	younger	17	4391
0.011041	aQSM	face	20	younger	17	4391
0.010529	aQSM	face	19	younger	17	4391
0.0099214	aQSM	face	18	younger	17	4391
0.0093128	aQSM	face	17	younger	17	4391
0.0087867	aQSM	face	16	younger	17	4391
0.0084959	aQSM	face	15	younger	17	4391
0.0083819	aQSM	face	14	younger	17	4391
0.0083348	aQSM	face	13	younger	17	4391
0.008317	aQSM	face	12	younger	17	4391
0.0083764	aQSM	face	11	younger	17	4391
0.0086082	aQSM	face	10	younger	17	4391
0.0090171	aQSM	face	9	younger	17	4391
0.0093312	aQSM	face	8	younger	17	4391
0.0091915	aQSM	face	7	younger	17	4391
0.0086853	aQSM	face	6	younger	17	4391
0.0083513	aQSM	face	5	younger	17	4391
0.0085388	aQSM	face	4	younger	17	4391
0.009208	aQSM	face	3	younger	17	4391
0.0099752	aQSM	face	2	younger	17	4391
0.010575	aQSM	face	1	younger	17	4391
0.012909	aQSM	hand	21	younger	17	4890
0.012782	aQSM	hand	20	younger	17	4890
0.011734	aQSM	hand	19	younger	17	4890
0.010983	aQSM	hand	18	younger	17	4890
0.010601	aQSM	hand	17	younger	17	4890
0.010732	aQSM	hand	16	younger	17	4890
0.011047	aQSM	hand	15	younger	17	4890
0.011444	aQSM	hand	14	younger	17	4890
0.011775	aQSM	hand	13	younger	17	4890
0.011871	aQSM	hand	12	younger	17	4890
0.01176	aQSM	hand	11	younger	17	4890
0.011651	aQSM	hand	10	younger	17	4890
0.01159	aQSM	hand	9	younger	17	4890
0.011443	aQSM	hand	8	younger	17	4890
0.010918	aQSM	hand	7	younger	17	4890
0.010414	aQSM	hand	6	younger	17	4890
0.010221	aQSM	hand	5	younger	17	4890
0.010432	aQSM	hand	4	younger	17	4890
0.010918	aQSM	hand	3	younger	17	4890
0.011371	aQSM	hand	2	younger	17	4890
0.011709	aQSM	hand	1	younger	17	4890
-0.012203	nQSM	face	21	younger	17	1964.7
-0.012141	nQSM	face	20	younger	17	1964.7
-0.011618	nQSM	face	19	younger	17	1964.7
-0.011072	nQSM	face	18	younger	17	1964.7
-0.010377	nQSM	face	17	younger	17	1964.7
-0.0098564	nQSM	face	16	younger	17	1964.7
-0.0094872	nQSM	face	15	younger	17	1964.7
-0.0090927	nQSM	face	14	younger	17	1964.7
-0.0086311	nQSM	face	13	younger	17	1964.7
-0.0080183	nQSM	face	12	younger	17	1964.7
-0.0075615	nQSM	face	11	younger	17	1964.7
-0.0072613	nQSM	face	10	younger	17	1964.7
-0.0073554	nQSM	face	9	younger	17	1964.7
-0.0075546	nQSM	face	8	younger	17	1964.7
-0.0080329	nQSM	face	7	younger	17	1964.7
-0.0081536	nQSM	face	6	younger	17	1964.7
-0.0085576	nQSM	face	5	younger	17	1964.7
-0.0091112	nQSM	face	4	younger	17	1964.7
-0.010213	nQSM	face	3	younger	17	1964.7
-0.011272	nQSM	face	2	younger	17	1964.7
-0.011925	nQSM	face	1	younger	17	1964.7
-0.015244	nQSM	hand	21	younger	17	1541.7
-0.015091	nQSM	hand	20	younger	17	1541.7
-0.013689	nQSM	hand	19	younger	17	1541.7
-0.012485	nQSM	hand	18	younger	17	1541.7
-0.011373	nQSM	hand	17	younger	17	1541.7
-0.010278	nQSM	hand	16	younger	17	1541.7
-0.0092016	nQSM	hand	15	younger	17	1541.7
-0.0080603	nQSM	hand	14	younger	17	1541.7
-0.0073698	nQSM	hand	13	younger	17	1541.7
-0.0064271	nQSM	hand	12	younger	17	1541.7
-0.0057695	nQSM	hand	11	younger	17	1541.7
-0.005297	nQSM	hand	10	younger	17	1541.7
-0.0052503	nQSM	hand	9	younger	17	1541.7
-0.0057821	nQSM	hand	8	younger	17	1541.7
-0.0063098	nQSM	hand	7	younger	17	1541.7
-0.0069648	nQSM	hand	6	younger	17	1541.7
-0.0078727	nQSM	hand	5	younger	17	1541.7
-0.0092517	nQSM	hand	4	younger	17	1541.7
-0.010373	nQSM	hand	3	younger	17	1541.7
-0.011394	nQSM	hand	2	younger	17	1541.7
-0.011677	nQSM	hand	1	younger	17	1541.7
0.0046502	pQSM	face	21	younger	17	2285.7
0.0047756	pQSM	face	20	younger	17	2285.7
0.0054396	pQSM	face	19	younger	17	2285.7
0.0057752	pQSM	face	18	younger	17	2285.7
0.006425	pQSM	face	17	younger	17	2285.7
0.0067582	pQSM	face	16	younger	17	2285.7
0.0071558	pQSM	face	15	younger	17	2285.7
0.0076491	pQSM	face	14	younger	17	2285.7
0.0080911	pQSM	face	13	younger	17	2285.7
0.0085265	pQSM	face	12	younger	17	2285.7
0.0088702	pQSM	face	11	younger	17	2285.7
0.0093408	pQSM	face	10	younger	17	2285.7
0.0098331	pQSM	face	9	younger	17	2285.7
0.010174	pQSM	face	8	younger	17	2285.7
0.0097361	pQSM	face	7	younger	17	2285.7
0.0089628	pQSM	face	6	younger	17	2285.7
0.008227	pQSM	face	5	younger	17	2285.7
0.0081103	pQSM	face	4	younger	17	2285.7
0.0083187	pQSM	face	3	younger	17	2285.7
0.0087012	pQSM	face	2	younger	17	2285.7
0.0091607	pQSM	face	1	younger	17	2285.7
0.0078471	pQSM	hand	21	younger	17	3214.7
0.0078914	pQSM	hand	20	younger	17	3214.7
0.0085034	pQSM	hand	19	younger	17	3214.7
0.0090935	pQSM	hand	18	younger	17	3214.7
0.0098928	pQSM	hand	17	younger	17	3214.7
0.011049	pQSM	hand	16	younger	17	3214.7
0.012068	pQSM	hand	15	younger	17	3214.7
0.013006	pQSM	hand	14	younger	17	3214.7
0.013405	pQSM	hand	13	younger	17	3214.7
0.013668	pQSM	hand	12	younger	17	3214.7
0.013535	pQSM	hand	11	younger	17	3214.7
0.013457	pQSM	hand	10	younger	17	3214.7
0.013364	pQSM	hand	9	younger	17	3214.7
0.013057	pQSM	hand	8	younger	17	3214.7
0.01239	pQSM	hand	7	younger	17	3214.7
0.011743	pQSM	hand	6	younger	17	3214.7
0.011315	pQSM	hand	5	younger	17	3214.7
0.011055	pQSM	hand	4	younger	17	3214.7
0.011256	pQSM	hand	3	younger	17	3214.7
0.011356	pQSM	hand	2	younger	17	3214.7
0.011733	pQSM	hand	1	younger	17	3214.7
0.010861	aQSM	face	21	older	19	2176
0.010828	aQSM	face	20	older	19	2176
0.010632	aQSM	face	19	older	19	2176
0.010675	aQSM	face	18	older	19	2176
0.011099	aQSM	face	17	older	19	2176
0.011627	aQSM	face	16	older	19	2176
0.012043	aQSM	face	15	older	19	2176
0.012407	aQSM	face	14	older	19	2176
0.012666	aQSM	face	13	older	19	2176
0.01293	aQSM	face	12	older	19	2176
0.013378	aQSM	face	11	older	19	2176
0.014038	aQSM	face	10	older	19	2176
0.015094	aQSM	face	9	older	19	2176
0.016215	aQSM	face	8	older	19	2176
0.016987	aQSM	face	7	older	19	2176
0.017431	aQSM	face	6	older	19	2176
0.018005	aQSM	face	5	older	19	2176
0.01889	aQSM	face	4	older	19	2176
0.019748	aQSM	face	3	older	19	2176
0.020336	aQSM	face	2	older	19	2176
0.020708	aQSM	face	1	older	19	2176
0.011153	aQSM	hand	21	older	19	2294
0.011112	aQSM	hand	20	older	19	2294
0.010038	aQSM	hand	19	older	19	2294
0.0097275	aQSM	hand	18	older	19	2294
0.010109	aQSM	hand	17	older	19	2294
0.011104	aQSM	hand	16	older	19	2294
0.012123	aQSM	hand	15	older	19	2294
0.01293	aQSM	hand	14	older	19	2294
0.013376	aQSM	hand	13	older	19	2294
0.013377	aQSM	hand	12	older	19	2294
0.013105	aQSM	hand	11	older	19	2294
0.012986	aQSM	hand	10	older	19	2294
0.013169	aQSM	hand	9	older	19	2294
0.013325	aQSM	hand	8	older	19	2294
0.012875	aQSM	hand	7	older	19	2294
0.012347	aQSM	hand	6	older	19	2294
0.012459	aQSM	hand	5	older	19	2294
0.013207	aQSM	hand	4	older	19	2294
0.014331	aQSM	hand	3	older	19	2294
0.015491	aQSM	hand	2	older	19	2294
0.015914	aQSM	hand	1	older	19	2294
-0.011039	nQSM	face	21	older	19	1033
-0.011021	nQSM	face	20	older	19	1033
-0.010538	nQSM	face	19	older	19	1033
-0.010353	nQSM	face	18	older	19	1033
-0.011006	nQSM	face	17	older	19	1033
-0.011484	nQSM	face	16	older	19	1033
-0.011954	nQSM	face	15	older	19	1033
-0.011866	nQSM	face	14	older	19	1033
-0.011959	nQSM	face	13	older	19	1033
-0.01204	nQSM	face	12	older	19	1033
-0.012858	nQSM	face	11	older	19	1033
-0.013771	nQSM	face	10	older	19	1033
-0.015152	nQSM	face	9	older	19	1033
-0.016608	nQSM	face	8	older	19	1033
-0.017778	nQSM	face	7	older	19	1033
-0.01826	nQSM	face	6	older	19	1033
-0.018663	nQSM	face	5	older	19	1033
-0.019122	nQSM	face	4	older	19	1033
-0.019743	nQSM	face	3	older	19	1033
-0.019858	nQSM	face	2	older	19	1033
-0.019925	nQSM	face	1	older	19	1033
-0.010394	nQSM	hand	21	older	19	793.67
-0.010281	nQSM	hand	20	older	19	793.67
-0.0081415	nQSM	hand	19	older	19	793.67
-0.0068718	nQSM	hand	18	older	19	793.67
-0.0058356	nQSM	hand	17	older	19	793.67
-0.0053954	nQSM	hand	16	older	19	793.67
-0.0048551	nQSM	hand	15	older	19	793.67
-0.0043531	nQSM	hand	14	older	19	793.67
-0.0046657	nQSM	hand	13	older	19	793.67
-0.0057844	nQSM	hand	12	older	19	793.67
-0.0066838	nQSM	hand	11	older	19	793.67
-0.0074078	nQSM	hand	10	older	19	793.67
-0.0086402	nQSM	hand	9	older	19	793.67
-0.0099351	nQSM	hand	8	older	19	793.67
-0.01037	nQSM	hand	7	older	19	793.67
-0.010826	nQSM	hand	6	older	19	793.67
-0.011721	nQSM	hand	5	older	19	793.67
-0.013269	nQSM	hand	4	older	19	793.67
-0.014631	nQSM	hand	3	older	19	793.67
-0.015669	nQSM	hand	2	older	19	793.67
-0.016187	nQSM	hand	1	older	19	793.67
0.010631	pQSM	face	21	older	19	1084.3
0.010583	pQSM	face	20	older	19	1084.3
0.010732	pQSM	face	19	older	19	1084.3
0.010959	pQSM	face	18	older	19	1084.3
0.011163	pQSM	face	17	older	19	1084.3
0.011714	pQSM	face	16	older	19	1084.3
0.012092	pQSM	face	15	older	19	1084.3
0.012715	pQSM	face	14	older	19	1084.3
0.013089	pQSM	face	13	older	19	1084.3
0.013544	pQSM	face	12	older	19	1084.3
0.013765	pQSM	face	11	older	19	1084.3
0.014255	pQSM	face	10	older	19	1084.3
0.015043	pQSM	face	9	older	19	1084.3
0.015817	pQSM	face	8	older	19	1084.3
0.016076	pQSM	face	7	older	19	1084.3
0.016339	pQSM	face	6	older	19	1084.3
0.017046	pQSM	face	5	older	19	1084.3
0.018526	pQSM	face	4	older	19	1084.3
0.019754	pQSM	face	3	older	19	1084.3
0.021099	pQSM	face	2	older	19	1084.3
0.021949	pQSM	face	1	older	19	1084.3
0.012134	pQSM	hand	21	older	19	1390.3
0.012175	pQSM	hand	20	older	19	1390.3
0.011854	pQSM	hand	19	older	19	1390.3
0.011501	pQSM	hand	18	older	19	1390.3
0.011734	pQSM	hand	17	older	19	1390.3
0.01241	pQSM	hand	16	older	19	1390.3
0.013344	pQSM	hand	15	older	19	1390.3
0.014275	pQSM	hand	14	older	19	1390.3
0.014804	pQSM	hand	13	older	19	1390.3
0.014781	pQSM	hand	12	older	19	1390.3
0.014612	pQSM	hand	11	older	19	1390.3
0.014783	pQSM	hand	10	older	19	1390.3
0.015049	pQSM	hand	9	older	19	1390.3
0.015034	pQSM	hand	8	older	19	1390.3
0.01438	pQSM	hand	7	older	19	1390.3
0.013485	pQSM	hand	6	older	19	1390.3
0.01318	pQSM	hand	5	older	19	1390.3
0.013132	pQSM	hand	4	older	19	1390.3
0.013857	pQSM	hand	3	older	19	1390.3
0.015147	pQSM	hand	2	older	19	1390.3
0.015376	pQSM	hand	1	older	19	1390.3
0.012802	aQSM	face	21	older	20	3230
0.012749	aQSM	face	20	older	20	3230
0.011482	aQSM	face	19	older	20	3230
0.010424	aQSM	face	18	older	20	3230
0.0099563	aQSM	face	17	older	20	3230
0.0099153	aQSM	face	16	older	20	3230
0.010055	aQSM	face	15	older	20	3230
0.010333	aQSM	face	14	older	20	3230
0.010517	aQSM	face	13	older	20	3230
0.010486	aQSM	face	12	older	20	3230
0.010526	aQSM	face	11	older	20	3230
0.010964	aQSM	face	10	older	20	3230
0.011772	aQSM	face	9	older	20	3230
0.01274	aQSM	face	8	older	20	3230
0.013374	aQSM	face	7	older	20	3230
0.013776	aQSM	face	6	older	20	3230
0.014488	aQSM	face	5	older	20	3230
0.01567	aQSM	face	4	older	20	3230
0.017081	aQSM	face	3	older	20	3230
0.01825	aQSM	face	2	older	20	3230
0.018941	aQSM	face	1	older	20	3230
0.011899	aQSM	hand	21	older	20	2614
0.011881	aQSM	hand	20	older	20	2614
0.011602	aQSM	hand	19	older	20	2614
0.011006	aQSM	hand	18	older	20	2614
0.010504	aQSM	hand	17	older	20	2614
0.010516	aQSM	hand	16	older	20	2614
0.011136	aQSM	hand	15	older	20	2614
0.012345	aQSM	hand	14	older	20	2614
0.013801	aQSM	hand	13	older	20	2614
0.014881	aQSM	hand	12	older	20	2614
0.01588	aQSM	hand	11	older	20	2614
0.01681	aQSM	hand	10	older	20	2614
0.01759	aQSM	hand	9	older	20	2614
0.017797	aQSM	hand	8	older	20	2614
0.016875	aQSM	hand	7	older	20	2614
0.015389	aQSM	hand	6	older	20	2614
0.013986	aQSM	hand	5	older	20	2614
0.013027	aQSM	hand	4	older	20	2614
0.012516	aQSM	hand	3	older	20	2614
0.012298	aQSM	hand	2	older	20	2614
0.01227	aQSM	hand	1	older	20	2614
-0.014145	nQSM	face	21	older	20	1624.7
-0.014123	nQSM	face	20	older	20	1624.7
-0.012978	nQSM	face	19	older	20	1624.7
-0.011825	nQSM	face	18	older	20	1624.7
-0.011178	nQSM	face	17	older	20	1624.7
-0.010081	nQSM	face	16	older	20	1624.7
-0.0089159	nQSM	face	15	older	20	1624.7
-0.0082494	nQSM	face	14	older	20	1624.7
-0.0077233	nQSM	face	13	older	20	1624.7
-0.0073509	nQSM	face	12	older	20	1624.7
-0.0074352	nQSM	face	11	older	20	1624.7
-0.0082259	nQSM	face	10	older	20	1624.7
-0.0095416	nQSM	face	9	older	20	1624.7
-0.011511	nQSM	face	8	older	20	1624.7
-0.01307	nQSM	face	7	older	20	1624.7
-0.013823	nQSM	face	6	older	20	1624.7
-0.015124	nQSM	face	5	older	20	1624.7
-0.016532	nQSM	face	4	older	20	1624.7
-0.018075	nQSM	face	3	older	20	1624.7
-0.019015	nQSM	face	2	older	20	1624.7
-0.019704	nQSM	face	1	older	20	1624.7
-0.012744	nQSM	hand	21	older	20	597.33
-0.012696	nQSM	hand	20	older	20	597.33
-0.012039	nQSM	hand	19	older	20	597.33
-0.011013	nQSM	hand	18	older	20	597.33
-0.0093589	nQSM	hand	17	older	20	597.33
-0.0077386	nQSM	hand	16	older	20	597.33
-0.006179	nQSM	hand	15	older	20	597.33
-0.0051168	nQSM	hand	14	older	20	597.33
-0.004583	nQSM	hand	13	older	20	597.33
-0.0041016	nQSM	hand	12	older	20	597.33
-0.0050506	nQSM	hand	11	older	20	597.33
-0.0063286	nQSM	hand	10	older	20	597.33
-0.0077562	nQSM	hand	9	older	20	597.33
-0.0084407	nQSM	hand	8	older	20	597.33
-0.0086077	nQSM	hand	7	older	20	597.33
-0.0088808	nQSM	hand	6	older	20	597.33
-0.0094692	nQSM	hand	5	older	20	597.33
-0.0098786	nQSM	hand	4	older	20	597.33
-0.010573	nQSM	hand	3	older	20	597.33
-0.010888	nQSM	hand	2	older	20	597.33
-0.011084	nQSM	hand	1	older	20	597.33
0.0071518	pQSM	face	21	older	20	1464
0.0071222	pQSM	face	20	older	20	1464
0.007098	pQSM	face	19	older	20	1464
0.0075208	pQSM	face	18	older	20	1464
0.0083168	pQSM	face	17	older	20	1464
0.0097455	pQSM	face	16	older	20	1464
0.010999	pQSM	face	15	older	20	1464
0.011695	pQSM	face	14	older	20	1464
0.012101	pQSM	face	13	older	20	1464
0.012232	pQSM	face	12	older	20	1464
0.012327	pQSM	face	11	older	20	1464
0.012713	pQSM	face	10	older	20	1464
0.013405	pQSM	face	9	older	20	1464
0.013749	pQSM	face	8	older	20	1464
0.013662	pQSM	face	7	older	20	1464
0.013719	pQSM	face	6	older	20	1464
0.013639	pQSM	face	5	older	20	1464
0.014398	pQSM	face	4	older	20	1464
0.015514	pQSM	face	3	older	20	1464
0.016954	pQSM	face	2	older	20	1464
0.01764	pQSM	face	1	older	20	1464
0.010758	pQSM	hand	21	older	20	1914.7
0.010793	pQSM	hand	20	older	20	1914.7
0.011096	pQSM	hand	19	older	20	1914.7
0.011	pQSM	hand	18	older	20	1914.7
[truncated: 1,781 more rows]

## Sheet: 2A_qT1
qT1	body_part	layer	age_group	participant	vertices
1494.7	face	21	older	1	3705
1497.2	face	20	older	1	3705
1527.8	face	19	older	1	3705
1559.7	face	18	older	1	3705
1596.9	face	17	older	1	3705
1636	face	16	older	1	3705
1672.8	face	15	older	1	3705
1705.8	face	14	older	1	3705
1735.2	face	13	older	1	3705
1761.3	face	12	older	1	3705
1786.4	face	11	older	1	3705
1811.7	face	10	older	1	3705
1837.4	face	9	older	1	3705
1865.5	face	8	older	1	3705
1902.4	face	7	older	1	3705
1957.9	face	6	older	1	3705
2025.1	face	5	older	1	3705
2093.9	face	4	older	1	3705
2167.9	face	3	older	1	3705
2236.4	face	2	older	1	3705
2283.4	face	1	older	1	3705
1487.2	hand	21	older	1	502
1489.6	hand	20	older	1	502
1513.2	hand	19	older	1	502
1537.4	hand	18	older	1	502
1565.3	hand	17	older	1	502
1595.2	hand	16	older	1	502
1624.7	hand	15	older	1	502
1654.5	hand	14	older	1	502
1684	hand	13	older	1	502
1713.3	hand	12	older	1	502
1743.3	hand	11	older	1	502
1774.8	hand	10	older	1	502
1808.9	hand	9	older	1	502
1853	hand	8	older	1	502
1919	hand	7	older	1	502
2004.9	hand	6	older	1	502
2091.2	hand	5	older	1	502
2173.8	hand	4	older	1	502
2248.9	hand	3	older	1	502
2310.5	hand	2	older	1	502
2351.5	hand	1	older	1	502
1419.6	face	21	older	2	3414
1421.8	face	20	older	2	3414
1448.3	face	19	older	2	3414
1477.1	face	18	older	2	3414
1510.1	face	17	older	2	3414
1545.5	face	16	older	2	3414
1579.5	face	15	older	2	3414
1610.3	face	14	older	2	3414
1636.5	face	13	older	2	3414
1658.6	face	12	older	2	3414
1678.6	face	11	older	2	3414
1697.6	face	10	older	2	3414
1715.8	face	9	older	2	3414
1735	face	8	older	2	3414
1758	face	7	older	2	3414
1787.6	face	6	older	2	3414
1820.9	face	5	older	2	3414
1854	face	4	older	2	3414
1887.3	face	3	older	2	3414
1917	face	2	older	2	3414
1936.6	face	1	older	2	3414
1447.6	hand	21	older	2	5535
1448.9	hand	20	older	2	5535
1468.5	hand	19	older	2	5535
1489.9	hand	18	older	2	5535
1514.8	hand	17	older	2	5535
1540.6	hand	16	older	2	5535
1566.2	hand	15	older	2	5535
1590.4	hand	14	older	2	5535
1611.9	hand	13	older	2	5535
1631.2	hand	12	older	2	5535
1649.8	hand	11	older	2	5535
1668.2	hand	10	older	2	5535
1687.1	hand	9	older	2	5535
1707.5	hand	8	older	2	5535
1732.3	hand	7	older	2	5535
1763.5	hand	6	older	2	5535
1796.8	hand	5	older	2	5535
1829	hand	4	older	2	5535
1860.6	hand	3	older	2	5535
1885.9	hand	2	older	2	5535
1902.3	hand	1	older	2	5535
1492	face	21	younger	3	4138
1493.8	face	20	younger	3	4138
1528.3	face	19	younger	3	4138
1562.2	face	18	younger	3	4138
1599.5	face	17	younger	3	4138
1637.4	face	16	younger	3	4138
1676.3	face	15	younger	3	4138
1716	face	14	younger	3	4138
1756.4	face	13	younger	3	4138
1800.7	face	12	younger	3	4138
1848.4	face	11	younger	3	4138
1897.9	face	10	younger	3	4138
1950.4	face	9	younger	3	4138
2002.8	face	8	younger	3	4138
2050.7	face	7	younger	3	4138
2097.1	face	6	younger	3	4138
2143.2	face	5	younger	3	4138
2185.9	face	4	younger	3	4138
2222.2	face	3	younger	3	4138
2248.7	face	2	younger	3	4138
2252.8	face	1	younger	3	4138
1539.1	hand	21	younger	3	4090
1541.3	hand	20	younger	3	4090
1567.8	hand	19	younger	3	4090
1592.3	hand	18	younger	3	4090
1619.5	hand	17	younger	3	4090
1647.8	hand	16	younger	3	4090
1677	hand	15	younger	3	4090
1706.2	hand	14	younger	3	4090
1737.1	hand	13	younger	3	4090
1771.5	hand	12	younger	3	4090
1809.3	hand	11	younger	3	4090
1850.3	hand	10	younger	3	4090
1894.7	hand	9	younger	3	4090
1944.7	hand	8	younger	3	4090
2002.4	hand	7	younger	3	4090
2067.6	hand	6	younger	3	4090
2134.3	hand	5	younger	3	4090
2197.6	hand	4	younger	3	4090
2255.4	hand	3	younger	3	4090
2297.3	hand	2	younger	3	4090
2312.9	hand	1	younger	3	4090
1312.5	face	21	older	4	755
1320.3	face	20	older	4	755
1336	face	19	older	4	755
1363.3	face	18	older	4	755
1401.3	face	17	older	4	755
1446.6	face	16	older	4	755
1496.7	face	15	older	4	755
1549.2	face	14	older	4	755
1601.1	face	13	older	4	755
1651.3	face	12	older	4	755
1700.1	face	11	older	4	755
1748	face	10	older	4	755
1793	face	9	older	4	755
1834.9	face	8	older	4	755
1873.8	face	7	older	4	755
1915.5	face	6	older	4	755
1960.7	face	5	older	4	755
2004.6	face	4	older	4	755
2048.5	face	3	older	4	755
2079	face	2	older	4	755
2098.3	face	1	older	4	755
1360.7	hand	21	older	4	4088
1366.3	hand	20	older	4	4088
1380.3	hand	19	older	4	4088
1406.3	hand	18	older	4	4088
1441.3	hand	17	older	4	4088
1481	hand	16	older	4	4088
1523	hand	15	older	4	4088
1565.4	hand	14	older	4	4088
1606.5	hand	13	older	4	4088
1645	hand	12	older	4	4088
1681.4	hand	11	older	4	4088
1717.3	hand	10	older	4	4088
1751.8	hand	9	older	4	4088
1784.4	hand	8	older	4	4088
1815.6	hand	7	older	4	4088
1849.8	hand	6	older	4	4088
1887	hand	5	older	4	4088
1924.6	hand	4	older	4	4088
1963.7	hand	3	older	4	4088
1995.4	hand	2	older	4	4088
2017	hand	1	older	4	4088
1373	face	21	younger	5	1612
1375.2	face	20	younger	5	1612
1401.5	face	19	younger	5	1612
1435.1	face	18	younger	5	1612
1476.6	face	17	younger	5	1612
1522.5	face	16	younger	5	1612
1569.8	face	15	younger	5	1612
1614.4	face	14	younger	5	1612
1655.8	face	13	younger	5	1612
1695.4	face	12	younger	5	1612
1733.3	face	11	younger	5	1612
1770.6	face	10	younger	5	1612
1807.4	face	9	younger	5	1612
1845.6	face	8	younger	5	1612
1887.4	face	7	younger	5	1612
1934.2	face	6	younger	5	1612
1981.4	face	5	younger	5	1612
2027.4	face	4	younger	5	1612
2071.3	face	3	younger	5	1612
2111.6	face	2	younger	5	1612
2132.8	face	1	younger	5	1612
1416.4	hand	21	younger	5	3687
1417.7	hand	20	younger	5	3687
1442.5	hand	19	younger	5	3687
1473.2	hand	18	younger	5	3687
1510.8	hand	17	younger	5	3687
1550.9	hand	16	younger	5	3687
1591.9	hand	15	younger	5	3687
1632	hand	14	younger	5	3687
1671.1	hand	13	younger	5	3687
1707.8	hand	12	younger	5	3687
1743.1	hand	11	younger	5	3687
1777.5	hand	10	younger	5	3687
1812.2	hand	9	younger	5	3687
1847.7	hand	8	younger	5	3687
1885.9	hand	7	younger	5	3687
1929.3	hand	6	younger	5	3687
1975.4	hand	5	younger	5	3687
2021.7	hand	4	younger	5	3687
2065.1	hand	3	younger	5	3687
2095.5	hand	2	younger	5	3687
2114.7	hand	1	younger	5	3687
1330.2	face	21	older	7	2482
1332.1	face	20	older	7	2482
1347.5	face	19	older	7	2482
1366	face	18	older	7	2482
1393.8	face	17	older	7	2482
1424.6	face	16	older	7	2482
1458	face	15	older	7	2482
1492.8	face	14	older	7	2482
1527.6	face	13	older	7	2482
1560.9	face	12	older	7	2482
1593.5	face	11	older	7	2482
1626.4	face	10	older	7	2482
1658	face	9	older	7	2482
1687	face	8	older	7	2482
1714.3	face	7	older	7	2482
1742.6	face	6	older	7	2482
1771.9	face	5	older	7	2482
1800.9	face	4	older	7	2482
1831	face	3	older	7	2482
1860.5	face	2	older	7	2482
1877.5	face	1	older	7	2482
1347	hand	21	older	7	5497
1348.8	hand	20	older	7	5497
1370.8	hand	19	older	7	5497
1393.4	hand	18	older	7	5497
1420.6	hand	17	older	7	5497
1449.7	hand	16	older	7	5497
1478.8	hand	15	older	7	5497
1506.7	hand	14	older	7	5497
1532.3	hand	13	older	7	5497
1556.3	hand	12	older	7	5497
1579.6	hand	11	older	7	5497
1602.6	hand	10	older	7	5497
1625.6	hand	9	older	7	5497
1649.7	hand	8	older	7	5497
1677.4	hand	7	older	7	5497
1711.9	hand	6	older	7	5497
1749.4	hand	5	older	7	5497
1786.9	hand	4	older	7	5497
1824.4	hand	3	older	7	5497
1858.2	hand	2	older	7	5497
1879.2	hand	1	older	7	5497
1371.1	face	21	younger	8	4511
1372.6	face	20	younger	8	4511
1401.9	face	19	younger	8	4511
1442.1	face	18	younger	8	4511
1490.2	face	17	younger	8	4511
1539.7	face	16	younger	8	4511
1588.5	face	15	younger	8	4511
1636	face	14	younger	8	4511
1680.1	face	13	younger	8	4511
1717.9	face	12	younger	8	4511
1750.7	face	11	younger	8	4511
1780.9	face	10	younger	8	4511
1808.4	face	9	younger	8	4511
1832.5	face	8	younger	8	4511
1855.4	face	7	younger	8	4511
1880.9	face	6	younger	8	4511
1908.7	face	5	younger	8	4511
1937.1	face	4	younger	8	4511
1967.2	face	3	younger	8	4511
1994.2	face	2	younger	8	4511
2009.7	face	1	younger	8	4511
1463.3	hand	21	younger	8	3837
1465.5	hand	20	younger	8	3837
1498.1	hand	19	younger	8	3837
1537.6	hand	18	younger	8	3837
1584.3	hand	17	younger	8	3837
1631.8	hand	16	younger	8	3837
1676.1	hand	15	younger	8	3837
1716.3	hand	14	younger	8	3837
1751.5	hand	13	younger	8	3837
1781.8	hand	12	younger	8	3837
1808.4	hand	11	younger	8	3837
1833.7	hand	10	younger	8	3837
1857.3	hand	9	younger	8	3837
1879.1	hand	8	younger	8	3837
1900	hand	7	younger	8	3837
1924.7	hand	6	younger	8	3837
1952.1	hand	5	younger	8	3837
1980.2	hand	4	younger	8	3837
2009.4	hand	3	younger	8	3837
2034.2	hand	2	younger	8	3837
2050	hand	1	younger	8	3837
1433.1	face	21	older	9	2195
1433.5	face	20	older	9	2195
1437.7	face	19	older	9	2195
1449.7	face	18	older	9	2195
1467.5	face	17	older	9	2195
1489.2	face	16	older	9	2195
1514.6	face	15	older	9	2195
1544.6	face	14	older	9	2195
1577.2	face	13	older	9	2195
1609.5	face	12	older	9	2195
1643.8	face	11	older	9	2195
1682.3	face	10	older	9	2195
1723	face	9	older	9	2195
1765.3	face	8	older	9	2195
1807.7	face	7	older	9	2195
1852	face	6	older	9	2195
1897.3	face	5	older	9	2195
1941	face	4	older	9	2195
1985.9	face	3	older	9	2195
2028.1	face	2	older	9	2195
2054.1	face	1	older	9	2195
1475.9	hand	21	older	9	5062
1477.2	hand	20	older	9	5062
1498.2	hand	19	older	9	5062
1521.3	hand	18	older	9	5062
1550.1	hand	17	older	9	5062
1581.8	hand	16	older	9	5062
1613.4	hand	15	older	9	5062
1643.2	hand	14	older	9	5062
1669.8	hand	13	older	9	5062
1693.6	hand	12	older	9	5062
1717.1	hand	11	older	9	5062
1740.8	hand	10	older	9	5062
1764.6	hand	9	older	9	5062
1788.4	hand	8	older	9	5062
1814.1	hand	7	older	9	5062
1844.9	hand	6	older	9	5062
1879.5	hand	5	older	9	5062
1914.9	hand	4	older	9	5062
1953.1	hand	3	older	9	5062
1989	hand	2	older	9	5062
2008.2	hand	1	older	9	5062
1544.4	face	21	older	10	5603
1547.1	face	20	older	10	5603
1576.7	face	19	older	10	5603
1604.5	face	18	older	10	5603
1633.5	face	17	older	10	5603
1661.8	face	16	older	10	5603
1688.5	face	15	older	10	5603
1714.8	face	14	older	10	5603
1743.6	face	13	older	10	5603
1777.2	face	12	older	10	5603
1819.3	face	11	older	10	5603
1869	face	10	older	10	5603
1926.6	face	9	older	10	5603
1999.5	face	8	older	10	5603
2097	face	7	older	10	5603
2211.6	face	6	older	10	5603
2324.7	face	5	older	10	5603
2431.5	face	4	older	10	5603
2522.7	face	3	older	10	5603
2587.6	face	2	older	10	5603
2620.6	face	1	older	10	5603
1552.9	hand	21	older	10	3943
1555.3	hand	20	older	10	3943
1578.9	hand	19	older	10	3943
1601.3	hand	18	older	10	3943
1626	hand	17	older	10	3943
1651.7	hand	16	older	10	3943
1676.2	hand	15	older	10	3943
1700.1	hand	14	older	10	3943
1725.9	hand	13	older	10	3943
1756.1	hand	12	older	10	3943
1792.3	hand	11	older	10	3943
1834.4	hand	10	older	10	3943
1883.9	hand	9	older	10	3943
1948.6	hand	8	older	10	3943
2036.3	hand	7	older	10	3943
2137.7	hand	6	older	10	3943
2237	hand	5	older	10	3943
2329.3	hand	4	older	10	3943
2410.9	hand	3	older	10	3943
2473.2	hand	2	older	10	3943
2498.5	hand	1	older	10	3943
1479.2	face	21	younger	12	3511
1481.2	face	20	younger	12	3511
1514.9	face	19	younger	12	3511
1553	face	18	younger	12	3511
1597.8	face	17	younger	12	3511
1644.9	face	16	younger	12	3511
1691.7	face	15	younger	12	3511
1736.9	face	14	younger	12	3511
1780.5	face	13	younger	12	3511
1821.3	face	12	younger	12	3511
1860.9	face	11	younger	12	3511
1900.3	face	10	younger	12	3511
1939.4	face	9	younger	12	3511
1978.7	face	8	younger	12	3511
2021.3	face	7	younger	12	3511
2071.7	face	6	younger	12	3511
2125.2	face	5	younger	12	3511
2177	face	4	younger	12	3511
2227.4	face	3	younger	12	3511
2268.9	face	2	younger	12	3511
2288.2	face	1	younger	12	3511
1524.5	hand	21	younger	12	4398
1525.1	hand	20	younger	12	4398
1537.6	hand	19	younger	12	4398
1552.5	hand	18	younger	12	4398
1570.8	hand	17	younger	12	4398
1591.9	hand	16	younger	12	4398
1615.5	hand	15	younger	12	4398
1641.9	hand	14	younger	12	4398
1672.5	hand	13	younger	12	4398
1707	hand	12	younger	12	4398
1743.9	hand	11	younger	12	4398
1782.6	hand	10	younger	12	4398
1823.1	hand	9	younger	12	4398
1866.7	hand	8	younger	12	4398
1916.7	hand	7	younger	12	4398
1974	hand	6	younger	12	4398
2032.9	hand	5	younger	12	4398
2090.2	hand	4	younger	12	4398
2145.8	hand	3	younger	12	4398
2193.9	hand	2	younger	12	4398
2219.1	hand	1	younger	12	4398
1391.2	face	21	younger	13	4915
1393.8	face	20	younger	13	4915
1443.4	face	19	younger	13	4915
1496.1	face	18	younger	13	4915
1550.2	face	17	younger	13	4915
1602.8	face	16	younger	13	4915
1650.8	face	15	younger	13	4915
1693.4	face	14	younger	13	4915
1730.9	face	13	younger	13	4915
1762.6	face	12	younger	13	4915
1790.9	face	11	younger	13	4915
1817.9	face	10	younger	13	4915
1843.7	face	9	younger	13	4915
1869.3	face	8	younger	13	4915
1900.8	face	7	younger	13	4915
1942.6	face	6	younger	13	4915
1992.2	face	5	younger	13	4915
2042.6	face	4	younger	13	4915
2094.7	face	3	younger	13	4915
2141.7	face	2	younger	13	4915
2169.6	face	1	younger	13	4915
1441.2	hand	21	younger	13	1669
1443.8	hand	20	younger	13	1669
1482.3	hand	19	younger	13	1669
1518.5	hand	18	younger	13	1669
1557.2	hand	17	younger	13	1669
1594.8	hand	16	younger	13	1669
1629.2	hand	15	younger	13	1669
1660.4	hand	14	younger	13	1669
1688	hand	13	younger	13	1669
1712.7	hand	12	younger	13	1669
1736.5	hand	11	younger	13	1669
1760.3	hand	10	younger	13	1669
1783.9	hand	9	younger	13	1669
1809.6	hand	8	younger	13	1669
1844.6	hand	7	younger	13	1669
1894.9	hand	6	younger	13	1669
1956	hand	5	younger	13	1669
2022.1	hand	4	younger	13	1669
2095.7	hand	3	younger	13	1669
2158.6	hand	2	younger	13	1669
2190.7	hand	1	younger	13	1669
1359.4	face	21	younger	14	4450
1361.9	face	20	younger	14	4450
1401.2	face	19	younger	14	4450
1446.2	face	18	younger	14	4450
1496.6	face	17	younger	14	4450
1548.2	face	16	younger	14	4450
1597.4	face	15	younger	14	4450
1641.9	face	14	younger	14	4450
1680.5	face	13	younger	14	4450
1713.5	face	12	younger	14	4450
1743.4	face	11	younger	14	4450
1771.9	face	10	younger	14	4450
1799.7	face	9	younger	14	4450
1827.3	face	8	younger	14	4450
1857.3	face	7	younger	14	4450
1892.8	face	6	younger	14	4450
1931.8	face	5	younger	14	4450
1971.3	face	4	younger	14	4450
2010.7	face	3	younger	14	4450
2043.8	face	2	younger	14	4450
2062.6	face	1	younger	14	4450
1484.7	hand	21	younger	14	3721
1486.8	hand	20	younger	14	3721
1519.2	hand	19	younger	14	3721
1549.9	hand	18	younger	14	3721
1585	hand	17	younger	14	3721
1620	hand	16	younger	14	3721
1653.3	hand	15	younger	14	3721
1685	hand	14	younger	14	3721
1714.8	hand	13	younger	14	3721
1742.8	hand	12	younger	14	3721
1769.5	hand	11	younger	14	3721
1795.6	hand	10	younger	14	3721
1821.2	hand	9	younger	14	3721
1845.9	hand	8	younger	14	3721
1875.9	hand	7	younger	14	3721
1915.4	hand	6	younger	14	3721
1962.6	hand	5	younger	14	3721
2011.4	hand	4	younger	14	3721
2062.5	hand	3	younger	14	3721
2104.8	hand	2	younger	14	3721
2131.3	hand	1	younger	14	3721
1471.1	face	21	older	15	2568
1473.1	face	20	older	15	2568
1499.9	face	19	older	15	2568
1533.4	face	18	older	15	2568
1576.2	face	17	older	15	2568
1624.1	face	16	older	15	2568
1675	face	15	older	15	2568
1725.3	face	14	older	15	2568
1771.4	face	13	older	15	2568
1810.1	face	12	older	15	2568
1844.3	face	11	older	15	2568
1876.9	face	10	older	15	2568
1908.5	face	9	older	15	2568
1941.9	face	8	older	15	2568
1989.2	face	7	older	15	2568
2056.7	face	6	older	15	2568
2136.3	face	5	older	15	2568
2221	face	4	older	15	2568
2310.4	face	3	older	15	2568
2378.7	face	2	older	15	2568
2417.1	face	1	older	15	2568
1452.8	hand	21	older	15	4123
1454.4	hand	20	older	15	4123
1483.6	hand	19	older	15	4123
1517	hand	18	older	15	4123
1558.6	hand	17	older	15	4123
1603.4	hand	16	older	15	4123
1647.9	hand	15	older	15	4123
1690.8	hand	14	older	15	4123
1730.6	hand	13	older	15	4123
1767.1	hand	12	older	15	4123
1801.5	hand	11	older	15	4123
1835.6	hand	10	older	15	4123
1870.1	hand	9	older	15	4123
1907.1	hand	8	older	15	4123
1955.5	hand	7	older	15	4123
2021.7	hand	6	older	15	4123
2097.8	hand	5	older	15	4123
2174	hand	4	older	15	4123
2248.8	hand	3	older	15	4123
2313.2	hand	2	older	15	4123
2347.3	hand	1	older	15	4123
1511.3	face	21	older	16	3170
1513.5	face	20	older	16	3170
1545.8	face	19	older	16	3170
1587.5	face	18	older	16	3170
1634.5	face	17	older	16	3170
1680.3	face	16	older	16	3170
1722.4	face	15	older	16	3170
1760.6	face	14	older	16	3170
1796	face	13	older	16	3170
1832.9	face	12	older	16	3170
1875.6	face	11	older	16	3170
1925.3	face	10	older	16	3170
1983.1	face	9	older	16	3170
2060.2	face	8	older	16	3170
2173.8	face	7	older	16	3170
2318.7	face	6	older	16	3170
2469.4	face	5	older	16	3170
2611	face	4	older	16	3170
2730.6	face	3	older	16	3170
2809.2	face	2	older	16	3170
2840.2	face	1	older	16	3170
1566.5	hand	21	older	16	4248
1568.3	hand	20	older	16	4248
1591.8	hand	19	older	16	4248
1618.1	hand	18	older	16	4248
1647.9	hand	17	older	16	4248
1677.5	hand	16	older	16	4248
1704.3	hand	15	older	16	4248
1728.9	hand	14	older	16	4248
1753.3	hand	13	older	16	4248
1780	hand	12	older	16	4248
1811.8	hand	11	older	16	4248
1849.3	hand	10	older	16	4248
1893.3	hand	9	older	16	4248
1950.9	hand	8	older	16	4248
2032	hand	7	older	16	4248
2136.3	hand	6	older	16	4248
2247.1	hand	5	older	16	4248
2351.9	hand	4	older	16	4248
2448.8	hand	3	older	16	4248
2524.1	hand	2	older	16	4248
2555.8	hand	1	older	16	4248
1391.2	face	21	younger	17	4391
1392.8	face	20	younger	17	4391
1416.1	face	19	younger	17	4391
1446.6	face	18	younger	17	4391
1487.1	face	17	younger	17	4391
1533.9	face	16	younger	17	4391
1582.4	face	15	younger	17	4391
1630.7	face	14	younger	17	4391
1677.6	face	13	younger	17	4391
1719.7	face	12	younger	17	4391
1757	face	11	younger	17	4391
1791.6	face	10	younger	17	4391
1822.9	face	9	younger	17	4391
1848.7	face	8	younger	17	4391
1870	face	7	younger	17	4391
1890.6	face	6	younger	17	4391
1911.9	face	5	younger	17	4391
1933.6	face	4	younger	17	4391
1956.8	face	3	younger	17	4391
1977.4	face	2	younger	17	4391
1989.8	face	1	younger	17	4391
1485.9	hand	21	younger	17	4890
1488.1	hand	20	younger	17	4890
1527	hand	19	younger	17	4890
1570.6	hand	18	younger	17	4890
1619.2	hand	17	younger	17	4890
1666.4	hand	16	younger	17	4890
1708.7	hand	15	younger	17	4890
1745.3	hand	14	younger	17	4890
1776	hand	13	younger	17	4890
1801.6	hand	12	younger	17	4890
1824.7	hand	11	younger	17	4890
1846.7	hand	10	younger	17	4890
1868.1	hand	9	younger	17	4890
1889.8	hand	8	younger	17	4890
1914.4	hand	7	younger	17	4890
1943.3	hand	6	younger	17	4890
1974.6	hand	5	younger	17	4890
2005.2	hand	4	younger	17	4890
2035.9	hand	3	younger	17	4890
2060.5	hand	2	younger	17	4890
2076	hand	1	younger	17	4890
1403.4	face	21	older	18	2985
1406	face	20	older	18	2985
1435.7	face	19	older	18	2985
1468.9	face	18	older	18	2985
1508.6	face	17	older	18	2985
1550.9	face	16	older	18	2985
1592.7	face	15	older	18	2985
1633	face	14	older	18	2985
1670.6	face	13	older	18	2985
1707.1	face	12	older	18	2985
1743.2	face	11	older	18	2985
1779.1	face	10	older	18	2985
1814.7	face	9	older	18	2985
1850.9	face	8	older	18	2985
1896.3	face	7	older	18	2985
1960.4	face	6	older	18	2985
2038.6	face	5	older	18	2985
2121.1	face	4	older	18	2985
2208.8	face	3	older	18	2985
2291.5	face	2	older	18	2985
2346	face	1	older	18	2985
1424	hand	21	older	18	3831
1426.3	hand	20	older	18	3831
1453.8	hand	19	older	18	3831
1483.9	hand	18	older	18	3831
1520.5	hand	17	older	18	3831
1559	hand	16	older	18	3831
1597.5	hand	15	older	18	3831
1635.5	hand	14	older	18	3831
1672.5	hand	13	older	18	3831
1708	hand	12	older	18	3831
1742.8	hand	11	older	18	3831
1778	hand	10	older	18	3831
1814	hand	9	older	18	3831
1852.8	hand	8	older	18	3831
1898.6	hand	7	older	18	3831
1954.8	hand	6	older	18	3831
2015.6	hand	5	older	18	3831
2075.1	hand	4	older	18	3831
2136	hand	3	older	18	3831
2189.5	hand	2	older	18	3831
2222.2	hand	1	older	18	3831
1459.9	face	21	older	19	2176
1462.6	face	20	older	19	2176
1490.2	face	19	older	19	2176
1525.1	face	18	older	19	2176
1567.2	face	17	older	19	2176
1612	face	16	older	19	2176
1656.4	face	15	older	19	2176
1698.3	face	14	older	19	2176
1737.7	face	13	older	19	2176
1774.3	face	12	older	19	2176
1806.9	face	11	older	19	2176
1839.3	face	10	older	19	2176
1872.7	face	9	older	19	2176
1907.9	face	8	older	19	2176
1955.9	face	7	older	19	2176
2024.2	face	6	older	19	2176
2105.2	face	5	older	19	2176
2190.4	face	4	older	19	2176
2276.8	face	3	older	19	2176
2349.6	face	2	older	19	2176
2387.6	face	1	older	19	2176
1483	hand	21	older	19	2294
1485	hand	20	older	19	2294
1513.3	hand	19	older	19	2294
1542.7	hand	18	older	19	2294
1576.5	hand	17	older	19	2294
1609.7	hand	16	older	19	2294
1642.2	hand	15	older	19	2294
1673.5	hand	14	older	19	2294
1705.7	hand	13	older	19	2294
1741.9	hand	12	older	19	2294
1784.9	hand	11	older	19	2294
1834.9	hand	10	older	19	2294
1892.4	hand	9	older	19	2294
1961.8	hand	8	older	19	2294
2051.9	hand	7	older	19	2294
2158.3	hand	6	older	19	2294
2262.4	hand	5	older	19	2294
2357.4	hand	4	older	19	2294
2434.1	hand	3	older	19	2294
2482.7	hand	2	older	19	2294
2497.3	hand	1	older	19	2294
1325.5	face	21	older	20	3230
1326.6	face	20	older	20	3230
1343	face	19	older	20	3230
1369.2	face	18	older	20	3230
1403.5	face	17	older	20	3230
1441.4	face	16	older	20	3230
1480.6	face	15	older	20	3230
1520	face	14	older	20	3230
1557.3	face	13	older	20	3230
1591.9	face	12	older	20	3230
1624.4	face	11	older	20	3230
1654.7	face	10	older	20	3230
1682.9	face	9	older	20	3230
1708.3	face	8	older	20	3230
1736	face	7	older	20	3230
1770.3	face	6	older	20	3230
1810.4	face	5	older	20	3230
1851.1	face	4	older	20	3230
1893.6	face	3	older	20	3230
1931.1	face	2	older	20	3230
1952.1	face	1	older	20	3230
1395.1	hand	21	older	20	2614
1396.7	hand	20	older	20	2614
1415.8	hand	19	older	20	2614
1436.1	hand	18	older	20	2614
1461.7	hand	17	older	20	2614
1489.3	hand	16	older	20	2614
1516.2	hand	15	older	20	2614
1541.6	hand	14	older	20	2614
1564.3	hand	13	older	20	2614
1584.4	hand	12	older	20	2614
1603	hand	11	older	20	2614
1621.5	hand	10	older	20	2614
1640.3	hand	9	older	20	2614
1661.9	hand	8	older	20	2614
1692.7	hand	7	older	20	2614
1733.3	hand	6	older	20	2614
1777.8	hand	5	older	20	2614
1821.8	hand	4	older	20	2614
1864.6	hand	3	older	20	2614
1898.1	hand	2	older	20	2614
1917.2	hand	1	older	20	2614
1295.9	face	21	older	21	414
1298.6	face	20	older	21	414
1322.5	face	19	older	21	414
1352.6	face	18	older	21	414
1390.5	face	17	older	21	414
1431.2	face	16	older	21	414
1475.4	face	15	older	21	414
1520.8	face	14	older	21	414
1565.6	face	13	older	21	414
1607.2	face	12	older	21	414
1646.7	face	11	older	21	414
1686.1	face	10	older	21	414
1725.3	face	9	older	21	414
1762.7	face	8	older	21	414
1802.1	face	7	older	21	414
1847	face	6	older	21	414
1893.9	face	5	older	21	414
1937.5	face	4	older	21	414
1982.8	face	3	older	21	414
2022.8	face	2	older	21	414
2043.8	face	1	older	21	414
1370.7	hand	21	older	21	3125
1372.3	hand	20	older	21	3125
1395.6	hand	19	older	21	3125
1420	hand	18	older	21	3125
1449.6	hand	17	older	21	3125
1482.7	hand	16	older	21	3125
1516.4	hand	15	older	21	3125
1549.8	hand	14	older	21	3125
1580.5	hand	13	older	21	3125
1608.8	hand	12	older	21	3125
1636.2	hand	11	older	21	3125
1663	hand	10	older	21	3125
1688.8	hand	9	older	21	3125
1715	hand	8	older	21	3125
1746.2	hand	7	older	21	3125
1786.6	hand	6	older	21	3125
1831.1	hand	5	older	21	3125
1875.2	hand	4	older	21	3125
1920.8	hand	3	older	21	3125
1963.3	hand	2	older	21	3125
1992.4	hand	1	older	21	3125
1391.5	face	21	younger	22	4141
1394.2	face	20	younger	22	4141
1426	face	19	younger	22	4141
1467.5	face	18	younger	22	4141
1517.8	face	17	younger	22	4141
1571.5	face	16	younger	22	4141
1627.8	face	15	younger	22	4141
1685	face	14	younger	22	4141
1738.3	face	13	younger	22	4141
1784.1	face	12	younger	22	4141
1822.1	face	11	younger	22	4141
1855.3	face	10	younger	22	4141
1885.1	face	9	younger	22	4141
1910.5	face	8	younger	22	4141
1936.8	face	7	younger	22	4141
1970.8	face	6	younger	22	4141
2011.1	face	5	younger	22	4141
2053.3	face	4	younger	22	4141
2097.5	face	3	younger	22	4141
2136.1	face	2	younger	22	4141
2158.1	face	1	younger	22	4141
1413	hand	21	younger	22	5427
1414.3	hand	20	younger	22	5427
1443.7	hand	19	younger	22	5427
1481.9	hand	18	younger	22	5427
1527.9	hand	17	younger	22	5427
1577.7	hand	16	younger	22	5427
1628.3	hand	15	younger	22	5427
1676.3	hand	14	younger	22	5427
1719.8	hand	13	younger	22	5427
1757.4	hand	12	younger	22	5427
1790.7	hand	11	younger	22	5427
1821.9	hand	10	younger	22	5427
1851.1	hand	9	younger	22	5427
1878.7	hand	8	younger	22	5427
1908.2	hand	7	younger	22	5427
1944.4	hand	6	younger	22	5427
1984	hand	5	younger	22	5427
2023.8	hand	4	younger	22	5427
2064.2	hand	3	younger	22	5427
2099	hand	2	younger	22	5427
2117.6	hand	1	younger	22	5427
1380.5	face	21	younger	23	4282
1381.5	face	20	younger	23	4282
1404.7	face	19	younger	23	4282
1437.7	face	18	younger	23	4282
1476.2	face	17	younger	23	4282
1518.4	face	16	younger	23	4282
1562.2	face	15	younger	23	4282
1606.2	face	14	younger	23	4282
1649.4	face	13	younger	23	4282
1690.6	face	12	younger	23	4282
1729.3	face	11	younger	23	4282
1766.3	face	10	younger	23	4282
1802	face	9	younger	23	4282
1835.5	face	8	younger	23	4282
1870.1	face	7	younger	23	4282
1908.8	face	6	younger	23	4282
1949.7	face	5	younger	23	4282
1990.6	face	4	younger	23	4282
2030.4	face	3	younger	23	4282
2061.6	face	2	younger	23	4282
2078.5	face	1	younger	23	4282
1504.8	hand	21	younger	23	3921
1507	hand	20	younger	23	3921
1536	hand	19	younger	23	3921
1570.2	hand	18	younger	23	3921
1610	hand	17	younger	23	3921
1650.8	hand	16	younger	23	3921
1690.2	hand	15	younger	23	3921
1726.9	hand	14	younger	23	3921
1761	hand	13	younger	23	3921
1791.6	hand	12	younger	23	3921
1821.2	hand	11	younger	23	3921
1850.2	hand	10	younger	23	3921
1878.9	hand	9	younger	23	3921
1909.5	hand	8	younger	23	3921
1948.8	hand	7	younger	23	3921
2002	hand	6	younger	23	3921
2062.7	hand	5	younger	23	3921
2123.7	hand	4	younger	23	3921
2185.7	hand	3	younger	23	3921
2234.7	hand	2	younger	23	3921
2262.1	hand	1	younger	23	3921
1414.3	face	21	older	25	2672
1415.9	face	20	older	25	2672
1428.4	face	19	older	25	2672
1446.9	face	18	older	25	2672
1475.6	face	17	older	25	2672
1508.3	face	16	older	25	2672
1544.9	face	15	older	25	2672
1586.4	face	14	older	25	2672
1631.7	face	13	older	25	2672
1678.2	face	12	older	25	2672
1725.4	face	11	older	25	2672
1773.3	face	10	older	25	2672
1820.3	face	9	older	25	2672
1863.7	face	8	older	25	2672
1902.1	face	7	older	25	2672
1937.9	face	6	older	25	2672
1972.5	face	5	older	25	2672
2006.1	face	4	older	25	2672
2038.8	face	3	older	25	2672
2064.3	face	2	older	25	2672
2079.9	face	1	older	25	2672
1448.5	hand	21	older	25	4162
1450.2	hand	20	older	25	4162
1470.3	hand	19	older	25	4162
1494.3	hand	18	older	25	4162
1524.5	hand	17	older	25	4162
1558.4	hand	16	older	25	4162
1593.3	hand	15	older	25	4162
1628.2	hand	14	older	25	4162
1662	hand	13	older	25	4162
1693.5	hand	12	older	25	4162
1723.4	hand	11	older	25	4162
1752.8	hand	10	older	25	4162
1781.6	hand	9	older	25	4162
1809.2	hand	8	older	25	4162
1838.7	hand	7	older	25	4162
1874.4	hand	6	older	25	4162
1913.6	hand	5	older	25	4162
1953.3	hand	4	older	25	4162
1993.6	hand	3	older	25	4162
2027	hand	2	older	25	4162
2047.7	hand	1	older	25	4162
1441.5	face	21	older	26	3625
1443.6	face	20	older	26	3625
1469.6	face	19	older	26	3625
1495.4	face	18	older	26	3625
1524.5	face	17	older	26	3625
1554.1	face	16	older	26	3625
1583.9	face	15	older	26	3625
1613.3	face	14	older	26	3625
1642.5	face	13	older	26	3625
1672.2	face	12	older	26	3625
1702.7	face	11	older	26	3625
1734.3	face	10	older	26	3625
1767.8	face	9	older	26	3625
1807.1	face	8	older	26	3625
1861.5	face	7	older	26	3625
1934.2	face	6	older	26	3625
2015.4	face	5	older	26	3625
2095.7	face	4	older	26	3625
2175.6	face	3	older	26	3625
2240	face	2	older	26	3625
2280	face	1	older	26	3625
1484.7	hand	21	older	26	4702
1486.5	hand	20	older	26	4702
1510.1	hand	19	older	26	4702
1536.9	hand	18	older	26	4702
1567.7	hand	17	older	26	4702
1599.8	hand	16	older	26	4702
1631.9	hand	15	older	26	4702
1663.2	hand	14	older	26	4702
1693.3	hand	13	older	26	4702
1722.5	hand	12	older	26	4702
1750.8	hand	11	older	26	4702
1779.1	hand	10	older	26	4702
1808	hand	9	older	26	4702
1840.3	hand	8	older	26	4702
1882	hand	7	older	26	4702
1937.1	hand	6	older	26	4702
2000.7	hand	5	older	26	4702
2066.6	hand	4	older	26	4702
2134.4	hand	3	older	26	4702
2192.1	hand	2	older	26	4702
2224.2	hand	1	older	26	4702
1366.8	face	21	younger	27	3580
1369.1	face	20	younger	27	3580
1392.6	face	19	younger	27	3580
1421.8	face	18	younger	27	3580
1457.3	face	17	younger	27	3580
1498.2	face	16	younger	27	3580
1540.8	face	15	younger	27	3580
1583	face	14	younger	27	3580
1621.2	face	13	younger	27	3580
1656	face	12	younger	27	3580
1688.9	face	11	younger	27	3580
1720.9	face	10	younger	27	3580
1752.8	face	9	younger	27	3580
1783.3	face	8	younger	27	3580
1815.3	face	7	younger	27	3580
1853.1	face	6	younger	27	3580
1895.1	face	5	younger	27	3580
1938.8	face	4	younger	27	3580
1985.3	face	3	younger	27	3580
2029.1	face	2	younger	27	3580
2058.2	face	1	younger	27	3580
1389.7	hand	21	younger	27	3553
1391.1	hand	20	younger	27	3553
1409.2	hand	19	younger	27	3553
1432.9	hand	18	younger	27	3553
1465.7	hand	17	younger	27	3553
1503.4	hand	16	younger	27	3553
1542.8	hand	15	younger	27	3553
1583.1	hand	14	younger	27	3553
1622.2	hand	13	younger	27	3553
1657.7	hand	12	younger	27	3553
1690.9	hand	11	younger	27	3553
1723	hand	10	younger	27	3553
1753.9	hand	9	younger	27	3553
1783.8	hand	8	younger	27	3553
1816.8	hand	7	younger	27	3553
1857.9	hand	6	younger	27	3553
1904.4	hand	5	younger	27	3553
1951.1	hand	4	younger	27	3553
1999.5	hand	3	younger	27	3553
2042.5	hand	2	younger	27	3553
2069.8	hand	1	younger	27	3553
1421.7	face	21	younger	28	3787
1422.9	face	20	younger	28	3787
1449.1	face	19	younger	28	3787
1478.9	face	18	younger	28	3787
1515.6	face	17	younger	28	3787
1554.2	face	16	younger	28	3787
1593	face	15	younger	28	3787
1631.2	face	14	younger	28	3787
1667.3	face	13	younger	28	3787
1700	face	12	younger	28	3787
1730.7	face	11	younger	28	3787
1760	face	10	younger	28	3787
1788.7	face	9	younger	28	3787
1816.4	face	8	younger	28	3787
1845	face	7	younger	28	3787
1877.5	face	6	younger	28	3787
1913.2	face	5	younger	28	3787
1950.1	face	4	younger	28	3787
1988.3	face	3	younger	28	3787
2020.8	face	2	younger	28	3787
2041.3	face	1	younger	28	3787
1472.5	hand	21	younger	28	5871
1473.8	hand	20	younger	28	5871
1499.7	hand	19	younger	28	5871
1525.8	hand	18	younger	28	5871
1554.3	hand	17	younger	28	5871
1582.2	hand	16	younger	28	5871
1608.6	hand	15	younger	28	5871
1633.5	hand	14	younger	28	5871
1657.9	hand	13	younger	28	5871
1682.6	hand	12	younger	28	5871
1708	hand	11	younger	28	5871
1734.3	hand	10	younger	28	5871
1762.2	hand	9	younger	28	5871
1794.2	hand	8	younger	28	5871
1833.8	hand	7	younger	28	5871
1882.2	hand	6	younger	28	5871
1931.6	hand	5	younger	28	5871
1979.6	hand	4	younger	28	5871
2025.9	hand	3	younger	28	5871
2064.8	hand	2	younger	28	5871
2090.2	hand	1	younger	28	5871
1375.8	face	21	younger	30	6743
1376.9	face	20	younger	30	6743
1396.2	face	19	younger	30	6743
1423.1	face	18	younger	30	6743
1458.5	face	17	younger	30	6743
1498.6	face	16	younger	30	6743
1539.6	face	15	younger	30	6743
1581.9	face	14	younger	30	6743
1622.9	face	13	younger	30	6743
1660.3	face	12	younger	30	6743
1694.1	face	11	younger	30	6743
1726	face	10	younger	30	6743
1757	face	9	younger	30	6743
1785.4	face	8	younger	30	6743
1812.1	face	7	younger	30	6743
1840.4	face	6	younger	30	6743
1869.5	face	5	younger	30	6743
1898.3	face	4	younger	30	6743
1926.3	face	3	younger	30	6743
1950.1	face	2	younger	30	6743
1965	face	1	younger	30	6743
1395.4	hand	21	younger	30	2336
1397.1	hand	20	younger	30	2336
1419.6	hand	19	younger	30	2336
1447.8	hand	18	younger	30	2336
1483.2	hand	17	younger	30	2336
1520	hand	16	younger	30	2336
1556.6	hand	15	younger	30	2336
1592.4	hand	14	younger	30	2336
1626.5	hand	13	younger	30	2336
1657.9	hand	12	younger	30	2336
1687.4	hand	11	younger	30	2336
1716.4	hand	10	younger	30	2336
1745	hand	9	younger	30	2336
1772.2	hand	8	younger	30	2336
1799.9	hand	7	younger	30	2336
1830.6	hand	6	younger	30	2336
1862.6	hand	5	younger	30	2336
1893.9	hand	4	younger	30	2336
1925.3	hand	3	younger	30	2336
1953.5	hand	2	younger	30	2336
1970.4	hand	1	younger	30	2336
1368.3	face	21	older	33	2470
1370.4	face	20	older	33	2470
1400.1	face	19	older	33	2470
1434.3	face	18	older	33	2470
1474.9	face	17	older	33	2470
1516.6	face	16	older	33	2470
1557.5	face	15	older	33	2470
1595.8	face	14	older	33	2470
1631.3	face	13	older	33	2470
1664.6	face	12	older	33	2470
1696.2	face	11	older	33	2470
1727.5	face	10	older	33	2470
1759	face	9	older	33	2470
1791.2	face	8	older	33	2470
1825	face	7	older	33	2470
1863.4	face	6	older	33	2470
1903.6	face	5	older	33	2470
1942.4	face	4	older	33	2470
1980.4	face	3	older	33	2470
2010.7	face	2	older	33	2470
2032.5	face	1	older	33	2470
1432.4	hand	21	older	33	5106
1434.3	hand	20	older	33	5106
1456.8	hand	19	older	33	5106
1479.3	hand	18	older	33	5106
1505.1	hand	17	older	33	5106
1532.3	hand	16	older	33	5106
1559	hand	15	older	33	5106
1585.3	hand	14	older	33	5106
1611.3	hand	13	older	33	5106
1637.9	hand	12	older	33	5106
1665.2	hand	11	older	33	5106
1693.4	hand	10	older	33	5106
1722.9	hand	9	older	33	5106
1755.8	hand	8	older	33	5106
1795.4	hand	7	older	33	5106
1843.2	hand	6	older	33	5106
1892.9	hand	5	older	33	5106
1941.3	hand	4	older	33	5106
1988.4	hand	3	older	33	5106
2026.7	hand	2	older	33	5106
2054.1	hand	1	older	33	5106
1395	face	21	younger	34	3396
1397.4	face	20	younger	34	3396
1440.3	face	19	younger	34	3396
1487.8	face	18	younger	34	3396
1539.9	face	17	younger	34	3396
1592.6	face	16	younger	34	3396
1643.2	face	15	younger	34	3396
1690.4	face	14	younger	34	3396
1733.6	face	13	younger	34	3396
1771.9	face	12	younger	34	3396
1805	face	11	younger	34	3396
1835.8	face	10	younger	34	3396
1864.1	face	9	younger	34	3396
1888.8	face	8	younger	34	3396
1914.1	face	7	younger	34	3396
1944.4	face	6	younger	34	3396
1979.7	face	5	younger	34	3396
2017.9	face	4	younger	34	3396
2059.8	face	3	younger	34	3396
2095.5	face	2	younger	34	3396
2115.7	face	1	younger	34	3396
1432	hand	21	younger	34	3497
1434.3	hand	20	younger	34	3497
1467.4	hand	19	younger	34	3497
1503.9	hand	18	younger	34	3497
1545.2	hand	17	younger	34	3497
1586.8	hand	16	younger	34	3497
1625.7	hand	15	younger	34	3497
1660.5	hand	14	younger	34	3497
1690.8	hand	13	younger	34	3497
1717.9	hand	12	younger	34	3497
1743.6	hand	11	younger	34	3497
1768.9	hand	10	younger	34	3497
1794.4	hand	9	younger	34	3497
1822.4	hand	8	younger	34	3497
1858.4	hand	7	younger	34	3497
1906.7	hand	6	younger	34	3497
1961.3	hand	5	younger	34	3497
2015.8	hand	4	younger	34	3497
2070.6	hand	3	younger	34	3497
2117.6	hand	2	younger	34	3497
2145.1	hand	1	younger	34	3497
1451.9	face	21	older	35	5912
1453.2	face	20	older	35	5912
1471.5	face	19	older	35	5912
1493.9	face	18	older	35	5912
1521.6	face	17	older	35	5912
1553.1	face	16	older	35	5912
1587.5	face	15	older	35	5912
1623	face	14	older	35	5912
1658.6	face	13	older	35	5912
1692	face	12	older	35	5912
1723.6	face	11	older	35	5912
1754	face	10	older	35	5912
1783.1	face	9	older	35	5912
1809.2	face	8	older	35	5912
1836.1	face	7	older	35	5912
1868.8	face	6	older	35	5912
1906	face	5	older	35	5912
1943.6	face	4	older	35	5912
1983.3	face	3	older	35	5912
2016.2	face	2	older	35	5912
2035.8	face	1	older	35	5912
1488.1	hand	21	older	35	3175
1489.7	hand	20	older	35	3175
1510.3	hand	19	older	35	3175
1532.9	hand	18	older	35	3175
1558.7	hand	17	older	35	3175
1585.8	hand	16	older	35	3175
1613.4	hand	15	older	35	3175
1640.8	hand	14	older	35	3175
1666.2	hand	13	older	35	3175
1689.6	hand	12	older	35	3175
1712.3	hand	11	older	35	3175
1734.8	hand	10	older	35	3175
1756.9	hand	9	older	35	3175
1780.8	hand	8	older	35	3175
1811	hand	7	older	35	3175
1850.9	hand	6	older	35	3175
1896.2	hand	5	older	35	3175
1942	hand	4	older	35	3175
1989.2	hand	3	older	35	3175
2028.3	hand	2	older	35	3175
2056.8	hand	1	older	35	3175
1396.2	face	21	younger	36	4620
1397.7	face	20	younger	36	4620
1432.3	face	19	younger	36	4620
1474.1	face	18	younger	36	4620
1522.3	face	17	younger	36	4620
1574	face	16	younger	36	4620
1625.2	face	15	younger	36	4620
1674.9	face	14	younger	36	4620
1723.4	face	13	younger	36	4620
1767.4	face	12	younger	36	4620
1806	face	11	younger	36	4620
1841.9	face	10	younger	36	4620
1876.2	face	9	younger	36	4620
1908	face	8	younger	36	4620
1940.1	face	7	younger	36	4620
1977.3	face	6	younger	36	4620
2018.2	face	5	younger	36	4620
2060.8	face	4	younger	36	4620
2103.5	face	3	younger	36	4620
2140.1	face	2	younger	36	4620
2158.4	face	1	younger	36	4620
1461.9	hand	21	younger	36	4504
1463.4	hand	20	younger	36	4504
1489.3	hand	19	younger	36	4504
1518.9	hand	18	younger	36	4504
1553.2	hand	17	younger	36	4504
1589	hand	16	younger	36	4504
1624.2	hand	15	younger	36	4504
1659.4	hand	14	younger	36	4504
1693.9	hand	13	younger	36	4504
1727.5	hand	12	younger	36	4504
1761.8	hand	11	younger	36	4504
1796.8	hand	10	younger	36	4504
1832.7	hand	9	younger	36	4504
1869.1	hand	8	younger	36	4504
1909.4	hand	7	younger	36	4504
1955.5	hand	6	younger	36	4504
2003.1	hand	5	younger	36	4504
2049.2	hand	4	younger	36	4504
2091.9	hand	3	younger	36	4504
2123.9	hand	2	younger	36	4504
2141.5	hand	1	younger	36	4504
1339.7	face	21	younger	37	6814
1340.8	face	20	younger	37	6814
1363.6	face	19	younger	37	6814
1393.6	face	18	younger	37	6814
1430	face	17	younger	37	6814
1471.9	face	16	younger	37	6814
1516.8	face	15	younger	37	6814
1563	face	14	younger	37	6814
1609.4	face	13	younger	37	6814
1653.5	face	12	younger	37	6814
1695.4	face	11	younger	37	6814
1736.2	face	10	younger	37	6814
1776.3	face	9	younger	37	6814
1813.7	face	8	younger	37	6814
1849.7	face	7	younger	37	6814
1888.7	face	6	younger	37	6814
1930.5	face	5	younger	37	6814
1972.6	face	4	younger	37	6814
2016.3	face	3	younger	37	6814
2055	face	2	younger	37	6814
2080.3	face	1	younger	37	6814
1348.5	hand	21	younger	37	4422
1350	hand	20	younger	37	4422
1376.7	hand	19	younger	37	4422
1407	hand	18	younger	37	4422
1444.2	hand	17	younger	37	4422
1485.4	hand	16	younger	37	4422
1527.4	hand	15	younger	37	4422
1568.6	hand	14	younger	37	4422
1607.7	hand	13	younger	37	4422
1644	hand	12	younger	37	4422
1678.3	hand	11	younger	37	4422
1712	hand	10	younger	37	4422
1745	hand	9	younger	37	4422
1778.1	hand	8	younger	37	4422
1815.2	hand	7	younger	37	4422
1859.1	hand	6	younger	37	4422
1906.9	hand	5	younger	37	4422
1954.9	hand	4	younger	37	4422
2005.2	hand	3	younger	37	4422
2049.9	hand	2	younger	37	4422
2074.8	hand	1	younger	37	4422
1375.5	face	21	older	38	1883
1377	face	20	older	38	1883
1394.1	face	19	older	38	1883
1415.2	face	18	older	38	1883
1443.8	face	17	older	38	1883
1477.3	face	16	older	38	1883
1514.4	face	15	older	38	1883
1553.4	face	14	older	38	1883
1593	face	13	older	38	1883
1631.9	face	12	older	38	1883
1670.4	face	11	older	38	1883
1709.5	face	10	older	38	1883
1749.8	face	9	older	38	1883
1790.4	face	8	older	38	1883
1830.6	face	7	older	38	1883
1870.3	face	6	older	38	1883
1909.3	face	5	older	38	1883
1945.4	face	4	older	38	1883
1979	face	3	older	38	1883
2007.5	face	2	older	38	1883
2019.8	face	1	older	38	1883
1389.8	hand	21	older	38	1514
1391.3	hand	20	older	38	1514
1407.7	hand	19	older	38	1514
1427.9	hand	18	older	38	1514
1453.9	hand	17	older	38	1514
1484.4	hand	16	older	38	1514
1517.9	hand	15	older	38	1514
1553.6	hand	14	older	38	1514
1591.4	hand	13	older	38	1514
1629.9	hand	12	older	38	1514
1669.5	hand	11	older	38	1514
1710.3	hand	10	older	38	1514
1751.6	hand	9	older	38	1514
1792.7	hand	8	older	38	1514
1833	hand	7	older	38	1514
1875.1	hand	6	older	38	1514
1917.9	hand	5	older	38	1514
1959.5	hand	4	older	38	1514
2000.5	hand	3	older	38	1514
2034.5	hand	2	older	38	1514
2050.2	hand	1	older	38	1514
1384.7	face	21	younger	39	4410
1387.4	face	20	younger	39	4410
1438.3	face	19	younger	39	4410
1495	face	18	younger	39	4410
1555.7	face	17	younger	39	4410
1614.2	face	16	younger	39	4410
1666.6	face	15	younger	39	4410
1711.5	face	14	younger	39	4410
1748.3	face	13	younger	39	4410
1778	face	12	younger	39	4410
1803.4	face	11	younger	39	4410
1826.9	face	10	younger	39	4410
1849.4	face	9	younger	39	4410
1872.5	face	8	younger	39	4410
1901.2	face	7	younger	39	4410
1936.4	face	6	younger	39	4410
1976.2	face	5	younger	39	4410
2017.3	face	4	younger	39	4410
2059.1	face	3	younger	39	4410
2095.4	face	2	younger	39	4410
2114.9	face	1	younger	39	4410
1392.2	hand	21	younger	39	4154
1394.3	hand	20	younger	39	4154
1431.7	hand	19	younger	39	4154
1475.8	hand	18	younger	39	4154
1525.8	hand	17	younger	39	4154
1576.2	hand	16	younger	39	4154
1623.7	hand	15	younger	39	4154
1665.5	hand	14	younger	39	4154
1699.8	hand	13	younger	39	4154
1727.9	hand	12	younger	39	4154
1753.2	hand	11	younger	39	4154
1777.7	hand	10	younger	39	4154
1801.7	hand	9	younger	39	4154
1826.9	hand	8	younger	39	4154
1857.4	hand	7	younger	39	4154
1895.4	hand	6	younger	39	4154
1938.1	hand	5	younger	39	4154
1981.8	hand	4	younger	39	4154
2027.4	hand	3	younger	39	4154
2068.5	hand	2	younger	39	4154
2093.1	hand	1	younger	39	4154
1488.5	face	21	older	40	2836
1491.7	face	20	older	40	2836
1530.4	face	19	older	40	2836
1563.7	face	18	older	40	2836
1597.4	face	17	older	40	2836
1630.4	face	16	older	40	2836
1665.1	face	15	older	40	2836
1702.5	face	14	older	40	2836
1745.3	face	13	older	40	2836
1798.8	face	12	older	40	2836
1864.9	face	11	older	40	2836
1942.1	face	10	older	40	2836
2032	face	9	older	40	2836
2138.7	face	8	older	40	2836
2271.5	face	7	older	40	2836
2421	face	6	older	40	2836
2566	face	5	older	40	2836
2702.2	face	4	older	40	2836
2813	face	3	older	40	2836
2876.1	face	2	older	40	2836
2883.9	face	1	older	40	2836
1459.1	hand	21	older	40	3573
1460.7	hand	20	older	40	3573
1476.2	hand	19	older	40	3573
1491	hand	18	older	40	3573
1508.7	hand	17	older	40	3573
1529.9	hand	16	older	40	3573
1555.5	hand	15	older	40	3573
1587.4	hand	14	older	40	3573
1628	hand	13	older	40	3573
1680.4	hand	12	older	40	3573
1746.8	hand	11	older	40	3573
1826.2	hand	10	older	40	3573
1919.3	hand	9	older	40	3573
2032.1	hand	8	older	40	3573
2169.6	hand	7	older	40	3573
2323.2	hand	6	older	40	3573
2471.2	hand	5	older	40	3573
2606.7	hand	4	older	40	3573
2715.3	hand	3	older	40	3573
2787.9	hand	2	older	40	3573
2818.1	hand	1	older	40	3573

## Sheet: 2B_qT1
qT1	body_part	layer	vertices	hemisphere
1435.2	hand	21	1788	contralateral to missing arm
1437.3	hand	20	1788	contralateral to missing arm
1456.7	hand	19	1788	contralateral to missing arm
1476.5	hand	18	1788	contralateral to missing arm
1499	hand	17	1788	contralateral to missing arm
1522	hand	16	1788	contralateral to missing arm
1543.3	hand	15	1788	contralateral to missing arm
1562.9	hand	14	1788	contralateral to missing arm
1583	hand	13	1788	contralateral to missing arm
1604.9	hand	12	1788	contralateral to missing arm
1629.4	hand	11	1788	contralateral to missing arm
1657.1	hand	10	1788	contralateral to missing arm
1687.5	hand	9	1788	contralateral to missing arm
1727.3	hand	8	1788	contralateral to missing arm
1786.7	hand	7	1788	contralateral to missing arm
1867.3	hand	6	1788	contralateral to missing arm
1955.2	hand	5	1788	contralateral to missing arm
2039.1	hand	4	1788	contralateral to missing arm
2121.6	hand	3	1788	contralateral to missing arm
2189.8	hand	2	1788	contralateral to missing arm
2231.3	hand	1	1788	contralateral to missing arm
1447	face	21	2267	contralateral to missing arm
1449.5	face	20	2267	contralateral to missing arm
1483.2	face	19	2267	contralateral to missing arm
1519.1	face	18	2267	contralateral to missing arm
1559.5	face	17	2267	contralateral to missing arm
1600.7	face	16	2267	contralateral to missing arm
1637.2	face	15	2267	contralateral to missing arm
1669.3	face	14	2267	contralateral to missing arm
1698.2	face	13	2267	contralateral to missing arm
1725.9	face	12	2267	contralateral to missing arm
1754.3	face	11	2267	contralateral to missing arm
1784.2	face	10	2267	contralateral to missing arm
1815.5	face	9	2267	contralateral to missing arm
1850.8	face	8	2267	contralateral to missing arm
1895.8	face	7	2267	contralateral to missing arm
1954.6	face	6	2267	contralateral to missing arm
2021.3	face	5	2267	contralateral to missing arm
2085.7	face	4	2267	contralateral to missing arm
2151.3	face	3	2267	contralateral to missing arm
2209.1	face	2	2267	contralateral to missing arm
2244.6	face	1	2267	contralateral to missing arm
1443.4	hand	21	3219	contralateral to intact arm
1445.6	hand	20	3219	contralateral to intact arm
1466.5	hand	19	3219	contralateral to intact arm
1486	hand	18	3219	contralateral to intact arm
1508.4	hand	17	3219	contralateral to intact arm
1530.3	hand	16	3219	contralateral to intact arm
1550	hand	15	3219	contralateral to intact arm
1569.2	hand	14	3219	contralateral to intact arm
1589.6	hand	13	3219	contralateral to intact arm
1612	hand	12	3219	contralateral to intact arm
1636.5	hand	11	3219	contralateral to intact arm
1663.8	hand	10	3219	contralateral to intact arm
1694.7	hand	9	3219	contralateral to intact arm
1732.9	hand	8	3219	contralateral to intact arm
1784.1	hand	7	3219	contralateral to intact arm
1849.6	hand	6	3219	contralateral to intact arm
1920.4	hand	5	3219	contralateral to intact arm
1989	hand	4	3219	contralateral to intact arm
2057.5	hand	3	3219	contralateral to intact arm
2118.2	hand	2	3219	contralateral to intact arm
2162.3	hand	1	3219	contralateral to intact arm
1455.5	face	21	2281	contralateral to intact arm
1458	face	20	2281	contralateral to intact arm
1479.1	face	19	2281	contralateral to intact arm
1499.8	face	18	2281	contralateral to intact arm
1524.7	face	17	2281	contralateral to intact arm
1552.3	face	16	2281	contralateral to intact arm
1579.8	face	15	2281	contralateral to intact arm
1607	face	14	2281	contralateral to intact arm
1634	face	13	2281	contralateral to intact arm
1660.6	face	12	2281	contralateral to intact arm
1687.1	face	11	2281	contralateral to intact arm
1714.7	face	10	2281	contralateral to intact arm
1743.7	face	9	2281	contralateral to intact arm
1777	face	8	2281	contralateral to intact arm
1823.3	face	7	2281	contralateral to intact arm
1889.4	face	6	2281	contralateral to intact arm
1966.2	face	5	2281	contralateral to intact arm
2041.8	face	4	2281	contralateral to intact arm
2118	face	3	2281	contralateral to intact arm
2179.4	face	2	2281	contralateral to intact arm
2221	face	1	2281	contralateral to intact arm
