# Supplementary material for: Layer-specific changes in sensory cortex across the lifespan in mice and humans
Source: Nat Neurosci. 2025 Aug 11;28(9):1978–89. doi: 10.1038/s41593-025-02013-1 (PMC12411234; doi:10.1038/s41593-025-02013-1)
Supplement: Supplementary file 5 — Statistical source data. [file 41593_2025_2013_MOESM5_ESM.zip › Source_Data_Extended_Data/Source_Data_Extended_Data_Figure_3.xlsx]

## Sheet: 3B_EvokedActiv_Data
	All whiskers			W1+W2			W1
	average DeltaF/F			average DeltaF/F			average DeltaF/F
Mouse	Younger	Older		Younger	Older		Younger	Older
1	0.264029	0.343406		0.227099	0.306106		0.183547	0.338316
2	0.194868	0.301745		0.202276	0.250843		0.201323	0.208511
3	0.176623	0.270348		0.16249	0.167527		0.160039	0.165686
4	0.226053	0.26914		0.146923	0.258185		0.113721	0.190454
5	0.273365	0.254412		0.216649	0.236981		0.177572	0.246284
6	0.179329	0.3534		0.187396	0.261481		0.264497	0.20905
7	0.155507	0.261649		0.244843	0.220935		0.112207	0.226218
8	0.224352	0.195323		0.210218	0.227689		0.193436	0.297998
Median	0.20961	0.269744		0.206247	0.243912		0.180559	0.217634

## Sheet: 3B_EvokedActiv_Stats
2-way anova, constrained (Type III) sums of squares.
intensity ~ 1 + ageType*layerType
	SumOfSquares	DF	MeanSquares	F	pValue
ageType	0.038722	1	0.038722	18.176	0.00011158
layerType	0.013721	2	0.0068606	3.2203	0.049984
ageType:layerType	0.0016045	2	0.00080226	0.37657	0.6885
Error	0.089477	42	0.0021304
Total	0.14352	47
Tukey-Kramer Multiple Comparisons tests
				Mean Differecnce	MeanDifferenceLower	MeanDifferenceUpper	pValue
Y	All	O	All	-0.069412	-0.138306	-0.000517972	0.0473584
Y	All	Y	W2	0.0120288	-0.0568653	0.0809228	0.995027
Y	All	O	W2	-0.0294527	-0.0983467	0.0394413	0.796031
Y	All	Y	W1	0.0359731	-0.0329209	0.104867	0.629284
Y	All	O	W1	-0.0235487	-0.0924428	0.0453453	0.908475
O	All	Y	W2	0.0814408	0.0125468	0.150335	0.0122913
O	All	O	W2	0.0399593	-0.0289347	0.108853	0.51953
O	All	Y	W1	0.105385	0.0364911	0.174279	0.00057946
O	All	O	W1	0.0458633	-0.0230308	0.114757	0.366501
Y	W2	O	W2	-0.0414815	-0.110376	0.0274126	0.478313
Y	W2	Y	W1	0.0239443	-0.0449497	0.0928384	0.902455
Y	W2	O	W1	-0.0355775	-0.104472	0.0333165	0.640097
O	W2	Y	W1	0.0654258	-0.00346824	0.13432	0.0712542
O	W2	O	W1	0.00590396	-0.0629901	0.074798	0.999839
Y	W1	O	W1	-0.0595218	-0.128416	0.0093722	0.125134

## Sheet: 3B_EvokedActiv_RawDat
			All Whiskers			W1+W2			W1
			average DeltaF/F			average DeltaF/F			average DeltaF/F
ROI (neruon)	Mouse (younger)	Mouse (Older)	Younger	Older		Younger	Older		Younger	Older
1	4	1	0.765882	0.568695		0.492147	0.294197		0.394175	0.176943
2	4	1	0.759956	0.656043		0.50182	0.988123		0.393184	0.189223
3	4	1	0.37076	0.357599		0.196253	0.321236		0.189976	0.188527
4	4	1	0.208843	0.575048		0.102805	0.194686		0.0834821	0.208928
5	4	1	0.145971	0.331758		0.0916731	0.234147		0.211777	0.337141
6	4	1	0.237998	0.525209		0.10388	0.153446		0.136792	0.568493
7	4	1	0.177625	0.25094		0.0793377	0.436906		0.169852	0.169207
8	4	1	0.197038	0.364954		0.0891694	0.186327		0.236025	0.227624
9	4	1	0.175574	0.365705		0.0782065	0.228394		0.0835734	0.283517
10	4	1	0.209668	0.297432		0.0852947	0.138928		0.0922441	0.274009
11	4	1	0.212025	0.368245		0.129578	0.1996		0.101965	0.211425
12	4	1	0.156013	0.537196		0.108214	0.860312		0.0691149	0.194653
13	4	1	0.153909	0.365944		0.0729989	0.878665		0.0981135	0.182408
14	4	1	0.168661	0.253036		0.0798748	0.190942		0.0713658	0.201077
15	4	1	0.156447	0.241194		0.0995945	0.209683		0.145928	0.193466
16	4	1	0.22216	0.426739		0.0948342	0.377471		0.0914057	0.229865
17	4	1	0.162375	0.406621		0.115904	0.195571		0.077993	0.176305
18	4	1	0.162233	0.236655		0.0902179	0.119573		0.115663	0.500323
19	4	1	0.168041	0.387214		0.197828	0.232252		0.161018	0.197356
20	4	1	0.17161	0.530923		0.0768093	0.152378		0.0924769	0.185012
21	4	1	0.143813	0.190702		0.14503	0.381181		0.139704	0.1778
22	4	1	0.165625	0.298876		0.0959354	0.267562		0.0571911	0.153476
23	4	1	0.145789	0.232369		0.0794572	0.209378		0.0921342	0.12601
24	4	1	0.157202	0.20237		0.0758283	0.160994		0.161248	0.0977271
25	4	1	0.224168	0.319263		0.114711	0.336162		0.0655871	0.185169
26	4	1	0.150111	0.430516		0.0603077	0.468876		0.0435422	0.188029
27	4	1	0.146835	0.265117		0.0749736	0.202904		0.0907441	0.157939
28	4	1	0.255396	0.395657		0.0597484	0.223893		0.0896076	0.277879
29	4	1	0.175776	0.400664		0.0868921	0.267724		0.0960983	0.216607
30	4	1	0.155865	0.260035		0.0746083	0.242407		0.0802069	0.186926
31	4	1	0.165637	0.314932		0.0769025	0.206985		0.0612165	0.210089
32	4	1	0.13459	0.403893		0.0650677	0.328549		0.07408	0.239014
33	4	1	0.258216	0.353121		0.0497708	0.193698		0.0678872	0.219591
34	4	1	0.172033	0.33427		0.0651875	0.350001		0.0581738	0.205128
35	4	1	0.160674	0.367847		0.069652	0.191078		0.0750475	0.266103
36	4	1	0.175659	0.143186		0.0714572	0.144451		0.081241	0.108662
37	4	1	0.152669	0.180815		0.0541095	0.177246		0.0514395	0.118426
38	4	1	0.167432	0.161257		0.0843854	0.160466		0.130381	0.125987
39	4	1	0.168988	0.166444		0.11134	2.36875		0.0987438	0.122521
40	4	1	0.160584	0.395838		0.056122	0.240702		0.0574756	0.328656
41	4	1	0.16172	0.237439		0.0819639	0.368616		0.0966299	0.244127
42	4	1	0.175268	0.369659		0.0958724	0.324428		0.0882376	1.46549
43	4	1	0.168801	0.62044		0.067443	0.273217		0.0784899	0.289719
44	4	1	0.201806	0.385612		0.0710621	0.278712		0.0720843	0.301472
45	4	1	0.194165	1.12442		0.0951498	1.6894		0.0769328	0.430412
46	4	1	0.193551	0.241087		0.175335	0.324327		0.120689	0.338071
47	4	1	0.17093	0.166022		0.112402	0.111377		0.0745285	0.23983
48	4	1	0.196182	0.447586		0.086444	0.2456		0.0879551	0.264352
49	4	1	0.190055	0.260266		0.0845134	0.243465		0.098317	0.364313
50	4	1	0.199613	1.12138		0.102268	0.196571		0.0970656	0.464232
51	4	1	0.175908	0.197364		0.0979606	0.123113		0.0978743	0.123447
52	4	1	0.200216	0.531498		0.0963716	0.332656		0.107214	0.350817
53	4	1	0.262004	0.418947		0.216461	0.160959		0.117514	0.120892
54	4	1	0.338451	0.569897		0.257372	0.231771		0.183509	0.493479
55	4	1	0.416608	0.260923		0.533588	0.119689		0.587959	0.133061
56	4	1	0.468706	0.241654		0.15506	0.306794		0.106538	0.169832
57	4	1	0.282225	0.484756		0.351491	0.264456		0.138212	0.331196
58	4	1	0.205689	0.199317		0.228761	0.480075		0.0880466	0.261111
59	4	1	0.184249	0.247874		0.153142	0.175564		0.0809235	0.190641
60	4	1	0.156633	0.231482		0.0866187	0.189989		0.122805	0.211661
61	4	1	0.144237	0.641694		0.134432	0.533172		0.0649918	0.637938
62	4	1	0.227698	1.78815		0.170024	1.02146		0.102706	1.80919
63	4	1	0.215434	0.220379		0.157736	0.233015		0.0755551	0.268226
64	4	1	2.02729	0.243083		0.22144	0.218201		0.255262	0.189833
65	4	1	0.248982	0.307158		0.117737	0.320598		0.0757241	0.485878
66	4	1	0.165697	0.879964		0.163787	0.447929		0.0912924	1.1031
67	4	1	0.167697	0.243096		0.257103	0.302173		0.202766	0.287621
68	4	1	0.119964	0.250868		0.0903777	0.80931		0.106871	0.410166
69	4	1	0.13465	0.426415		0.203445	0.573893		0.0959372	0.682006
70	4	1	0.252978	0.161265		0.326529	0.15284		0.151051	0.16994
71	4	1	0.484806	0.882792		0.162442	0.246694		0.10128	0.309408
72	4	1	0.175305	0.503282		0.139034	0.43234		0.0678441	0.56305
73	4	1	0.594368	0.362781		0.378362	0.311022		0.295473	0.372684
74	4	1	0.232553	0.374647		0.148424	0.297312		0.0924911	0.225312
75	4	1	0.165781	0.159569		0.0980338	0.137465		0.065652	0.126324
76	4	1	0.317792	0.240489		0.201978	0.273606		0.162811	0.239698
77	4	1	0.123661	0.251371		0.118457	0.236197		0.057584	0.416673
78	4	1	0.117887	0.224361		0.116525	0.200491		0.0585985	0.226618
79	4	1	0.238382	1.3881		0.198148	1.02699		0.210523	2.49382
80	4	1	0.177311	0.254938		0.155157	0.23345		0.0930468	0.365281
81	4	1	0.204047	0.374828		0.139792	0.307384		0.0961431	0.296667
82	4	1	0.147779	1.08242		0.144776	0.391459		0.134687	1.32319
83	4	1	0.147687	0.248682		0.103016	0.241746		0.0740034	0.259307
84	4	1	0.289706	0.427232		0.238829	0.737826		0.0984152	0.58221
85	4	1	0.205452	0.240404		0.211974	0.281955		0.0921278	0.337011
86	4	1	0.182795	0.356824		0.108064	0.263587		0.119762	0.350343
87	4	1	0.174875	0.237924		0.219684	0.152893		0.129867	0.244873
88	4	1	0.205521	0.201721		0.150541	0.431703		0.111852	0.225016
89	4	1	0.143442	0.390764		0.134037	0.288324		0.0823315	0.244631
90	4	1	0.311978	0.529027		0.167789	0.570383		0.102155	0.578744
91	4	1	0.136906	0.132812		0.141076	0.161557		0.0722159	0.177826
92	4	1	0.401562	0.201629		0.256664	0.160446		0.153791	0.547392
93	4	1	0.138329	0.566149		0.194392	0.383491		0.0900918	0.631535
94	4	1	0.151722	0.225172		0.162059	0.154878		0.0760986	0.151557
95	4	1	0.143378	0.303096		0.160613	0.384971		0.0906238	0.500352
96	4	1	0.175304	0.367896		0.156707	0.355209		0.0938343	0.445568
97	4	1	0.288857	0.247		0.228068	0.206552		0.11271	0.158233
98	4	1	0.0976369	0.202396		0.11803	0.21076		0.10411	0.181717
99	4	1	0.186013	0.226138		0.188906	0.197087		0.113987	0.226469
100	4	1	0.236458	0.251303		0.217646	0.204945		0.130678	0.290916
101	4	1	0.224806	0.558888		0.164287	0.176695		0.136206	0.853227
102	4	1	0.156167	0.214142		0.171943	0.201387		0.104902	0.27465
103	4	1	0.189703	0.199785		0.139475	0.254792		0.12005	0.209422
104	4	1	0.163887	0.240602		0.171547	0.26339		0.0809493	0.572391
105	4	1	0.161774	0.307284		0.0732365	0.271115		0.0879734	0.307227
106	4	1	0.200464	0.225628		0.102362	0.2003		0.0831862	0.22821
107	4	1	0.204316	0.294622		0.163792	0.280926		0.0987948	0.255514
108	4	1	0.166636	0.11783		0.177217	0.143337		0.0918841	0.154228
109	4	1	0.125963	0.253901		0.122492	0.208423		0.0662705	0.448211
110	4	1	0.254931	1.31819		0.176222	0.913406		0.111505	1.20445
111	4	1	0.187112	0.20381		0.172364	0.173873		0.123942	0.159272
112	4	1	0.201804	0.222436		0.0950287	0.258907		0.06751	0.26576
113	4	1	0.21291	0.22093		0.218978	0.190928		0.101623	0.182251
114	4	1	0.201309	0.360314		0.125647	0.252791		0.0858519	0.332671
115	4	1	0.214983	0.271607		0.0976592	0.189241		0.0682742	0.233602
116	4	1	0.321735	0.422761		0.190802	0.762642		0.133811	0.78286
117	4	1	0.190061	0.143787		0.129693	0.205425		0.0865372	0.234246
118	4	1	0.171138	0.224854		0.161153	0.200046		0.0936253	0.175245
119	4	1	0.19159	0.567495		0.175748	0.136949		0.0902941	0.468734
120	4	1	0.179115	0.354269		0.175673	0.308304		0.105028	0.317444
121	4	1	0.240522	0.357611		0.163757	0.627829		0.132494	0.744116
122	4	1	0.153008	0.229932		0.146534	0.230921		0.0868644	0.238033
123	6	1	0.131483	0.271734		0.107801	0.262965		0.170365	0.270663
124	6	1	0.108588	0.248097		0.0862351	0.353104		0.126021	0.280763
125	6	1	0.206007	0.269521		0.167142	0.235342		0.203148	0.24738
126	6	1	0.113989	0.226657		0.0842401	0.189396		0.135992	0.185411
127	6	1	0.212889	0.306251		0.210824	0.75435		0.189975	0.45039
128	6	1	0.208441	0.271857		0.210659	0.21167		0.342268	0.171236
129	6	1	0.449364	0.444977		0.607873	0.535243		0.376081	0.657079
130	6	1	0.0716574	0.438967		0.210075	0.257137		0.192479	0.461171
131	6	1	0.09793	0.460314		0.470113	0.3556		0.795775	0.354513
132	6	1	0.140789	0.26151		0.239498	0.215879		0.425588	0.253389
133	6	1	0.132145	0.409585		0.329196	0.422181		0.502758	0.488565
134	6	1	0.204709	0.329567		0.178681	0.276145		0.537404	0.321816
135	6	1	0.119279	0.216087		1.08947	0.133144		1.53123	0.170394
136	6	1	0.230191	0.21503		0.140507	0.157949		0.139265	0.150715
137	6	1	0.228048	0.36517		0.127139	0.270177		0.140494	0.443752
138	6	1	0.0659513	0.265449		0.0913489	0.202067		0.126251	0.216327
139	6	1	0.139421	0.306209		0.127611	0.265046		0.278147	0.379079
140	6	1	0.0942635	0.13372		0.200917	0.136566		0.325677	0.146311
141	6	1	0.113763	0.220011		0.114322	0.189878		0.156019	0.231379
142	6	1	0.10618	0.587441		0.166742	2.40034		0.143256	1.67777
143	6	1	0.312752	0.289574		0.276957	0.277647		0.223945	0.502073
144	6	1	0.294197	0.26062		0.243618	0.263309		0.288791	0.277764
145	6	1	0.19355	0.755762		0.149479	0.679049		0.209846	0.642748
146	6	1	0.101454	0.520294		0.115958	0.472263		0.0948217	0.210903
147	6	1	0.168581	0.378538		0.312529	0.135121		0.549191	0.301957
148	6	1	0.2084	1.038		0.165611	0.403183		0.209691	1.43558
149	6	1	0.0842397	0.32599		0.128343	0.236845		0.147477	0.278761
150	6	1	0.0420769	0.560669		0.280694	0.576804		0.565234	0.544332
151	6	1	0.0983607	0.267328		0.115935	0.281229		0.147141	0.337553
152	6	1	0.0746746	0.481679		0.212057	0.279356		0.302179	0.382182
153	6	1	0.221965	0.367549		0.128308	0.35589		0.173787	0.306635
154	6	1	0.114266	0.295894		0.328992	0.440441		0.764303	0.348741
155	6	1	0.229653	0.314139		0.199575	0.22398		0.367019	0.262792
156	6	1	0.135113	0.345688		0.146678	0.397257		0.230167	0.511855
157	6	1	0.0846676	0.625453		0.0922168	0.1809		0.116542	0.680915
158	6	1	0.170201	0.538472		0.214923	0.626373		0.229112	0.636281
159	6	1	0.0348567	0.461535		0.0760907	0.28385		0.130516	0.704317
160	6	1	0.23623	0.211388		0.563814	0.21658		0.555378	0.601243
161	6	1	0.254076	0.297308		0.557586	0.298616		0.461334	0.265216
162	6	1	0.140648	0.206383		0.133531	0.189097		0.148089	0.164617
163	6	1	0.334057	0.331747		0.746799	0.166381		0.694613	0.176545
164	6	1	0.249419	0.269692		0.506036	0.175392		0.496067	0.205017
165	6	1	0.0769175	0.359882		0.0987179	0.276036		0.136088	0.328605
166	6	1	0.426416	0.144631		0.161226	0.0951725		0.371484	0.136561
167	6	1	0.0451372	0.312233		0.053399	0.159933		0.0963613	0.159022
168	6	1	0.48264	0.337884		0.14153	0.31077		0.184943	0.341496
169	6	1	0.153355	0.254949		0.107906	0.2414		0.125949	1.34739
170	6	1	0.155402	0.283242		0.0566716	0.246661		0.128075	0.249144
171	6	1	0.111184	0.37338		0.27045	0.457231		0.48462	0.387892
172	6	1	0.205122	0.370398		0.166253	0.164499		0.275045	0.17257
173	6	1	0.11586	0.223367		0.0955429	0.273516		0.139893	0.305895
174	6	1	0.178463	0.170438		0.207549	0.166381		0.287308	0.172946
175	6	1	0.416976	0.193363		0.15685	0.155026		0.279466	0.146016
176	6	1	0.485843	0.29487		0.138041	0.221263		0.255219	0.284786
177	6	1	0.248928	0.308138		0.312489	0.383966		0.370243	1.76768
178	6	1	0.439933	0.217147		0.205877	0.197829		0.303631	0.20657
179	6	1	0.20919	0.312117		0.223192	0.228885		0.313132	0.292511
180	6	1	0.404014	0.271705		0.221075	0.287982		0.328266	0.254415
181	6	1	0.270635	0.671081		0.18774	0.78634		0.24922	0.299641
182	6	1	0.101501	0.227028		0.122118	0.178957		0.197511	0.197554
183	6	1	0.124419	0.177424		0.217018	0.149402		0.422367	0.170254
184	6	1	0.0960784	0.175357		0.159971	0.208402		0.193938	0.206945
185	6	1	0.077424	0.300924		0.0874748	0.168958		0.152647	0.218979
186	6	1	0.0914138	0.292754		0.146694	0.250731		0.18103	0.412589
187	6	1	0.206164	0.543168		0.200897	0.546265		0.189698	0.277171
188	6	1	0.15865	0.281228		0.19318	0.243434		0.413751	0.300708
189	6	1	0.206035	0.16978		0.27535	0.15959		0.356386	0.158394
190	6	1	0.183432	0.365827		0.279645	0.246673		0.40939	0.222991
191	6	1	0.140696	0.398985		0.318002	0.35561		0.407833	0.33076
192	6	1	0.0851008	0.335327		0.114802	0.14477		0.119063	0.210189
193	6	1	0.119735	0.22714		0.0984395	0.16666		0.143967	0.259123
194	6	1	0.159133	0.205184		0.127674	0.164722		0.180128	0.170485
195	6	1	0.159444	0.227524		0.123714	0.190988		0.273609	0.202329
196	6	1	0.1744	0.321422		0.170507	0.250108		0.187423	0.265897
197	6	1	0.0573294	0.492009		0.0687239	0.512102		0.135559	0.313166
198	6	1	0.191751	0.875868		0.177793	0.764785		0.24337	0.433591
199	6	1	0.119028	0.300654		0.13336	0.176065		0.141673	0.225755
200	6	1	0.193483	0.379642		0.16069	0.183537		0.308113	0.535323
201	6	1	0.0641569	0.172729		0.0655449	0.180632		0.134551	0.359425
202	6	1	0.0583919	0.164119		0.0816808	0.200962		0.177878	0.127053
203	6	1	0.49651	0.223901		0.143197	0.19231		0.142171	0.233481
204	6	1	0.318744	0.276708		0.403042	0.241802		0.672957	0.305021
205	6	1	0.399542	0.325252		0.205067	0.285984		0.40148	0.321617
206	6	1	0.164262	0.217144		0.200055	0.176776		0.375587	0.198376
207	6	1	0.415355	0.348038		0.402364	0.149903		0.692229	0.616881
208	6	1	0.11067	0.423551		0.161	0.413847		0.211709	0.357199
209	6	1	0.124886	0.355816		0.183483	0.234185		0.33407	0.299002
210	6	1	0.0876714	0.474488		0.0972817	0.405968		0.141836	0.434328
211	6	1	0.163712	0.988683		0.220167	0.991355		0.271387	0.41647
212	6	1	0.356699	0.19071		0.274467	0.354776		0.281502	0.136041
213	6	1	0.282149	0.363629		0.229846	0.176566		0.232553	0.188401
214	6	1	0.151515	0.133594		0.168516	0.146048		0.364437	0.133471
215	6	1	0.217186	0.232357		0.137341	0.140356		0.273248	0.179951
216	6	1	0.299326	0.305546		0.155859	0.258498		0.197211	0.296841
217	6	1	0.154251	0.301209		0.135156	0.263924		0.207789	0.29025
218	6	1	0.102858	0.372244		0.0886446	0.302265		0.157812	0.44899
219	6	1	0.174385	0.3165		0.157424	0.261538		0.263172	0.285727
220	6	1	0.143176	0.274296		0.149676	0.221516		0.158353	0.25469
221	6	1	0.100342	0.281874		0.123915	0.187988		0.138149	0.211891
222	6	1	0.192824	0.274433		0.107812	0.239937		0.293101	0.31144
223	6	1	0.222261	0.253098		0.211511	0.266986		0.194587	0.294806
224	6	1	0.14954	0.321648		0.209585	0.366721		0.312837	0.253607
225	6	1	0.0937223	0.244582		0.122712	0.15912		0.169743	0.184292
226	6	1	0.102882	0.190184		0.139684	0.150127		0.161993	0.168361
227	6	1	0.302063	0.178617		0.194441	0.157968		0.266596	0.634896
228	6	1	0.170359	0.280376		0.179757	0.190138		0.166426	0.209078
229	6	1	0.234426	0.259456		0.212588	0.227		0.280528	0.287069
230	6	1	0.129373	0.266808		0.146047	0.194258		0.134675	0.147105
231	6	1	0.15043	0.29789		0.130913	0.252185		0.199723	0.368417
232	6	1	0.140035	0.158342		0.119273	0.117605		0.192893	0.151923
233	6	1	0.222031	0.201563		0.182674	0.139023		0.347306	0.256295
234	6	1	0.177925	0.393015		0.144262	0.29747		0.237103	0.379718
235	6	1	0.141354	0.180905		0.121118	0.172372		0.218124	0.310139
236	6	1	0.288403	0.219002		0.245662	0.137412		0.290064	0.187308
237	6	1	0.119982	0.326443		0.120852	0.178686		0.121616	0.269153
238	6	1	0.223345	0.362721		0.131318	0.253137		0.179895	0.310149
239	6	1	0.106078	0.200391		0.0900063	0.185259		0.106823	0.176408
240	6	1	0.173529	0.18677		0.14788	0.144088		0.238421	0.194461
241	6	1	0.172667	0.27381		0.096217	0.283311		0.217792	0.26605
242	6	1	0.117742	0.233135		0.202692	0.187344		0.175607	0.207818
243	6	1	0.223041	0.21068		0.195673	0.17243		0.20871	0.176999
244	6	1	0.251742	0.252697		0.175624	0.16619		0.359545	0.223909
245	6	1	0.214195	0.197366		0.236672	0.172323		0.216182	0.233839
246	6	1	0.138757	0.215445		0.24253	0.151973		0.212841	0.160131
247	6	1	0.286081	0.324174		0.22122	0.291044		0.223891	0.340289
248	6	1	0.30093	0.227009		0.305909	0.213796		0.268161	0.227155
249	6	1	0.115617	0.296655		0.118955	0.262961		0.235919	0.43901
250	6	1	0.155855	0.243308		0.140546	0.261679		0.220923	0.237544
251	6	1	0.188001	0.233312		0.132289	0.197701		0.453727	0.278199
252	6	1	0.110519	0.609187		0.0995345	0.810025		0.0987486	0.306156
253	6	1	0.0938601	0.322866		0.116126	0.298684		0.141455	0.281397
254	6	1	0.478577	0.280967		0.278023	0.290577		0.542566	0.334624
255	6	1	0.118696	0.301431		0.129461	0.236937		0.106831	0.2535
256	6	1	0.134589	0.291437		0.0771236	0.205114		0.152163	0.225066
257	6	1	0.14102	0.601461		0.126615	0.617371		0.161341	0.313045
258	6	1	0.07554	0.337981		0.0640379	0.342706		0.117918	0.257666
259	6	1	0.135565	0.264984		0.0770842	0.263295		0.194895	0.346922
260	6	1	0.21706	0.247564		0.280101	0.230417		0.312545	0.27073
261	6	1	0.133982	0.239824		0.131047	0.201763		0.227212	0.255371
262	6	1	0.137061	0.216561		0.0945123	0.194083		0.163576	0.180139
263	6	1	0.140866	0.248403		0.150968	0.297938		0.173389	0.270269
264	6	1	0.0521046	0.2158		0.064383	0.260101		0.101766	0.331581
265	6	1	0.162185	0.201779		0.141626	0.154805		0.212554	0.184481
266	6	1	0.108535	0.257253		0.0999248	0.177776		0.187815	0.290988
267	6	1	0.0766646	0.274167		0.0819577	0.221352		0.159107	0.232517
268	6	1	0.0683896	0.201967		0.0541454	0.219096		0.123247	0.456809
269	6	1	0.151268	0.281159		0.117026	0.244611		0.177889	0.288367
270	6	1	0.0835126	0.3837		0.104097	0.346577		0.124834	0.303565
271	7	1	0.16786	0.24239		0.889693	0.188969		0.0801781	0.184615
272	7	1	0.142186	0.206963		0.529262	0.169679		0.0734538	0.163672
273	7	1	0.163906	0.337472		1.34783	0.215732		0.114254	0.173162
274	7	3	0.154015	0.208513		0.953747	0.172558		0.0702146	0.166439
275	7	3	0.288676	0.175207		0.688397	0.197814		0.0939155	0.197154
276	7	3	0.165484	0.18147		0.67238	0.166496		0.211171	0.214835
277	7	3	0.192441	0.217106		0.579107	0.20121		0.0918143	0.177332
278	7	3	0.153087	0.175517		0.706943	0.149534		0.131614	0.190513
279	7	3	0.194813	0.167161		0.732054	0.164712		0.172211	0.167488
280	7	3	0.181474	0.173695		0.922173	0.140013		0.0836686	0.157853
281	7	3	0.174137	0.199198		0.575472	0.170317		0.153441	0.167174
282	7	3	0.117008	0.199499		0.440567	0.216219		0.0846291	0.246253
283	7	3	0.189499	0.180771		1.01288	0.150628		0.101918	0.203614
284	7	3	0.167435	0.182573		0.370456	0.228741		0.0769222	0.205635
285	7	3	0.268255	0.287806		0.473661	0.221392		0.106719	0.235538
286	7	3	0.119675	0.241567		0.724983	0.211716		0.117174	0.212761
287	7	3	0.19569	0.227215		0.488921	0.185622		0.104348	0.207798
288	7	3	0.167976	0.221711		0.483518	0.203356		0.0792536	0.211602
289	7	3	0.143176	0.228216		0.936611	0.203187		0.0955292	0.21811
290	7	3	0.184677	1.00657		0.647234	0.324289		0.13148	0.220508
291	7	3	0.141693	0.62624		0.585871	0.21392		0.0910427	0.257756
292	7	3	0.12407	0.188101		0.517375	0.132684		0.0913164	0.0987261
293	7	3	0.183177	0.342678		0.665736	0.136079		0.101212	0.0960224
294	7	3	0.142672	0.105644		0.420137	0.0722693		0.0832838	0.0702725
295	7	3	0.201672	0.24335		0.523435	0.276866		0.108263	0.187398
296	7	3	0.201708	0.693397		0.573094	0.174016		0.115116	0.203523
297	7	3	0.193103	0.842049		0.78035	0.207936		0.127579	0.257255
298	7	3	0.191321	0.12183		0.448199	0.123878		0.144617	0.0937644
299	7	3	0.202533	0.551808		0.456041	0.0688796		0.0883647	0.0896773
300	7	3	0.172375	0.134127		0.587411	0.15125		0.0948986	0.369781
301	7	3	0.177494	0.303288		0.341193	0.131566		0.0975149	0.0822628
302	7	3	0.148841	0.25171		0.553303	0.109887		0.0880674	0.932656
303	7	3	0.108641	0.488632		0.293411	0.116715		0.133425	0.0686151
304	7	3	0.165971	0.580919		0.246412	0.136998		0.091896	0.0791884
305	7	3	0.109363	0.600096		0.410231	0.148603		0.0865326	0.120379
306	7	3	0.220153	0.274929		0.449449	0.140233		0.168399	0.206553
307	7	3	0.181898	0.214101		0.299299	0.196662		0.0712435	0.159581
308	7	3	0.138141	0.316683		0.370773	0.11057		0.127485	0.0954284
309	7	3	0.132215	0.316981		0.291986	0.441499		0.066771	0.334547
310	7	3	0.183916	0.396696		0.618218	0.176329		0.0807669	0.205763
311	7	3	0.13731	0.116643		0.372239	0.119279		0.081066	0.0785127
312	7	3	0.117534	1.06191		0.529703	0.2267		0.0651681	0.130515
313	7	3	0.111754	0.181268		0.362147	0.135242		0.0571853	0.178025
314	7	3	0.171635	0.147336		0.291747	0.0828907		0.102106	0.133246
315	7	3	0.140608	0.410943		0.442275	0.127212		0.0892598	0.117859
316	7	3	0.177118	0.143406		0.451976	0.251516		0.0919303	0.251241
317	7	3	0.14982	0.289009		0.381589	0.545203		0.0825293	0.366654
318	7	3	0.17688	0.157351		0.335254	0.111583		0.0877869	0.0999162
319	7	3	0.193251	0.386486		0.481647	0.217082		0.0927044	0.116118
320	7	3	0.107153	0.60037		0.468767	0.153546		0.060238	0.151801
321	7	3	0.214388	0.17581		0.95627	0.0854819		0.0794652	0.124007
322	7	3	0.129754	0.120469		0.497758	0.0999235		0.0823187	0.0966515
323	7	3	0.129435	0.192625		0.381578	0.110262		0.0801177	0.0998044
324	7	3	0.117494	0.317357		0.421681	0.13766		0.0609971	0.128473
325	7	3	0.257425	0.93367		0.403755	0.729035		0.108114	0.379956
326	7	3	0.179428	0.140549		0.227365	0.107138		0.101992	0.125411
327	7	3	0.173986	0.177001		0.582717	0.109561		0.102769	0.145772
328	7	3	0.125429	0.52059		0.456898	0.112717		0.0946805	0.0751937
329	7	3	0.0900242	0.17817		0.451028	0.0959023		0.0642368	0.159233
330	7	3	0.188527	0.11815		0.247413	0.0922507		0.1034	0.100064
331	7	3	0.160816	0.109524		0.532752	0.115033		0.0684683	0.112394
332	7	3	0.169826	0.330392		0.319689	0.123054		0.0920873	0.129652
333	7	3	0.221981	0.116232		0.344834	0.0608945		0.129348	0.084349
334	7	3	0.12354	0.212955		0.280657	0.317752		0.0636652	0.157467
335	7	3	0.193717	0.341309		0.13349	0.155625		0.0820327	0.183952
336	7	3	0.164956	0.114274		0.175761	0.0991305		0.104432	0.114938
337	7	3	0.165871	0.192353		0.130411	0.0756054		0.0779367	0.0966225
338	7	3	0.154738	0.28604		0.369628	0.0988878		0.108528	0.0894011
339	7	3	1.77431	0.169396		2.80461	0.132436		1.2827	0.120078
340	7	3	0.691268	0.20703		0.511216	0.139243		0.211516	0.112918
341	7	3	0.0959194	0.166527		0.187318	0.13997		0.190723	0.166129
342	7	3	0.153779	0.193264		0.168173	0.0957817		0.10855	0.0998338
343	7	3	0.749193	0.234392		0.345971	0.157639		0.345248	0.191578
344	7	3	0.0819363	0.261386		0.103079	0.154115		0.0726031	0.165812
345	7	3	0.414352	0.169538		0.149084	0.0693857		0.161418	0.0959963
346	7	3	0.163708	0.116282		0.170883	0.176755		0.172748	0.135763
347	7	3	0.17782	0.238982		0.231388	0.110541		0.132231	0.105283
348	7	3	0.105853	0.126433		0.0917965	0.088996		0.0660104	0.0737973
349	7	3	0.161696	0.241991		0.172946	0.152694		0.138777	0.259034
350	7	3	0.113878	0.258359		0.353302	0.124036		0.534627	0.137504
351	7	3	0.0696547	0.147012		0.237889	0.140438		0.0742416	0.108791
352	7	3	0.113152	0.318402		0.101053	0.192384		0.110862	0.215149
353	7	3	0.091201	0.254005		0.0770671	0.160671		0.0672075	0.159297
354	7	3	0.119079	0.167849		0.107462	0.0962355		0.0999959	0.131804
355	7	3	0.0949457	0.283325		0.125395	0.187144		0.0721367	0.197828
356	7	3	0.151285	0.476947		0.13054	0.26415		0.135159	0.177875
357	7	3	0.125667	0.414428		0.0786954	0.483524		0.0915467	0.182916
358	7	3	0.100137	0.13336		0.30815	0.114359		0.0792482	0.189346
359	7	3	0.116866	0.144465		0.197925	0.2087		0.147353	0.152986
360	7	3	0.0610126	0.337805		0.134507	0.330948		0.0520715	0.212631
361	7	3	0.200471	0.123021		0.46389	0.106063		0.179066	0.0821353
362	7	3	0.205307	0.279473		0.119617	0.275507		0.0839954	0.249496
363	7	3	0.141752	0.0875937		0.161456	0.0932063		0.160761	0.0918033
364	7	3	0.100396	0.295424		0.0929136	0.0998402		0.0830445	0.0983735
365	7	3	0.118417	0.322836		0.151922	0.110213		0.0717512	0.120859
366	7	3	0.244235	0.54027		0.137162	0.18905		0.152489	0.25903
367	7	3	0.123196	0.249618		0.0925921	0.130356		0.0787333	0.12974
368	7	3	0.201311	0.234526		0.0934116	0.184451		0.0908233	0.180011
369	7	3	0.333787	0.191196		0.180073	0.140311		0.156001	0.0985727
370	7	3	0.25689	0.369221		0.436541	0.155161		0.361347	0.14356
371	7	3	0.183955	0.201208		0.127014	0.141121		0.150206	0.1064
372	7	3	0.107115	0.204839		0.101328	0.107744		0.0738127	0.200592
373	7	3	0.174296	0.287218		0.309087	0.149454		0.134668	0.219326
374	7	3	0.0875134	0.0960362		0.231176	0.194266		0.0714023	0.221178
375	7	3	0.162625	0.105458		0.133813	0.11362		0.0775425	0.114854
376	7	3	0.0959495	0.266095		0.133886	0.190663		0.0918576	0.182193
377	7	3	0.177056	0.178767		0.0760178	0.146133		0.0947985	0.142221
378	7	3	0.151332	0.356108		0.138962	0.200869		0.117131	0.130886
379	7	3	0.123928	0.203708		0.173355	0.142442		0.15441	0.13064
380	7	3	0.0731323	0.227443		0.203715	0.17843		0.0749607	0.177843
381	7	3	0.144641	0.310389		0.108302	0.242858		0.0762033	0.204259
382	7	3	0.160098	0.236177		0.226707	0.147804		0.0967068	0.124434
383	7	3	0.10942	0.104362		0.120095	0.0999186		0.169687	0.106924
384	7	3	0.0960344	0.183716		0.156436	0.184535		0.0792901	0.185169
385	7	3	0.0922759	0.226292		0.108534	0.303421		0.101965	0.169811
386	7	3	0.194989	0.166871		0.200552	0.119233		0.112902	0.116558
387	7	3	0.11925	0.226191		0.298314	0.163216		0.103375	0.163133
388	7	3	0.123048	0.129574		0.125692	0.143597		0.0968876	0.156609
389	7	3	0.127007	0.243129		0.148699	0.148947		0.152318	0.157849
390	7	3	0.0803544	0.19494		0.0829199	0.149154		0.0634707	0.155205
391	7	3	0.144213	0.234368		0.0942841	0.130281		0.0962909	0.107903
392	7	3	0.118855	0.13044		0.0868987	0.124992		0.0888256	0.121988
393	7	3	0.0847167	0.220437		0.168295	0.145536		0.079809	0.16282
394	7	3	0.0907955	0.224093		0.0723745	0.124648		0.0548006	0.136085
395	7	3	0.110062	0.357418		0.147065	0.208817		0.102011	0.202699
396	7	3	0.178629	0.243894		0.258726	0.12902		0.117385	0.198851
397	7	2	0.114376	0.772743		0.139484	0.195892		0.121379	0.664585
398	7	2	0.213883	0.27929		0.110005	0.217807		0.0821911	0.221198
399	7	2	0.103584	0.222859		0.111027	0.164456		0.0874282	0.153179
400	7	2	0.161933	0.287307		0.0994344	0.223906		0.0784015	0.235286
401	7	2	0.149505	0.273903		0.25355	0.221602		0.119639	0.228682
402	7	2	0.129038	0.185858		0.120313	0.147555		0.117598	0.116163
403	7	2	0.108545	0.155639		0.119175	0.134233		0.122931	0.104856
404	7	2	0.172282	0.209137		0.147581	0.178754		0.14411	0.133821
405	7	2	0.16245	0.206628		0.104192	0.221108		0.0860115	0.193087
406	7	2	0.109489	0.216371		0.15101	0.216719		0.107861	0.164747
407	7	2	0.182013	0.18553		0.347156	0.156454		0.11984	0.120272
408	7	2	0.119341	0.215169		0.158937	0.159971		0.115311	0.144767
409	7	2	0.134006	0.241363		0.123517	0.18546		0.0904227	0.166344
410	7	2	0.143643	0.186164		0.194104	0.169067		0.149111	0.115553
411	7	2	0.117512	0.218654		0.143059	0.159695		0.123032	0.140632
412	7	2	0.19622	0.239854		0.248515	0.174951		0.17181	0.177419
413	7	2	0.099982	0.21913		0.0767476	0.171892		0.10898	0.152183
414	7	2	0.13552	0.19648		0.167357	0.149012		0.119054	0.136965
415	7	2	0.0780425	0.246104		0.141596	0.19353		0.0639044	0.140343
416	7	2	0.0615426	0.203935		0.0781027	0.207759		0.054518	0.155448
417	7	2	0.12298	0.195051		0.220963	0.179025		0.142818	0.143888
418	7	2	0.108355	0.202825		0.0872304	0.148401		0.0786622	0.118887
419	7	2	0.121816	0.205431		0.10098	0.169896		0.0733649	0.125244
420	7	2	0.117832	0.213002		0.0892869	0.192036		0.0828156	0.148222
421	7	2	0.0892178	0.212252		0.0709967	0.18847		0.0593179	0.131136
422	7	2	0.104827	0.154586		0.0801149	0.15135		0.0816295	0.116675
423	7	2	0.166896	0.200479		0.120834	0.141694		0.0896269	0.129736
424	7	2	0.105843	0.19592		0.101832	0.160757		0.101983	0.14258
425	7	2	0.406223	0.195491		0.409521	0.17811		0.295372	0.154679
426	7	2	0.112939	0.206		0.164361	0.177627		0.0958221	0.13415
427	7	2	0.107155	0.209982		0.0963028	0.159456		0.0934713	0.117244
428	7	2	0.0977564	0.185943		0.186775	0.175862		0.111934	0.149716
429	7	2	0.12652	0.283467		0.128938	0.219219		0.108973	0.163653
430	7	2	0.154453	0.203014		0.140704	0.167746		0.103904	0.161546
431	7	2	0.262977	0.209035		0.248414	0.18115		0.110462	0.147044
432	7	2	0.119852	0.279042		0.13597	0.20837		0.121779	0.159364
433	7	2	0.0965523	0.231108		0.0755987	0.179238		0.0843179	0.150588
434	7	2	0.115186	0.218572		0.106772	0.203919		0.0977355	0.128234
435	7	2	0.132906	0.205767		0.121914	0.189255		0.10334	0.145628
436	7	2	0.147241	0.293968		0.107623	0.210001		0.113402	0.175569
437	7	2	0.0898147	0.220021		0.091048	0.16468		0.0760409	0.153331
438	7	2	0.128299	0.215878		0.172431	0.152956		0.128245	0.158591
439	7	2	0.085612	0.152543		0.110034	0.146973		0.0910612	0.108547
440	7	2	0.138967	0.19211		0.126422	0.161749		0.0939276	0.121441
441	7	2	0.150586	0.207398		0.148154	0.133714		0.116212	0.130306
442	7	2	0.0878896	0.241432		0.0998748	0.172627		0.0712155	0.167191
443	7	2	0.0868108	0.224334		0.121819	0.19133		0.0928774	0.18869
444	7	2	0.166698	0.265851		0.288046	0.165949		0.183917	0.143234
445	7	2	0.124424	0.254449		0.10984	0.168929		0.10362	0.162601
446	7	2	0.22278	0.254054		0.153426	0.182439		0.133491	0.141212
447	7	2	0.0697354	0.198359		0.184594	0.171448		0.0492543	0.136223
448	7	2	0.13853	0.262632		0.141911	0.2326		0.0716382	0.233533
449	7	2	0.182808	0.188456		0.115864	0.142421		0.104777	0.133846
450	7	2	0.16864	0.167545		0.138462	0.161837		0.13285	0.121317
451	7	2	0.169046	0.195571		0.160501	0.160603		0.137492	0.127988
452	7	2	0.0953214	0.167357		0.0971011	0.149191		0.0672692	0.118734
453	7	2	0.105411	0.216444		0.116361	0.181431		0.13811	0.160087
454	7	2	0.0736108	0.17254		0.0658081	0.153534		0.0610019	0.125192
455	7	2	0.124845	0.35151		0.123654	0.151378		0.108004	0.203878
456	7	2	0.0882572	0.220153		0.141501	0.145366		0.0952081	0.118399
457	7	2	0.100214	0.170905		0.0885845	0.165814		0.0906336	0.116236
458	7	2	0.134641	0.16507		0.109976	0.159603		0.074715	0.12567
459	7	2	0.181045	0.191753		0.113249	0.159285		0.112518	0.1225
460	7	2	0.105741	0.24882		0.0989749	0.206448		0.0983826	0.176289
461	7	2	0.10302	0.283738		0.139606	0.215664		0.0942097	0.192127
462	7	2	0.130305	0.192399		0.109618	0.190472		0.104944	0.16765
463	7	2	0.0871145	0.261749		0.0751463	0.18979		0.0852384	0.170299
464	7	2	0.123732	0.236494		0.102411	0.171931		0.10089	0.139284
465	7	2	0.272443	0.159871		0.152904	0.166525		0.15021	0.115432
466	7	2	0.14729	0.231879		0.111709	0.148008		0.109299	0.187777
467	7	2	0.108392	0.201159		0.0950903	0.181151		0.109325	0.148891
468	7	2	0.106603	0.198942		0.102761	0.16792		0.0847704	0.106044
469	7	2	0.103793	0.259019		0.145094	0.202234		0.0959175	0.153472
470	7	2	0.211329	0.21653		0.198607	0.171943		0.130167	0.139018
471	7	2	0.262642	0.305123		0.133584	0.206327		0.0936294	0.218392
472	7	2	0.0962712	0.237229		0.0600286	0.174973		0.0598388	0.128571
473	7	2	0.10995	0.22249		0.10786	0.199424		0.0717475	0.172208
474	7	2	0.232316	0.226801		0.140841	0.201602		0.110984	0.146373
475	7	2	0.115693	0.214935		0.264476	0.18501		0.0771741	0.131141
476	7	2	0.136355	0.297257		0.0909275	0.174103		0.0806641	0.163725
477	7	2	0.0824754	0.235001		0.0774449	0.18733		0.0753746	0.138465
478	7	2	0.117987	0.217931		0.124516	0.18143		0.0870575	0.145642
479	7	2	0.109399	0.223321		0.114231	0.139294		0.0804627	0.144796
480	7	2	0.136674	0.23169		0.0958174	0.181553		0.0898377	0.173781
481	7	2	0.106396	0.243626		0.179676	0.163032		0.103549	0.129629
482	7	2	0.127682	0.245831		0.236336	0.196855		0.12369	0.16802
483	7	2	0.144363	0.475259		0.169646	0.279817		0.119678	0.279312
484	7	2	0.107764	0.161497		0.11356	0.244646		0.0950151	0.356758
485	7	2	0.0842533	0.16716		0.0824885	0.111833		0.0858786	0.198089
486	7	2	0.10787	2.96559		0.0868055	3.66814		0.0799599	2.3683
487	7	2	0.215652	1.03304		0.336853	0.40924		0.205085	0.388725
488	7	2	0.110666	0.15221		0.108096	0.226466		0.0932953	0.210917
489	7	2	0.0806446	1.03654		0.112138	0.372481		0.0685753	0.187605
490	7	2	0.0668362	0.378486		0.0773325	0.282176		0.063919	0.210944
491	7	2	0.145451	0.365652		0.202881	0.295406		0.10424	0.315863
492	7	2	0.157228	0.353924		0.0975631	0.265827		0.0945718	0.219182
493	7	2	0.0960312	0.197177		0.120823	0.176595		0.0813352	0.24379
494	7	2	0.0999937	0.555452		0.12321	0.254651		0.082292	0.432474
495	7	2	0.15928	0.873862		0.124319	0.480853		0.171333	0.181656
496	7	2	0.246392	0.151204		0.0802745	0.259654		0.108878	0.144485
497	7	2	0.0822817	0.271803		0.12905	0.203741		0.0683073	0.184929
498	7	2	0.0949386	0.912905		0.0821284	0.426941		0.0737401	0.34305
499	7	2	0.0943357	0.183501		0.0828268	0.374422		0.0782613	0.190363
500	7	2	0.0981911	1.00337		0.121874	0.307181		0.11232	0.197489
501	7	2	0.149027	0.450138		0.096214	0.169994		0.0996136	0.157205
502	7	2	0.234932	0.271747		0.147208	0.143652		0.216258	0.186279
503	7	2	0.164282	0.228717		0.123416	0.132899		0.121259	0.157887
504	7	2	0.108046	0.1486		0.155381	0.204803		0.0819315	0.167159
505	7	2	0.175807	0.213446		0.103542	0.177494		0.112588	0.16703
506	7	2	0.1173	0.218301		0.113707	0.641868		0.0961927	0.352869
507	7	2	0.13762	0.136303		0.113302	0.317054		0.109866	0.123509
508	7	2	0.0817068	0.369405		0.0772097	0.43215		0.08135	0.283391
509	7	2	0.125937	0.25935		0.112919	0.239026		0.0884504	0.224037
510	7	2	0.156975	0.301522		0.111122	0.265869		0.131932	0.293685
511	7	2	0.122086	0.190205		0.0982345	0.177792		0.101348	0.273221
512	7	2	0.104646	0.410205		0.0942103	0.393954		0.0753779	0.223499
513	7	2	0.0879926	0.191658		0.0928342	0.158714		0.0641113	0.132331
514	7	2	0.257429	0.616015		0.225778	0.986752		0.157951	0.866686
515	7	2	0.146913	0.143671		0.111711	0.442732		0.088772	0.17977
516	7	2	0.096648	0.0983035		0.0813645	0.276139		0.0984173	0.150924
517	7	2	0.118903	0.378476		0.139898	0.301184		0.104047	0.200255
518	7	2	0.127512	0.588665		0.11088	0.169256		0.0871812	0.133769
519	7	2	0.187124	0.116505		0.209627	0.102842		0.162645	0.229678
520	7	2	0.148175	0.314446		0.129524	0.22966		0.115322	0.225646
521	7	2	0.165443	0.378121		0.127288	0.194667		0.143445	0.25476
522	7	2	0.117353	0.577073		0.12374	0.304613		0.121405	0.21154
523	7	2	0.186407	0.226133		0.280308	0.202415		0.189239	0.179178
524	7	2	0.199603	0.119025		0.110157	0.137922		0.118413	0.165842
525	7	2	0.112908	0.146109		0.0809461	0.124759		0.0713548	0.174654
526	7	2	0.294611	0.478941		0.143368	0.599666		0.133072	0.304187
527	7	2	0.0919898	0.410736		0.110239	0.381255		0.0836798	0.264161
528	7	2	0.159729	0.155109		0.15046	0.129227		0.142687	0.103506
529	7	2	0.17944	0.124624		0.182653	0.123846		0.135122	0.123716
530	7	2	0.164568	0.173937		0.156992	0.147401		0.128124	0.197497
531	7	2	0.211559	0.742195		0.192696	0.320107		0.161569	0.220714
532	7	2	0.135833	0.25551		0.143283	0.23349		0.116648	0.332435
533	7	2	0.0886445	0.140493		0.0697406	0.128129		0.0696473	0.124493
534	7	2	0.184754	0.173568		0.252876	0.235147		0.147877	0.110795
535	7	2	0.147258	0.645097		0.149967	0.646988		0.105783	0.26609
536	7	2	0.173994	1.02788		0.171095	0.472487		0.116458	0.599886
537	7	2	0.112887	0.268901		0.128107	0.213371		0.0854055	0.251766
538	7	2	0.0958016	0.265213		0.139672	0.228173		0.0953056	0.209658
539	7	2	0.0980076	0.337562		0.105413	0.47267		0.0959323	0.342689
540	7	2	0.133897	0.307883		0.100081	0.22049		0.0848581	0.194488
541	7	2	0.176002	0.318585		0.116311	0.258064		0.0956974	0.242347
542	7	2	0.19385	0.963634		0.144448	0.398836		0.156133	0.315312
543	7	2	0.159367	0.233401		0.140415	0.180234		0.113706	0.166391
544	7	2	0.190176	0.373893		0.172269	0.382761		0.148215	0.235083
545	7	2	0.128308	0.260524		0.0992845	0.262767		0.0951189	0.23207
546	7	2	0.157589	0.439734		0.0894739	0.295983		0.103397	0.18314
547	5	2	0.757731	0.130578		0.642811	0.112862		0.329986	0.104102
548	5	2	1.12848	0.315627		1.75761	0.160888		0.187179	0.141701
549	5	2	0.728606	0.869984		0.875192	0.449467		0.122239	0.467238
550	5	2	0.198458	0.235341		0.193393	0.275718		0.106404	0.256254
551	5	2	0.300695	0.284221		0.530968	0.158142		0.153527	0.161188
552	5	2	0.213554	0.433459		0.182613	0.247195		0.123755	0.215045
553	5	2	0.293526	0.294137		0.274674	0.214761		0.117953	0.22714
554	5	2	0.518182	0.189147		0.585236	0.161364		0.175008	0.259976
555	5	2	1.19001	0.442943		0.782906	0.204412		0.119466	0.328439
556	5	2	1.06183	0.237901		0.378499	0.180133		0.148988	0.181191
557	5	2	0.230965	0.181961		0.33199	0.148399		0.115968	0.150943
558	5	2	0.326937	0.17935		0.262101	0.188271		0.0998951	0.135347
559	5	2	0.352298	0.797424		0.666896	0.461225		0.177071	0.311369
560	5	2	0.180101	0.21972		0.203268	0.159894		0.101989	0.200062
561	5	2	0.386938	0.159679		0.412409	0.371538		0.109488	0.232996
562	5	2	0.355637	0.139616		0.318643	0.1453		0.131572	0.223442
563	5	2	0.222777	0.206992		0.179893	0.19327		0.0946988	0.261231
564	5	2	0.444022	0.215009		0.306895	0.393161		0.10386	0.139955
565	5	2	0.219025	0.765176		0.263122	1.04409		0.187337	0.81757
566	5	2	0.207995	0.289192		0.904204	0.408357		0.131614	0.267327
567	5	2	0.170512	0.119726		0.193597	0.222083		0.0883539	0.130241
568	5	2	0.187377	0.18622		0.290541	0.181576		0.105708	0.151389
569	5	2	0.398282	0.139923		0.213926	0.18457		0.168968	0.122936
570	5	2	0.16616	0.217049		0.170628	0.239054		0.0993777	0.330918
571	5	2	0.241543	0.142888		0.265447	0.264929		0.130377	0.125404
572	5	2	0.225327	0.154517		0.297591	0.209475		0.115695	0.152326
573	5	2	0.174097	0.293279		0.289003	0.22866		0.107152	0.250293
574	5	2	0.638778	0.300771		0.375123	0.425219		0.103953	0.359587
575	5	2	0.338492	0.492551		0.290826	0.296687		0.121746	0.252666
576	5	2	0.568578	0.410527		0.299396	0.295314		0.22677	0.322538
577	5	2	0.287545	0.178177		0.480933	0.15718		0.156068	0.150151
578	5	2	0.275714	0.276476		0.333548	0.2404		0.122542	0.174469
579	5	2	0.238583	0.491388		0.207185	0.20265		0.127239	0.180987
580	5	2	0.163597	0.253495		0.242904	0.265283		0.10448	0.185413
581	5	2	0.270536	0.402178		0.229555	0.25866		0.115591	0.221701
582	5	2	0.198039	0.185758		0.300601	0.185304		0.150721	0.179264
583	5	2	0.232756	0.545317		0.27988	0.284051		0.128898	0.217984
584	5	2	0.247981	0.231187		0.350485	0.188466		0.113983	0.202758
585	5	2	0.240707	0.133372		0.2524	0.415614		0.110035	0.200893
586	5	2	0.212189	0.368225		0.245689	0.320419		0.127578	0.291521
587	5	2	0.345229	0.530222		0.214215	0.293986		0.162087	0.267412
588	5	2	0.138336	0.121938		0.192021	0.151532		0.0957415	0.190047
589	5	2	0.188133	0.172818		0.194113	0.187256		0.194457	0.166073
590	5	2	0.151737	0.217502		0.188305	0.164101		0.102	0.173297
591	5	2	0.203214	0.411684		0.17078	0.34487		0.101416	0.273193
592	5	2	0.570149	0.161693		0.345774	0.429685		0.119592	0.136352
593	5	2	0.348643	0.275497		0.203836	0.229135		0.0961116	0.241374
594	5	2	0.263829	0.216972		0.18618	0.190722		0.130362	0.159286
595	5	2	0.172712	0.496711		0.219374	0.263733		0.102476	0.238859
596	5	2	0.318476	0.38256		0.223437	0.319403		0.108162	0.21591
597	5	2	0.18462	0.258184		0.247563	0.330594		0.111047	0.15236
598	5	2	0.18425	0.222603		0.224512	0.24439		0.110859	0.230966
599	5	2	0.204103	0.264579		0.177965	0.241966		0.113233	0.203933
600	5	2	0.240647	0.249632		0.218367	0.210013		0.162876	0.186314
601	5	2	0.210061	0.156379		0.193196	0.132271		0.107052	0.149045
602	5	2	0.152138	0.484845		0.171431	0.396584		0.10214	0.264434
603	5	2	0.150473	0.285727		0.201511	0.180261		0.0992686	0.16818
604	5	2	0.216723	0.180202		0.205233	0.303637		0.112692	0.11873
605	5	2	0.256572	0.319643		0.208069	0.160185		0.145479	0.129035
606	5	2	0.22603	0.257616		0.237359	0.257223		0.109077	0.205417
607	5	2	0.179977	0.445769		0.227757	0.330091		0.127203	0.198262
608	5	2	0.3051	0.284325		0.142599	0.19757		0.0966349	0.163283
609	5	2	0.153264	0.234886		0.209588	0.183181		0.128871	0.263468
610	5	2	0.323122	0.249071		0.193157	0.351843		0.12655	0.212158
611	5	2	0.222267	0.185125		0.159728	0.143657		0.101571	0.172104
612	5	2	0.24719	0.242857		0.279659	0.34343		0.147715	0.224968
613	5	2	0.146453	0.277585		0.205916	0.196961		0.113616	0.148928
614	5	2	0.41396	0.221097		0.191471	0.193613		0.112501	0.179354
615	5	2	0.35524	0.278513		0.193682	0.204754		0.11332	0.212398
616	5	2	0.185077	0.309989		0.203124	0.21886		0.126828	0.169873
617	5	2	0.187204	0.199581		0.329272	0.187176		0.117988	0.205752
618	5	7	0.300647	0.32286		0.195784	0.172761		0.110804	0.188849
619	5	7	0.248726	0.215925		0.183094	0.168897		0.136492	0.185482
620	5	7	0.201586	0.237047		0.23811	0.186775		0.117403	0.201557
621	5	7	0.165988	0.222153		0.243915	0.181489		0.136779	0.17965
622	5	7	0.296185	0.23292		0.355487	0.191051		0.153905	0.192104
623	5	7	0.285977	0.18891		0.493526	0.131181		0.140089	0.16375
624	5	7	0.250396	0.228181		0.268613	0.190138		0.179247	0.237697
625	5	7	0.233432	0.198665		0.286615	0.150262		0.115991	0.195895
626	5	7	0.380261	0.235098		0.17106	0.188284		0.142722	0.1546
627	5	7	0.336727	0.207436		0.225909	0.186776		0.161106	0.19033
628	5	7	0.347492	0.219566		0.347855	0.175022		0.230739	0.182684
629	5	7	0.243423	0.569016		0.305059	0.465936		0.151	0.687065
630	5	7	0.278942	0.275222		0.303461	0.320521		0.150409	0.271777
631	5	7	0.169996	0.487647		0.211241	0.499409		0.171275	0.589633
632	5	7	0.254541	0.176493		0.231629	0.261388		0.130105	0.360145
633	5	7	0.303939	0.260528		0.267981	0.198776		0.187637	0.336247
634	5	7	0.303261	0.261029		0.444963	0.221717		1.95143	0.35013
635	5	7	0.305033	0.431008		0.30534	0.29597		0.362782	0.232906
636	5	7	0.474256	0.329097		0.542974	0.358835		0.418115	0.293834
637	5	7	0.579435	0.190072		0.139661	0.576962		0.1891	0.269961
638	5	7	1.98673	0.246057		0.184027	0.177347		0.361595	0.272384
639	5	7	0.659717	0.159905		0.414921	0.157625		0.913074	0.321943
640	5	7	0.199673	0.479196		0.124194	0.273331		0.152018	0.181513
641	5	7	0.232284	0.221313		0.158837	0.135637		0.165684	0.169136
642	5	7	0.346786	0.281103		0.13111	0.163753		0.5444	0.191809
643	5	7	0.252928	0.255701		0.180306	0.132503		0.278323	0.228551
644	5	7	0.154705	0.166253		0.142932	0.184799		0.136578	0.102986
645	5	7	0.187939	0.164878		0.192406	0.143438		0.221018	0.231936
646	5	7	0.248099	0.213669		0.15337	0.131142		0.189178	0.168129
647	5	7	0.630238	0.204166		0.165418	0.17998		0.22016	0.0894402
648	5	7	0.209041	0.414842		0.164704	0.207328		0.247283	0.21961
649	5	7	0.437601	0.726841		0.183463	0.344313		0.202796	0.396033
650	5	7	0.147024	0.238886		0.134172	0.208951		0.132118	0.157324
651	5	7	0.186895	0.210581		0.140631	0.302091		0.277823	0.202857
652	5	7	0.155809	0.204607		0.10355	0.130962		0.125861	0.0944503
653	5	7	0.440755	0.189031		0.190381	0.16983		0.155542	0.0956211
654	5	7	0.244833	0.212061		0.217717	0.239371		0.407438	0.197007
655	5	7	0.108096	0.56033		0.10455	0.208086		0.125785	0.2568
656	5	7	0.273948	0.267783		0.108677	0.355775		0.0997184	0.146337
657	5	7	0.247484	0.300141		0.142761	0.212112		0.291397	0.143419
658	5	7	0.154778	0.189795		0.0973372	0.312445		0.0898974	0.345163
659	5	7	0.174559	0.227504		0.0979352	0.340885		0.092655	0.21401
660	5	7	0.165511	0.198489		0.0975178	0.16983		0.111221	0.156783
661	5	7	0.217745	0.21688		0.245342	0.212048		0.206505	0.108815
662	5	7	0.356432	0.133504		0.175819	0.184051		0.110111	0.288527
663	5	7	0.175626	0.451713		0.12703	0.272546		0.117549	0.328844
664	5	7	0.148019	0.121873		0.116467	0.153936		0.148897	0.156964
665	5	7	0.191297	0.488038		0.161887	0.241338		0.145249	0.316446
666	5	7	0.192264	0.512974		0.161119	0.248645		0.231519	0.213197
667	5	7	0.165733	0.169097		0.145541	0.192814		0.0881292	0.122414
668	5	7	0.372847	0.222579		0.332392	0.279918		0.425129	0.140423
669	5	7	0.106415	0.15206		0.135504	0.13944		0.118449	0.138749
670	5	7	0.170354	0.189144		0.194184	0.160681		0.19059	0.262603
671	5	7	0.186924	0.156429		0.125411	0.135051		0.10655	0.174182
672	5	7	0.257205	0.1967		0.10662	0.123693		0.148467	0.273927
673	5	7	0.355504	0.428435		0.398879	0.519923		0.433145	0.330441
674	5	7	0.223656	0.211297		0.152083	0.279368		0.167074	0.41256
675	5	7	0.208869	0.142189		0.13122	0.181964		0.227712	0.125016
676	5	7	0.228643	0.51792		0.285238	0.182658		0.216314	0.380037
677	5	7	0.241264	0.180697		0.126465	0.196303		0.142334	0.240022
678	5	7	0.283237	0.222294		0.117433	0.148408		0.117111	0.0745396
679	5	7	0.264309	0.148358		0.139618	0.149037		0.130319	0.247739
680	5	7	0.270074	0.16474		0.122635	0.116618		0.175266	0.123992
681	5	7	0.491965	0.15968		0.13629	0.167939		0.272554	0.349826
682	5	7	0.359516	0.379579		0.102768	0.141824		0.108284	0.132829
683	5	7	0.130128	0.135271		0.0890183	0.18639		0.0791137	0.169595
684	5	7	0.175864	0.179124		0.107873	0.222269		0.100001	0.206775
685	5	7	0.625493	0.209378		0.217896	0.195736		0.363827	0.217714
686	5	7	0.143939	0.226665		0.108236	0.208567		0.125141	0.168315
687	5	7	0.263101	0.176828		0.179837	0.220589		0.239674	0.083232
688	5	5	0.16634	0.824366		0.109155	0.698499		0.128502	0.341369
689	5	5	0.120782	0.24835		0.0964742	0.326706		0.0911099	0.22803
690	5	5	0.215824	0.192086		0.140992	0.190496		0.199519	0.180687
691	5	5	0.207442	0.214128		0.137064	0.200689		0.146644	0.174318
692	5	5	0.415319	0.235448		0.41679	0.185202		0.5714	0.14887
693	5	5	0.13976	0.168272		0.112705	0.17697		0.131158	0.206573
694	5	5	0.201228	0.259017		0.0966018	0.257866		0.11407	0.487625
695	5	5	0.230242	0.188104		0.140514	0.193875		0.162247	0.164662
696	5	5	0.271844	0.178384		0.229848	0.198073		0.216777	0.14711
697	5	5	0.22822	0.188874		0.154671	0.272321		0.143402	0.160602
698	5	5	0.168986	0.281082		0.103247	0.421133		0.0975128	0.1747
699	5	5	0.291391	0.317599		0.121029	0.254142		0.164062	0.239787
700	5	5	0.188307	0.254075		0.127153	0.258735		0.153031	0.156709
701	5	5	0.316231	0.246906		0.150633	0.325275		0.136931	0.205449
702	5	5	0.185868	0.210321		0.188823	0.197889		0.184838	0.17907
703	5	5	0.344912	0.193631		0.130476	0.298899		0.152556	0.198348
704	5	5	0.554877	0.305819		0.369253	0.356016		0.572988	0.275214
705	5	5	0.139029	0.1954		0.0958533	0.179044		0.0791083	0.135229
706	5	5	0.246785	0.227147		0.231278	0.185425		0.227364	0.188562
707	5	5	0.239806	0.242641		0.139351	0.255192		0.149329	0.163285
708	5	5	0.250452	0.234293		0.140218	0.235818		0.192326	0.210464
709	5	5	0.173638	0.196984		0.0950852	0.227342		0.105359	0.167441
710	5	5	0.167282	0.227024		0.0946549	0.243721		0.115749	0.185169
711	5	5	0.344446	0.225678		0.364673	0.247454		0.447374	0.16302
712	5	5	0.154372	0.252096		0.12356	0.292376		0.0989776	0.212538
713	5	5	0.321481	0.239066		0.1262	0.419615		0.236813	0.224995
714	5	5	0.204367	0.202505		0.147354	0.280368		0.224203	0.130886
715	5	5	0.243765	0.217063		0.127094	0.414151		0.162754	0.178843
716	5	5	0.248805	0.219253		0.172989	0.247536		0.186011	0.219681
717	5	5	0.145972	0.188356		0.0990263	0.257148		0.113074	0.173859
718	5	5	0.138998	0.311844		0.105266	0.354115		0.126581	0.208438
719	5	5	0.303058	0.444362		0.259688	0.621149		0.282606	0.2643
720	5	5	0.217737	0.285498		0.130804	0.451227		0.12432	0.237445
721	5	5	0.139579	0.211161		0.105214	0.256584		0.116783	0.141818
722	5	5	0.199022	0.198808		0.135946	0.275205		0.20152	0.157671
723	5	5	0.297333	0.237236		0.1755	0.23321		0.257443	0.169684
724	5	5	0.208832	0.245701		0.116882	0.296842		0.153522	0.255035
725	5	5	0.248336	0.253932		0.224478	0.757731		0.579601	0.209205
726	5	5	0.343117	0.195497		0.258169	0.241818		0.348474	0.204898
727	5	5	0.17	0.239078		0.125892	0.184413		0.17367	0.194214
728	5	5	0.320367	0.20336		0.138561	0.205248		0.169812	0.192908
729	5	5	0.165945	0.196431		0.0940289	0.193568		0.165701	0.196541
730	5	5	0.17548	0.228868		0.122306	0.785355		0.119636	0.562025
731	5	5	0.116739	0.281757		0.0820315	0.396276		0.0892378	0.252503
732	5	5	0.244139	0.391415		0.127844	0.249078		0.213777	0.302186
733	5	5	0.177933	0.198216		0.100912	0.180004		0.0911823	0.385429
734	5	5	0.271637	0.194522		0.15624	0.266715		0.124449	0.273153
735	5	5	0.233311	0.355308		0.333259	0.353049		0.258178	0.65809
736	5	5	0.172435	0.262356		0.114172	0.324417		0.104151	0.470401
737	5	5	0.123475	0.226427		0.0840816	0.257511		0.0752462	0.400421
738	5	5	0.285483	0.252425		0.165015	0.218289		0.218174	0.25531
739	5	5	0.156579	0.221065		0.0954622	0.296791		0.0865638	0.439469
740	5	5	0.217825	0.266031		0.120465	0.279719		0.167021	0.157687
741	5	5	0.17125	0.22697		0.106961	0.282834		0.189298	0.302029
742	5	5	0.161005	0.195543		0.117597	0.176051		0.107413	0.256387
743	5	5	0.245594	0.223604		0.21853	0.209329		0.159271	0.259671
744	5	5	0.235383	0.25232		0.113895	0.173193		0.124975	0.131916
745	5	5	0.157497	0.242198		0.138251	0.181806		0.106985	0.340412
746	5	5	0.204578	0.185778		0.113074	0.123221		0.146272	0.212271
747	5	5	0.142768	0.18286		0.124374	0.171531		0.101542	0.249682
748	5	5	0.174152	0.204426		0.118902	0.173892		0.116882	0.236025
749	5	5	0.239237	0.269685		0.23347	0.411231		0.180968	0.366076
750	5	5	0.181688	0.197487		0.124105	0.239285		0.108162	0.171008
751	5	5	0.388996	0.31591		0.56574	0.371309		0.512737	0.47047
752	5	5	0.168844	0.262232		0.128083	0.151652		0.116504	0.183889
753	5	5	0.315356	0.430638		0.193139	0.168306		0.192008	0.218917
754	5	5	0.194468	0.207281		0.163366	0.153828		0.189838	0.209749
755	5	5	0.236851	0.27756		0.1347	0.226068		0.142016	0.292223
756	5	5	0.132062	0.215548		0.103299	0.139204		0.118128	0.275952
757	5	5	0.237119	0.263635		0.190459	0.227533		0.219851	0.268476
758	5	5	0.243907	0.24603		0.1796	0.180954		0.189383	0.391944
759	5	5	0.153249	0.209408		0.10224	0.0977097		0.118994	0.14906
760	5	5	0.140211	0.334624		0.104411	0.290119		0.11503	0.220985
761	5	5	0.298111	0.318782		0.206978	0.336623		0.200305	0.44387
762	5	5	0.154422	0.27205		0.135658	0.260624		0.122271	0.248291
763	5	5	0.245621	0.327764		0.155511	0.181524		0.162435	0.169511
764	5	5	0.263824	0.876667		0.156512	0.725964		0.190637	0.605084
765	5	5	0.239651	0.271925		0.103515	0.19924		0.188308	0.17783
766	5	5	0.217393	0.791844		0.138294	0.548496		0.190545	0.679089
767	5	5	0.53406	0.607601		0.189122	0.689682		0.170158	0.555571
768	5	5	0.227339	0.327313		0.137206	0.388657		0.190422	0.283107
769	5	5	0.173634	0.206458		0.0885964	0.17815		0.0922203	0.224274
770	5	5	0.184052	0.12771		0.136958	0.115623		0.120428	0.143836
771	5	5	0.263838	0.257756		0.194685	0.215935		0.222782	0.239055
772	5	5	0.210412	0.196045		0.17411	0.135854		0.198152	0.17821
773	5	5	0.207433	0.218629		0.172996	0.215991		0.167733	0.140975
774	5	5	0.365798	0.177467		0.214281	0.132731		0.287549	0.156222
775	5	5	0.2034	0.292318		0.140121	0.229269		0.178846	0.338303
776	5	5	0.145884	0.203901		0.128443	0.145418		0.13354	0.234107
777	5	5	0.21823	0.182281		0.157927	0.115189		0.171993	0.156904
778	5	5	0.236664	0.220801		0.144717	0.195438		0.123387	0.195068
779	2	5	0.206856	0.284887		0.351486	0.20822		0.188313	0.203244
780	2	5	0.224158	0.24803		0.143361	0.243355		0.129195	0.296114
781	2	5	0.234263	0.473349		0.206346	0.578406		0.242782	0.29976
782	2	5	0.136351	0.188241		0.137215	0.234057		0.144558	0.258296
783	2	5	0.241996	0.249357		0.179105	0.25016		0.203943	0.296032
784	2	5	0.240292	0.191238		0.207248	0.140783		0.272056	0.205737
785	2	5	0.217361	0.136199		0.230983	0.126932		0.275146	0.173576
786	2	5	0.374922	0.327367		0.505061	0.271209		0.160085	0.506946
787	2	5	0.267997	0.310505		0.208824	0.199257		0.338364	0.166822
788	2	5	0.231919	0.197725		0.184831	0.194427		0.178173	0.265331
789	2	5	0.193069	0.149465		0.155696	0.116526		0.25075	0.160556
790	2	5	0.163561	0.564802		0.178023	0.446787		0.188967	0.695094
791	2	5	0.177958	0.359356		0.16131	0.269658		0.160552	0.449827
792	2	5	0.142585	0.276963		0.117105	0.217157		0.147242	0.29506
793	2	5	0.184781	0.31171		0.131825	0.338836		0.169807	0.327867
794	2	5	0.214256	0.219777		0.184709	0.180443		0.233029	0.225944
795	2	5	0.190192	0.223266		0.136346	0.250861		0.189957	0.256846
796	2	5	0.164421	0.208238		0.154972	0.181549		0.162416	0.223952
797	2	5	0.222762	0.495666		0.173622	0.598043		0.24436	0.664781
798	2	5	0.184761	0.234185		0.140674	0.167728		0.185384	0.196108
799	2	5	0.165344	0.358544		0.1328	0.126422		0.17775	0.17725
800	2	5	0.162833	0.214276		0.145443	0.180926		0.173917	0.216734
801	2	5	0.162284	0.314225		0.151816	0.354464		0.147985	0.283395
802	2	5	0.290625	0.24959		0.246984	0.221623		0.248224	0.288157
803	2	5	0.527271	0.208145		0.432077	0.135768		0.354589	0.151732
804	2	5	0.23981	0.184411		0.137427	0.137804		0.229808	0.177169
805	2	5	0.0870214	0.307387		0.107444	0.332833		0.147201	0.308144
806	2	5	0.236467	0.150659		0.158365	0.115389		0.171638	0.166878
807	2	5	0.141905	0.334338		0.183322	0.212896		0.214697	0.271105
808	2	5	0.361835	0.328069		0.797005	0.232452		0.351706	0.244099
809	2	5	0.198516	0.260624		0.122997	0.184452		0.127335	0.230818
810	2	5	0.227664	0.359926		0.274493	0.30686		0.24336	0.319376
811	2	5	0.145989	0.248113		0.163586	0.173484		0.226649	0.228765
812	2	5	0.166985	0.261956		0.127378	0.260456		0.131464	0.289825
813	2	5	0.140284	0.274861		0.0880626	0.195201		0.107335	0.230904
814	2	5	0.128236	0.310369		0.0980354	0.279408		0.124947	0.196397
815	2	5	0.194142	0.118293		0.147444	0.101164		0.19184	0.116617
816	2	5	0.157998	0.290723		0.139287	0.214411		0.314087	0.344931
817	2	5	0.0889461	0.162578		0.107441	0.0894909		0.129627	0.125015
818	2	5	0.209869	0.269379		0.092287	0.292745		0.113861	0.343373
819	2	5	0.271334	0.599745		0.342333	0.997604		0.197533	0.765522
820	2	5	0.103506	0.375381		0.0969335	0.199616		0.176386	0.347879
821	2	5	0.113371	0.267907		0.255693	0.165094		0.142015	0.243762
822	2	5	0.202429	0.16986		0.142635	0.162694		0.133186	0.134405
823	2	5	0.152806	0.190775		0.594707	0.200511		0.313797	0.350476
824	2	5	0.118388	0.264309		0.150687	0.199469		0.154478	0.278591
825	2	5	0.163507	0.361093		0.239273	0.619775		0.17621	0.346919
826	2	5	0.218222	0.174128		0.194731	0.0861368		0.148083	0.0855516
827	2	5	0.195359	0.152325		0.194017	0.186053		0.262932	0.203759
828	2	5	0.107965	0.308193		0.13662	0.475219		0.146398	0.34927
829	2	5	0.103276	0.354947		0.164864	0.409755		0.135801	0.342153
830	2	5	0.160413	0.132043		0.135794	0.155925		0.261885	0.195221
831	2	5	0.18855	0.322991		0.270942	0.287554		0.358034	0.539377
832	2	5	0.352726	0.280379		0.654324	0.237954		0.624297	0.288826
833	2	5	0.190298	0.241388		0.178877	0.294576		0.317671	0.299053
834	2	5	0.159308	0.238682		0.105477	0.254701		0.121433	0.233989
835	2	5	0.178006	0.41861		0.207565	0.882569		0.183425	0.398675
836	2	5	0.227022	0.258261		0.1793	0.264989		0.155944	0.313133
837	2	5	0.172517	0.401059		0.142941	0.288798		0.127152	0.448767
838	2	5	0.173803	0.365544		0.148258	0.438201		0.139899	0.318077
839	2	5	0.146048	0.256219		0.150429	0.293924		0.113974	0.295463
840	2	5	0.134494	0.563386		0.112302	0.265443		0.0983889	0.230623
841	8	5	0.179403	0.33461		0.1678	0.305154		0.168261	0.388529
842	8	5	0.199035	0.328796		0.170201	0.223496		0.220264	0.365937
843	8	5	0.200402	0.244769		0.17231	0.207803		0.17086	0.240922
844	8	5	0.241257	0.376257		0.300113	1.04406		0.26056	0.785468
845	8	5	0.20069	0.229805		0.194623	0.148091		0.181937	0.169937
846	8	5	0.220285	0.21318		0.200983	0.191222		0.189034	0.202932
847	8	5	0.464146	0.159609		0.279715	0.144943		0.327054	0.181464
848	8	5	0.191574	0.190476		0.207974	0.202514		0.252579	0.277373
849	8	5	0.196198	0.420579		0.193251	0.196691		0.147825	0.266281
850	8	5	0.410233	0.241847		0.23523	0.156574		0.155676	0.16666
851	8	5	0.199573	0.376436		0.202113	0.279226		0.187119	0.224652
852	8	5	0.200027	0.230639		0.201979	0.304725		0.195636	0.354648
853	8	5	0.179842	0.194986		0.163402	0.168171		0.140565	0.196607
854	8	5	0.477106	0.315443		0.24452	0.312761		0.244198	0.334016
855	8	5	0.178854	0.0978018		0.180398	0.132627		0.163539	0.154225
856	8	5	0.283262	0.266335		0.163587	0.181896		0.14444	0.268481
857	8	5	0.179618	0.151695		0.187389	0.122259		0.183284	0.139581
858	8	5	0.25155	0.248067		0.196755	0.21046		0.143502	0.210381
859	8	5	0.189867	0.199397		0.16956	0.155465		0.140245	0.184598
860	8	5	0.202987	0.147959		0.185811	0.223488		0.258497	0.192017
861	8	5	0.194089	0.264392		0.157598	0.178048		0.237659	0.184366
862	8	5	0.222284	0.286975		0.204479	0.25895		0.184864	0.282483
863	8	5	0.250194	0.308421		0.187922	0.298147		0.16711	0.245246
864	8	5	0.165837	0.204138		0.172225	0.159484		0.141848	0.168163
865	8	5	0.220442	0.187776		0.186349	0.176513		0.156378	0.336146
866	8	5	0.152509	0.278917		0.186611	0.194555		0.146888	0.250271
867	8	5	0.184909	0.214232		0.190327	0.129865		0.167944	0.168922
868	8	5	0.157667	0.245262		0.18619	0.218548		0.126315	0.217674
869	8	5	0.180242	0.206173		0.258619	0.230643		0.200524	0.31135
870	8	5	0.156877	0.455608		0.169763	0.232975		0.159397	0.219832
871	8	5	0.167542	0.327128		0.171036	0.250006		0.157429	0.227702
872	8	5	0.183428	0.38895		0.18508	0.201858		0.171555	0.252872
873	8	5	0.147043	0.251267		0.164198	0.137913		0.160532	0.155259
874	8	5	0.175973	0.129208		0.22072	0.123077		0.20494	0.115643
875	8	5	0.144992	0.202822		0.185286	0.206765		0.144295	0.225035
876	8	5	0.141772	0.227503		0.168741	0.176474		0.16521	0.205013
877	8	5	0.153612	0.275308		0.216577	0.127852		0.241008	0.146092
878	8	5	0.869439	0.18009		0.299271	0.176667		0.221502	0.227023
879	8	5	0.346675	0.299852		0.429305	0.193016		0.165566	0.196759
880	8	5	0.714848	0.282961		0.269729	0.228988		0.207365	0.213862
881	8	5	0.172548	0.229519		0.254652	0.252984		0.475355	0.216697
882	8	5	0.164226	0.280802		0.161092	0.333473		0.138223	0.228547
883	8	5	0.285944	0.217954		0.182086	0.165853		0.551555	0.214792
884	8	5	0.550462	0.173595		0.152946	0.222962		0.144669	0.19224
885	8	5	0.85844	0.211735		0.282564	0.157376		0.470079	0.277232
886	8	5	0.346017	0.244091		0.148144	0.311856		0.136132	0.263991
887	8	5	0.334127	0.285026		0.187682	0.215309		0.185393	0.245205
888	8	5	0.180462	0.165789		0.294017	0.154056		0.481056	0.179368
889	8	5	0.290526	0.180189		0.377747	0.150086		0.545045	0.228955
890	8	5	0.183468	0.208572		0.220361	0.174973		0.175452	0.142837
891	8	5	0.521721	0.270358		0.221684	0.183974		0.173018	0.241319
892	8	5	0.126954	0.245454		0.200172	0.177405		0.18108	0.171459
893	8	5	0.409779	0.195133		0.234514	0.185311		0.132168	0.19535
894	8	5	0.230936	0.169772		0.252937	0.200251		0.188752	0.192143
895	8	5	0.46363	0.188564		0.207273	0.134539		0.131183	0.137167
896	8	5	0.130004	0.210115		0.198098	0.146406		0.139418	0.202893
897	8	5	0.166597	0.241779		0.141903	0.187272		0.693745	0.195357
898	8	5	0.138571	0.184684		0.151801	0.156692		0.287231	0.18959
899	8	5	0.493049	0.265555		0.171635	0.306197		0.165361	0.25676
900	8	5	0.207125	0.229115		0.168451	0.212695		0.287991	0.249439
901	8	5	0.273557	0.226019		0.1884	0.201701		0.20707	0.232861
902	8	5	0.185436	0.189045		0.190101	0.171998		0.170002	0.162934
903	8	5	0.208602	0.285008		0.10005	0.235801		0.102397	0.245166
904	8	5	0.186589	0.288342		0.196425	0.224127		0.181214	0.20422
905	8	5	0.200481	0.205793		0.13551	0.157871		0.113506	0.169746
906	8	5	0.126163	0.324714		0.128672	0.220091		0.141069	0.279895
907	8	5	0.251947	0.171231		0.178477	0.189542		0.117365	0.215166
908	8	5	0.142847	0.230729		0.267492	0.178676		0.177436	0.189638
909	8	5	0.152229	0.210058		0.197906	0.216724		0.234815	0.238643
910	8	5	0.11562	0.189942		0.156178	0.125764		0.129092	0.146903
911	8	5	0.145692	0.312436		0.14476	0.20991		0.228719	0.271238
912	8	5	0.110986	0.203623		0.254984	0.121506		0.17666	0.1849
913	8	5	0.152054	0.335509		0.202671	0.205279		0.133208	0.274718
914	8	5	0.186985	0.130413		0.271076	0.163036		0.153819	0.319187
915	8	5	0.1436	0.226333		0.144561	0.197409		0.128056	0.224148
916	8	5	0.422704	0.156192		0.284377	0.169969		0.55353	0.126167
917	8	5	0.325126	0.18626		0.205203	0.173291		0.150327	0.163489
918	8	5	0.392907	0.139484		0.223884	0.167624		0.136163	0.209951
919	8	5	0.198274	0.214942		0.255699	0.17509		0.214829	0.179731
920	8	5	0.101573	0.254483		0.134806	0.233609		0.126738	0.233845
921	8	5	0.142326	0.396414		0.17219	0.288963		0.149829	0.223453
922	8	5	0.200248	0.242163		0.192153	0.219438		0.164623	0.390873
923	8	5	0.183732	0.336774		0.199107	0.211965		0.138703	0.218777
924	8	5	0.138567	0.216756		0.193305	0.320091		0.242614	0.356393
925	8	5	0.142158	0.316355		0.203377	0.196154		0.170032	0.311403
926	8	5	0.164665	0.210818		0.167487	0.170658		0.153652	0.159955
927	8	5	0.141083	0.352519		0.216267	0.141251		0.217945	0.172735
928	8	5	0.11657	0.272194		0.198939	0.204495		0.140329	0.227091
929	8	5	0.122119	0.261088		0.329182	0.172864		0.25254	0.172674
930	8	5	0.100109	0.282403		0.250609	0.181687		0.255273	0.198114
931	8	5	1.19103	0.205513		0.541739	0.146742		0.193818	0.203894
932	8	5	0.905623	0.271098		0.346527	0.241313		0.293375	0.247986
933	8	5	0.149375	0.249019		0.13753	0.187677		0.177961	0.177693
934	8	5	0.186989	0.197804		0.175626	0.141027		0.144578	0.165356
935	8	5	0.112795	0.312974		0.211305	0.284801		0.148761	0.311825
936	8	5	0.170443	0.200539		0.197249	0.126735		0.145398	0.147275
937	8	5	0.155203	0.250563		0.169578	0.231696		0.128665	0.278703
938	8	5	0.195952	0.198169		0.157246	0.167145		0.128789	0.239457
939	8	5	0.125023	0.290184		0.102819	0.287499		0.108943	0.372212
940	8	5	0.741438	0.231426		0.285403	0.2189		0.225222	0.384898
941	8	5	0.352532	0.165722		0.359894	0.115437		0.215366	0.233383
942	8	5	0.1589	0.156125		0.227896	0.144814		0.128874	0.173802
943	8	5	0.269551	0.207203		0.252605	0.140264		0.284982	0.1565
944	8	5	0.334592	0.154699		0.214469	0.137203		0.204194	0.166464
945	8	5	0.267284	0.141851		0.223466	0.160742		0.207336	0.171735
946	8	5	0.227634	0.231835		0.365533	0.178272		0.280804	0.150102
947	8	5	0.159919	0.23028		0.290774	0.232201		0.292911	0.2469
948	8	5	0.179585	0.224638		0.135478	0.162642		0.116482	0.148325
949	8	5	0.25647	0.234912		0.242729	0.155911		0.167432	0.251713
950	8	5	0.189628	0.232669		0.220997	0.210558		0.239979	0.185774
951	8	5	0.168972	0.281959		0.239876	0.227037		0.171964	0.244031
952	8	5	0.183361	0.225142		0.293959	0.191844		0.400341	0.200708
953	8	5	0.158433	0.230536		0.130762	0.202916		0.167656	0.222338
954	8	5	0.164548	0.24349		0.165737	0.192028		0.175975	0.229322
955	8	5	0.274435	0.24376		0.26522	0.144311		0.163989	0.172594
956	8	5	0.142769	0.251419		0.347539	0.15274		0.288511	0.221843
957	8	5	0.162081	0.183485		0.247969	0.231203		0.139831	0.235437
958	8	5	0.114206	0.174212		0.302906	0.169837		0.247921	0.165109
959	8	5	0.276846	0.186933		0.148041	0.161991		0.125991	0.204515
960	8	5	0.459128	0.27096		0.162142	0.172128		0.149466	0.206483
961	8	5	0.153004	0.246409		0.161641	0.171562		0.125838	0.182519
962	8	5	0.178949	0.372593		0.194168	0.161291		0.167529	0.198014
963	8	5	0.211603	0.172934		0.32567	0.121852		0.215539	0.15758
964	8	5	0.208127	0.195514		0.1966	0.217092		0.335705	0.232695
965	8	5	0.184689	0.218833		0.162393	0.176752		0.137675	0.166256
966	8	5	0.387989	0.290472		0.189548	0.202167		0.168725	0.233625
967	8	5	0.193378	0.273339		0.151383	0.33612		0.113342	0.318258
968	8	5	0.16725	0.188047		0.294749	0.170661		0.238585	0.200138
969	8	5	0.17845	0.208678		0.311575	0.183763		0.178567	0.169211
970	8	5	0.117422	0.222266		0.142281	0.178899		0.131542	0.225624
971	8	5	0.606049	0.172089		0.355017	0.204567		0.158983	0.21497
972	8	5	0.212262	0.175591		0.162005	0.15614		0.116826	0.177268
973	8	5	0.16416	0.193725		0.12754	0.223505		0.202908	0.168483
974	8	5	0.191448	0.136037		0.249498	0.125518		0.234451	0.180578
975	8	5	0.166964	0.23036		0.16461	0.161283		0.119906	0.228399
976	8	5	0.242255	0.240169		0.188579	0.194044		0.199303	0.170355
977	8	5	0.246269	0.176745		0.253195	0.210479		0.152458	0.211043
978	8	5	0.289964	0.265959		0.230227	0.200287		0.186364	0.184262
979	8	5	0.181265	0.184884		0.261813	0.182703		0.222338	0.214807
980	8	5	0.164416	0.276147		0.136402	0.258468		0.129573	0.531037
981	8	5	0.17747	0.242627		0.164542	0.191222		0.15129	0.17722
982	8	5	0.148012	0.269231		0.173512	0.171043		0.192716	0.20298
983	8	5	0.214022	0.185011		0.308268	0.182568		0.21419	0.183949
984	8	5	0.167509	0.241063		0.27252	0.158285		0.223814	0.196516
985	8	5	0.189281	0.158525		0.134302	0.165787		0.113622	0.227551
986	8	5	0.204072	0.185011		0.188999	0.180698		0.169297	0.19625
987	8	5	0.222802	0.208797		0.175351	0.182722		0.173514	0.233392
988	8	5	0.152723	0.35408		0.114766	0.184471		0.129269	0.23504
989	8	5	0.634778	0.241045		0.345253	0.194767		0.280884	0.17325
990	8	5	0.227664	0.279697		0.214224	0.285859		0.155361	0.460069
991	8	8	0.215447	0.202121		0.24352	0.178484		0.289315	0.325445
992	8	8	0.183122	0.234655		0.172347	0.185313		0.140229	0.166406
993	8	8	0.120148	0.208732		0.288177	0.169934		0.264228	0.0982462
994	8	8	0.133518	0.222137		0.167583	0.187282		0.099864	0.107977
995	8	8	0.187164	0.216432		0.138852	0.199569		0.117856	0.261882
996	8	8	0.246182	0.20285		0.28581	0.154119		0.19828	0.121145
997	8	8	0.134163	0.197712		0.131608	0.167255		0.153999	0.156942
998	8	8	0.202007	0.187139		0.126017	0.182041		0.116899	0.132726
999	8	8	0.146795	0.308668		0.234059	0.322321		0.112661	0.21974
1000	8	8	0.219169	0.178798		0.248437	0.128609		0.290949	0.088947
1001	8	8	0.237452	0.198113		0.231749	0.19675		0.228153	0.195162
1002	8	8	0.136915	0.189242		0.188267	0.209435		0.130083	0.14491
1003	8	8	0.241361	0.221642		0.528332	0.274651		0.349998	0.182002
1004	8	8	0.149898	0.250796		0.168699	0.162331		0.144432	0.104434
1005	8	8	0.15235	0.226887		0.134704	0.182524		0.153785	0.14941
1006	8	8	0.273362	0.162223		0.199156	0.210049		0.160421	0.110844
1007	8	8	0.211132	0.134746		0.395785	0.212131		0.212926	0.115851
1008	8	8	0.14467	0.155075		0.177614	0.220653		0.155721	0.162276
1009	8	8	0.202054	0.166589		0.238894	0.206762		0.22862	0.139835
1010	8	8	0.122179	0.174152		0.143568	0.214555		0.126089	0.134502
1011	8	8	0.206744	0.16558		0.191603	0.216512		0.416586	0.139298
1012	8	8	0.152267	0.223635		0.152314	0.174606		0.128106	0.136051
1013	8	8	0.145868	0.240563		0.189188	0.177088		0.130895	0.266552
1014	8	8	0.672272	0.157639		0.224249	0.194397		0.190932	0.124675
1015	8	8	0.322124	0.223265		0.186164	0.182167		0.212911	0.120141
1016	8	8	0.194399	0.214662		0.149002	0.164923		0.188005	0.100697
1017	8	8	0.132884	0.155629		0.262532	0.231036		0.174909	0.123966
1018	8	8	0.116633	0.167062		0.218849	0.203015		0.230322	0.107052
1019	8	8	0.16565	0.171924		0.133391	0.185152		0.106057	0.1197
1020	8	8	0.155635	0.197026		0.17645	0.175127		0.218623	0.13466
1021	8	8	0.588923	0.238673		0.277841	0.239502		0.417581	0.384916
1022	8	8	0.121789	0.261045		0.179404	0.435482		0.148195	0.467318
1023	8	8	0.116316	0.277744		0.222149	0.237626		0.133706	0.499715
1024	8	8	0.304054	0.2764		0.303951	0.253404		0.311624	0.414306
1025	8	8	0.163713	0.211503		0.333377	0.229012		0.320107	0.48159
1026	8	8	0.131091	0.4096		0.182738	0.298123		0.108115	0.567324
1027	8	8	0.159843	0.290955		0.136755	0.436886		0.143182	0.535587
1028	8	8	0.140507	0.286445		0.135149	0.395225		0.140718	0.465039
1029	8	8	0.180031	0.414925		0.193034	0.427918		0.171849	0.645137
1030	8	8	0.208274	0.778114		0.279495	0.724239		0.200535	1.38754
1031	8	8	0.146913	0.221299		0.196246	0.214029		0.172884	0.350497
1032	8	8	0.203837	0.308569		0.122914	0.287645		0.145432	0.556051
1033	8	8	0.130832	0.304841		0.142425	0.274113		0.10423	0.494644
1034	8	8	0.146034	0.211994		0.130229	0.231213		0.127501	0.328758
1035	8	8	0.21757	0.600301		0.138245	0.39943		0.145484	0.908359
1036	8	8	0.219217	0.132241		0.23945	0.0986148		0.253441	0.292915
1037	8	8	0.241554	0.734073		0.187874	0.692828		0.264422	1.08166
1038	8	8	0.216387	0.172657		0.272744	0.147449		0.24557	0.395975
1039	8	8	0.267825	0.164089		0.212398	0.734651		0.196437	0.326666
1040	8	8	0.17089	0.144516		0.252713	0.146509		0.191683	0.301482
1041	8	8	0.17853	0.129983		0.199295	0.123308		0.177256	0.320202
1042	8	8	0.25418	0.115901		0.213527	0.342153		0.150723	0.210635
1043	8	8	0.280476	0.144152		0.147089	0.382144		0.152065	0.273838
1044	8	8	0.156938	0.117623		0.129505	0.379283		0.15669	0.315025
1045	8	8	0.15779	0.132574		0.258425	0.317593		0.2097	0.47014
1046	8	8	0.275459	0.185171		0.189365	0.397787		0.160564	0.36597
1047	8	8	0.178301	0.139442		0.18774	0.216658		0.140254	0.319641
1048	8	8	0.160692	0.159463		0.196155	0.220747		0.199415	0.224244
1049	8	8	0.204784	0.119887		0.214699	0.11761		0.170846	0.177294
1050	8	8	0.213219	0.169788		0.163875	0.139563		0.169366	0.33679
1051	8	8	0.163416	0.187066		0.142748	0.385533		0.133987	0.392826
1052	8	8	0.224543	0.138767		0.266332	0.190746		0.303734	0.303667
1053	8	8	0.162054	0.152237		0.299436	0.275738		0.228995	0.252719
1054	8	8	0.218545	0.149954		0.208196	0.204623		0.171065	0.501999
1055	8	8	0.143395	0.0997983		0.168446	0.100243		0.136902	0.213628
1056	8	8	0.193351	0.1333		0.215714	0.151934		0.181502	0.290377
1057	8	8	0.137883	0.234126		0.319436	0.4606		0.268758	0.290706
1058	8	8	0.123741	0.130608		0.201553	0.079981		0.166368	0.204454
1059	8	8	0.171594	0.108989		0.288018	0.119009		0.229203	0.30371
1060	8	8	0.166824	0.106155		0.285822	0.10805		0.215518	0.237005
1061	8	8	0.0945726	0.176965		0.181914	0.160317		0.131972	0.343834
1062	8	8	0.222843	0.126613		0.236219	0.0984809		0.157095	0.22662
1063	8	8	0.236076	0.0956151		0.266121	0.1715		0.237492	0.199927
1064	8	8	0.212091	0.145488		0.296196	0.11361		0.274533	0.207028
1065	8	8	0.191998	0.139092		0.249273	0.242761		0.179505	0.272894
1066	8	8	0.181203	0.107879		0.129423	0.169089		0.146518	0.310347
1067	8	8	0.162971	0.11315		0.245935	0.156716		0.170213	0.202326
1068	8	8	0.160604	0.153819		0.172522	0.200305		0.191094	0.191931
1069	8	8	0.191586	0.0936712		0.155905	0.0796378		0.145544	0.277993
1070	8	8	0.134537	0.0845504		0.109189	0.0846318		0.155828	0.258116
1071	8	8	0.401069	0.157336		0.201849	0.27642		0.198522	0.201698
1072	8	8	0.219041	0.182799		0.21678	0.306629		0.184596	0.33913
1073	8	8	0.259953	0.216548		0.181534	0.280848		0.186413	0.366809
1074	8	8	0.299122	0.143586		0.163912	0.154615		0.206432	0.442801
1075	8	8	0.19386	0.144523		0.162784	0.135306		0.17082	0.170453
1076	8	8	0.1994	0.120992		0.15956	0.140496		0.158351	0.193072
1077	8	8	0.165903	0.0978319		0.246109	0.0818059		0.212339	0.227175
1078	8	8	0.236593	0.123558		0.179276	0.164086		0.221424	0.450533
1079	8	8	0.115633	0.157432		0.10606	0.237155		0.0846813	0.265401
1080	8	8	0.173102	0.141636		0.264302	0.20997		0.146995	0.297311
1081	8	8	0.22758	0.178682		0.157753	0.260852		0.211113	0.249793
1082	8	8	0.235369	0.100796		0.317768	0.172019		0.242797	0.310302
1083	8	8	0.174967	0.146766		0.166143	0.160901		0.144494	0.233194
1084	8	8	0.227255	0.155369		0.189417	0.189893		0.286306	0.285722
1085	8	8	0.15806	0.0855235		0.217573	0.103924		0.186476	0.307277
1086	8	8	0.20401	0.165482		0.146997	0.2055		0.114646	0.302607
1087	8	8	0.135503	0.115202		0.22781	0.0923097		0.153335	0.292224
1088	8	8	0.214608	0.220042		0.198014	0.177737		0.204319	0.395475
1089	8	4	0.191472	0.34375		0.202337	0.400815		0.203709	0.377417
1090	8	4	0.236723	0.197484		0.210913	0.386183		0.177393	0.191388
1091	8	4	0.197869	0.238944		0.166517	0.212467		0.192687	0.275033
1092	8	4	0.186931	0.209649		0.17387	0.374267		0.119295	0.177142
1093	8	4	0.151743	0.293762		0.125345	0.219141		0.119688	0.169419
1094	8	4	0.180304	0.23543		0.219945	0.206785		0.210207	0.175761
1095	8	4	0.126043	0.422932		0.146554	0.603699		0.130723	0.269582
1096	8	4	0.204558	0.209195		0.180478	0.158086		0.153149	0.244713
1097	8	4	0.202936	0.367628		0.31439	0.578443		0.22025	0.332446
1098	8	4	0.166424	0.256563		0.204552	0.281267		0.154214	0.170946
1099	8	4	0.180947	0.236521		0.196649	0.190238		0.157452	0.269148
1100	8	4	0.186326	0.256379		0.27248	0.171409		0.259776	0.181699
1101	1	4	0.249086	0.292501		0.207545	0.239143		0.186112	0.14465
1102	1	4	0.81488	0.141		0.185046	0.243124		0.2022	0.162604
1103	1	4	0.217837	0.189075		0.156687	0.195085		0.192987	0.126252
1104	1	4	0.187019	0.202875		0.152561	0.143469		0.176766	0.13502
1105	1	4	0.454927	0.207775		0.181174	0.181141		0.193525	0.152389
1106	1	4	0.163705	0.313071		0.205981	0.268974		0.166758	0.225968
1107	1	4	0.329787	0.309989		0.209761	0.416973		0.206732	0.268891
1108	1	4	0.236589	0.224047		0.177158	0.221476		0.198357	0.231746
1109	1	4	0.269327	0.251998		0.259195	0.252621		0.273817	0.13711
1110	1	4	0.411645	0.187631		0.194631	0.263802		0.167327	0.1262
1111	1	4	0.209733	0.197429		0.248183	0.226734		0.502977	0.110211
1112	1	4	0.189863	0.241195		0.164936	0.245764		0.430134	0.167972
1113	1	4	0.143782	0.224416		0.168081	0.210182		0.212659	0.19328
1114	1	4	0.207398	0.287043		0.194704	0.341656		0.146253	0.260189
1115	1	4	0.171088	0.227		0.409151	0.212264		0.399228	0.155255
1116	1	4	0.627403	0.259863		0.280732	0.261412		0.243677	0.243405
1117	1	4	0.275069	0.195319		0.264147	0.240244		0.207846	0.149055
1118	1	4	0.2303	0.232996		0.228147	0.3815		0.196979	0.20091
1119	1	4	0.158464	0.223227		0.19087	0.205823		0.176303	0.116603
1120	1	4	0.257084	0.177054		0.148904	0.153732		0.14994	0.135238
1121	1	4	0.649007	0.244468		0.247991	0.257686		0.231411	0.224684
1122	1	4	0.386284	0.142575		0.275821	0.283353		0.306664	0.139324
1123	1	4	0.309261	0.26818		0.180829	0.270759		0.185718	0.201919
1124	1	4	0.217159	0.183358		0.161606	0.207949		0.167214	0.20909
1125	1	4	0.296689	0.206926		0.195973	0.202587		0.191527	0.131607
1126	1	4	0.208782	0.364322		0.177681	0.344242		0.183013	0.245608
1127	1	4	0.161337	0.182464		0.170343	0.243095		0.185311	0.17128
1128	1	4	0.225784	0.285187		0.214251	0.175437		0.190232	0.164532
1129	1	4	0.22038	0.225983		0.158742	0.221028		0.148397	0.182731
1130	1	4	0.225427	0.181697		0.226354	0.151892		0.2198	0.133012
1131	1	4	0.149519	0.277984		0.176036	0.309125		0.174729	0.23648
1132	1	4	0.210692	0.196384		0.207852	0.176725		0.247759	0.125624
1133	1	4	0.239988	0.294152		0.152833	0.330705		0.182169	0.197067
1134	1	4	0.279612	0.280272		0.163432	0.261117		0.183349	0.356296
1135	1	4	0.165761	0.210574		0.328679	0.252014		0.178428	0.180732
1136	1	4	0.574108	0.172749		0.516517	0.141957		0.332346	0.133249
1137	1	4	0.180684	0.291385		0.106813	0.262431		0.156118	0.215595
1138	1	4	0.179047	0.194295		0.140443	0.169668		0.104345	0.12483
1139	1	4	0.245483	0.227251		0.116757	0.232258		0.0597619	0.222958
1140	1	4	0.211843	0.195948		0.146004	0.268741		0.0925613	0.179572
1141	1	4	0.151506	0.266565		0.132201	0.238132		0.178256	0.189563
1142	1	4	0.173571	0.288491		0.126683	0.330625		0.0761157	0.260087
1143	1	4	0.273313	0.201675		0.191833	0.180419		0.245607	0.136202
1144	1	4	0.546365	0.173596		0.150296	0.20064		0.141999	0.115679
1145	1	4	0.179106	0.164275		0.169472	0.186536		0.202438	0.141849
1146	1	4	0.25222	0.23213		0.239219	0.352474		0.192029	0.202933
1147	1	4	0.183791	0.173017		0.133812	0.251897		0.0712011	0.116685
1148	1	4	0.259834	0.169654		0.783537	0.156183		0.324986	0.166769
1149	1	4	0.302559	0.195092		0.782957	0.169259		0.352743	0.155306
1150	1	4	0.182633	0.203501		0.15673	0.210127		0.0949304	0.132654
1151	1	4	0.256906	0.194777		0.184071	0.187231		0.166467	0.168754
1152	1	4	0.288328	0.164909		0.204782	0.255299		0.343538	0.144265
1153	1	4	0.406618	0.248639		0.433389	0.253316		0.486844	0.1799
1154	1	4	0.310645	0.217272		0.369334	0.223425		0.211017	0.190603
1155	1	4	0.420803	0.16355		0.242041	0.170133		0.151259	0.121149
1156	1	4	0.177652	0.189268		0.166886	0.159995		0.135518	0.146617
1157	1	4	0.265835	0.310733		0.125488	0.258324		0.0794345	0.172225
1158	1	4	0.148683	0.2665		0.112339	0.285511		0.0977383	0.171463
1159	1	4	0.189008	0.169532		0.164196	0.208356		0.127952	0.132201
1160	1	4	0.164647	0.182877		0.134604	0.187101		0.118043	0.131993
1161	1	4	0.222251	0.27297		0.154714	0.326545		0.100201	0.234773
1162	1	4	0.671115	0.258759		0.668144	0.198757		0.457996	0.141562
1163	1	4	0.400542	0.231068		1.26782	0.294284		0.514542	0.176926
1164	1	4	0.171429	0.300106		0.145123	0.316064		0.0999409	0.184383
1165	1	4	0.855469	0.224607		1.03426	0.177808		0.517994	0.106936
1166	1	4	0.262504	0.231655		0.174488	0.220103		0.15455	0.162757
1167	1	4	0.301703	0.258035		0.213156	0.192144		0.249894	0.177505
1168	1	4	0.204258	0.243443		0.192182	0.221983		0.17083	0.182203
1169	1	4	0.208651	0.279018		0.135062	0.232884		0.123721	0.343971
1170	1	4	0.898166	0.193943		0.328448	0.290226		0.52327	0.153534
1171	1	4	0.221406	0.295086		0.181337	0.272541		0.104478	0.222329
1172	1	4	0.183407	0.239236		0.151549	0.186391		0.10724	0.141607
1173	1	4	0.220683	0.215504		0.206405	0.225433		0.1626	0.11802
1174	1	4	0.148026	0.220327		0.116977	0.224028		0.0829432	0.123222
1175	1	4	0.238257	0.204193		0.18652	0.200484		0.131858	0.127791
1176	1	4	0.24454	0.24095		0.207096	0.205965		0.155675	0.161699
1177	1	4	0.6232	0.221375		0.510422	0.218364		0.518809	0.168088
1178	1	4	0.178815	0.230685		0.15597	0.246157		0.104092	0.145862
1179	1	4	0.31318	0.231372		0.269357	0.220064		0.200878	0.205728
1180	1	4	0.254853	0.201805		0.198927	0.17282		0.270322	0.13017
1181	1	4	0.271024	0.179113		0.187821	0.175637		0.213321	0.113476
1182	1	4	0.532203	0.196711		0.349788	0.184194		0.267387	0.153867
1183	1	4	0.131227	0.231995		0.106766	0.206239		0.072548	0.171891
1184	1	4	0.299435	0.147991		0.145852	0.169913		0.1164	0.158998
1185	1	4	0.232592	0.208503		0.165843	0.234051		0.225097	0.204463
1186	1	4	0.383815	0.257773		1.08022	0.149453		0.509321	0.194587
1187	1	4	0.188919	0.169217		0.197526	0.165749		0.164261	0.137725
1188	1	4	0.14425	0.222486		0.105912	0.200605		0.115296	0.148434
1189	1	4	0.199594	0.171021		0.151131	0.180661		0.132897	0.179163
1190	1	4	0.247115	0.175339		0.155798	0.17072		0.112291	0.114762
1191	1	4	0.163887	0.236151		0.157456	0.1976		0.128517	0.183141
1192	1	4	0.665619	0.18738		0.445328	0.170027		0.250629	0.169906
1193	1	4	0.378061	0.18247		0.183779	0.169155		0.175729	0.161187
1194	1	4	0.198563	0.179269		0.157878	0.167525		0.119919	0.133328
1195	1	4	0.219267	0.223919		0.213035	0.164096		0.174569	0.112151
1196	1	4	0.276492	0.247849		0.223246	0.308349		0.174403	0.197777
1197	1	4	0.120211	0.23518		0.0926597	0.163799		0.0915973	0.105286
1198	1	4	0.171979	0.27827		0.15157	0.215077		0.139963	0.21255
1199	1	4	0.160383	0.259922		0.137324	0.270867		0.100159	0.175562
1200	1	4	0.290001	0.300819		0.211459	0.258947		0.286612	0.205868
1201	1	4	0.217848	0.178954		0.143093	0.180427		0.178559	0.141864
1202	1	4	0.238488	0.233935		0.158509	0.210731		0.233219	0.153552
1203	1	4	0.232219	0.212737		0.166466	0.187844		0.153252	0.146645
1204	1	4	0.155246	0.214156		0.153445	0.235644		0.118859	0.276093
1205	1	4	0.196878	0.164082		0.127917	0.176074		0.101517	0.169237
1206	1	4	0.13858	0.194045		0.170872	0.177483		0.176727	0.187277
1207	1	4	0.134776	0.26699		0.172498	0.19499		0.114	0.165602
1208	1	4	0.248373	0.19332		0.207183	0.219412		0.206726	0.166125
1209	1	4	0.172715	0.171722		0.149927	0.126623		0.140503	0.130336
1210	1	4	0.255351	0.178884		0.153669	0.824405		0.0845926	0.465601
1211	1	4	0.174868	0.177094		0.109746	0.386289		0.0899155	0.218157
1212	1	4	0.190305	0.455968		0.151811	0.594166		0.14976	0.338005
1213	1	4	0.221186	0.207656		0.13564	0.504263		0.155705	0.16444
1214	1	4	0.28968	0.517242		0.215441	0.6806		0.201645	0.200821
1215	1	4	0.196809	0.468114		0.151816	0.488635		0.15464	0.238881
1216	1	4	0.153561	0.309366		0.122626	0.620122		0.103183	0.0987803
1217	1	4	0.193556	0.307719		0.148422	0.443853		0.145426	0.106818
1218	1	4	0.183011	0.490835		0.139326	0.862578		0.124596	0.139695
1219	1	4	0.283728	1.40011		0.169848	0.389344		0.184167	0.757009
1220	1	4	0.291831	0.260565		0.393686	0.330543		0.195279	0.161384
1221	1	4	0.19599	0.182774		0.131103	0.243457		0.0985981	0.200707
1222	1	4	0.161404	0.360033		0.167143	0.415355		0.119116	0.220909
1223	1	4	0.164366	0.21653		0.13568	0.259743		0.102711	0.210707
1224	1	4	0.197208	0.227069		0.207349	0.34192		0.136841	0.117441
1225	1	4	0.245446	0.262502		0.187395	0.337426		0.227263	0.2133
1226	1	4	0.262385	0.199783		0.242856	0.243399		0.255349	0.167073
1227	1	4	0.154398	0.185447		0.109836	0.230478		0.10693	0.207188
1228	1	4	0.209599	0.216379		0.218249	0.252698		0.204138	0.186812
1229	1	4	0.776129	0.615919		0.829566	0.319573		0.454712	0.124819
1230	1	4	0.221182	0.24411		0.198222	0.146604		0.14976	0.169057
1231	1	4	0.289651	0.220353		0.193092	0.179263		0.151925	0.218616
1232	1	4	0.405356	0.287922		0.272241	0.361122		0.2413	0.163378
1233	1	4	0.29961	0.229836		0.308059	0.506068		0.157579	0.168388
1234	1	4	0.221786	0.184193		0.300749	0.201653		0.369136	0.19643
1235	1	4	0.151866	0.426262		0.240605	0.12944		0.153624	0.250242
1236	1	4	0.448555	0.940472		0.55624	0.76188		0.230274	0.271963
1237	1	4	0.34093	0.278815		0.230221	0.21505		0.177238	0.261461
1238	1	4	0.195392	0.161952		0.145336	0.219444		0.1148	0.205029
1239	1	4	0.155867	0.207997		0.176124	0.145752		0.15798	0.122816
1240	1	4	0.173561	0.198841		0.128182	0.161949		0.0973831	0.270782
1241	1	4	0.300486	0.17168		0.280181	0.18303		0.185224	0.137759
1242	1	4	0.19747	0.278419		0.158622	0.541144		0.144903	0.298076
1243	1	4	0.186397	0.232364		0.121129	0.150977		0.124493	0.196349
1244	1	4	0.207246	0.392228		0.172159	0.350142		0.200915	0.217266
1245	1	4	0.298343	0.162358		0.256466	0.184214		0.190721	0.325832
1246	1	4	0.188738	0.26757		0.181097	0.220481		0.188094	0.116841
1247	1	4	0.346013	0.224468		0.31618	0.259045		0.23105	0.148067
1248	1	4	0.199642	0.339971		0.113359	0.351489		0.0767272	0.215196
1249	1	4	0.347582	0.34017		0.33094	0.198845		0.233726	0.184938
1250	1	4	0.224776	0.175133		0.197149	0.142199		0.170542	0.0926928
1251	1	4	0.182097	0.408916		0.170063	0.513749		0.151962	0.577888
1252	1	4	0.196166	0.264438		0.177884	0.284335		0.126217	0.159488
1253	1	4	0.324576	0.305461		0.191566	0.538747		0.221062	0.31641
1254	1	4	1.13489	1.39822		0.505795	1.35859		0.282353	0.273969
1255	1	4	0.25332	0.257725		0.222222	0.218547		0.153342	0.199318
1256	1	4	0.13695	0.237204		0.125683	0.172287		0.106084	0.135802
1257	1	4	0.548306	0.415806		0.421187	0.260863		0.199046	0.271958
1258	1	4	0.281049	0.382267		0.255789	0.36708		0.196902	0.162397
1259	1	4	0.533482	0.248556		0.216144	0.201781		0.261639	0.217173
1260	1	4	0.177838	0.303951		0.477677	0.201282		0.152825	0.193439
1261	1	4	0.207131	0.168836		0.161521	0.133068		0.154094	0.0814288
1262	1	4	0.213824	0.196723		0.179532	0.112621		0.173351	0.117763
1263	1	4	0.232993	1.13648		0.186217	0.808756		0.157381	0.20425
1264	1	4	0.254905	0.19725		0.190972	0.194106		0.158949	0.128847
1265	1	4	0.156718	0.203237		0.158294	0.248497		0.129022	0.166515
1266	1	4	0.182277	0.422487		0.142852	0.244058		0.116222	0.166879
1267	1	4	0.144898	0.322423		0.141242	0.219104		0.119121	0.25812
1268	1	4	0.182871	0.174442		0.136496	0.210534		0.121299	0.165813
1269	1	4	0.193185	0.246093		0.1629	0.258958		0.129256	0.235683
1270	1	4	0.216608	0.286991		0.320525	0.176872		0.156463	0.149779
1271	1	4	0.145781	0.259094		0.10143	0.417625		0.0851583	0.233397
1272	1	4	0.381517	0.216255		0.352584	0.209793		0.219175	0.253402
1273	1	4	0.366878	0.133641		0.259323	0.189873		0.198412	0.274313
1274	1	4	0.277649	0.2733		0.194397	0.137393		0.17618	0.121304
1275	1	4	0.246575	0.339336		0.19769	0.242756		0.165937	0.300147
1276	1	4	0.1623	0.377		0.117234	0.453796		0.100467	0.298119
1277	1	4	0.172186	0.271423		0.161529	0.320567		0.126038	0.17854
1278	1	4	0.50133	0.103883		0.594822	0.167332		0.345906	0.146079
1279	1	4	0.264516	0.299777		0.177929	0.494734		0.214639	0.132287
1280	1	4	0.154386	0.269084		0.135063	0.210748		0.120353	0.312322
1281	1	4	0.231461	0.368478		0.227933	0.281922		0.187737	0.198643
1282	1	4	0.233725	0.202471		0.284446	0.259245		0.165618	0.180661
1283	1	4	0.243577	0.201196		0.159551	0.161834		0.152247	0.111777
1284	1	4	0.409116	0.422912		0.401207	0.341781		0.290464	0.162183
1285	1	4	0.357805	0.313287		0.26291	0.140524		0.20626	0.0993687
1286	1	4	0.206807	0.321289		0.208603	0.33961		0.139323	0.115348
1287	1	4	0.208982	0.275688		0.200564	0.282318		0.184277	0.206499
1288	1	4	0.223276	0.315348		0.176542	0.286516		0.175714	0.285832
1289	1	4	0.21913	0.183734		0.132596	0.142807		0.103489	0.195943
1290	1	4	0.171223	0.374155		0.142449	0.429092		0.102915	0.196955
1291	1	4	0.261638	0.211107		0.173505	0.176049		0.141559	0.14074
1292	1	4	0.3446	0.191735		0.358679	0.118942		0.170802	0.111605
1293	1	4	0.254013	0.228571		0.189057	0.383068		0.203736	0.205615
1294	1	4	0.215088	0.235313		0.167484	0.159182		0.132347	0.147234
1295	1	4	0.175983	0.23678		0.265074	0.316802		0.186539	0.236519
1296	1	4	0.244197	0.42708		0.204222	0.313387		0.171634	0.219295
1297	1	4	0.232181	0.212482		0.197195	0.206982		0.133082	0.1583
1298	1	4	0.171426	0.203102		0.140528	0.207338		0.108327	0.20457
1299	1	4	0.449944	0.317666		0.262828	0.270893		0.328	0.329093
1300	1	4	0.452935	1.16574		0.228215	1.08443		0.302099	0.287404
1301	1	4	0.278411	0.210375		0.239939	0.189922		0.149579	0.156661
1302	1	4	0.253185	0.278821		0.19864	0.273494		0.145579	0.196792
1303	1	4	0.271239	0.273003		0.201708	0.167463		0.158039	0.228823
1304	1	4	0.24973	0.132214		0.21107	0.159497		0.163253	0.179452
1305	1	4	0.268681	0.196214		0.375368	0.231973		0.190967	0.219076
1306	1	4	0.234487	0.189081		0.194479	0.19367		0.134694	0.245847
1307	1	4	0.310622	0.313931		0.257038	0.448044		0.262674	0.218386
1308	1	4	0.256138	0.334017		0.260922	0.262568		0.151312	0.209979
1309	1	4	0.235754	0.11191		0.23461	0.161179		0.169124	0.164294
1310	1	4	0.306766	0.199035		0.298281	0.223807		0.277454	0.158617
1311	1	4	0.196246	0.212299		0.312243	0.177845		0.162869	0.102658
1312	1	4	0.233308	0.209894		0.212312	0.206988		0.225174	0.197734
1313	1	4	0.281745	0.309765		0.197143	0.193264		0.192638	0.150156
1314	1	4	0.196149	0.191308		0.150329	0.259359		0.100919	0.258415
1315	1	4	0.171661	0.220081		0.164039	0.164736		0.110947	0.140739
1316	1	4	0.257523	0.224016		0.216193	0.200487		0.174008	0.167299
1317	1	4	0.23944	0.255344		0.175645	0.209481		0.136824	0.18055
1318	1	4	0.268284	0.222373		0.18782	0.208088		0.217466	0.142221
1319	1	4	0.239054	0.317385		0.205739	0.379002		0.149056	0.15144
1320	1	4	0.27727	0.199073		0.245513	0.207913		0.151382	0.225558
1321	1	4	0.224565	0.239534		0.170696	0.445309		0.182514	0.202628
1322	1	4	0.133142	0.382746		0.160648	0.473258		0.115901	0.168928
1323	1	4	0.23164	0.277257		0.1825	0.339669		0.144129	0.321313
1324	1	4	0.296172	0.526425		0.202804	0.18811		0.163056	0.187382
1325	1	4	0.189501	0.34633		0.156799	0.238988		0.12632	0.17672
1326	1	4	0.153169	0.189424		0.133202	0.194692		0.124128	0.174399
1327	1	4	0.175011	0.272076		0.194447	0.216907		0.130227	0.139259
1328	1	4	0.160176	0.259259		0.115575	0.341736		0.122795	0.29326
1329	1	4	0.238215	0.271346		0.195337	0.31955		0.14905	0.361277
1330	1	4	0.229057	0.373028		0.173987	0.291582		0.145478	0.271415
1331	1	4	0.20794	0.176437		0.131725	0.161777		0.115132	0.138864
1332	1	4	0.318819	0.229731		0.286509	0.268043		0.205265	0.174007
1333	1	4	0.325568	0.181335		0.410645	0.163353		0.175312	0.256505
1334	1	4	0.216397	0.170421		0.187891	0.175826		0.196737	0.16481
1335	1	4	0.19307	0.222347		0.173979	0.134776		0.177714	0.1141
1336	1	4	0.179512	0.306429		0.210824	0.35115		0.195673	0.228198
1337	1	4	0.191653	0.172052		0.181292	0.139904		0.144802	0.0961069
1338	1	4	0.38681	0.213427		0.193419	0.119163		0.240144	0.197482
1339	1	4	0.245193	0.436621		0.199049	0.370061		0.159923	0.207682
1340	1	4	0.25447	0.197861		0.272696	0.167682		0.178698	0.147519
1341	1	4	0.198724	0.300199		0.275228	0.253206		0.147964	0.269191
1342	1	4	0.223185	0.140246		0.221526	0.230953		0.182066	0.201023
1343	1	4	0.235543	0.446484		0.21237	0.259855		0.168732	0.171212
1344	1	4	0.172414	0.194006		0.152134	0.310087		0.145998	0.195619
1345	1	4	0.254716	0.179729		0.213098	0.191612		0.168353	0.141313
1346	1	4	0.247138	0.261036		0.236655	0.323227		0.179771	0.272764
1347	3	4	0.186105	0.346714		0.145089	0.309155		0.250588	0.20578
1348	3	4	0.148143	0.283915		0.113285	0.160109		0.128717	0.128199
1349	3	4	0.171584	0.285686		0.123065	0.194551		0.130138	0.143796
1350	3	4	0.137858	0.353114		0.126629	0.353695		0.156805	0.146917
1351	3	4	0.162097	0.166882		0.149257	0.20261		0.180523	0.198265
1352	3	4	0.125191	0.222315		0.0987779	0.263909		0.153158	0.143443
1353	3	4	0.171908	0.56039		0.141189	0.297572		0.207404	0.217736
1354	3	4	0.129784	0.232221		0.123137	0.209047		0.114171	0.229623
1355	3	4	0.150807	0.250539		0.132354	0.235252		0.132727	0.138547
1356	3	4	0.21545	0.328502		0.16978	0.182502		0.19822	0.0991567
1357	3	4	0.171598	0.261387		0.161292	0.206918		0.15982	0.31779
1358	3	4	0.16068	0.229405		0.146488	0.192021		0.158808	0.186783
1359	3	4	0.152348	0.316997		0.125731	0.296326		0.126439	0.281415
1360	3	4	0.155461	0.264387		0.143375	0.21752		0.140141	0.182069
1361	3	4	0.152229	0.194203		0.113639	0.17742		0.123944	0.202303
1362	3	4	0.198477	0.260602		0.180063	0.236054		0.200038	0.182992
1363	3	4	0.157807	0.221018		0.13166	0.266049		0.135867	0.175573
1364	3	4	0.17988	0.203223		0.142031	0.296067		0.154734	0.163565
1365	3	4	0.186339	0.174554		0.150006	0.120659		0.158563	0.120281
1366	3	4	0.179903	0.147586		0.125175	0.151349		0.141592	0.131134
1367	3	4	0.193711	0.461792		0.174889	0.200801		0.191052	0.16711
1368	3	4	0.158594	0.280531		0.140591	0.161075		0.198504	0.118698
1369	3	4	0.136867	0.170019		0.15944	0.188551		0.194027	0.148839
1370	3	4	0.169983	0.183843		0.136269	0.170341		0.120852	0.112814
1371	3	4	0.185413	0.227367		0.150362	0.219666		0.166317	0.213391
1372	3	4	0.164247	0.262257		0.149105	0.200803		0.173619	0.182696
1373	3	4	0.168425	0.242315		0.132653	0.260482		0.121528	0.222386
1374	3	4	0.157224	0.166428		0.153758	0.238137		0.159565	0.154807
1375	3	4	0.231362	0.274909		0.194978	0.591228		0.206563	0.184557
1376	3	4	0.156612	0.280207		0.1371	0.147931		0.175479	0.145139
1377	3	4	0.160045	0.264955		0.157767	0.207863		0.149898	0.162764
1378	3	4	0.203939	0.179987		0.175585	0.201959		0.188731	0.185633
1379	3	4	0.13472	0.231003		0.133185	0.279462		0.1459	0.17674
1380	3	4	0.171318	0.332176		0.143187	0.182542		0.156519	0.47652
1381	3	4	0.185329	0.359844		0.159504	0.346201		0.200639	0.252353
1382	3	4	0.195225	0.264791		0.186906	0.265687		0.195229	0.199763
1383	3	4	0.21179	0.153829		0.150914	0.141128		0.203789	0.152128
1384	3	4	0.173563	0.360441		0.162073	0.217754		0.162422	0.230317
1385	3	4	0.164861	0.28216		0.1634	0.248566		0.179392	0.23249
1386	3	4	0.18384	0.315527		0.136899	0.4656		0.16425	0.240665
1387	3	4	0.161308	0.193404		0.130628	0.213219		0.146238	0.162015
1388	3	4	0.162524	0.419437		0.144775	0.321034		0.157889	0.263413
1389	3	4	0.155849	0.33642		0.149058	0.272779		0.142477	0.183574
1390	3	4	0.19796	0.339362		0.138459	0.332294		0.17539	0.212102
1391	3	4	0.200909	0.323432		0.154008	0.281005		0.145827	0.186945
1392	3	4	0.142437	0.284568		0.140943	0.231146		0.142619	0.172883
1393	3	4	0.170692	0.241515		0.149672	0.189821		0.171855	0.14434
1394	3	4	0.145791	0.271183		0.125847	0.206965		0.165368	0.154605
1395	3	4	0.177367	0.302964		0.132815	0.264382		0.140068	0.13281
1396	3	4	0.211734	0.338542		0.203278	0.206107		0.195058	0.300157
1397	3	4	0.249271	0.358017		0.203131	0.250494		0.280763	0.223058
1398	3	4	0.138235	0.326495		0.122809	0.167075		0.11844	0.144545
1399	3	4	0.157917	0.265359		0.144311	0.250627		0.166628	0.398702
1400	3	4	0.170522	0.256357		0.147555	0.275995		0.16183	0.179772
1401	3	4	0.176186	0.528958		0.149845	0.311002		0.174438	0.179313
1402	3	4	0.182667	0.20174		0.19362	0.171193		0.216283	0.138561
1403	3	4	0.198579	0.246367		0.175352	0.264444		0.199418	0.178193
1404	3	4	0.143909	0.652893		0.128856	0.409939		0.129727	0.269929
1405	3	4	0.195873	0.170332		0.174966	0.167057		0.207532	0.173232
1406	3	4	0.162414	0.228729		0.126634	0.182176		0.152313	0.154359
1407	3	4	0.192723	0.213763		0.13025	0.182349		0.21907	0.199339
1408	3	4	0.228219	0.258451		0.177885	0.195435		0.231544	0.256637
1409	3	4	0.197009	0.225561		0.161614	0.14216		0.184775	0.103192
1410	3	4	0.15494	0.315348		0.156734	0.308197		0.166182	0.271671
1411	3	4	0.176166	0.179325		0.179426	0.196679		0.154314	0.199607
1412	3	4	0.176924	0.263654		0.142171	0.169043		0.15761	0.195246
1413	3	4	0.196361	0.236888		0.148746	0.270731		0.186955	0.203796
1414	3	4	0.174296	0.216295		0.156397	0.228784		0.187609	0.149347
1415	3	4	0.211559	0.230018		0.180796	0.22495		0.231056	0.226042
1416	3	4	0.210439	0.458806		0.199118	0.476484		0.211849	0.250759
1417	3	4	0.175841	0.345009		0.176877	0.165362		0.20235	0.140292
1418	3	4	0.16401	0.277294		0.142674	0.197562		0.158767	0.175585
1419	3	4	0.198989	0.221585		0.185971	0.142744		0.186493	0.150943
1420	3	4	0.204388	0.197451		0.178641	0.161606		0.192891	0.12829
1421	3	4	0.150957	0.276546		0.145139	0.151706		0.146264	0.208624
1422	3	4	0.15623	0.326576		0.143441	0.143646		0.142765	0.13812
1423	3	4	0.159954	0.210097		0.161184	0.16386		0.141835	0.119165
1424	3	4	0.167219	0.260914		0.151391	0.197972		0.142003	0.212577
1425	3	4	0.196002	0.180308		0.163902	0.149342		0.189719	0.180004
1426	3	4	0.17896	0.27003		0.164285	0.164528		0.198224	0.145263
1427	3	4	0.228439	0.269827		0.155985	0.187783		0.163587	0.123157
1428	3	4	0.169065	0.424704		0.141566	0.439048		0.15396	0.175004
1429	3	4	0.228575	0.326635		0.168451	0.319453		0.202915	0.248442
1430	3	4	0.177653	0.400833		0.160813	0.307094		0.176549	0.191408
1431	3	4	0.184279	0.129704		0.141279	0.148791		0.205103	0.228258
1432	3	4	0.167054	0.207369		0.153017	0.2192		0.177141	0.175598
1433	3	4	0.152384	0.322944		0.148856	0.251067		0.170246	0.154144
1434	3	4	0.186282	0.326503		0.174139	0.143147		0.189713	0.169575
1435	3	4	0.170956	0.256952		0.176654	0.152215		0.182935	0.187129
1436	3	4	0.126549	0.223741		0.110526	0.168468		0.125107	0.2013
1437	3	4	0.147268	0.271089		0.135807	0.176688		0.130838	0.133899
1438	3	4	0.187532	0.218701		0.143994	0.189341		0.16689	0.164691
1439	3	4	0.183332	0.15258		0.139257	0.20885		0.17777	0.17625
1440	3	4	0.208895	0.286682		0.161637	0.234009		0.18908	0.174146
1441	3	6	0.14494	0.52775		0.160345	0.166247		0.179451	0.506014
1442	3	6	0.188939	0.402995		0.124473	0.247339		0.201537	0.264842
1443	3	6	0.177265	0.363452		0.153983	0.168175		0.167358	0.147023
1444	3	6	0.165286	0.689059		0.137547	0.130323		0.142287	0.117716
1445	3	6	0.163267	0.54148		0.149575	0.483312		0.176823	0.516148
1446	3	6	0.147057	0.310344		0.128773	0.192813		0.163117	0.135206
1447	3	6	0.173603	0.312562		0.117764	0.164661		0.124289	0.140554
1448	3	6	0.178547	0.376597		0.143947	0.818635		0.181833	0.294507
1449	3	6	0.17556	0.851912		0.139625	0.117658		0.175907	0.168318
1450	3	6	0.218216	0.317999		0.181319	0.266611		0.205798	0.142193
1451	3	6	0.185356	0.302459		0.206284	0.482315		0.199371	0.334419
1452	3	6	0.232258	0.247864		0.177368	0.104549		0.224129	0.109447
1453	3	6	0.220746	0.565391		0.176465	0.105591		0.170251	0.123248
1454	3	6	0.188884	0.296893		0.141725	0.0889546		0.203226	0.197821
1455	3	6	0.160424	0.975829		0.137664	0.113117		0.163276	0.146096
1456	3	6	0.186173	0.45622		0.164853	0.213807		0.200581	0.277134
1457	3	6	0.157992	0.276342		0.134	0.147778		0.132356	0.163089
1458	3	6	0.15655	0.572736		0.150804	0.128663		0.17489	0.373818
1459	3	6	0.150965	0.398863		0.137204	0.0916441		0.159757	0.145442
1460	3	6	0.180794	0.323524		0.157014	0.0865736		0.151518	0.106005
1461	3	6	0.211902	0.741501		0.173045	0.120662		0.21978	0.170615
1462	3	6	0.186812	0.418559		0.150146	0.158423		0.151847	0.207844
1463	3	6	0.23818	0.349019		0.191863	0.174349		0.205591	0.203787
1464	3	6	0.188475	0.331194		0.139818	0.131671		0.163464	0.163693
1465	3	6	0.196631	0.234479		0.171507	0.229547		0.220191	0.163322
1466	3	6	0.145121	0.720515		0.110643	0.255254		0.143439	0.201276
1467	3	6	0.201772	0.246434		0.17146	0.150963		0.203946	0.130403
1468	3	6	0.187771	0.316054		0.167822	0.218501		0.182736	0.176425
1469	3	6	0.17532	0.418334		0.165206	0.215739		0.193784	0.276219
1470	3	6	0.139516	0.218501		0.127775	0.493628		0.145987	0.172611
1471	3	6	0.170833	0.362168		0.123457	0.338287		0.152976	0.303191
1472	3	6	0.178837	0.387613		0.15927	0.131965		0.169173	0.205288
1473	3	6	0.175847	0.288118		0.146593	0.240593		0.185531	0.234194
1474	3	6	0.228849	0.369405		0.180741	0.134898		0.217694	0.206489
1475	3	6	0.17736	0.236155		0.177264	0.129408		0.175467	0.118452
1476	3	6	0.209969	0.353725		0.201885	0.1061		0.206112	0.140641
1477	3	6	0.255797	0.446371		0.219373	0.121703		0.230712	0.215701
1478	3	6	0.229071	0.189467		0.174253	0.225145		0.209448	0.143493
1479	3	6	0.206108	0.197453		0.195726	0.19893		0.233269	0.165111
1480	3	6	0.190132	0.220643		0.262746	0.175884		0.13905	0.130105
1481	3	6	0.226592	0.252971		0.184996	0.402197		0.178971	0.2536
1482	3	6	0.219998	0.245656		0.197857	0.282093		0.131867	0.26256
1483	3	6	0.152448	0.231957		0.243188	0.145519		0.126455	0.162111
1484	3	6	0.141682	0.275741		0.141744	0.145376		0.0753691	0.135282
1485	3	6	0.149602	0.305089		0.128594	0.140314		0.115785	0.141859
1486	3	6	0.153161	0.275928		0.169039	0.103377		0.104535	0.165422
1487	3	6	0.141794	0.586059		0.180863	0.116573		0.083461	0.178195
1488	3	6	0.181363	0.240978		0.241663	0.212922		0.144112	0.131547
1489	3	6	0.153111	0.199148		0.191497	0.171911		0.0729996	0.101729
1490	3	6	0.157644	0.266386		0.182125	0.0993641		0.0906623	0.177014
1491	3	6	0.162556	0.209191		0.162273	0.10743		0.0834415	0.13103
1492	3	6	0.17334	0.573887		0.179706	0.270229		0.107325	0.15787
1493	3	6	0.152422	0.27452		0.210816	0.110633		0.108711	0.140274
1494	3	6	0.198315	0.204906		0.242433	0.125315		0.108248	0.121444
1495	3	6	0.162457	0.334083		0.163397	0.131823		0.128734	0.15974
1496	3	6	0.186205	0.212886		0.23251	0.120051		0.112014	0.0969406
1497	3	6	0.203313	0.255295		0.154195	0.160711		0.140435	0.0856684
1498	3	6	0.197561	0.219637		0.173084	0.16391		0.18167	0.132431
1499	3	6	0.121002	0.281054		0.128476	0.106904		0.0767449	0.129264
1500	3	6	0.207108	0.260587		0.208169	0.151004		0.151706	0.168546
1501	3	6	0.134742	0.345715		0.15444	0.132661		0.0939549	0.182339
1502	3	6	0.144895	0.296757		0.115249	0.0942314		0.0658341	0.11453
1503	3	6	0.147653	0.21392		0.156955	0.0933977		0.106875	0.120646
1504	3	6	0.176436	0.243134		0.209259	0.163846		0.112838	0.160837
1505	3	6	0.169272	0.288852		0.257341	0.179894		0.12866	0.181005
1506	3	6	0.121417	0.269937		0.145501	0.191226		0.083473	0.18428
1507	3	6	0.185497	0.186324		0.198357	0.0770773		0.114575	0.0988159
1508	3	6	0.147742	0.195139		0.138447	0.0966512		0.078695	0.143027
1509	3	6	0.208884	0.267908		0.180795	0.17735		0.112218	0.130074
1510	3	6	0.158823	0.423946		0.193529	0.153456		0.10446	0.379816
1511	3	6	0.172397	0.246678		0.184667	0.185581		0.0952218	0.151325
1512	3	6	0.147702	0.194158		0.186017	0.116478		0.0950183	0.119523
1513	3	6	0.176924	0.237235		0.205074	0.184132		0.106692	0.13756
1514	3	6	0.170365	0.136757		0.175855	0.248475		0.100647	0.106457
1515	3	6	0.175115	0.187143		0.21511	0.0871687		0.115504	0.106934
1516	3	6	0.151298	0.477607		0.176255	0.194627		0.108718	0.236905
1517	3	6	0.152293	0.290091		0.162815	0.259		0.113291	0.221012
1518	3	6	0.161454	0.435274		0.191266	0.111964		0.107599	0.268245
1519	3	6	0.271783	0.370182		0.480151	0.231979		0.230394	0.220941
1520		6		0.234014			0.148661			0.168837
1521		6		0.181865			0.107843			0.111543
1522		6		0.264027			0.281057			0.168273
1523		6		0.224029			0.10273			0.129511
1524		6		0.296335			0.188008			0.190491
1525		6		0.293627			0.0962427			0.143113
1526		6		0.318183			0.129364			0.16826
1527		6		1.3265			0.331244			0.360597
1528		6		0.359471			0.146481			0.181335
1529		6		0.228383			0.107866			0.15098
1530		6		0.293495			0.149823			0.19844
1531		6		0.282765			0.144905			0.145288
1532		6		0.203323			0.106261			0.145353
1533		6		0.248455			0.134643			0.139268
1534		6		0.466795			0.27115			0.204365
1535		6		0.235581			0.209372			0.156217
1536		6		0.208192			0.153419			0.117653
1537		6		0.29868			0.137784			0.147408
1538		6		0.178979			0.0960548			0.116587
1539		6		0.179081			0.133925			0.143883
1540		6		0.227291			0.109135			0.126428
1541		6		0.237791			0.158956			0.143842
1542		6		0.251254			0.155759			0.245014
1543		6		0.183867			0.10143			0.11904
1544		6		0.175975			0.103029			0.107895
1545		6		0.21634			0.14349			0.145161
1546		6		0.189806			0.147135			0.107269
1547		6		0.25656			0.159471			0.17029
1548		6		0.286856			0.222723			0.259599
1549		6		0.256918			0.187922			0.180871
1550		6		0.172905			0.123603			0.117573
1551		6		0.23485			0.208021			0.17836
1552		6		0.57285			0.180022			0.156832
1553		6		0.292344			0.346942			0.192596
1554		6		0.215576			0.149636			0.11881
1555		6		0.262845			0.124804			0.152254
1556		6		0.346216			0.145402			0.141469
1557		6		0.341691			0.16508			0.18903
1558		6		0.164053			0.110059			0.0862662
1559		6		0.410782			0.178064			0.251781
1560		6		0.341663			0.124502			0.203046
1561		6		0.218753			0.167012			0.231828
1562		6		0.216934			0.120387			0.146007
1563		6		0.195733			0.144022			0.164572
1564		6		0.276049			0.157754			0.186575
1565		6		0.487974			0.126324			0.20479
1566		6		0.163843			0.137813			0.113484
1567		6		0.19471			0.128291			0.171793
1568		6		0.203007			0.177105			0.136499
1569		6		0.258279			0.316689			0.540389
1570		6		0.204373			0.236189			0.142232
1571		6		0.203768			0.115464			0.121545
1572		6		0.317418			0.110012			0.121733
1573		6		0.781639			0.240611			0.374541
1574		6		0.259573			0.122448			0.149361
1575		6		0.42908			0.286871			0.319143
1576		6		0.318954			0.112383			0.1207
1577		6		0.220739			0.154222			0.137562
1578		6		0.208932			0.124698			0.123138
1579		6		0.269048			0.206049			0.198233
1580		6		0.887967			0.246932			0.254026
1581		6		0.324947			0.134038			0.213396
1582		6		0.290069			0.256449			0.174443
1583		6		0.303255			0.147894			0.23489
1584		6		0.233642			0.146139			0.137671
1585		6		0.309878			0.173838			0.182803
1586		6		0.218061			0.131159			0.224367
1587		6		0.259298			0.146301			0.179134
1588		6		0.269981			0.15192			0.171176
1589		6		0.149607			0.127236			0.0979591
1590		6		0.217691			0.14797			0.181622
1591		6		0.194413			0.125152			0.119756
1592		6		0.580434			0.188515			0.243152
1593		6		0.366676			0.288026			0.171545
1594		6		0.259995			0.137085			0.160673
1595		6		0.290284			0.160574			0.21569
1596		6		0.183539			0.138675			0.143154
1597		6		0.296295			0.134607			0.149078
1598		6		0.187879			0.146822			0.150486
1599		6		0.293823			0.167578			0.179148
1600		6		0.260008			0.183345			0.158662
1601		6		0.233909			0.161363			0.212547
1602		6		0.168989			0.17928			0.154379
1603		6		0.429987			0.172731			0.225185
1604		6		0.326801			0.145184			0.15213
1605		6		0.24245			0.155512			0.175011
1606		6		0.275621			0.174952			0.223368
1607		6		0.319426			0.185174			0.187161
1608		6		0.193758			0.165773			0.163047
1609		6		0.220081			0.224971			0.1769
1610		6		0.138806			0.151403			0.158818
1611		6		0.915229			0.312939			0.162309
1612		6		0.197702			0.242778			0.182085
1613		6		0.408007			0.279683			0.169507
1614		6		1.36917			0.43106			0.15006
1615		6		0.227583			0.375356			0.207715
1616		6		0.424298			0.225345			0.192985
1617		6		0.193837			0.153629			0.138631
1618		6		0.135839			0.168484			0.130512
1619		6		0.152448			0.296824			0.147905
1620		6		0.274739			0.537194			0.297653
1621		6		0.939582			0.252174			0.140095
1622		6		0.310082			0.229078			0.144815
1623		6		0.128461			0.243872			0.208599
1624		6		0.376887			0.440189			0.22173
1625		6		0.284242			0.26538			0.133092
1626		6		0.3827			0.128101			0.131511
1627		6		0.223019			0.443857			0.15763
1628		6		0.258004			0.152288			0.0984529
1629		6		0.632178			0.253827			0.387979
1630		6		0.232911			0.316759			0.181821
1631		6		0.196751			0.118636			0.111282
1632		6		0.172648			0.224484			0.123721
1633		6		0.900943			0.322657			0.246903
1634		6		0.302019			0.26352			0.155452
1635		6		2.33248			0.430874			0.352334
1636		6		0.247992			0.371139			0.6441
1637		6		0.449687			0.164156			0.131996
1638		6		0.414294			0.167831			0.103542
1639		6		0.168493			0.0982365			0.140455
1640		6		0.323409			0.231532			0.108141
1641		6		0.607191			0.295283			0.216494
1642		6		0.236286			0.229156			0.222582
1643		6		0.217786			0.178644			0.11097
1644		6		0.259994			0.449499			0.283861
1645		6		0.677266			0.356125			0.128135
1646		6		0.52218			0.28978			0.193735
1647		6		0.277091			0.315082			0.153509
1648		6		0.26516			0.202056			0.140993
1649		6		0.289393			0.286543			0.28083
1650		6		0.210439			0.125196			0.264875
1651		6		0.175682			0.242916			0.222114
1652		6		0.208469			0.148535			0.0987172
1653		6		0.398662			0.3112			0.233383
1654		6		1.19616			0.259158			0.270597
1655		6		0.187191			0.122015			0.0889637
1656		6		0.444098			0.398495			0.239044
1657		6		0.418858			0.333901			0.191169
1658		6		0.725742			0.344101			0.220714
1659		6		0.518906			0.205204			0.313011
1660		6		0.310236			0.244479			0.141528
1661		6		0.430572			1.09687			0.810053
1662		6		0.231707			0.184159			0.152485
1663		6		0.783722			0.581422			0.310691
1664		6		0.148211			0.128608			0.151588
1665		6		0.239959			0.140844			0.195335
1666		6		0.642257			0.427737			0.340965
1667		6		1.25952			0.486253			0.336647
1668		6		0.364472			0.42686			0.310643
1669		6		0.292097			0.21985			0.195492
1670		6		0.922333			0.398293			0.237153
1671		6		0.643893			0.190384			0.230493
1672		6		0.506273			0.159173			0.128711
1673		6		0.30827			0.418637			0.453394
1674		6		0.419852			0.444866			0.250912
1675		6		0.264936			0.211671			0.202359
1676		6		0.267537			0.210697			0.182117
1677		6		0.316257			0.277046			0.383153
1678		6		0.3355			0.591236			0.402764
1679		6		0.333238			0.282862			0.178565
1680		6		1.18482			0.661042			0.387459
1681		6		1.0944			0.389188			0.360418
1682		6		0.22991			0.202769			0.243889
1683		6		0.309067			0.184186			0.175617
1684		6		0.311959			0.305836			0.119567
1685		6		0.418209			0.474043			0.30871
1686		6		0.281061			0.285286			0.260146
1687		6		0.237247			0.87199			0.218148
1688		6		0.350681			0.260355			0.148901
1689		6		0.226943			0.212214			0.166384
1690		6		0.314166			0.327923			0.248915
1691		6		0.32211			0.405978			0.372301
1692		6		0.241796			0.690741			0.154838
1693		6		0.391425			0.462626			0.546412
1694		6		0.198613			0.233155			0.210401
1695		6		1.22137			0.481133			0.229484
1696		6		0.452308			0.298954			0.312302
1697		6		0.46304			0.475446			0.326218
1698		6		0.208747			0.115101			0.141246
1699		6		0.15826			0.102828			0.170377
1700		6		0.261788			0.122811			0.183189
1701		6		0.282448			0.285719			0.121144
1702		6		0.875468			0.58226			0.225783
1703		6		0.557526			0.464703			0.221733
1704		6		0.221043			0.221137			0.278878
1705		6		0.423324			0.487544			0.40187
1706		6		0.212678			0.127422			0.1199
1707		6		0.239794			0.293884			0.282369
1708		6		0.485004			0.28824			0.390418
1709		6		0.275574			0.349652			0.211761
1710		6		0.206167			0.220063			0.134165
1711		6		0.762907			0.546765			0.341116
1712		6		0.312402			0.19141			0.122544
1713		6		0.872154			0.35715			0.163384
1714		6		0.269075			0.359752			0.243113
1715		6		0.32531			0.286867			0.217511
1716		6		0.305392			0.307742			0.435642
1717		6		0.439604			0.44241			0.479734
1718		6		0.347774			0.473899			0.274438
1719		6		0.317083			0.517764			0.723224
1720		6		0.524029			0.374651			0.426462
1721		6		0.287852			0.451369			0.481408
1722		6		0.284792			0.289331			0.304504
1723		6		0.519514			0.319509			0.189554
1724		6		0.324233			0.253231			0.180249
1725		6		0.207023			0.182081			0.145943
1726		6		0.278676			0.213163			0.162684
1727		6		0.327746			0.36355			0.413334
1728		6		0.468382			0.294595			0.227172
1729		6		0.236961			0.332396			0.300788
1730		6		0.628923			0.458141			0.448176
1731		6		0.469912			0.960528			0.148925
1732		6		0.342278			0.461683			0.358897
1733		6		0.312272			0.291255			0.174399
1734		6		0.507292			0.330181			0.275508
1735		6		0.479737			0.28675			0.221296
1736		6		0.273618			0.2697			0.181557
1737		6		0.230996			0.337572			0.154161
1738		6		0.232327			0.210413			0.155972
1739		6		0.512313			0.328891			0.40562
1740		6		1.27495			0.5622			0.331256
1741		6		0.585781			0.767413			0.347656
1742		6		0.507936			0.321812			0.278795
1743		6		0.206831			0.224521			0.196003
1744		6		0.355333			0.379658			0.216717
1745		6		0.287897			0.344493			0.154852
1746		6		0.781133			0.292555			0.536979
1747		6		0.232821			0.156499			0.189557
1748		6		0.214935			0.207088			0.151827
1749		6		0.957531			0.456629			0.278367
1750		6		0.410788			0.564707			0.216283
1751		6		0.246527			0.182203			0.108653
1752		6		0.182036			0.276246			0.171502
1753		6		0.441354			0.578121			0.454412
1754		6		0.221488			0.295459			0.224009
1755		6		0.284001			0.204481			0.118328
1756		6		0.147676			0.130599			0.141873
1757		6		0.294865			0.197145			0.150101
1758		6		0.196464			0.196729			0.166855
1759		6		0.556686			0.458725			0.205446
1760		6		0.303974			0.500341			0.314429
1761		6		0.490807			0.356056			0.297464
1762		6		0.242595			0.186361			0.11021
1763		6		0.902513			0.362918			0.237995
1764		6		0.284109			0.230852			0.234441
1765		6		0.167885			0.197919			0.130874
1766		6		0.489622			0.388793			0.295572
1767		6		0.430435			0.196308			0.190448
1768		6		0.445689			0.674794			0.343922
1769		6		0.389586			0.286558			0.210732
1770		6		0.451037			0.228904			0.204507
1771		6		0.39732			0.299036			0.370895
1772		6		0.364423			0.228904			0.225534
1773		6		0.319364			0.272049			0.173803
1774		6		0.397399			0.345984			0.180528
1775		6		1.51949			0.620657			0.295831
1776		6		0.49537			0.285644			0.514465
1777		6		0.274577			0.259238			0.153493
1778		6		0.23136			0.173092			0.240367
1779		6		0.243739			0.336397			0.251416
1780		6		0.595096			0.697845			0.391572
1781		6		0.222555			0.137416			0.113321
1782		6		0.328512			0.27316			0.171934
1783		6		0.515923			0.341932			0.289991
1784		6		0.471032			0.30603			0.298425
1785		6		0.39503			0.295643			0.181506
1786		6		0.67942			0.359946			0.183114
1787		6		0.252659			0.326928			0.271938
1788		6		0.405325			0.378986			0.196707
1789		6		0.248496			0.324461			0.289642
1790		6		0.22506			0.189709			0.124707
1791		6		0.381183			0.258794			0.250528
1792		6		0.290688			0.250035			0.189063
1793		6		0.238591			0.275518			0.17463
1794		6		0.288805			0.319028			0.290684
1795		6		0.434165			0.497003			0.29342
1796		6		0.371181			0.154097			0.14536
1797		6		0.348308			0.324593			0.226488
1798		6		0.262318			0.271478			0.310172
1799		6		0.219252			0.289726			0.224221
1800		6		0.4371			0.472964			0.423504
1801		6		0.310006			0.190557			0.125454
1802		6		0.377443			0.329847			0.152059
1803		6		0.400223			0.339135			0.291562
1804		6		0.715203			0.28474			0.306346
1805		6		0.310412			0.367126			0.250892
1806		6		0.184352			0.24962			0.133564
1807		6		0.217433			0.399806			0.196782
1808		6		0.199327			0.165922			0.122207
1809		6		0.253994			0.209281			0.177834
1810		6		0.313721			0.268859			0.159236
1811		6		0.581245			0.350839			0.207542
1812		6		0.258442			0.231823			0.160208
1813		6		0.330691			0.245195			0.26079
1814		6		0.412263			0.265254			0.174617
1815		6		0.344227			0.216135			0.235895
1816		6		0.331944			0.32825			0.172535
1817		6		0.287484			0.202793			0.14858
1818		6		0.385756			0.454105			0.263396
1819		6		0.732273			0.355175			0.262545
1820		6		0.665717			0.532125			0.194284
1821		6		0.332807			0.354024			0.277105
1822		6		0.265606			0.271072			0.388402
1823		6		0.4513			0.309406			0.239464
1824		6		0.168513			0.178716			0.179275
1825		6		0.325004			0.262856			0.163998
1826		6		0.429459			0.311038			0.167092
1827		6		0.415235			0.320577			0.355679
1828		6		0.390066			0.252245			0.209806
1829		6		0.269954			0.303161			0.406493
1830		6		0.583695			0.307515			0.159908
1831		6		0.242945			0.184285			0.153946
1832		6		0.576781			0.439646			0.315017
1833		6		0.48781			0.435391			0.231055
1834		6		0.405996			0.365227			0.183974
1835		6		0.352603			0.375031			0.180019
1836		6		0.424372			0.289251			0.184996
1837		6		0.296632			0.280701			0.286738
1838		6		0.331275			0.159427			0.227961
1839		6		0.459838			0.564981			0.233273
1840		6		0.275325			0.279562			0.209434
1841		6		0.340486			0.390859			0.218505
1842		6		0.221706			0.202576			0.163405
1843		6		0.231492			0.2346			0.17389
1844		6		0.294639			0.196603			0.156718
1845		6		0.236511			0.175098			0.291472
1846		6		0.227877			0.181798			0.178613
1847		6		0.255184			0.281709			0.122106
1848		6		0.292843			0.497662			0.153263
1849		6		0.295732			0.281087			0.178487
1850		6		0.35884			0.202612			0.22337
1851		6		0.421426			0.288188			0.283114
1852		6		0.375813			0.203691			0.217984
1853		6		0.237768			0.216992			0.160106
1854		6		0.180753			0.178334			0.146925
1855		6		0.329773			0.19379			0.200126
1856		6		0.279682			0.319799			0.303555
1857		6		0.394607			0.311869			0.222011
1858		6		0.170505			0.22841			0.161585
1859		6		0.487792			0.299323			0.242036
1860		6		0.229691			0.312203			0.176544
1861		6		0.240657			0.192418			0.125506
1862		6		0.271403			0.207097			0.218757
1863		6		0.242138			0.225389			0.221462
1864		6		0.32391			0.298434			0.185553
1865		6		0.427934			0.309458			0.245355
1866		6		0.320995			0.209323			0.305248
1867		6		0.260997			0.259071			0.188131
1868		6		0.298001			0.255961			0.182947
1869		6		0.369904			0.338482			0.193882
1870		6		0.467966			0.324429			0.278805
1871		6		0.32599			0.329692			0.219854
1872		6		0.286876			0.336472			0.245696
1873		6		0.304858			0.262467			0.18325
1874		6		0.362189			0.259392			0.228522
1875		6		0.184062			0.269307			0.131203
1876		6		0.166548			0.332441			0.311264
1877		6		0.179006			0.155127			0.121517
1878		6		0.206636			0.223594			0.132289
1879		6		0.28645			0.288527			0.156904
1880		6		0.224358			0.256515			0.231193
1881		6		0.234578			0.356008			0.166195
1882		6		0.293192			0.322363			0.228498
1883		6		0.350835			0.22958			0.183582
1884		6		0.243534			0.242971			0.152879
1885		6		0.208506			0.35937			0.193191
1886		6		0.469237			0.200326			0.274207
1887		6		0.234231			0.121407			0.165721
1888		6		0.294486			0.276554			0.175179
1889		6		0.264855			0.242373			0.259456
1890		6		0.196065			0.131457			0.131148
1891		6		0.26674			0.222192			0.186545
1892		6		0.25022			0.208253			0.174121
1893		6		0.330789			0.26484			0.159319
1894		6		0.228074			0.246703			0.159792
1895		6		0.178527			0.217177			0.16164
1896		6		0.358396			0.356942			0.256973
1897		6		0.294954			0.276813			0.161805
1898		6		0.26901			0.341124			0.180471
1899		6		0.22418			0.153405			0.0909842
1900		6		0.305475			0.219814			0.151969
1901		6		0.405767			0.373552			0.206486
1902		6		0.234586			0.348393			0.145169
1903		6		0.382885			0.311024			0.216392
1904		6		0.329442			0.304865			0.148872
1905		6		0.395976			0.28865			0.190737
1906		6		0.306771			0.226505			0.141957
1907		6		0.561827			0.739288			0.216972
1908		6		0.569993			0.331781			0.201594
1909		6		0.378171			0.226989			0.151968
1910		6		0.372721			0.195925			0.143702
1911		6		0.233187			0.203597			0.163203
1912		6		0.284495			0.442119			0.234034
1913		6		0.197633			0.212413			0.135708
1914		6		0.237652			0.32625			0.172149
1915		6		0.221342			0.419308			0.228074
1916		6		0.415435			0.284897			0.342322
1917		6		0.208434			0.174023			0.128023
1918		6		0.19119			0.157024			0.166744
1919		6		0.359408			0.247174			0.218441
1920		6		0.44662			0.472889			0.266404
1921		6		0.213756			0.189967			0.14304
1922		6		0.279058			0.230878			0.192411
1923		6		0.243793			0.243143			0.169119
1924		6		0.215169			0.186165			0.122438
1925		6		0.391518			0.387958			0.375951
1926		6		0.233238			0.169475			0.131736
1927		6		0.315305			0.309257			0.2283
1928		6		0.216061			0.184968			0.134895
1929		6		0.225363			0.309065			0.505973
1930		6		0.18512			0.220091			0.163615
1931		6		0.190153			0.274276			0.157963
1932		6		0.255559			0.226652			0.140081
1933		6		0.278394			0.288628			0.211539
1934		6		0.280681			0.339397			0.190265
1935		6		0.348725			0.332521			0.218215
1936		6		0.35519			0.29001			0.182125
1937		6		0.319302			0.248837			0.198052
1938		6		0.478144			0.217171			0.283969
1939		6		0.26416			0.334791			0.152717
1940		6		0.224434			0.247008			0.161266
1941		6		0.37411			0.315463			0.235731
1942		6		0.409075			0.379438			0.242432
1943		6		0.290292			0.201287			0.16427
1944		6		0.337268			0.50672			0.267055
1945		6		0.219314			0.229132			0.133544
1946		6		0.260228			0.192914			0.13969
1947		6		0.235071			0.225962			0.147633
1948		6		0.229723			0.182018			0.132532
1949		6		0.35996			0.331754			0.207757
1950		6		0.567567			0.281238			0.415266
1951		6		0.274109			0.200014			0.144835
1952		6		0.362438			0.26509			0.142932
1953		6		0.267929			0.219965			0.222988
1954		6		0.248119			0.239481			0.149213
1955		6		0.388012			0.232346			0.312558
1956		6		0.159545			0.199375			0.16441
1957		6		0.461888			0.375186			0.245351
1958		6		0.347541			0.474168			0.241878

## Sheet: 3C_locomotion_Data
	All whiskers			W1+W2			W1
	average DeltaF/F			average DeltaF/F			average DeltaF/F
Mouse	Younger	Older		Younger	Older		Younger	Older
1	0.0504506	0.436378		0.0698194	0.461267		0.0460684	0.438676
2	0.0698311	0.280746		0.0223946	0.10427		0.0205406	0.121444
3	0.216398	0.1821		0.465895	0.170626		0.187435	0.070904
4	0.333851	0.250166		0.25606	0.333188		0.316549	0.183115
5	0.0906385	0.148516		0.210999	0.210714		0.114545	0.223897
6	0.19742	0.210248		0.18866	0.05514		0.148002	0.0896208
7	0.804377	0.241027		0.283732	0.19399		0.353035	0.110216
8	0.248063	0.100221		0.274063	0.0470102		0.430772	0.0400987
Median	0.206909	0.225637		0.23353	0.182308		0.167718	0.11583

## Sheet: 3C_locomotion_Stats
2-way anova, constrained (Type III) sums of squares.
intensity ~ 1 + ageType*layerType
	SumOfSquares	DF	MeanSquares	F	pValue
ageType	0.010093	1	0.010093	0.41176	0.52457
layerType	0.029169	2	0.014584	0.59501	0.55614
ageType:layerType	0.0011084	2	0.00055418	0.022609	0.97766
Error	1.0295	42	0.024511
Total	1.0698	47
Tukey-Kramer Multiple Comparisons tests
				Mean Differecnce	MeanDifferenceLower	MeanDifferenceUpper	pValue
Y	All	O	All	0.0202037	-0.213482	0.253889	0.999832
Y	All	Y	W2	0.0299257	-0.20376	0.263612	0.998861
Y	All	O	W2	0.054353	-0.179333	0.288039	0.981601
Y	All	Y	W1	0.0492604	-0.184425	0.282946	0.98816
Y	All	O	W1	0.0916322	-0.142054	0.325318	0.848121
O	All	Y	W2	0.00972206	-0.223964	0.243408	0.999996
O	All	O	W2	0.0341493	-0.199536	0.267835	0.997854
O	All	Y	W1	0.0290568	-0.204629	0.262743	0.999012
O	All	O	W1	0.0714285	-0.162257	0.305114	0.941144
Y	W2	O	W2	0.0244273	-0.209259	0.258113	0.999575
Y	W2	Y	W1	0.0193347	-0.214351	0.253021	0.999865
Y	W2	O	W1	0.0617064	-0.171979	0.295392	0.968021
O	W2	Y	W1	-0.00509254	-0.238778	0.228593	1
O	W2	O	W1	0.0372792	-0.196407	0.270965	0.996746
Y	W1	O	W1	0.0423717	-0.191314	0.276058	0.99407

## Sheet: Figure4-S2B_Iba1density_Data
Younger	Layer 2_3	Layer 4	Layer 5_6		Older (Adult)	Layer 2_3	Layer 4	Layer 5_6		Old	Layer 2_3	Layer 4	Layer 5_6
Y	0.0752585	0.0349746	0.0203084		A	0.0441146	0.044063	0.0290375		O	0.0419156	0.021022	0.0252337
Y	0.0838737	0.0378159	0.0182147		A	0.0601021	0.0387633	0.0323878		O	0.0394091	0.0290413	0.0315429
Y	0.0876832	0.0389042	0.029584		A	0.0484416	0.0355862	0.0446606		O	0.0397969	0.0324601	0.0326247
Y	0.0611547	0.0235411	0.0189508		A	0.0435692	0.0242545	0.0302791		O	0.0368703	0.0269234	0.0315315
Y	0.0734429	0.0355862	0.0241198		A	0.0522182	0.0356385	0.0197448		O	0.0415386	0.0317229	0.0245599
Y	0.0625156	0.0276584	0.0153764		A	0.0318165	0.0202729	0.0171087		O	0.0514419	0.0363035	0.0319323
Y	0.0680065	0.0329936	0.0249003		A	0.0545401	0.023387	0.0185146		O	0.0567636	0.0292727	0.0272005
Y	0.0764525	0.0381397	0.0190178							O	0.0516435	0.0270951	0.0336183
Y	0.0545364	0.0336612	0.0204778
Y	0.0431249	0.0134878	0.0139369
Y	0.0555182	0.0296662	0.0143835
Median	0.0680065	0.0336612	0.0190178			0.0484416	0.0355862	0.0290375			0.0417271	0.029157	0.0315372

## Sheet: Figure4-S2B_Iba1depth_RawData
	Iba1 cell depth (normalized 0-1)	Young												Older								Old
		Mouse												Mouse								Mouse
	NormalizedCorticalDepth	1	2	3	4	5	6	7	8	9	10	11		1	2	3	4	5	6	7		1	2	3	4	5	6	7	8
		0.00585753	0.00371634	0.00535424	0.00481441	0.00627067	0.00254118	0.00429289	0.0128874	0.0108819	0.00511688	0.011731		0.002481	0.00327121	0.00238817	0.00739469	0.0106376	0.00346406	0.00544418		0.00606461	0.00551108	0.00414452	0.00989545	0.0041085	0.00554549	0.00893489	0.0039287
		0.00731859	0.00493888	0.00576506	0.00911943	0.00690838	0.00764206	0.00688721	0.0126478	0.0124231	0.00886867	0.0138589		0.0290057	0.00475204	0.00555076	0.00676454	0.0120487	0.00631987	0.00917961		0.00770717	0.00562928	0.0121691	0.0128882	0.00601293	0.00489033	0.00992598	0.00794075
		0.00825548	0.00492017	0.0148812	0.0122643	0.0109321	0.018845	0.0076845	0.0188454	0.0189518	0.00801455	0.0104471		0.0300138	0.0073589	0.0171912	0.0135499	0.0166178	0.00518845	0.00650091		0.0133345	0.00576741	0.0105112	0.0123218	0.0227593	0.00431087	0.0136868	0.015697
		0.010332	0.00824715	0.0163551	0.0128752	0.00992813	0.0231706	0.0106033	0.0205108	0.0186373	0.00933316	0.0176141		0.0322034	0.00850358	0.0225088	0.0152395	0.0197097	0.00891227	0.00670649		0.0199959	0.0125142	0.014534	0.0118897	0.0247126	0.0114522	0.0154139	0.0175656
		0.014047	0.0103453	0.0180456	0.0187873	0.0153703	0.0262424	0.00973769	0.027678	0.0248209	0.0131388	0.0164232		0.035119	0.00982014	0.0253534	0.018234	0.0200141	0.00914903	0.0110443		0.0206855	0.0166458	0.0150772	0.0235201	0.026392	0.0143045	0.0158385	0.0220397
		0.0161055	0.0127335	0.0171373	0.0238183	0.0214781	0.0266381	0.0142329	0.0282933	0.0308995	0.0184623	0.0212171		0.0474657	0.0163675	0.0283505	0.019499	0.0197752	0.0126474	0.0188532		0.0276736	0.0213489	0.022495	0.0241526	0.0299254	0.0195898	0.0234698	0.0207213
		0.0179956	0.0153341	0.0210044	0.0324421	0.0236458	0.0239541	0.0167151	0.0269824	0.0320449	0.0237397	0.0189331		0.0539347	0.0134696	0.0396387	0.0245453	0.0239289	0.0135253	0.0136488		0.0289117	0.0301317	0.0304828	0.0276354	0.0362674	0.0259265	0.0243975	0.0215241
		0.0168329	0.0169578	0.0225225	0.0325809	0.022922	0.0293997	0.0224361	0.0355742	0.0328513	0.0273911	0.0238443		0.055961	0.0203642	0.0472312	0.025901	0.0241333	0.0167381	0.0179902		0.0332276	0.0428236	0.0285727	0.0357899	0.039483	0.0256429	0.0254653	0.037401
		0.0213478	0.0198997	0.0272867	0.0341052	0.0223881	0.0300147	0.0220794	0.03422	0.0328332	0.0264207	0.0273702		0.0560757	0.0188406	0.0512213	0.033495	0.0238979	0.020988	0.0180491		0.0333883	0.043264	0.0338237	0.0384847	0.0552919	0.0299867	0.0382185	0.0387646
		0.0348358	0.0217897	0.0285611	0.0362585	0.0261	0.0387897	0.0352765	0.0414216	0.0394566	0.0257606	0.0321181		0.0607545	0.0199229	0.0598382	0.0308787	0.0312034	0.0381637	0.0217008		0.0438351	0.0441806	0.0310895	0.0404672	0.065527	0.0270565	0.0442432	0.0356115
		0.0350318	0.0234115	0.0311158	0.0373366	0.0257576	0.0341634	0.0358367	0.0395333	0.042317	0.0286081	0.0359615		0.0648453	0.0224493	0.0652961	0.0386615	0.0323044	0.0350095	0.0264278		0.0463691	0.0505801	0.0352597	0.0476724	0.0711173	0.0328642	0.0425501	0.0420409
		0.038044	0.0253062	0.0328411	0.0377472	0.0321255	0.0403223	0.0337272	0.0472794	0.047671	0.0307407	0.0357783		0.0656514	0.029696	0.0681091	0.035694	0.0339966	0.04006	0.0290833		0.0502215	0.0487632	0.0383108	0.0527161	0.0755569	0.0333834	0.0513532	0.0486487
		0.0364387	0.0279849	0.0375572	0.0400953	0.0368915	0.0416351	0.0386437	0.0533219	0.0460445	0.0323742	0.0431503		0.0724704	0.0361912	0.0668104	0.0492331	0.0501956	0.0504563	0.0297195		0.0529039	0.0568139	0.042959	0.0512389	0.08122	0.0371908	0.0478567	0.0532527
		0.0377594	0.0281033	0.0381664	0.0531961	0.0446611	0.0463611	0.0400984	0.0607094	0.0518515	0.0327857	0.0382969		0.0758455	0.0362314	0.0705035	0.0519732	0.0519118	0.0467803	0.0338587		0.0567842	0.0598217	0.0482035	0.0491372	0.0842299	0.0373683	0.0542903	0.0535836
		0.0370674	0.0294956	0.0432439	0.0531138	0.0470458	0.0572026	0.0434034	0.0643333	0.0541215	0.0355538	0.042858		0.0803653	0.0431369	0.0687784	0.0584251	0.0571953	0.0515751	0.0351094		0.0703407	0.0637133	0.0578854	0.0597958	0.0894761	0.0408305	0.0548613	0.057859
		0.0398613	0.0294697	0.0425547	0.0556815	0.0496685	0.0623187	0.0581407	0.0662243	0.0553977	0.0391432	0.0475302		0.0806259	0.0560713	0.0689616	0.0595149	0.0612321	0.0598173	0.0402674		0.0801918	0.0644966	0.0580467	0.066888	0.0963388	0.0408435	0.0561394	0.0608759
		0.0409715	0.0281815	0.0452215	0.0586772	0.0506726	0.0599857	0.0607963	0.0693516	0.0567735	0.0372322	0.0534823		0.080892	0.0536313	0.0736464	0.0590258	0.0594906	0.0618155	0.0486846		0.0841518	0.0737249	0.0597008	0.0723363	0.0970534	0.0580398	0.0542288	0.061262
		0.0426206	0.0306116	0.0530232	0.0650107	0.0487983	0.0594855	0.0617074	0.0769183	0.057834	0.0383276	0.056592		0.0855965	0.0569587	0.0771675	0.0624465	0.063207	0.0677009	0.0562701		0.0854343	0.0829692	0.0656381	0.0756554	0.103126	0.0605346	0.0607418	0.0729223
		0.0464336	0.0373748	0.0549073	0.0617036	0.0561842	0.0628303	0.0619084	0.0764822	0.0637351	0.0438519	0.0577214		0.0837327	0.058761	0.0795387	0.0615041	0.065662	0.0663564	0.0604266		0.0875672	0.0951874	0.0655739	0.0783546	0.10988	0.0640762	0.0584488	0.0716024
		0.044054	0.0393518	0.0589412	0.0640249	0.0554884	0.0598382	0.0644845	0.0760267	0.0655565	0.0514238	0.0640411		0.087938	0.0611181	0.0872663	0.063171	0.0635136	0.0768219	0.066218		0.0925735	0.0988508	0.0674016	0.0831953	0.123559	0.0681732	0.0688967	0.0757214
		0.046298	0.0427711	0.0620415	0.0731106	0.0584366	0.064363	0.0647998	0.07745	0.0699014	0.0522126	0.069958		0.0922646	0.0645914	0.0879178	0.0731123	0.065797	0.0779904	0.0636576		0.0963636	0.106905	0.0672865	0.0844106	0.120923	0.0744629	0.0696477	0.0912049
		0.045818	0.048767	0.0627469	0.0807639	0.0597773	0.0684319	0.0736087	0.0837155	0.0674475	0.0522833	0.0721155		0.111539	0.0654767	0.0909055	0.0723515	0.0675269	0.08594	0.0670509		0.0990468	0.106089	0.0713985	0.0862614	0.124974	0.0756677	0.0722615	0.0960235
		0.0571969	0.0474535	0.0631205	0.0795008	0.0655826	0.0721528	0.0765325	0.0832655	0.0694123	0.0588	0.0733634		0.113804	0.0651483	0.0907046	0.0835598	0.0709183	0.0869764	0.0660848		0.104496	0.118929	0.076679	0.0912299	0.145722	0.0827359	0.0774597	0.0948219
		0.0590088	0.0506525	0.0642462	0.0812147	0.063281	0.0745946	0.0806547	0.0853729	0.0777725	0.0642676	0.0760389		0.11369	0.0667318	0.0970921	0.0844969	0.0699953	0.0891206	0.0695495		0.107655	0.123193	0.0785865	0.0945855	0.145325	0.0844613	0.0858259	0.0967613
		0.0622096	0.0520592	0.0641948	0.0838451	0.0701588	0.0829465	0.0779839	0.086116	0.0802179	0.0722702	0.0781576		0.114928	0.0735411	0.10237	0.0869213	0.0697358	0.0916219	0.0692342		0.115735	0.123768	0.0779709	0.0980577	0.147131	0.0840101	0.090622	0.0957131
		0.0635286	0.0525885	0.0648919	0.0855317	0.0787397	0.0919877	0.0781682	0.0874931	0.0812006	0.0766223	0.0840037		0.125653	0.0708931	0.10651	0.0897248	0.0721803	0.0933233	0.07754		0.116183	0.126401	0.0821019	0.0991283	0.16396	0.0880563	0.0898512	0.0989097
		0.0649103	0.054922	0.0717342	0.088887	0.0800988	0.0925648	0.0845803	0.0962474	0.0860784	0.0773434	0.0878593		0.127882	0.0742024	0.105761	0.0887673	0.0758426	0.0995389	0.0754023		0.117296	0.129726	0.0865528	0.102017	0.166341	0.0908209	0.0946966	0.105382
		0.0646911	0.056514	0.0718856	0.091118	0.084351	0.0915093	0.0833486	0.0977624	0.0878921	0.0790937	0.0888391		0.129538	0.0745243	0.108566	0.0993645	0.0786738	0.103941	0.0858585		0.12256	0.132663	0.091766	0.107803	0.167581	0.0951852	0.0940104	0.113094
		0.0640132	0.0582333	0.0752125	0.0918198	0.0818491	0.0929251	0.0837518	0.102725	0.0909048	0.0799946	0.0951214		0.129018	0.0783517	0.109753	0.100324	0.0795501	0.108802	0.0931295		0.12921	0.137956	0.0927655	0.109754	0.169845	0.0984146	0.0959289	0.115202
		0.0700879	0.0657294	0.0805528	0.0892948	0.0885383	0.0922391	0.0887285	0.102481	0.0978769	0.0826453	0.0970593		0.130586	0.0852299	0.111223	0.110802	0.0816502	0.110794	0.0917629		0.129072	0.137107	0.0956866	0.125829	0.175142	0.112022	0.105502	0.11697
		0.0687395	0.0661499	0.0827047	0.0941028	0.0907101	0.0954508	0.0959088	0.101879	0.0998429	0.0823669	0.106463		0.129105	0.0862424	0.112058	0.10943	0.0860116	0.117091	0.0899425		0.129925	0.146763	0.0988256	0.128352	0.180538	0.113673	0.110596	0.124172
		0.0700052	0.0683371	0.0801239	0.0968834	0.0920282	0.095969	0.0939157	0.104938	0.102206	0.0834375	0.104612		0.137276	0.0846904	0.116002	0.114317	0.0899814	0.11974	0.0894677		0.135152	0.151588	0.106057	0.13141	0.18475	0.118473	0.111875	0.12744
		0.0690607	0.0721312	0.0863101	0.0923806	0.0934115	0.0960375	0.105521	0.114757	0.105285	0.0875065	0.108534		0.137244	0.0916638	0.115326	0.114098	0.100889	0.122463	0.0971234		0.139776	0.151749	0.109214	0.134057	0.199736	0.120386	0.113794	0.131812
		0.0750448	0.0734362	0.0876471	0.0983304	0.103995	0.0939981	0.109067	0.119426	0.107872	0.0889509	0.109563		0.138442	0.0915899	0.12902	0.117358	0.101376	0.12465	0.096233		0.14481	0.164092	0.120426	0.142197	0.202369	0.125711	0.1143	0.132012
		0.0760034	0.0733312	0.090099	0.0997314	0.102095	0.0952629	0.10696	0.122877	0.11185	0.0919839	0.110372		0.147017	0.0981824	0.125653	0.121252	0.105956	0.130249	0.10124		0.156304	0.16602	0.121056	0.143138	0.207568	0.128801	0.118766	0.135624
		0.0833398	0.0770543	0.0934122	0.103387	0.104355	0.0979622	0.109274	0.125028	0.113473	0.0939542	0.111384		0.151103	0.0983634	0.126794	0.125303	0.105128	0.130187	0.103333		0.16013	0.165763	0.123651	0.147177	0.212287	0.131658	0.121769	0.133242
		0.0871136	0.0796486	0.0967483	0.104812	0.105206	0.104287	0.109015	0.126729	0.11476	0.0956686	0.113552		0.154038	0.102774	0.130614	0.129357	0.110149	0.131532	0.110158		0.161141	0.167926	0.125627	0.149055	0.220767	0.135435	0.121271	0.142101
		0.0863389	0.0785843	0.100349	0.108784	0.106108	0.106707	0.111545	0.133876	0.114656	0.100452	0.115544		0.154138	0.101211	0.134643	0.130313	0.114585	0.136161	0.11078		0.162609	0.170666	0.129322	0.153724	0.216046	0.134023	0.122045	0.147824
		0.0921379	0.0830628	0.102691	0.110871	0.109016	0.10667	0.111799	0.142611	0.11949	0.0998107	0.120579		0.156362	0.104003	0.140158	0.134952	0.11644	0.144642	0.112716		0.171099	0.17594	0.140312	0.154565	0.234977	0.134478	0.132068	0.149735
		0.0975794	0.0831221	0.104632	0.117142	0.107623	0.109385	0.115034	0.14747	0.124438	0.103541	0.123112		0.165059	0.104877	0.140215	0.140068	0.118004	0.144103	0.128066		0.173541	0.182174	0.1463	0.165615	0.241218	0.143554	0.132895	0.153925
		0.0981689	0.0859182	0.106435	0.116985	0.110256	0.109161	0.115131	0.146664	0.126508	0.102052	0.131008		0.17015	0.106308	0.148952	0.14535	0.119671	0.150601	0.127255		0.183659	0.184007	0.155101	0.171063	0.242171	0.146486	0.136455	0.158062
		0.100574	0.0890067	0.108629	0.121214	0.112794	0.10816	0.122335	0.150896	0.128988	0.108274	0.130121		0.169526	0.105747	0.152254	0.148954	0.122077	0.151175	0.138427		0.186223	0.189281	0.154334	0.173228	0.248276	0.147424	0.13741	0.156618
		0.102107	0.0918341	0.113564	0.122365	0.115957	0.109101	0.123617	0.147551	0.131142	0.114731	0.136735		0.16892	0.108044	0.152541	0.15316	0.128017	0.167901	0.141378		0.19137	0.192832	0.154252	0.178127	0.250356	0.149846	0.137504	0.157204
		0.101455	0.0928441	0.112984	0.124975	0.114125	0.114062	0.127551	0.152344	0.135213	0.119628	0.136941		0.173669	0.110798	0.160574	0.157052	0.134318	0.169545	0.143276		0.195204	0.194278	0.158389	0.177163	0.275961	0.153116	0.140988	0.159131
		0.105467	0.0935862	0.116809	0.130487	0.11803	0.118274	0.135053	0.15725	0.138012	0.119327	0.139594		0.174532	0.108663	0.156015	0.163856	0.134448	0.17166	0.146375		0.196764	0.19748	0.158213	0.176461	0.274334	0.155092	0.14432	0.158377
		0.108816	0.0945167	0.11882	0.135149	0.121208	0.117324	0.138806	0.154821	0.145932	0.127869	0.141078		0.183416	0.10839	0.161297	0.167297	0.135569	0.170033	0.14571		0.203781	0.200645	0.162425	0.181249	0.275051	0.155579	0.146371	0.160457
		0.108887	0.0947742	0.119913	0.136009	0.125669	0.124103	0.141927	0.160847	0.147174	0.127446	0.143031		0.183864	0.109614	0.164488	0.17553	0.135581	0.176083	0.150108		0.20207	0.217293	0.163345	0.184919	0.28115	0.170211	0.1479	0.165337
		0.115835	0.0982928	0.121245	0.137928	0.134456	0.123448	0.143511	0.162847	0.151848	0.130619	0.145069		0.189826	0.108986	0.167764	0.172412	0.137718	0.180385	0.150679		0.204216	0.218965	0.163373	0.18556	0.29173	0.170893	0.15075	0.17292
		0.118775	0.101979	0.123889	0.137686	0.132528	0.1242	0.143877	0.163616	0.151611	0.133921	0.143441		0.190176	0.110693	0.17826	0.175844	0.139299	0.178124	0.168837		0.204829	0.223336	0.167185	0.185404	0.285553	0.175407	0.158461	0.171209
		0.119257	0.102971	0.125723	0.152146	0.134651	0.128614	0.146053	0.168631	0.1532	0.141559	0.144864		0.191878	0.117031	0.175433	0.172847	0.1421	0.185009	0.170706		0.206824	0.229076	0.174392	0.187189	0.292211	0.179981	0.158542	0.174543
		0.124325	0.102532	0.130331	0.160471	0.142171	0.126904	0.149431	0.170245	0.152665	0.143648	0.143048		0.193181	0.117152	0.176859	0.179987	0.151061	0.193118	0.173303		0.208213	0.232236	0.181923	0.204441	0.289776	0.179663	0.159299	0.177607
		0.123891	0.104703	0.130674	0.167889	0.144016	0.131772	0.151643	0.18134	0.158114	0.148611	0.147589		0.192971	0.116666	0.18573	0.179967	0.150372	0.195386	0.173007		0.214732	0.238338	0.190596	0.205633	0.291229	0.185944	0.16573	0.186163
		0.127148	0.106901	0.13045	0.167031	0.149166	0.136981	0.153208	0.180421	0.16454	0.148597	0.146202		0.199991	0.121546	0.188298	0.181671	0.150899	0.194762	0.174801		0.215667	0.236643	0.190123	0.205716	0.291058	0.187733	0.165767	0.186313
		0.129613	0.107793	0.136418	0.17045	0.162089	0.137322	0.156507	0.182569	0.166922	0.149512	0.148992		0.200005	0.122608	0.18736	0.184957	0.150931	0.207656	0.175404		0.214164	0.238144	0.196995	0.212936	0.304968	0.191295	0.167376	0.187113
		0.130265	0.109187	0.137383	0.170646	0.160323	0.138962	0.165048	0.183112	0.16698	0.153592	0.151944		0.199726	0.131747	0.185911	0.191703	0.153482	0.213315	0.177533		0.21585	0.249032	0.199248	0.217543	0.300517	0.191746	0.17048	0.191647
		0.132877	0.110028	0.13703	0.175063	0.167751	0.142961	0.168195	0.187147	0.170079	0.156388	0.154807		0.204877	0.135943	0.197376	0.191508	0.153281	0.215083	0.177696		0.221989	0.254159	0.20401	0.221683	0.308114	0.194112	0.174995	0.194282
		0.135264	0.114118	0.13975	0.173632	0.171197	0.143983	0.177071	0.19176	0.17186	0.158348	0.156851		0.205282	0.14097	0.202401	0.192769	0.163069	0.21788	0.187405		0.22994	0.263505	0.208619	0.227594	0.306739	0.193591	0.186654	0.196003
		0.142293	0.118339	0.145683	0.172695	0.18009	0.146616	0.173072	0.190247	0.174028	0.159323	0.157544		0.206714	0.147133	0.209676	0.209544	0.165681	0.219972	0.187483		0.23553	0.268952	0.211075	0.233946	0.322844	0.199259	0.190004	0.201837
		0.143769	0.12451	0.147394	0.179575	0.180679	0.146674	0.175383	0.190667	0.176208	0.168552	0.15826		0.21152	0.148316	0.209485	0.207784	0.162104	0.222517	0.18818		0.232774	0.272269	0.21055	0.236911	0.324607	0.202948	0.19561	0.205754
		0.15187	0.124634	0.148033	0.18588	0.189836	0.152554	0.177408	0.199237	0.185813	0.174186	0.159295		0.219755	0.148013	0.209258	0.21065	0.165881	0.221517	0.198366		0.240315	0.271641	0.212505	0.243342	0.331817	0.201051	0.19937	0.207385
		0.160646	0.124772	0.152133	0.186838	0.191793	0.155288	0.177307	0.199531	0.185165	0.174852	0.162457		0.222976	0.150162	0.225777	0.211807	0.165035	0.2331	0.196886		0.250987	0.274362	0.222993	0.247809	0.339765	0.220349	0.198989	0.211973
		0.162582	0.126764	0.158047	0.19773	0.194235	0.156175	0.186275	0.201622	0.185936	0.178299	0.172115		0.23004	0.149852	0.22613	0.214905	0.165686	0.234959	0.20017		0.258053	0.279397	0.223823	0.253522	0.343792	0.231435	0.201629	0.214329
		0.164074	0.130776	0.159445	0.200131	0.195764	0.154733	0.186235	0.212259	0.18894	0.182536	0.171427		0.232521	0.154473	0.228241	0.216172	0.168222	0.242685	0.207076		0.258092	0.284778	0.226715	0.25084	0.348314	0.224954	0.206423	0.216212
		0.165682	0.130559	0.163922	0.201564	0.195601	0.156859	0.190432	0.210274	0.19318	0.182615	0.171073		0.233226	0.154586	0.229553	0.216669	0.172959	0.24499	0.203024		0.261147	0.285449	0.235099	0.252592	0.344969	0.227772	0.209045	0.223267
		0.171488	0.135689	0.162049	0.206068	0.20747	0.161219	0.196652	0.212877	0.197135	0.18729	0.175497		0.233816	0.153577	0.232844	0.217872	0.17621	0.248458	0.212756		0.261535	0.28924	0.236253	0.256859	0.346105	0.22922	0.208661	0.220387
		0.177374	0.136666	0.16308	0.206696	0.209208	0.166426	0.202165	0.216967	0.202589	0.192204	0.174685		0.238814	0.156883	0.235818	0.219178	0.186995	0.24733	0.215497		0.268584	0.292733	0.244719	0.259743	0.355057	0.227837	0.213309	0.224904
		0.17609	0.14043	0.165602	0.214222	0.209103	0.170409	0.210303	0.21473	0.202114	0.193761	0.176272		0.239092	0.159452	0.237496	0.232	0.18825	0.263428	0.218346		0.274751	0.296459	0.258431	0.264003	0.355639	0.234187	0.2167	0.230382
		0.177982	0.138783	0.165369	0.219252	0.214676	0.170015	0.207869	0.217678	0.202816	0.197503	0.175788		0.242653	0.157987	0.241257	0.233644	0.196214	0.26371	0.221939		0.291709	0.295804	0.266096	0.272939	0.356741	0.23459	0.213658	0.237506
		0.178664	0.141177	0.168787	0.220428	0.215346	0.171166	0.206656	0.217244	0.204628	0.199961	0.180044		0.246634	0.169168	0.248763	0.235074	0.196543	0.275652	0.224339		0.29253	0.30338	0.264877	0.272438	0.368165	0.245728	0.230416	0.239026
		0.182601	0.150667	0.168808	0.221557	0.21235	0.17056	0.209588	0.221164	0.205883	0.201224	0.183241		0.245164	0.172929	0.252344	0.242109	0.199704	0.280469	0.225174		0.296733	0.308947	0.268359	0.280433	0.372127	0.246992	0.232681	0.241864
		0.184303	0.150159	0.167799	0.231077	0.218793	0.170784	0.213517	0.223049	0.210181	0.209466	0.184202		0.249463	0.179646	0.253046	0.247174	0.202281	0.28267	0.226714		0.299068	0.312595	0.26915	0.27816	0.376546	0.249426	0.230603	0.245038
		0.191168	0.148147	0.170226	0.232453	0.222266	0.17599	0.211999	0.228013	0.215549	0.213483	0.18788		0.249039	0.180465	0.256302	0.254767	0.202733	0.287038	0.230304		0.30415	0.32171	0.269127	0.288302	0.385829	0.252264	0.231022	0.246537
		0.195784	0.151713	0.176419	0.234268	0.226478	0.180691	0.213986	0.229337	0.215153	0.215381	0.188869		0.249482	0.180518	0.258561	0.256104	0.20232	0.290064	0.237558		0.30508	0.329186	0.271601	0.295235	0.39337	0.25371	0.237265	0.25074
		0.197382	0.154392	0.178157	0.233351	0.236163	0.187538	0.221584	0.234208	0.218049	0.216345	0.191677		0.252352	0.18031	0.259151	0.259289	0.206725	0.288536	0.234893		0.306688	0.324692	0.280378	0.294053	0.39559	0.260319	0.237738	0.250165
		0.20184	0.160134	0.177967	0.23311	0.236921	0.19401	0.229561	0.237797	0.219618	0.218581	0.193981		0.253176	0.183476	0.265735	0.268342	0.20838	0.290231	0.239666		0.313479	0.32833	0.283255	0.293253	0.395466	0.277197	0.245607	0.253638
		0.205908	0.161473	0.180485	0.246089	0.237293	0.196638	0.226689	0.244076	0.220014	0.223985	0.197221		0.265298	0.183083	0.271928	0.26767	0.208549	0.296126	0.245848		0.319015	0.327204	0.280408	0.305285	0.398212	0.276846	0.245716	0.256316
		0.202132	0.161973	0.18072	0.25276	0.237875	0.202838	0.225988	0.245605	0.22263	0.228035	0.197241		0.27532	0.185064	0.273526	0.264117	0.213759	0.300229	0.253395		0.329165	0.330241	0.280873	0.311356	0.405114	0.275727	0.246368	0.258919
		0.204795	0.163331	0.187514	0.25562	0.23689	0.201217	0.227785	0.24847	0.228503	0.229368	0.200203		0.272844	0.190971	0.274923	0.267136	0.218218	0.299237	0.261035		0.331609	0.337795	0.287714	0.310428	0.405788	0.280341	0.247693	0.261702
		0.210236	0.16613	0.193286	0.255367	0.242395	0.204057	0.230912	0.256739	0.231235	0.241942	0.204391		0.277387	0.192827	0.279116	0.272681	0.227627	0.308655	0.256904		0.355063	0.343109	0.291018	0.315856	0.408891	0.281013	0.24867	0.264597
		0.218357	0.168821	0.200311	0.256918	0.24352	0.208386	0.233883	0.263938	0.232424	0.244641	0.204813		0.278771	0.197261	0.285264	0.277271	0.228072	0.311096	0.259469		0.349162	0.341243	0.301442	0.318659	0.410527	0.289601	0.25355	0.268297
		0.21769	0.169866	0.201084	0.257666	0.242059	0.218337	0.234715	0.267631	0.232545	0.245138	0.207253		0.280726	0.194833	0.287053	0.279418	0.231232	0.315199	0.259134		0.364768	0.343389	0.301165	0.318757	0.420032	0.290384	0.255877	0.274208
		0.219828	0.171856	0.202474	0.260243	0.25085	0.221907	0.235299	0.281572	0.236736	0.250855	0.212296		0.282639	0.202036	0.294045	0.28604	0.233536	0.325923	0.262414		0.366097	0.34393	0.301157	0.317042	0.424084	0.292391	0.257008	0.27695
		0.225071	0.178595	0.204278	0.264217	0.259426	0.222669	0.24221	0.294564	0.24036	0.254452	0.212347		0.281137	0.201507	0.297751	0.289048	0.244464	0.332759	0.267393		0.367392	0.353281	0.314395	0.325521	0.425776	0.297667	0.258566	0.272585
		0.225452	0.177301	0.207624	0.273491	0.266915	0.228798	0.241464	0.293745	0.243681	0.258882	0.21781		0.290668	0.202448	0.312268	0.290843	0.245042	0.336263	0.268457		0.389078	0.365152	0.319447	0.324826	0.428251	0.302673	0.259893	0.271943
		0.22703	0.177147	0.20699	0.27859	0.268073	0.236233	0.250158	0.296816	0.244423	0.263509	0.21758		0.295579	0.205751	0.314847	0.299072	0.250204	0.338518	0.272203		0.39021	0.373849	0.322827	0.328151	0.429541	0.30975	0.261851	0.279598
		0.228837	0.182076	0.211978	0.28439	0.272539	0.237835	0.260116	0.299853	0.244271	0.263537	0.221465		0.299707	0.210303	0.31352	0.299123	0.255541	0.346765	0.27215		0.4013	0.383257	0.325662	0.34258	0.436456	0.310633	0.266337	0.281615
		0.235511	0.183538	0.214636	0.294129	0.273413	0.237881	0.262435	0.305644	0.24679	0.278586	0.232545		0.301758	0.214047	0.319395	0.29679	0.260292	0.350724	0.274078		0.413308	0.383597	0.329914	0.34337	0.435916	0.312793	0.268324	0.283686
		0.23857	0.183252	0.216973	0.292302	0.277175	0.238545	0.26349	0.30729	0.250786	0.284334	0.232383		0.309802	0.214693	0.3196	0.296909	0.258987	0.363722	0.277586		0.415071	0.389113	0.329306	0.355048	0.445746	0.313666	0.270991	0.284272
		0.241721	0.186001	0.21881	0.295725	0.290121	0.246051	0.267556	0.307716	0.25073	0.285852	0.239195		0.314816	0.216045	0.325006	0.307969	0.258483	0.371482	0.278557		0.43235	0.387004	0.330712	0.356085	0.442153	0.316785	0.282874	0.299493
		0.243357	0.186468	0.220779	0.298442	0.294937	0.242321	0.266932	0.322236	0.251389	0.288483	0.241842		0.322441	0.219805	0.324261	0.309881	0.259749	0.372571	0.280716		0.431212	0.39923	0.336135	0.35402	0.445698	0.320753	0.291856	0.300085
		0.242973	0.190769	0.223817	0.298419	0.293576	0.245893	0.275485	0.327266	0.252907	0.292049	0.245187		0.323836	0.223072	0.328776	0.316356	0.266478	0.374523	0.279204		0.43605	0.40058	0.350458	0.354061	0.447865	0.324797	0.292336	0.302917
		0.245461	0.199471	0.22665	0.309706	0.299571	0.246787	0.27301	0.33391	0.263271	0.290859	0.248704		0.325961	0.221929	0.329213	0.328019	0.268446	0.39311	0.283149		0.43314	0.403807	0.349719	0.359664	0.454514	0.325698	0.299485	0.304657
		0.252257	0.200711	0.231685	0.311811	0.295756	0.248855	0.279138	0.333502	0.268339	0.293316	0.245934		0.326143	0.224903	0.336228	0.329953	0.272905	0.403359	0.293795		0.447593	0.405723	0.34806	0.365123	0.453868	0.331513	0.303627	0.314259
		0.255285	0.20746	0.231168	0.309552	0.297058	0.251033	0.27973	0.336715	0.27069	0.299233	0.249986		0.329279	0.230531	0.339654	0.32931	0.27344	0.405389	0.292302		0.441211	0.407799	0.349006	0.370523	0.456989	0.333235	0.306988	0.312443
		0.271949	0.20793	0.229445	0.314192	0.307604	0.254182	0.281117	0.34	0.271813	0.297677	0.249648		0.33339	0.231961	0.340312	0.331038	0.285022	0.40922	0.291427		0.448237	0.414413	0.356403	0.373021	0.456983	0.335629	0.304031	0.322497
		0.275029	0.209372	0.233162	0.317148	0.314155	0.257373	0.282357	0.347813	0.281565	0.307506	0.252207		0.337091	0.231098	0.342489	0.329161	0.28822	0.420743	0.293694		0.450236	0.418194	0.363728	0.379371	0.478956	0.335186	0.303786	0.324179
		0.276543	0.209966	0.235286	0.319684	0.314584	0.257116	0.284189	0.351815	0.280172	0.311437	0.249804		0.34128	0.232775	0.342963	0.334136	0.289316	0.429256	0.303214		0.452334	0.418503	0.358701	0.37838	0.488504	0.338439	0.308381	0.326185
		0.278213	0.210538	0.236858	0.341005	0.314807	0.264747	0.29247	0.353771	0.283013	0.312272	0.250737		0.342875	0.242163	0.359121	0.345723	0.298016	0.431424	0.302046		0.461378	0.425697	0.358154	0.382519	0.495229	0.338081	0.310842	0.328601
		0.28066	0.212508	0.238569	0.358444	0.318876	0.266118	0.29643	0.358071	0.292311	0.324474	0.256199		0.345721	0.250256	0.362843	0.351536	0.301451	0.437508	0.305485		0.463397	0.438584	0.361322	0.383624	0.497173	0.340911	0.311397	0.331554
		0.282062	0.213882	0.245231	0.364992	0.324478	0.265862	0.3015	0.357433	0.293068	0.325803	0.264667		0.352706	0.25845	0.363743	0.357672	0.30062	0.440939	0.308055		0.468176	0.443795	0.366844	0.388459	0.498041	0.340059	0.316247	0.34706
		0.282606	0.215232	0.246011	0.370086	0.325143	0.268774	0.300276	0.37368	0.297342	0.33091	0.265492		0.353081	0.261964	0.363504	0.357972	0.302054	0.453703	0.31347		0.464934	0.440172	0.373585	0.391737	0.502646	0.347366	0.328751	0.352064
		0.287784	0.214085	0.24842	0.375712	0.334455	0.270733	0.305202	0.385513	0.300715	0.339418	0.266268		0.35799	0.269653	0.363892	0.376814	0.303825	0.452127	0.319504		0.472856	0.441688	0.371308	0.394373	0.499285	0.348849	0.338453	0.349717
		0.292418	0.215187	0.249966	0.380614	0.340389	0.280231	0.307565	0.387803	0.301264	0.341461	0.275948		0.356444	0.26666	0.364636	0.373051	0.314691	0.464619	0.319827		0.482174	0.442066	0.380109	0.398128	0.50107	0.360719	0.344487	0.355788
		0.295218	0.22141	0.256787	0.382272	0.342856	0.284879	0.308447	0.395005	0.303539	0.358459	0.28734		0.361934	0.270691	0.369875	0.379938	0.316092	0.467329	0.334069		0.490574	0.442899	0.389814	0.401113	0.503493	0.378458	0.343268	0.36316
		0.313297	0.223836	0.257331	0.390327	0.34549	0.282784	0.308267	0.39528	0.305978	0.374283	0.294193		0.362272	0.26893	0.372429	0.378933	0.316234	0.472447	0.339707		0.49297	0.446258	0.405225	0.402729	0.515651	0.373119	0.346083	0.364418
		0.315251	0.225731	0.256378	0.392678	0.34716	0.285807	0.315299	0.399017	0.306592	0.374546	0.30014		0.365966	0.271046	0.373562	0.383223	0.320344	0.47263	0.335624		0.496291	0.45134	0.406809	0.403572	0.514664	0.37454	0.345584	0.366317
		0.316552	0.228243	0.26392	0.396672	0.3481	0.286767	0.323065	0.400527	0.310808	0.379965	0.302291		0.37238	0.270772	0.3808	0.390726	0.324186	0.479256	0.334614		0.491875	0.448477	0.40512	0.407668	0.521755	0.380703	0.360759	0.363176
		0.316954	0.231173	0.26482	0.402523	0.353374	0.290251	0.323688	0.415999	0.313765	0.38177	0.301732		0.37422	0.272811	0.382941	0.388284	0.325801	0.484389	0.340726		0.503267	0.451287	0.408349	0.406017	0.527303	0.383817	0.359536	0.373235
		0.324154	0.232426	0.266814	0.407036	0.358109	0.295533	0.33126	0.418016	0.31912	0.383806	0.309013		0.378734	0.270231	0.382849	0.38917	0.326366	0.500584	0.344275		0.505734	0.457468	0.408119	0.409361	0.529052	0.380747	0.359379	0.375373
		0.327397	0.234607	0.273129	0.407534	0.358775	0.298746	0.333142	0.417438	0.322752	0.387379	0.309672		0.375745	0.27981	0.386923	0.394654	0.329123	0.50903	0.350072		0.512099	0.464349	0.408101	0.411067	0.53164	0.38433	0.362749	0.380645
		0.337534	0.236421	0.282035	0.416336	0.357966	0.299038	0.33545	0.421549	0.322651	0.398953	0.319962		0.376623	0.281181	0.394062	0.396299	0.336266	0.510632	0.353844		0.506981	0.468694	0.413442	0.411699	0.53261	0.390321	0.366529	0.386078
		0.342109	0.240661	0.280918	0.41915	0.372037	0.3128	0.334631	0.427759	0.329219	0.411793	0.321472		0.379171	0.281778	0.393016	0.403991	0.335705	0.508189	0.358783		0.511865	0.473761	0.418626	0.414423	0.54255	0.401723	0.372023	0.384512
		0.350668	0.245074	0.280655	0.422469	0.374919	0.314133	0.350569	0.428814	0.330744	0.426612	0.319347		0.38075	0.282376	0.394655	0.410086	0.338448	0.515691	0.361557		0.512713	0.477968	0.427105	0.423915	0.54157	0.403122	0.378754	0.395285
		0.353176	0.246093	0.281987	0.422971	0.376138	0.315303	0.35417	0.438731	0.335627	0.43272	0.321418		0.382907	0.285394	0.397343	0.418514	0.341042	0.522323	0.362913		0.51744	0.480723	0.429966	0.426493	0.545806	0.406336	0.383863	0.396716
		0.362477	0.247281	0.285521	0.423309	0.380702	0.320621	0.3573	0.441931	0.334984	0.437909	0.322948		0.385674	0.28688	0.403473	0.423265	0.344434	0.528171	0.374753		0.520492	0.489303	0.437582	0.428576	0.55044	0.407132	0.388147	0.404804
		0.359985	0.249022	0.29548	0.428714	0.385095	0.322986	0.360299	0.443466	0.33787	0.441078	0.324362		0.396869	0.292019	0.403063	0.422137	0.346892	0.533883	0.380488		0.521719	0.492394	0.440548	0.428567	0.556653	0.411862	0.388973	0.409287
		0.360664	0.24831	0.295071	0.443822	0.383501	0.324735	0.362864	0.446588	0.338551	0.445931	0.328973		0.396795	0.295399	0.403288	0.422987	0.346785	0.534316	0.383886		0.529115	0.492861	0.455114	0.432564	0.553122	0.412203	0.389501	0.410362
		0.365321	0.248977	0.297776	0.45264	0.393057	0.333437	0.364318	0.453266	0.340709	0.445655	0.327754		0.397308	0.308621	0.407914	0.434045	0.348387	0.538872	0.406419		0.526979	0.492562	0.454053	0.431484	0.556867	0.412951	0.391226	0.413387
		0.364522	0.24981	0.297862	0.453642	0.39345	0.339794	0.373378	0.459028	0.342194	0.446968	0.328431		0.40361	0.309959	0.410225	0.444342	0.352776	0.549718	0.405213		0.530259	0.494063	0.45542	0.433609	0.566869	0.416936	0.397092	0.416049
		0.368032	0.251775	0.298869	0.455045	0.399404	0.350053	0.378158	0.469421	0.343236	0.457876	0.328865		0.408193	0.313073	0.412774	0.449901	0.356445	0.559277	0.417162		0.535673	0.498834	0.460848	0.443249	0.565183	0.424912	0.396837	0.421016
		0.366247	0.252695	0.301177	0.462482	0.405494	0.356138	0.381915	0.469034	0.345854	0.458797	0.337218		0.40821	0.315473	0.412252	0.450014	0.361244	0.56419	0.424238		0.541994	0.501774	0.460703	0.44682	0.56554	0.427535	0.400744	0.425521
		0.368746	0.255531	0.301652	0.468805	0.405734	0.365022	0.388938	0.478809	0.352512	0.463074	0.342234		0.414684	0.317654	0.416837	0.448555	0.362829	0.572716	0.433241		0.541283	0.503113	0.463737	0.447507	0.565052	0.430144	0.405472	0.426918
		0.374321	0.255818	0.299865	0.477357	0.40467	0.366622	0.394862	0.484129	0.352974	0.468903	0.342305		0.418042	0.320791	0.416335	0.4503	0.367371	0.578291	0.436566		0.542675	0.50983	0.468525	0.458739	0.568567	0.431321	0.404788	0.425367
		0.378637	0.256684	0.303323	0.479515	0.409917	0.368434	0.397974	0.482634	0.353853	0.46969	0.341086		0.424042	0.321838	0.420679	0.456914	0.371121	0.588841	0.440258		0.545966	0.50786	0.470167	0.460711	0.56732	0.434529	0.416718	0.429057
		0.383105	0.25686	0.302058	0.484387	0.415681	0.368379	0.397432	0.510831	0.355025	0.475968	0.342505		0.424615	0.325763	0.42081	0.45781	0.373303	0.592868	0.446623		0.558957	0.520352	0.472175	0.464412	0.572131	0.44768	0.419505	0.430359
		0.390232	0.265747	0.309468	0.488367	0.418918	0.388142	0.399512	0.505633	0.359737	0.479746	0.35726		0.425107	0.328123	0.430652	0.460234	0.373988	0.601129	0.451388		0.564976	0.529295	0.472674	0.463833	0.574098	0.448946	0.419274	0.43402
		0.397821	0.267175	0.311785	0.490278	0.422678	0.403881	0.40117	0.511311	0.360549	0.479847	0.357596		0.427866	0.330706	0.4378	0.464141	0.388903	0.604506	0.452601		0.559676	0.533855	0.47918	0.465613	0.575053	0.450313	0.421498	0.435859
		0.401268	0.268319	0.315303	0.499744	0.426999	0.409237	0.413637	0.522302	0.363569	0.482055	0.364326		0.426238	0.33366	0.441961	0.477734	0.394099	0.614449	0.457336		0.560257	0.547696	0.478285	0.467773	0.578839	0.452992	0.422906	0.447162
		0.400111	0.271008	0.316596	0.511609	0.427739	0.411104	0.421647	0.523539	0.375628	0.491817	0.377371		0.428404	0.334693	0.443668	0.47696	0.40076	0.614157	0.459121		0.568383	0.547846	0.480675	0.467779	0.586374	0.453832	0.421897	0.452324
		0.399882	0.274488	0.320245	0.522228	0.436162	0.440049	0.421828	0.524829	0.380937	0.493628	0.380056		0.434069	0.341367	0.455385	0.477434	0.40266	0.629558	0.465595		0.577961	0.554373	0.487809	0.467861	0.586547	0.453742	0.422947	0.453707
		0.404847	0.278128	0.329801	0.522493	0.433408	0.446372	0.438212	0.533306	0.382146	0.496189	0.387717		0.437557	0.344898	0.457818	0.486629	0.40346	0.628236	0.469751		0.578882	0.559657	0.492825	0.475214	0.588363	0.453736	0.427084	0.457288
		0.407021	0.27997	0.331623	0.535094	0.438265	0.446903	0.445662	0.536684	0.382645	0.498617	0.391258		0.438527	0.348479	0.458312	0.485465	0.416391	0.635522	0.473508		0.588964	0.557485	0.494408	0.475846	0.595057	0.458397	0.425063	0.459864
		0.408916	0.28121	0.336881	0.535501	0.448874	0.447232	0.452661	0.541813	0.387778	0.502231	0.392486		0.447419	0.353482	0.458973	0.487772	0.420528	0.636885	0.476672		0.590042	0.55833	0.499548	0.476872	0.597337	0.462014	0.430974	0.46311
		0.416585	0.285608	0.336757	0.560178	0.453985	0.451803	0.454264	0.541632	0.390717	0.501848	0.400876		0.45138	0.35653	0.461086	0.492461	0.421688	0.637975	0.477368		0.597744	0.555215	0.501828	0.486038	0.598696	0.463848	0.436364	0.462433
		0.425404	0.288753	0.340071	0.56088	0.460367	0.46497	0.466192	0.546679	0.390729	0.503279	0.400293		0.453101	0.359272	0.464097	0.493048	0.423581	0.642569	0.479296		0.598664	0.564872	0.503361	0.496587	0.606383	0.469847	0.438229	0.467317
		0.423931	0.289946	0.343475	0.565172	0.462595	0.467335	0.47319	0.546672	0.391495	0.503149	0.40013		0.458016	0.37082	0.466317	0.497152	0.429754	0.649124	0.489889		0.599573	0.563249	0.507747	0.502553	0.61041	0.474114	0.448649	0.467989
		0.439598	0.291183	0.343926	0.566681	0.474349	0.469306	0.474877	0.547707	0.392733	0.51002	0.401288		0.459116	0.371508	0.466367	0.49741	0.433763	0.657601	0.488037		0.600279	0.567057	0.51926	0.502753	0.611464	0.478365	0.453899	0.469063
		0.448572	0.293911	0.344603	0.564934	0.480944	0.482478	0.502618	0.551904	0.394563	0.510769	0.415303		0.463582	0.372319	0.466239	0.50069	0.437119	0.678061	0.490196		0.601668	0.567933	0.520739	0.505302	0.611962	0.479889	0.454907	0.470667
		0.449789	0.296673	0.346944	0.569231	0.481812	0.500841	0.501717	0.553656	0.398686	0.511826	0.420886		0.462605	0.371685	0.473506	0.502893	0.437193	0.689187	0.498139		0.615779	0.570028	0.525351	0.507441	0.614005	0.480426	0.45557	0.475981
		0.455708	0.298515	0.353429	0.573853	0.486033	0.505986	0.502291	0.570965	0.399448	0.523579	0.427292		0.463683	0.375233	0.47727	0.501588	0.445659	0.704898	0.500708		0.621932	0.583131	0.526528	0.50938	0.614779	0.481565	0.454752	0.483923
		0.458326	0.301687	0.360654	0.573688	0.488541	0.512852	0.504237	0.569316	0.402408	0.527051	0.431526		0.465123	0.377478	0.490732	0.515683	0.460847	0.70911	0.505176		0.623309	0.587483	0.533203	0.518108	0.618966	0.488831	0.461815	0.489672
		0.458676	0.306793	0.363366	0.577615	0.503386	0.516617	0.503065	0.572177	0.406614	0.529836	0.431255		0.465119	0.377025	0.495924	0.517057	0.459303	0.710569	0.507836		0.632164	0.591268	0.533687	0.520355	0.628022	0.501295	0.462277	0.498715
		0.46097	0.317107	0.364633	0.580747	0.507488	0.518367	0.512593	0.586088	0.414274	0.5378	0.435182		0.471731	0.377055	0.496931	0.528726	0.461431	0.713396	0.508835		0.641396	0.599139	0.537925	0.530853	0.630985	0.503024	0.464802	0.507472
		0.465773	0.319834	0.366871	0.579876	0.506884	0.526484	0.522555	0.584884	0.416906	0.542544	0.438263		0.477744	0.376964	0.497406	0.530684	0.463236	0.716616	0.509337		0.641885	0.60592	0.541995	0.534557	0.63251	0.505476	0.471142	0.506469
		0.474479	0.322521	0.368767	0.599733	0.512457	0.536097	0.527372	0.590237	0.420514	0.554119	0.446279		0.481075	0.377567	0.500534	0.541453	0.466421	0.715653	0.527706		0.64434	0.611015	0.540277	0.534939	0.638009	0.510217	0.474321	0.510935
		0.47726	0.326806	0.368398	0.599108	0.516533	0.551416	0.533848	0.593924	0.423627	0.557526	0.452352		0.487534	0.381042	0.504318	0.54286	0.469242	0.730799	0.534838		0.647213	0.61156	0.558182	0.53469	0.635735	0.510758	0.474858	0.516798
		0.477598	0.329394	0.372866	0.604802	0.521087	0.54941	0.53463	0.597163	0.426032	0.556431	0.453827		0.491064	0.379748	0.506806	0.541702	0.470796	0.742516	0.541901		0.653085	0.612809	0.55904	0.535195	0.637236	0.517441	0.48088	0.516594
		0.478064	0.334334	0.372126	0.609576	0.523088	0.559855	0.534649	0.598786	0.424757	0.561799	0.460881		0.491555	0.383637	0.508251	0.555353	0.478151	0.745803	0.545587		0.655406	0.615134	0.559044	0.540364	0.639742	0.524411	0.482662	0.51855
		0.479651	0.335671	0.37799	0.608224	0.526286	0.564556	0.536628	0.604643	0.431905	0.562446	0.467982		0.492194	0.389008	0.51227	0.555653	0.482246	0.748261	0.54496		0.661551	0.620386	0.561629	0.540118	0.641582	0.521468	0.482011	0.521077
		0.484869	0.338959	0.377956	0.61166	0.536417	0.56941	0.540109	0.603625	0.436608	0.563194	0.476165		0.497701	0.387981	0.51419	0.558049	0.483299	0.752776	0.545405		0.663559	0.625475	0.563957	0.541889	0.641706	0.523553	0.480991	0.52278
		0.48715	0.338155	0.380699	0.623093	0.539522	0.589104	0.540975	0.611472	0.438963	0.564732	0.481676		0.498171	0.388723	0.528325	0.560696	0.487687	0.76098	0.546219		0.67663	0.627973	0.570669	0.547831	0.643186	0.535101	0.482843	0.526982
		0.48841	0.338867	0.391373	0.634736	0.53968	0.596274	0.544623	0.616115	0.442678	0.577476	0.484685		0.499086	0.402163	0.527619	0.566968	0.494742	0.763971	0.54709		0.677973	0.626497	0.573493	0.549131	0.646794	0.535035	0.490068	0.530604
		0.496544	0.341302	0.394304	0.638936	0.549513	0.6127	0.554228	0.618264	0.443356	0.593112	0.484781		0.510041	0.405892	0.527069	0.56663	0.496803	0.762921	0.552629		0.684988	0.629282	0.577568	0.550683	0.656402	0.537709	0.491434	0.537681
		0.504085	0.342134	0.401015	0.652302	0.561619	0.615405	0.557885	0.619103	0.44909	0.593542	0.490704		0.516398	0.411024	0.527832	0.570279	0.496447	0.774367	0.551948		0.686268	0.629774	0.581192	0.551659	0.654422	0.539847	0.49045	0.537916
		0.507709	0.354199	0.406961	0.656712	0.566486	0.629468	0.560684	0.618643	0.450799	0.595722	0.497361		0.515922	0.409262	0.532446	0.574291	0.49876	0.775547	0.575158		0.686729	0.632308	0.582137	0.558362	0.654366	0.547306	0.501041	0.54419
		0.523048	0.354475	0.406233	0.66291	0.570928	0.63372	0.564656	0.624922	0.46358	0.60165	0.510669		0.51671	0.413175	0.534836	0.576997	0.510402	0.781347	0.576918		0.696371	0.63345	0.582275	0.568786	0.65679	0.549877	0.500333	0.561089
		0.520353	0.355486	0.414693	0.665914	0.573374	0.635547	0.567502	0.62892	0.465417	0.600798	0.513384		0.521323	0.41637	0.542537	0.579047	0.510761	0.799441	0.580105		0.698207	0.63873	0.585315	0.568656	0.65658	0.552121	0.502251	0.561521
		0.519667	0.358331	0.415625	0.690125	0.574311	0.645029	0.569116	0.630712	0.469464	0.609287	0.52849		0.518648	0.424281	0.549607	0.577704	0.516909	0.804248	0.585884		0.704543	0.639825	0.58992	0.57288	0.667714	0.550785	0.507408	0.562937
		0.521812	0.35718	0.421122	0.694378	0.587995	0.646369	0.56825	0.637797	0.477164	0.61252	0.532232		0.522071	0.421706	0.54837	0.586529	0.522789	0.811727	0.588934		0.711611	0.647492	0.591908	0.570591	0.671978	0.559932	0.513626	0.571321
		0.521083	0.364011	0.421583	0.705279	0.596425	0.652193	0.570568	0.643668	0.479539	0.614277	0.530996		0.526235	0.422079	0.549176	0.590991	0.528372	0.813228	0.589378		0.718873	0.657351	0.594599	0.575096	0.68202	0.558825	0.513855	0.578398
		0.521497	0.368131	0.431138	0.719069	0.602858	0.655077	0.572045	0.644844	0.484141	0.615274	0.532387		0.534722	0.43066	0.55227	0.594549	0.530242	0.818913	0.590111		0.720381	0.662787	0.603456	0.579351	0.692826	0.573394	0.520708	0.583698
		0.523877	0.375728	0.43374	0.722436	0.613212	0.666994	0.57358	0.651828	0.48151	0.620345	0.534342		0.542052	0.431585	0.555398	0.600038	0.530386	0.8195	0.602939		0.722051	0.662434	0.604259	0.580118	0.687652	0.577865	0.531591	0.589674
		0.527142	0.37826	0.438079	0.731532	0.614093	0.674014	0.573607	0.667618	0.486985	0.623355	0.539716		0.549323	0.436207	0.555805	0.616861	0.532489	0.827073	0.601204		0.725752	0.666989	0.610622	0.587056	0.693455	0.581167	0.534133	0.586651
		0.527169	0.382149	0.440743	0.732352	0.613322	0.705267	0.579151	0.673541	0.490631	0.625214	0.541688		0.553912	0.440818	0.560371	0.618734	0.535325	0.830351	0.601242		0.725235	0.665344	0.61339	0.592553	0.694969	0.586792	0.546164	0.589258
		0.532493	0.385371	0.441064	0.733647	0.613218	0.709187	0.576344	0.676066	0.495615	0.627182	0.547597		0.5545	0.443425	0.572493	0.630562	0.549056	0.85386	0.600716		0.726943	0.666526	0.613605	0.590979	0.697849	0.585869	0.549308	0.596319
		0.536659	0.387298	0.446968	0.737764	0.633414	0.720475	0.577977	0.682609	0.497242	0.639031	0.553294		0.559604	0.444239	0.574183	0.640865	0.551429	0.857274	0.61375		0.732731	0.666542	0.618068	0.591284	0.696708	0.588483	0.548503	0.604353
		0.538206	0.387478	0.456022	0.736361	0.640283	0.75384	0.578669	0.684198	0.501717	0.655355	0.555509		0.560481	0.448441	0.575543	0.6428	0.558058	0.86471	0.626626		0.73126	0.668716	0.620069	0.59347	0.701722	0.590466	0.554944	0.605843
		0.550602	0.389782	0.460157	0.739292	0.645391	0.757015	0.594964	0.692082	0.50299	0.65445	0.563596		0.562486	0.448525	0.575684	0.643337	0.558054	0.870475	0.625829		0.74451	0.670935	0.61944	0.597065	0.701948	0.599574	0.554824	0.606237
		0.553001	0.393921	0.46259	0.738367	0.644507	0.76344	0.595411	0.70136	0.50501	0.660467	0.567913		0.562483	0.452735	0.57845	0.64379	0.558971	0.913305	0.633435		0.747896	0.679097	0.623317	0.608113	0.706715	0.59978	0.564708	0.613574
		0.556685	0.395114	0.461456	0.739814	0.652551	0.769678	0.603647	0.706101	0.515268	0.662186	0.572595		0.562615	0.454867	0.579694	0.658548	0.559707	0.91658	0.642793		0.748065	0.675603	0.626704	0.607968	0.710252	0.600454	0.572285	0.616563
		0.558211	0.395633	0.467849	0.757791	0.65583	0.773854	0.615802	0.71602	0.51699	0.668802	0.571964		0.568796	0.457439	0.58038	0.65876	0.568746	0.91673	0.645793		0.749015	0.683393	0.63266	0.612923	0.713775	0.619277	0.573967	0.621222
		0.558669	0.404141	0.477989	0.765887	0.677672	0.776399	0.628134	0.721955	0.518025	0.668962	0.575262		0.57156	0.456948	0.583631	0.663969	0.570275	0.937578	0.645336		0.757322	0.682716	0.631689	0.614973	0.713463	0.616717	0.575764	0.62952
		0.570757	0.405628	0.486391	0.775224	0.678496	0.78038	0.632834	0.730393	0.524179	0.674819	0.591752		0.58314	0.461811	0.585851	0.667046	0.580046	0.939923	0.656565		0.760053	0.684513	0.648628	0.615174	0.717722	0.619561	0.578044	0.629868
		0.572692	0.409694	0.490909	0.777605	0.694311	0.780805	0.650487	0.738068	0.522987	0.68251	0.601845		0.598522	0.471088	0.592114	0.668551	0.578955	0.948752	0.661446		0.761566	0.684634	0.647365	0.61689	0.719824	0.61848	0.581309	0.634109
		0.579793	0.411275	0.492601	0.778941	0.694461	0.786939	0.653434	0.744969	0.525745	0.68577	0.608161		0.600495	0.47335	0.594413	0.673357	0.58484	0.961509	0.66243		0.769697	0.688224	0.649463	0.616287	0.726778	0.623129	0.584626	0.646066
		0.58428	0.41529	0.491822	0.780016	0.702227	0.792539	0.655377	0.753306	0.526332	0.686233	0.613721		0.605639	0.479191	0.598535	0.673895	0.593277	0.98586	0.670196		0.779823	0.689983	0.652655	0.628073	0.73898	0.628599	0.585249	0.653364
		0.582691	0.423195	0.491587	0.782682	0.704511	0.7948	0.660706	0.763473	0.52651	0.690431	0.624842		0.613497	0.480043	0.601253	0.688108	0.594265	0.987111	0.669893		0.778657	0.688255	0.654355	0.629806	0.743556	0.628643	0.586192	0.655456
		0.585258	0.422856	0.495971	0.789034	0.718866	0.811213	0.660121	0.765205	0.533387	0.690391	0.63204		0.615637	0.482122	0.604397	0.694858	0.597981	0.989681	0.676495		0.797104	0.692558	0.656229	0.631482	0.746623	0.633201	0.59709	0.656387
		0.589504	0.425388	0.505956	0.791164	0.73097	0.816132	0.670186	0.768802	0.532908	0.693444	0.634827		0.632438	0.482132	0.610732	0.695505	0.606306	0.00226106	0.67662		0.797968	0.69234	0.658399	0.633841	0.748012	0.631556	0.600248	0.662758
		0.591835	0.426518	0.505729	0.795679	0.734138	0.840684	0.678778	0.777145	0.53552	0.696779	0.635582		0.633846	0.483629	0.610719	0.701318	0.605447	0.00261344	0.677307		0.804201	0.700915	0.659044	0.636217	0.748573	0.631366	0.596881	0.670877
		0.592953	0.425724	0.50889	0.79705	0.734638	0.861792	0.681954	0.774229	0.544788	0.701333	0.668969		0.640356	0.491883	0.611247	0.69895	0.605711	0.00333692	0.682169		0.808882	0.706927	0.661494	0.6423	0.758172	0.650983	0.610588	0.678494
		0.591897	0.43226	0.511615	0.805021	0.742943	0.871866	0.684717	0.783846	0.561681	0.703867	0.670183		0.641423	0.492949	0.617844	0.707307	0.614533	0.00794519	0.691724		0.816933	0.709558	0.661329	0.640679	0.757676	0.64744	0.609897	0.680571
		0.594724	0.434952	0.526284	0.807973	0.745337	0.884026	0.69649	0.792571	0.564151	0.713589	0.68527		0.643352	0.496268	0.618931	0.710263	0.624195	0.0110896	0.694706		0.818284	0.713514	0.661951	0.65123	0.758142	0.651745	0.613873	0.683208
		0.599531	0.438004	0.527032	0.809333	0.746239	0.884804	0.70364	0.80197	0.566145	0.722587	0.692554		0.646314	0.50131	0.626592	0.710909	0.62418	0.019171	0.742071		0.819552	0.721393	0.664258	0.654784	0.760385	0.654837	0.617015	0.685653
		0.610219	0.44443	0.535281	0.815412	0.75156	0.888399	0.706145	0.801248	0.568777	0.723857	0.699402		0.647545	0.500271	0.627857	0.711622	0.629613	0.020164	0.740576		0.825843	0.721821	0.667043	0.665048	0.76624	0.658253	0.625127	0.682576
		0.613356	0.446307	0.536704	0.823452	0.768766	0.914676	0.706955	0.806958	0.567674	0.723053	0.704918		0.648588	0.505852	0.629044	0.7102	0.639118	0.0237703	0.748265		0.826454	0.723619	0.67304	0.666396	0.765647	0.66625	0.624842	0.701145
		0.614239	0.450938	0.542416	0.83087	0.767823	0.923816	0.715021	0.810528	0.56951	0.745451	0.710505		0.652303	0.508032	0.631999	0.71977	0.638622	0.0238974	0.757518		0.830747	0.726518	0.674267	0.667882	0.769088	0.671345	0.630773	0.705955
		0.614903	0.448471	0.540946	0.834093	0.77799	0.950242	0.714017	0.809512	0.570357	0.74678	0.714492		0.659002	0.508835	0.630358	0.729782	0.640074	0.0256725	0.761632		0.843907	0.728256	0.673512	0.675841	0.774978	0.67082	0.632646	0.712571
		0.617013	0.45154	0.543931	0.835277	0.783435	0.952465	0.718363	0.814421	0.576696	0.754004	0.725838		0.663148	0.516849	0.637957	0.733516	0.642424	0.0270447	0.770704		0.844201	0.730076	0.676185	0.684511	0.775292	0.67666	0.636413	0.720621
		0.629578	0.452013	0.544306	0.837987	0.787262	0.98601	0.727429	0.817409	0.57824	0.762908	0.731411		0.669722	0.517762	0.637282	0.734042	0.655634	0.0284454	0.789824		0.848203	0.732543	0.678589	0.690201	0.776098	0.681093	0.640536	0.726973
		0.629023	0.455464	0.54874	0.841648	0.788541	0.00366549	0.729468	0.825056	0.583437	0.773688	0.740533		0.672799	0.520141	0.639355	0.732981	0.661225	0.0398909	0.798638		0.852959	0.735035	0.682064	0.701141	0.77706	0.68455	0.637456	0.727406
		0.637768	0.464949	0.551505	0.842983	0.795535	0.00418474	0.73597	0.827084	0.589479	0.776934	0.740154		0.674107	0.52091	0.64312	0.735258	0.669923	0.0418268	0.813101		0.871908	0.735962	0.683816	0.709062	0.783288	0.686966	0.637889	0.7346
		0.637509	0.464783	0.551843	0.847348	0.795716	0.0126196	0.738392	0.843546	0.59446	0.78727	0.739246		0.677209	0.522568	0.643259	0.742927	0.672712	0.0449477	0.824697		0.867425	0.734614	0.68932	0.710308	0.789245	0.688395	0.64702	0.742717
		0.639221	0.466005	0.560709	0.867655	0.802761	0.0116829	0.742548	0.8501	0.607533	0.80989	0.747865		0.686461	0.527391	0.643642	0.743678	0.675446	0.0443607	0.897548		0.869669	0.742846	0.689448	0.715268	0.799629	0.695151	0.651381	0.74475
		0.641678	0.477328	0.561386	0.875546	0.818795	0.0131589	0.744845	0.863279	0.611875	0.814506	0.750841		0.691951	0.528624	0.645943	0.752402	0.695657	0.047997	0.911636		0.884618	0.748918	0.69273	0.72729	0.80124	0.699348	0.651293	0.746722
		0.643929	0.476886	0.572988	0.877806	0.820089	0.0157761	0.772615	0.865594	0.610756	0.815728	0.756286		0.70005	0.531002	0.650605	0.75199	0.698421	0.0463409	0.965776		0.884514	0.747792	0.695209	0.733718	0.807101	0.700517	0.657905	0.750602
		0.646937	0.478052	0.584279	0.882618	0.833069	0.0155758	0.772285	0.872043	0.614447	0.820582	0.769682		0.698688	0.531694	0.651981	0.764527	0.701105	0.05072	0.995454		0.886139	0.748514	0.703643	0.73498	0.806079	0.699235	0.664023	0.752021
		0.648111	0.480911	0.58709	0.89172	0.835567	0.0178535	0.769879	0.888552	0.615598	0.820842	0.78136		0.700722	0.53728	0.653833	0.766895	0.704035	0.0479395	0.996361		0.887409	0.750075	0.707775	0.737519	0.811746	0.703757	0.678207	0.757348
		0.660001	0.478569	0.598622	0.895806	0.854462	0.0178999	0.772012	0.890847	0.631244	0.821168	0.793361		0.707961	0.538671	0.655996	0.771038	0.705147	0.0484296	0.0103168		0.895687	0.753528	0.706226	0.74181	0.815583	0.708859	0.681941	0.759245
		0.661976	0.483345	0.601263	0.903367	0.86197	0.0188763	0.774315	0.90448	0.634463	0.82496	0.8505		0.716791	0.542904	0.658234	0.771776	0.70658	0.0551541	0.0131376		0.903367	0.762175	0.707609	0.743302	0.820279	0.710797	0.68967	0.759725
		0.661938	0.492067	0.608366	0.911011	0.871287	0.0189133	0.773711	0.938274	0.63374	0.826692	0.861647		0.720096	0.539688	0.660185	0.789717	0.708143	0.0569945	0.018207		0.912603	0.766168	0.711191	0.749584	0.82105	0.712605	0.697356	0.767661
		0.672003	0.492884	0.615975	0.915518	0.8797	0.020523	0.771939	0.964991	0.634616	0.833497	0.890554		0.724322	0.540687	0.658831	0.799375	0.721558	0.0617187	0.0191908		0.923355	0.771247	0.715209	0.749046	0.822328	0.718061	0.701041	0.771104
		0.674314	0.494732	0.618096	0.91797	0.882212	0.0258318	0.77487	0.970681	0.640601	0.836199	0.893653		0.729508	0.550663	0.660891	0.803629	0.723065	0.070637	0.0192796		0.928186	0.769643	0.714841	0.764229	0.846773	0.72033	0.703074	0.778866
		0.67444	0.494149	0.619452	0.926155	0.88206	0.0280537	0.777319	0.980486	0.641536	0.862353	0.920773		0.731239	0.551573	0.672712	0.816291	0.730709	0.0821641	0.0236331		0.930332	0.787022	0.717784	0.763913	0.853913	0.731837	0.709949	0.782375
		0.68081	0.497587	0.620267	0.934363	0.900377	0.0343987	0.789341	0.985437	0.641092	0.874699	0.927968		0.734096	0.564887	0.672087	0.825831	0.736177	0.0855527	0.0264591		0.931378	0.794834	0.722687	0.764672	0.858384	0.733154	0.709759	0.783953
		0.680567	0.498741	0.623262	0.96829	0.906121	0.0417726	0.789981	0.00373799	0.663154	0.874503	0.00389724		0.740263	0.561982	0.676564	0.826289	0.741001	0.0881145	0.032883		0.941374	0.795741	0.726841	0.770708	0.875836	0.736562	0.723042	0.793764
		0.682173	0.503207	0.626488	0.00503926	0.906784	0.0447018	0.793819	0.00334766	0.665515	0.892004	0.0052058		0.741059	0.562314	0.678756	0.830124	0.742744	0.0893899	0.0417051		0.950219	0.796272	0.732571	0.773339	0.879445	0.737996	0.723488	0.797427
		0.686727	0.501829	0.637131	0.00971375	0.908809	0.04238	0.802751	0.00435375	0.676208	0.899654	0.0128633		0.746751	0.570254	0.678679	0.830924	0.754343	0.0946594	0.0432601		0.971076	0.795056	0.736988	0.775861	0.878812	0.739264	0.725792	0.796804
		0.694804	0.505506	0.641388	0.0129602	0.909343	0.0550862	0.805607	0.00638817	0.683592	0.907501	0.01422		0.748804	0.566289	0.677989	0.83787	0.756118	0.100279	0.0438887		0.976185	0.798926	0.738367	0.776744	0.89098	0.740324	0.726968	0.807215
		0.705639	0.506766	0.646544	0.0167764	0.921289	0.0590834	0.806188	0.00810783	0.684654	0.948328	0.0219982		0.758657	0.56805	0.685712	0.848621	0.76278	0.102524	0.045307		0.00664897	0.804531	0.742616	0.777525	0.896114	0.749799	0.730341	0.809345
		0.711003	0.509151	0.662354	0.0198619	0.929388	0.0650188	0.808035	0.0116639	0.689256	0.00518387	0.0242322		0.771492	0.581243	0.688006	0.848036	0.770692	0.105086	0.0446659		0.00721009	0.810008	0.744031	0.777114	0.899823	0.749164	0.733303	0.8167
		0.712143	0.512073	0.662229	0.0229924	0.975926	0.0692263	0.808982	0.0183181	0.701309	0.00903114	0.0262366		0.777553	0.585166	0.690075	0.854027	0.776469	0.10551	0.045354		0.00712667	0.815841	0.742968	0.778658	0.899651	0.752155	0.734517	0.818211
		0.715944	0.526885	0.667123	0.0238882	0.00674398	0.0704494	0.810493	0.021332	0.706694	0.0120336	0.034858		0.77822	0.587165	0.691298	0.858089	0.780331	0.12355	0.0476953		0.00755184	0.816443	0.745966	0.779914	0.906441	0.752127	0.739196	0.818035
		0.721091	0.525659	0.669827	0.0342777	0.00788715	0.0747081	0.811692	0.0260919	0.70723	0.0122043	0.0343789		0.778538	0.587286	0.69762	0.867668	0.786956	0.127723	0.0453882		0.0158949	0.821739	0.748077	0.788447	0.906307	0.75992	0.736377	0.822824
		0.724505	0.527524	0.678622	0.0345168	0.0155337	0.0756855	0.813524	0.0279845	0.7098	0.014353	0.0367874		0.78433	0.589014	0.703399	0.885177	0.794816	0.129449	0.0534675		0.0146396	0.838737	0.757136	0.788576	0.915173	0.758649	0.738525	0.8304
		0.727369	0.527828	0.685523	0.038814	0.0203864	0.0766962	0.818314	0.0267624	0.713859	0.0233465	0.0370261		0.790864	0.59137	0.702327	0.914402	0.803599	0.130317	0.0612994		0.0268408	0.84251	0.757354	0.793164	0.915261	0.762245	0.738885	0.832144
		0.731067	0.534551	0.687793	0.0390389	0.0233012	0.0843495	0.823979	0.0296597	0.718288	0.0244363	0.0444146		0.791358	0.599385	0.704057	0.914894	0.807838	0.134597	0.0752521		0.0289791	0.84471	0.76004	0.796983	0.933893	0.771116	0.744579	0.832779
		0.729998	0.538309	0.690681	0.0495997	0.0250438	0.0891354	0.834807	0.0320994	0.720184	0.026	0.0441193		0.795528	0.598506	0.706722	0.921446	0.81191	0.139971	0.0728599		0.0300357	0.846562	0.766291	0.806074	0.975662	0.772003	0.747114	0.840029
		0.733597	0.543216	0.700626	0.0574278	0.0306378	0.091913	0.832492	0.0373655	0.726021	0.0323089	0.0485272		0.810256	0.604835	0.714713	0.924775	0.815719	0.14801	0.0756779		0.0260537	0.85196	0.768138	0.807828	0.98851	0.77216	0.748612	0.848377
		0.734938	0.543523	0.700866	0.0555674	0.0389381	0.0982833	0.83343	0.042052	0.743473	0.0360641	0.0607394		0.812503	0.606475	0.71526	0.924047	0.841411	0.148295	0.0761615		0.0283384	0.856283	0.769369	0.809258	0.0056176	0.777586	0.749081	0.854323
		0.749691	0.54893	0.708189	0.0553682	0.0433824	0.0984794	0.834127	0.0427308	0.758405	0.0372418	0.0592617		0.826612	0.614222	0.715447	0.924482	0.842299	0.150355	0.0868686		0.0373382	0.857192	0.769666	0.812468	0.00415727	0.780171	0.750679	0.859589
		0.75674	0.550136	0.727829	0.0612965	0.0440928	0.100207	0.834117	0.0463319	0.758866	0.038928	0.0599331		0.829384	0.618046	0.722892	0.962906	0.847451	0.149444	0.08476		0.0415425	0.860735	0.773572	0.819784	0.00451307	0.783188	0.749549	0.870803
		0.755713	0.549909	0.727088	0.0609567	0.0466415	0.103456	0.834425	0.0470356	0.758788	0.0434912	0.0626154		0.829387	0.61673	0.726854	0.968151	0.848523	0.156675	0.0863574		0.0436933	0.863865	0.780542	0.820478	0.0044483	0.790264	0.754633	0.873003
		0.765642	0.556121	0.729166	0.0637077	0.0511221	0.101371	0.841978	0.0485147	0.761633	0.0436299	0.0627241		0.839491	0.616131	0.727793	0.98079	0.853524	0.157807	0.0912646		0.0454347	0.865285	0.780053	0.825838	0.0110378	0.790572	0.755685	0.874723
		0.763352	0.56223	0.729806	0.0712959	0.0565553	0.105628	0.846079	0.0587043	0.771587	0.0453451	0.0691765		0.866653	0.622866	0.73185	0.00418097	0.871307	0.166234	0.0942734		0.0501646	0.867565	0.783142	0.829675	0.0106876	0.80015	0.761903	0.881452
		0.771531	0.562143	0.733192	0.0836895	0.0585257	0.104254	0.846613	0.0624063	0.774164	0.0467335	0.0734571		0.868741	0.629003	0.737988	0.00920371	0.88554	0.172322	0.101365		0.0582603	0.866786	0.793941	0.833975	0.0141925	0.802385	0.765954	0.88738
		0.777817	0.567997	0.737189	0.0888152	0.0594379	0.106684	0.852783	0.066462	0.777635	0.045941	0.0758034		0.882413	0.631129	0.741065	0.0190632	0.901183	0.182522	0.10291		0.0724474	0.872841	0.795468	0.834161	0.014116	0.802989	0.771934	0.89286
		0.790187	0.571352	0.735907	0.0978214	0.0616556	0.107956	0.859995	0.0736057	0.783613	0.048063	0.0766878		0.887825	0.631495	0.747863	0.0210907	0.903965	0.188587	0.10104		0.0799732	0.87296	0.803267	0.836467	0.0190147	0.805925	0.780924	0.900141
		0.790976	0.574701	0.739751	0.092087	0.0625654	0.112623	0.864727	0.0758629	0.783442	0.0529896	0.0764399		0.897611	0.638136	0.752756	0.0201883	0.924952	0.189085	0.10615		0.0791826	0.876184	0.806397	0.840702	0.0211889	0.807857	0.788346	0.908948
		0.791394	0.576688	0.74774	0.0928126	0.0667262	0.110355	0.87477	0.0798113	0.793048	0.0518964	0.0797431		0.904164	0.637023	0.75321	0.024263	0.9554	0.194689	0.106928		0.0962776	0.893321	0.805184	0.852977	0.0220966	0.809549	0.793283	0.912067
		0.79443	0.579674	0.756266	0.0935851	0.0675331	0.123442	0.876645	0.0764064	0.795247	0.0571255	0.0849486		0.924204	0.643645	0.754807	0.0282305	0.976198	0.201448	0.108709		0.10687	0.903054	0.806162	0.853261	0.0415317	0.816548	0.796656	0.914014
		0.797594	0.582696	0.75765	0.0914855	0.0719536	0.123367	0.878719	0.07968	0.804469	0.0589528	0.0854512		0.935539	0.647271	0.763612	0.0301223	0.978477	0.20091	0.114129		0.114673	0.905375	0.810262	0.850909	0.0427569	0.816819	0.801154	0.913589
		0.806457	0.589042	0.759562	0.0933649	0.0764813	0.137948	0.889477	0.0805047	0.807436	0.067179	0.0887951		0.944998	0.652068	0.762883	0.0301354	0.97952	0.202038	0.115268		0.122711	0.909573	0.811935	0.864093	0.0456925	0.828731	0.801781	0.91512
		0.811212	0.594186	0.762727	0.0962328	0.081992	0.136854	0.90045	0.0824752	0.807678	0.0740782	0.0881251		0.944444	0.656872	0.769784	0.0459228	0.00332211	0.206382	0.117184		0.124959	0.908222	0.820729	0.868	0.0482556	0.831115	0.810762	0.915229
		0.814927	0.593723	0.764941	0.0985006	0.0826107	0.136926	0.904588	0.0856584	0.820682	0.0764297	0.0915316		0.945542	0.659413	0.770065	0.053322	0.00644206	0.207506	0.124395		0.133241	0.912982	0.820275	0.869195	0.0480096	0.833696	0.81543	0.925059
		0.827797	0.599566	0.763797	0.105555	0.0891592	0.137168	0.903863	0.086066	0.834138	0.0804796	0.0916565		0.951216	0.668143	0.770625	0.0550524	0.00543197	0.209418	0.128809		0.132273	0.925207	0.824309	0.880411	0.0569912	0.837488	0.829997	0.948568
		0.831059	0.602361	0.769783	0.104539	0.0900985	0.142685	0.9151	0.0897907	0.844672	0.0869177	0.101866		0.950504	0.669437	0.773243	0.0581857	0.0137916	0.231331	0.126475		0.132418	0.927167	0.826218	0.882355	0.0520235	0.839856	0.840046	0.956085
		0.845626	0.604652	0.785108	0.107791	0.0902419	0.144507	0.913186	0.094061	0.853976	0.0855706	0.105014		0.959348	0.670747	0.777825	0.0608861	0.0174129	0.23493	0.131131		0.14802	0.947982	0.826262	0.886161	0.0606396	0.844554	0.849225	0.975323
		0.849778	0.611606	0.785869	0.111697	0.0903456	0.145942	0.916566	0.0933597	0.853929	0.094906	0.106017		0.95939	0.669134	0.782684	0.0580642	0.0191058	0.239754	0.133044		0.150929	0.974485	0.832012	0.886686	0.0673943	0.846351	0.855692	0.993715
		0.857362	0.611515	0.789349	0.118571	0.0974661	0.15206	0.915379	0.096615	0.856023	0.0973291	0.110195		0.961071	0.674482	0.786991	0.0625462	0.0178561	0.237235	0.132135		0.150122	0.974817	0.832687	0.888915	0.0657607	0.851714	0.860378	0.997013
		0.859319	0.615095	0.792934	0.123446	0.0983547	0.155176	0.937023	0.0979582	0.856573	0.098462	0.110531		0.980708	0.676065	0.792793	0.0656609	0.0228894	0.254832	0.131436		0.159169	0.990416	0.841432	0.888937	0.0665157	0.852468	0.864951	0.00292037
		0.862564	0.617531	0.795526	0.130625	0.103131	0.153853	0.976473	0.107901	0.865772	0.0988066	0.110974		0.987442	0.679785	0.798421	0.0679671	0.0260253	0.252194	0.138097		0.163258	0.0104657	0.861148	0.892199	0.0745037	0.853262	0.870318	0.00425133
		0.875946	0.617971	0.795098	0.13262	0.103722	0.163689	0.00418495	0.113115	0.870793	0.102672	0.114723		0.991214	0.699328	0.797796	0.0730338	0.0276032	0.251191	0.135225		0.181453	0.0107705	0.86379	0.892658	0.0747969	0.858742	0.88071	0.0112571
		0.877965	0.624892	0.807779	0.135173	0.107502	0.165566	0.00306872	0.116965	0.88493	0.103595	0.117854		0.0042708	0.705474	0.801288	0.0754863	0.0282801	0.264712	0.141516		0.187005	0.0149635	0.865746	0.897711	0.0875144	0.86094	0.891622	0.00713492
		0.880091	0.625395	0.811425	0.135947	0.108137	0.165941	0.00613753	0.118486	0.894215	0.10491	0.128899		0.00759064	0.706939	0.802301	0.0732288	0.0311767	0.262722	0.13894		0.189713	0.0148661	0.869533	0.901219	0.0823593	0.863205	0.898945	0.0131961
		0.882223	0.629383	0.810643	0.139764	0.106094	0.172709	0.00665166	0.122846	0.907995	0.106136	0.128237		0.0169924	0.707768	0.803036	0.0914601	0.0356916	0.274551	0.148431		0.198356	0.016153	0.882282	0.909021	0.082213	0.868835	0.90079	0.0108284
		0.891088	0.631304	0.819616	0.141456	0.112359	0.173744	0.012476	0.121739	0.906709	0.107548	0.1296		0.0193965	0.707751	0.804164	0.0959463	0.0392099	0.283848	0.151873		0.200289	0.0163439	0.885194	0.911261	0.0889896	0.868058	0.900598	0.0156355
		0.896074	0.634072	0.821377	0.141288	0.121614	0.174559	0.0138319	0.122816	0.915684	0.118067	0.13452		0.0206144	0.713131	0.805899	0.105362	0.0407819	0.292091	0.159284		0.201847	0.0209393	0.888437	0.912995	0.093449	0.877303	0.905831	0.0238596
		0.902091	0.63785	0.823838	0.141979	0.132566	0.178232	0.0135975	0.121876	0.925939	0.12379	0.130106		0.0240242	0.733606	0.806484	0.108077	0.0497237	0.304245	0.1569		0.203385	0.022379	0.899655	0.922469	0.0975521	0.878482	0.910719	0.0277841
		0.916456	0.644861	0.829997	0.144953	0.131386	0.180514	0.0156634	0.124911	0.929089	0.123471	0.134605		0.0237213	0.733136	0.8113	0.113477	0.0511781	0.311064	0.16315		0.202921	0.0268522	0.904545	0.924935	0.100342	0.884918	0.914358	0.0254429
		0.926788	0.647024	0.838208	0.1437	0.130949	0.184907	0.0161703	0.12384	0.94336	0.125887	0.136982		0.0265943	0.735218	0.810749	0.115606	0.0543886	0.326388	0.162798		0.209885	0.0270736	0.909844	0.924544	0.103786	0.890186	0.920623	0.0274154
		0.929737	0.652921	0.843382	0.153578	0.131446	0.185535	0.0260513	0.135582	0.94681	0.125441	0.140068		0.0319664	0.741851	0.812761	0.117127	0.0631112	0.331529	0.173025		0.210297	0.033186	0.914228	0.928534	0.108807	0.890817	0.926022	0.0332293
		0.931756	0.655846	0.847749	0.156096	0.134786	0.1913	0.0326108	0.139947	0.962101	0.127893	0.141426		0.0321854	0.740848	0.815548	0.123048	0.0665851	0.333648	0.178744		0.213955	0.0384439	0.929289	0.933626	0.110121	0.889876	0.951392	0.0358719
		0.951118	0.658948	0.85195	0.157789	0.146324	0.194952	0.0360696	0.140352	0.964623	0.126799	0.143346		0.0379172	0.742061	0.822159	0.12302	0.0687157	0.339845	0.181792		0.212956	0.0394544	0.929102	0.946583	0.115658	0.892408	0.952262	0.0334201
		0.963904	0.657661	0.853817	0.161836	0.148211	0.195936	0.0435682	0.141993	0.966175	0.13108	0.142635		0.0381401	0.74336	0.825825	0.127474	0.0690159	0.339556	0.186354		0.216588	0.0477915	0.943305	0.953041	0.115859	0.89406	0.964902	0.0354631
		0.974833	0.664559	0.865527	0.161114	0.150099	0.194309	0.0454143	0.15045	0.00393457	0.133173	0.143136		0.0488094	0.746363	0.826184	0.1311	0.0663272	0.346936	0.189914		0.217345	0.0516156	0.955726	0.960278	0.121098	0.913852	0.973007	0.0465976
		0.974842	0.666699	0.872456	0.16228	0.151466	0.197009	0.044655	0.15179	0.00647709	0.137437	0.15252		0.0492274	0.747805	0.829048	0.134991	0.0682403	0.347619	0.194884		0.23521	0.0562425	0.986144	0.99182	0.129781	0.918029	0.974034	0.0500048
		0.00427222	0.673408	0.878988	0.168668	0.154004	0.199573	0.0539115	0.158072	0.0068952	0.142164	0.16249		0.0503557	0.760267	0.833122	0.139554	0.0707871	0.350527	0.194275		0.242949	0.0616327	0.986734	0.995257	0.130132	0.92171	0.974266	0.0464086
		0.00809674	0.673598	0.884204	0.170586	0.153291	0.205096	0.054486	0.162995	0.00698851	0.144919	0.163863		0.0523445	0.762855	0.83215	0.150299	0.0887332	0.366669	0.196164		0.241516	0.0655238	0.00302705	0.00590357	0.130567	0.922342	0.975063	0.0536222
		0.00955003	0.677761	0.884101	0.172762	0.156264	0.209087	0.0555996	0.158056	0.0115698	0.144917	0.167168		0.0544455	0.763776	0.836493	0.155047	0.0908682	0.375375	0.196149		0.241432	0.063608	0.00637732	0.00463391	0.135942	0.927712	0.98973	0.054386
		0.0122765	0.677429	0.891312	0.175587	0.161069	0.212135	0.0579888	0.160434	0.0164456	0.144582	0.167543		0.0556014	0.767933	0.841016	0.153674	0.0965042	0.381417	0.199781		0.24671	0.0713699	0.00565415	0.00571541	0.140697	0.933854	0.990499	0.0538223
		0.00962081	0.684119	0.896101	0.179021	0.162449	0.222571	0.0652119	0.160103	0.0167356	0.149155	0.166755		0.0608214	0.772646	0.843834	0.156935	0.0967133	0.37624	0.212858		0.272277	0.0678503	0.00677148	0.0129346	0.144067	0.935088	0.00511016	0.054895
		0.01034	0.686113	0.926887	0.181388	0.174541	0.220863	0.0688278	0.160515	0.0162146	0.150329	0.167278		0.0666561	0.780994	0.848742	0.155479	0.101963	0.382882	0.214555		0.278648	0.0695513	0.00629413	0.0146748	0.137972	0.964186	0.00544864	0.0698381
		0.0103048	0.69804	0.996068	0.186088	0.176907	0.222077	0.0677261	0.166353	0.0213875	0.151107	0.16897		0.0728644	0.783949	0.849296	0.159404	0.102459	0.386315	0.220678		0.273901	0.073619	0.0134527	0.0151215	0.144011	0.964007	0.011891	0.0695589
		0.0130672	0.711178	0.00471413	0.193098	0.180852	0.224087	0.0662193	0.168376	0.0291047	0.157479	0.172622		0.0740635	0.784042	0.849371	0.161259	0.104229	0.386205	0.221655		0.276763	0.0730772	0.0167935	0.0179286	0.144463	0.977775	0.0130988	0.0742388
		0.0114774	0.709203	0.00519189	0.193654	0.17828	0.224477	0.0695533	0.181611	0.0291461	0.163381	0.173513		0.0795324	0.790235	0.855173	0.16821	0.106583	0.389923	0.22822		0.282603	0.0769363	0.0199775	0.0245677	0.148886	0.979077	0.0111539	0.075376
		0.014459	0.716516	0.00637087	0.191829	0.186768	0.225513	0.070198	0.182358	0.0340564	0.159687	0.178126		0.0863179	0.796711	0.855924	0.165717	0.109703	0.389748	0.230415		0.282031	0.101986	0.0231294	0.0342203	0.148559	0.983587	0.0150361	0.0828232
		0.01377	0.727186	0.00618621	0.200806	0.188622	0.230405	0.0742686	0.185423	0.0355401	0.161826	0.188869		0.0869951	0.799297	0.855969	0.167352	0.111649	0.411448	0.230907		0.289178	0.106064	0.0241023	0.0362326	0.157906	0.998116	0.0241765	0.0948263
		0.0189876	0.735457	0.0128584	0.206824	0.202794	0.231438	0.0775966	0.189291	0.0370255	0.169928	0.193755		0.0885465	0.799805	0.85989	0.168658	0.115068	0.413351	0.238408		0.31617	0.110596	0.0229147	0.0365521	0.168079	0.00524597	0.0258338	0.0978395
		0.0191107	0.740988	0.0152188	0.205458	0.198773	0.237423	0.0813214	0.191493	0.0410389	0.170152	0.192938		0.0998173	0.799827	0.866225	0.172633	0.120034	0.420135	0.244039		0.317135	0.115984	0.0240042	0.0393522	0.167722	0.00787461	0.0274217	0.103088
		0.0229907	0.740626	0.0145245	0.208586	0.202863	0.238066	0.0879184	0.193007	0.0447048	0.176003	0.19335		0.10429	0.807045	0.870772	0.176184	0.119458	0.427886	0.246165		0.32702	0.116835	0.0251231	0.040028	0.169592	0.00830871	0.0397494	0.108607
		0.0279217	0.741824	0.0233996	0.215396	0.202147	0.239764	0.0901134	0.197614	0.0465058	0.177707	0.196078		0.102583	0.808237	0.871567	0.179518	0.125048	0.43093	0.247994		0.325226	0.116227	0.0322388	0.0449418	0.174577	0.0154971	0.0407897	0.111467
		0.0273161	0.742341	0.0247597	0.223759	0.20091	0.245828	0.0952693	0.203271	0.0498337	0.178956	0.197086		0.103749	0.812999	0.876287	0.181487	0.129679	0.438205	0.255748		0.348937	0.11761	0.029484	0.0456456	0.181337	0.0167393	0.046677	0.109321
		0.0317874	0.751507	0.0278709	0.225694	0.212083	0.250728	0.100864	0.204207	0.0468303	0.180936	0.196664		0.111284	0.817069	0.88134	0.187823	0.135031	0.444475	0.260408		0.348614	0.120262	0.0335541	0.0480775	0.179674	0.0220927	0.0454265	0.122199
		0.0356528	0.75592	0.0325167	0.231742	0.215487	0.253304	0.100836	0.20792	0.0556771	0.184134	0.198672		0.1131	0.822983	0.883832	0.188149	0.139163	0.449412	0.268566		0.34966	0.120723	0.0351953	0.0580753	0.181969	0.0236723	0.0494084	0.125859
		0.0368365	0.76503	0.0348597	0.233778	0.211566	0.254121	0.103648	0.213393	0.0561694	0.185124	0.202939		0.115996	0.827767	0.882703	0.197168	0.139946	0.453155	0.268579		0.360319	0.120983	0.0344338	0.0749416	0.186161	0.0256531	0.0710304	0.13209
		0.0362371	0.767933	0.0340832	0.237818	0.216449	0.259257	0.105806	0.213158	0.0586318	0.189594	0.209462		0.121479	0.829501	0.885673	0.198842	0.141498	0.467782	0.271439		0.364347	0.129256	0.0398207	0.0762627	0.188358	0.0295131	0.0723695	0.128263
		0.0393643	0.774471	0.0399923	0.241087	0.216223	0.256328	0.105499	0.218445	0.0649136	0.196877	0.212024		0.121425	0.830348	0.886655	0.210978	0.142014	0.481143	0.272848		0.363544	0.128591	0.0440364	0.0823384	0.189763	0.0332605	0.0796391	0.129807
		0.0445111	0.777407	0.0418266	0.247678	0.217912	0.25936	0.110809	0.220642	0.0797393	0.202867	0.215607		0.128605	0.832176	0.88652	0.213782	0.147226	0.491611	0.276709		0.373515	0.130094	0.0580057	0.089299	0.201445	0.0350228	0.0892851	0.129182
		0.0464486	0.780938	0.049498	0.246728	0.217688	0.259676	0.108904	0.222204	0.0850057	0.202798	0.220274		0.131476	0.834436	0.88955	0.217741	0.156975	0.495863	0.287729		0.392792	0.137735	0.0589469	0.087801	0.21684	0.0426661	0.0911441	0.130039
		0.049487	0.782122	0.0492562	0.250616	0.219803	0.263801	0.113758	0.222898	0.0845247	0.205287	0.221993		0.136443	0.837253	0.889946	0.220412	0.156622	0.497485	0.295686		0.406175	0.141704	0.0648355	0.0894015	0.228111	0.0411028	0.0925787	0.139446
		0.0504228	0.783715	0.0513954	0.24988	0.225634	0.268895	0.118835	0.225885	0.0935235	0.204804	0.222087		0.133517	0.839641	0.893387	0.21943	0.161794	0.506023	0.295997		0.402378	0.139513	0.0704622	0.0885022	0.237758	0.0468526	0.0954201	0.144657
		0.0575967	0.790968	0.0552271	0.250599	0.231348	0.269412	0.121518	0.229107	0.0931368	0.212024	0.223547		0.151551	0.84293	0.900954	0.221505	0.159543	0.508394	0.300122		0.412235	0.141079	0.0711322	0.100899	0.242997	0.0515082	0.095679	0.147275
		0.0641761	0.791772	0.0569072	0.252803	0.236057	0.272169	0.11964	0.233407	0.0964849	0.211597	0.227768		0.158042	0.849663	0.905806	0.229345	0.168857	0.52087	0.308254		0.425442	0.142715	0.0711305	0.105485	0.23853	0.0488171	0.0997709	0.150229
		0.0658995	0.791255	0.0558317	0.2555	0.237255	0.287173	0.124441	0.231238	0.100784	0.213854	0.2292		0.161638	0.853027	0.911437	0.233217	0.17323	0.520102	0.31085		0.43685	0.149944	0.0814764	0.113486	0.248589	0.0513559	0.10158	0.151741
		0.0655731	0.803579	0.0572177	0.257406	0.237274	0.287292	0.124617	0.231483	0.110848	0.223975	0.239576		0.15952	0.853012	0.913332	0.237389	0.173686	0.538158	0.311375		0.447517	0.150084	0.0828059	0.116235	0.26169	0.0524335	0.10531	0.153087
		0.070426	0.806549	0.060238	0.259097	0.238239	0.291883	0.126083	0.234622	0.114905	0.230939	0.24049		0.159645	0.85516	0.914277	0.243766	0.173921	0.540412	0.311696		0.453637	0.155305	0.084565	0.122048	0.259691	0.0576319	0.104996	0.161091
		0.0704285	0.819409	0.0616611	0.26306	0.245848	0.297667	0.124619	0.236531	0.115401	0.231621	0.245576		0.167939	0.855406	0.917145	0.244739	0.176134	0.558066	0.317793		0.459346	0.153666	0.0987026	0.12913	0.26105	0.0586608	0.106265	0.160737
		0.0685585	0.826738	0.0635423	0.265358	0.242486	0.301069	0.13308	0.237852	0.118802	0.236039	0.24664		0.176632	0.859839	0.916951	0.246362	0.177018	0.560022	0.316546		0.459209	0.164448	0.100917	0.132534	0.271931	0.0618238	0.109233	0.162834
		0.0706886	0.830823	0.0644766	0.265107	0.243855	0.302954	0.132614	0.240288	0.122286	0.239895	0.248246		0.174018	0.863874	0.918371	0.246073	0.179656	0.559978	0.322712		0.459995	0.163683	0.104203	0.142067	0.274235	0.0704952	0.109159	0.171969
		0.0726024	0.830847	0.0673748	0.267928	0.244909	0.310637	0.143383	0.246757	0.124217	0.243524	0.254836		0.176498	0.866573	0.91853	0.244643	0.183282	0.561653	0.324311		0.467869	0.168592	0.10698	0.151356	0.276924	0.0741337	0.119956	0.168044
		0.0739998	0.839446	0.0748948	0.269542	0.256127	0.308599	0.153097	0.24726	0.125908	0.244873	0.257657		0.177321	0.867001	0.918227	0.25192	0.188982	0.567002	0.331584		0.474799	0.171172	0.112649	0.158715	0.275035	0.0761885	0.122487	0.187089
		0.0748615	0.8436	0.0779945	0.275882	0.261267	0.310841	0.153237	0.253159	0.12493	0.247338	0.259959		0.179231	0.878316	0.924512	0.255506	0.192748	0.56993	0.336775		0.4861	0.17839	0.12173	0.162752	0.280674	0.0785393	0.130494	0.183611
		0.0781377	0.847965	0.0797551	0.278705	0.259001	0.312094	0.155983	0.25857	0.133094	0.247106	0.263244		0.179382	0.883069	0.931437	0.255394	0.203053	0.577431	0.341177		0.493887	0.179691	0.125447	0.164885	0.281801	0.0813889	0.129334	0.18533
		0.0826053	0.850977	0.0827127	0.287604	0.265644	0.311191	0.156538	0.264122	0.137499	0.256491	0.267648		0.185859	0.88289	0.937994	0.25613	0.200639	0.578619	0.341887		0.502357	0.187956	0.127186	0.170389	0.285304	0.0804398	0.131985	0.187798
		0.0822644	0.856739	0.0809902	0.288048	0.270604	0.313491	0.159011	0.266467	0.135844	0.259352	0.285356		0.196991	0.88831	0.947518	0.264221	0.202001	0.576186	0.345464		0.502488	0.187726	0.128973	0.169831	0.283535	0.0807732	0.13583	0.192606
		0.0853886	0.874518	0.0808617	0.28848	0.272546	0.313307	0.162354	0.273283	0.140416	0.260923	0.291895		0.199095	0.889615	0.949336	0.274217	0.204153	0.580324	0.344977		0.502867	0.196777	0.138073	0.172093	0.291438	0.0825257	0.137192	0.199826
		0.0858991	0.874907	0.0814685	0.289028	0.273189	0.320846	0.165159	0.274449	0.141255	0.260711	0.298277		0.201048	0.892262	0.950323	0.28182	0.20958	0.583725	0.354664		0.505127	0.203323	0.140684	0.182132	0.297628	0.0915666	0.139937	0.196605
		0.0875391	0.880314	0.0920792	0.290555	0.281226	0.320941	0.168946	0.27489	0.147345	0.264004	0.298797		0.202856	0.896474	0.953211	0.285968	0.210467	0.586887	0.355501		0.517629	0.209758	0.141505	0.190391	0.31305	0.089949	0.145228	0.199046
		0.0888291	0.893628	0.0921924	0.297988	0.279626	0.321372	0.166642	0.276387	0.15087	0.264986	0.300306		0.202405	0.903136	0.957729	0.293173	0.211735	0.59257	0.367518		0.5275	0.218108	0.140606	0.194191	0.313088	0.0940482	0.149581	0.198896
		0.091019	0.907731	0.0979032	0.299014	0.283492	0.327967	0.169723	0.277971	0.151143	0.27126	0.303931		0.207267	0.911693	0.958252	0.293967	0.21519	0.591622	0.376619		0.556194	0.223782	0.144651	0.198246	0.319859	0.0943923	0.151673	0.206413
		0.0909959	0.915708	0.0969374	0.304016	0.288336	0.332227	0.170229	0.285625	0.155747	0.271769	0.30623		0.207847	0.918698	0.965156	0.314905	0.220382	0.593841	0.380131		0.557464	0.224806	0.148281	0.203326	0.314512	0.0963992	0.153985	0.213785
		0.0933646	0.00283611	0.101276	0.307068	0.291945	0.331024	0.169646	0.281964	0.155191	0.273238	0.315896		0.210026	0.922689	0.964386	0.313725	0.222029	0.617805	0.379773		0.554371	0.224292	0.162791	0.202305	0.315599	0.0976702	0.157526	0.216424
		0.100336	0.00327827	0.103004	0.308558	0.292218	0.335616	0.174781	0.287617	0.156856	0.279726	0.317722		0.220636	0.9286	0.971943	0.313058	0.226073	0.621322	0.387918		0.556995	0.22437	0.168143	0.208321	0.325597	0.0982825	0.156492	0.212988
		0.102242	0.00535179	0.108462	0.30739	0.296165	0.335526	0.178033	0.286126	0.163421	0.282528	0.325437		0.229491	0.929962	0.972479	0.318111	0.226825	0.636038	0.390692		0.56487	0.224506	0.172492	0.218768	0.329427	0.0983088	0.163564	0.221207
		0.105399	0.0082969	0.10988	0.310767	0.297421	0.340475	0.182593	0.290846	0.172066	0.285325	0.326829		0.231435	0.932336	0.982817	0.320153	0.237018	0.649325	0.399353		0.56329	0.23402	0.1748	0.224363	0.332048	0.104335	0.162104	0.220846
		0.106748	0.0101666	0.110371	0.311173	0.299823	0.347159	0.188558	0.298387	0.174529	0.287015	0.3346		0.234904	0.93364	0.984735	0.319692	0.238432	0.652713	0.407746		0.560519	0.237461	0.177118	0.226553	0.327021	0.104195	0.165082	0.221364
		0.107219	0.0127028	0.112151	0.310433	0.304612	0.354165	0.191482	0.298377	0.182147	0.288234	0.335388		0.248175	0.937301	0.985646	0.336522	0.247108	0.659479	0.411383		0.573131	0.239335	0.184445	0.228524	0.333508	0.109823	0.168203	0.231487
		0.113149	0.0115695	0.11051	0.31141	0.311911	0.358855	0.196958	0.299888	0.184133	0.289405	0.334911		0.24983	0.954337	0.99307	0.339169	0.255326	0.670246	0.412428		0.590212	0.252522	0.185383	0.228506	0.33631	0.11339	0.177235	0.234503
		0.110422	0.0202535	0.11683	0.310954	0.314781	0.365216	0.198427	0.305626	0.185332	0.298019	0.336439		0.249767	0.958064	0.00780961	0.343934	0.261817	0.674652	0.416333		0.589415	0.257361	0.188498	0.234141	0.339126	0.118249	0.184798	0.239202
		0.110447	0.0189358	0.116168	0.315439	0.316862	0.366545	0.201689	0.308066	0.189224	0.300998	0.336161		0.251092	0.961948	0.0204642	0.349245	0.261129	0.68092	0.422257		0.594742	0.257467	0.209115	0.240619	0.345774	0.117658	0.18633	0.242737
		0.112637	0.0197816	0.120156	0.319157	0.319408	0.36895	0.201341	0.311917	0.19059	0.304148	0.343484		0.246788	0.966188	0.022921	0.348406	0.264331	0.684139	0.419992		0.612821	0.271529	0.212707	0.249625	0.349459	0.119371	0.18673	0.246834
		0.113974	0.021671	0.119634	0.320461	0.327673	0.365388	0.203117	0.312979	0.190456	0.305638	0.344242		0.253046	0.968343	0.0324756	0.355802	0.268999	0.691288	0.42362		0.615228	0.27338	0.211516	0.250659	0.353733	0.123201	0.191198	0.251786
		0.11521	0.0215434	0.120275	0.322019	0.328286	0.370843	0.205932	0.319605	0.196187	0.306762	0.351489		0.254894	0.973807	0.0413665	0.36081	0.270722	0.690812	0.427827		0.619453	0.274467	0.215803	0.255309	0.355654	0.125422	0.192059	0.250354
		0.115024	0.0282768	0.128489	0.323475	0.334662	0.373867	0.209991	0.323126	0.195711	0.323425	0.354673		0.259272	0.978631	0.0455914	0.37415	0.271357	0.712511	0.431168		0.626678	0.279862	0.219545	0.259906	0.363118	0.126302	0.192426	0.249948
		0.116915	0.0320483	0.124778	0.328175	0.344538	0.378449	0.211291	0.32726	0.198451	0.331125	0.368762		0.265658	0.00518228	0.0496854	0.377493	0.271634	0.721293	0.442098		0.627657	0.282742	0.217812	0.264532	0.359754	0.126306	0.192639	0.257437
		0.117963	0.033504	0.127759	0.339668	0.348352	0.379194	0.216014	0.328227	0.202259	0.334019	0.372889		0.270264	0.00774781	0.0520265	0.378516	0.276712	0.723191	0.443082		0.628123	0.286958	0.219768	0.273333	0.361354	0.12757	0.20204	0.265581
		0.119357	0.0383302	0.128011	0.338958	0.352002	0.380141	0.221328	0.329263	0.21426	0.344184	0.371147		0.270932	0.0100673	0.0543253	0.397135	0.277522	0.728737	0.451952		0.656451	0.285921	0.219901	0.270573	0.374458	0.129545	0.204771	0.272212
		0.11949	0.0384674	0.132261	0.340048	0.359957	0.391785	0.222029	0.330177	0.212092	0.344054	0.378972		0.271323	0.0106426	0.0562436	0.420208	0.294576	0.729997	0.451934		0.671172	0.287472	0.224849	0.28134	0.37462	0.127259	0.213366	0.281283
		0.123148	0.0400175	0.127141	0.349572	0.362106	0.394659	0.222457	0.330767	0.218961	0.352327	0.383535		0.278888	0.0125757	0.0656975	0.42139	0.291907	0.731195	0.455394		0.677838	0.289718	0.225972	0.278735	0.37742	0.135291	0.212254	0.28791
		0.127435	0.04389	0.128814	0.352511	0.366832	0.395169	0.223262	0.33957	0.229235	0.364117	0.395466		0.278682	0.0198845	0.0682295	0.428136	0.296388	0.730024	0.459562		0.684558	0.294109	0.23309	0.288619	0.38217	0.141698	0.214011	0.287328
		0.13504	0.0493326	0.130813	0.355651	0.37094	0.397244	0.22548	0.344658	0.227732	0.374731	0.398855		0.289993	0.0193744	0.0824274	0.42913	0.298426	0.735956	0.459582		0.684809	0.294535	0.250395	0.289873	0.383697	0.14187	0.214812	0.291641
		0.135945	0.0524164	0.135606	0.356259	0.370058	0.397688	0.224309	0.345792	0.229825	0.376387	0.400744		0.289344	0.0213204	0.0774783	0.43748	0.298858	0.739171	0.472831		0.684718	0.295476	0.252828	0.296813	0.38509	0.145986	0.215496	0.294212
		0.140667	0.0532609	0.140904	0.358242	0.375469	0.39729	0.230013	0.35262	0.229891	0.377985	0.405603		0.290813	0.0276894	0.0827701	0.439998	0.304187	0.740566	0.47668		0.694937	0.297578	0.255617	0.294567	0.386295	0.145664	0.227433	0.29642
		0.139786	0.0554591	0.141441	0.358082	0.380391	0.402387	0.236167	0.356703	0.232154	0.377959	0.408399		0.292164	0.0245494	0.0849484	0.442622	0.304398	0.752112	0.481219		0.699822	0.301168	0.258236	0.296193	0.399115	0.144544	0.226884	0.2996
		0.144469	0.0568969	0.139246	0.360218	0.382157	0.406483	0.246234	0.363971	0.232308	0.376304	0.414722		0.296066	0.0336889	0.0887225	0.446116	0.305452	0.761917	0.483383		0.705254	0.301596	0.261017	0.306816	0.40123	0.148456	0.227013	0.302037
		0.148311	0.0576745	0.144137	0.366601	0.383208	0.405313	0.245817	0.367278	0.23675	0.382249	0.419977		0.297691	0.0340526	0.0977548	0.446427	0.305595	0.764891	0.487625		0.705855	0.317199	0.261147	0.306543	0.404063	0.149368	0.229201	0.303536
		0.149691	0.0586294	0.144042	0.370719	0.382153	0.40947	0.25441	0.372105	0.239607	0.384516	0.421122		0.305093	0.0342696	0.0991692	0.456123	0.310323	0.768474	0.487791		0.7083	0.320478	0.264239	0.322208	0.406298	0.155093	0.231752	0.320807
		0.15183	0.0638731	0.148346	0.374123	0.38838	0.408392	0.253166	0.374969	0.243055	0.387756	0.422847		0.314581	0.0374294	0.104071	0.457776	0.31427	0.771689	0.489895		0.714445	0.321195	0.263165	0.323117	0.411564	0.160718	0.230268	0.324685
		0.154339	0.0655496	0.148219	0.380268	0.389883	0.413734	0.263698	0.374653	0.244414	0.390469	0.43082		0.313567	0.0412661	0.102193	0.461209	0.313385	0.781908	0.49407		0.728899	0.332322	0.264862	0.324102	0.420263	0.163496	0.236754	0.329514
		0.15406	0.0687752	0.155278	0.380441	0.390234	0.414662	0.26719	0.374095	0.255384	0.41358	0.431788		0.315437	0.0398327	0.103475	0.458928	0.313827	0.788775	0.494863		0.736517	0.333016	0.270361	0.32628	0.416539	0.166562	0.237171	0.332101
		0.159718	0.0685378	0.160046	0.382536	0.391903	0.41559	0.26891	0.382777	0.255655	0.416884	0.432042		0.31609	0.040838	0.113149	0.466007	0.324127	0.804786	0.505782		0.733715	0.336996	0.271086	0.335033	0.419383	0.168811	0.242723	0.330821
		0.159641	0.0682474	0.162401	0.383732	0.396165	0.425683	0.270455	0.381719	0.262243	0.42345	0.435137		0.317976	0.0424411	0.115737	0.468759	0.328087	0.803889	0.510109		0.735282	0.343305	0.27916	0.354216	0.420895	0.181288	0.248337	0.339988
		0.160558	0.0683818	0.164291	0.387099	0.398736	0.430341	0.273213	0.392605	0.264357	0.429135	0.443537		0.319348	0.0443753	0.116788	0.471942	0.328872	0.818447	0.515581		0.736873	0.345012	0.284296	0.359287	0.426654	0.180085	0.252922	0.338599
		0.164983	0.0686865	0.165124	0.393922	0.405561	0.434079	0.285463	0.393168	0.266712	0.433236	0.446135		0.322238	0.0459087	0.117982	0.473283	0.332388	0.820102	0.520951		0.740284	0.346227	0.283571	0.370029	0.438106	0.185123	0.251969	0.356397
		0.166706	0.0693244	0.165696	0.409984	0.407177	0.440338	0.284525	0.396753	0.268265	0.439831	0.449781		0.32838	0.0456871	0.120217	0.478592	0.339924	0.824477	0.522294		0.737047	0.353868	0.283607	0.376109	0.438084	0.186012	0.253127	0.363894
		0.16542	0.072786	0.168146	0.410148	0.409189	0.440471	0.289807	0.397135	0.2747	0.445918	0.455746		0.328363	0.0486198	0.12021	0.482973	0.341224	0.823852	0.524808		0.748855	0.356987	0.28924	0.37546	0.456169	0.184724	0.256495	0.367721
		0.171265	0.0730266	0.167852	0.409873	0.409468	0.444547	0.291841	0.408086	0.281349	0.447049	0.456908		0.328403	0.049663	0.121903	0.48939	0.343648	0.829375	0.525885		0.760808	0.357536	0.29108	0.373917	0.45524	0.185066	0.254645	0.369093
		0.176712	0.0751572	0.167953	0.416383	0.411907	0.443758	0.294639	0.40802	0.281416	0.452728	0.455726		0.332809	0.0568104	0.133853	0.499269	0.342474	0.836136	0.527915		0.765414	0.361473	0.291955	0.384706	0.455541	0.189238	0.265125	0.372773
		0.176081	0.081589	0.177286	0.428014	0.419061	0.448242	0.29526	0.408016	0.287478	0.463582	0.45832		0.335878	0.0560033	0.137442	0.512666	0.34827	0.844234	0.527844		0.78245	0.375094	0.295443	0.390656	0.457777	0.194427	0.264831	0.378371
		0.177028	0.0802467	0.176692	0.424481	0.421172	0.460457	0.299198	0.408677	0.294269	0.470509	0.461204		0.339606	0.0630474	0.143709	0.519656	0.348878	0.84445	0.531313		0.787925	0.382731	0.295973	0.393927	0.464571	0.201076	0.265733	0.390643
		0.177923	0.0809405	0.177842	0.42802	0.420539	0.460075	0.295173	0.408438	0.299606	0.46983	0.461762		0.339412	0.0707193	0.151521	0.516496	0.348287	0.864241	0.535192		0.791997	0.3805	0.29796	0.409516	0.467734	0.198698	0.266251	0.388933
		0.176901	0.0822285	0.177038	0.432991	0.42935	0.464183	0.296245	0.412761	0.304381	0.469319	0.465706		0.352305	0.0710231	0.152002	0.520134	0.356539	0.864114	0.536979		0.796646	0.3887	0.317368	0.415012	0.47653	0.199364	0.274859	0.396274
		0.17965	0.0817746	0.177535	0.439353	0.434812	0.465495	0.299885	0.417935	0.30949	0.469559	0.46852		0.355807	0.0754572	0.152756	0.52871	0.361871	0.8799	0.550216		0.799137	0.397951	0.316073	0.428899	0.476232	0.207339	0.2709	0.40089
		0.181512	0.0868595	0.18191	0.442215	0.432579	0.467686	0.306284	0.425546	0.310426	0.473891	0.472468		0.358613	0.0786668	0.154673	0.528045	0.364263	0.898053	0.552778		0.803507	0.399458	0.318012	0.435934	0.476949	0.210626	0.272427	0.401476
		0.190541	0.0895355	0.186799	0.445679	0.439405	0.470556	0.314423	0.423166	0.313641	0.48078	0.478311		0.358206	0.0825061	0.172878	0.530133	0.36585	0.914532	0.563082		0.81783	0.399497	0.318741	0.442814	0.479225	0.216366	0.271677	0.402214
		0.191196	0.0954292	0.190317	0.44837	0.442946	0.472021	0.318245	0.427125	0.323521	0.484178	0.492023		0.361803	0.0852409	0.174447	0.529786	0.372731	0.917304	0.565314		0.82527	0.399974	0.328344	0.443857	0.485711	0.216393	0.274441	0.424144
		0.19158	0.0980582	0.192476	0.449156	0.443704	0.47517	0.31765	0.434584	0.321922	0.483682	0.494326		0.361621	0.0834346	0.17918	0.542859	0.375535	0.919484	0.570276		0.831857	0.401966	0.337915	0.449771	0.490178	0.216811	0.278219	0.422974
		0.195418	0.0979597	0.19351	0.455979	0.450067	0.477614	0.325475	0.433187	0.323253	0.488793	0.49544		0.365416	0.0883368	0.182312	0.540363	0.384154	0.926283	0.566558		0.847625	0.410088	0.349945	0.452297	0.493588	0.22055	0.275338	0.423326
		0.194701	0.101153	0.194186	0.453919	0.452947	0.487194	0.326039	0.438908	0.325532	0.495223	0.49678		0.365663	0.0879035	0.185917	0.540708	0.382944	0.931744	0.568803		0.850729	0.412967	0.349858	0.448956	0.495972	0.2261	0.276596	0.431378
		0.19794	0.100744	0.197507	0.459539	0.45223	0.489054	0.330373	0.444997	0.33592	0.505056	0.505642		0.373206	0.0881405	0.188705	0.542962	0.386525	0.955681	0.588622		0.85706	0.412551	0.352337	0.452768	0.503717	0.23244	0.291114	0.426723
		0.197821	0.102216	0.200599	0.459985	0.455687	0.489108	0.336604	0.442147	0.338229	0.504515	0.50968		0.377219	0.0910716	0.189761	0.543857	0.386946	0.971533	0.589624		0.855303	0.421823	0.352901	0.455822	0.512897	0.230694	0.293802	0.430824
		0.200262	0.102933	0.204841	0.463561	0.462741	0.494414	0.33747	0.447485	0.341495	0.514872	0.517281		0.376444	0.0914499	0.191632	0.551225	0.389844	0.982764	0.59602		0.863854	0.424379	0.354684	0.46038	0.51442	0.237259	0.297056	0.441231
		0.198914	0.106744	0.205193	0.46985	0.467437	0.501495	0.343401	0.452532	0.34499	0.516873	0.520042		0.380001	0.0988401	0.19398	0.555387	0.395177	0.984786	0.600366		0.873001	0.426419	0.359466	0.458855	0.517586	0.241136	0.301751	0.454357
		0.208189	0.107041	0.203122	0.476142	0.47095	0.502274	0.347328	0.457879	0.345279	0.520947	0.521717		0.389811	0.0978898	0.198567	0.573747	0.400538	0.985058	0.601548		0.879973	0.431334	0.358263	0.461296	0.521393	0.249564	0.30655	0.46332
		0.212067	0.109654	0.203817	0.477044	0.474153	0.508917	0.350348	0.456841	0.346585	0.526916	0.520258		0.393397	0.102899	0.198195	0.577002	0.403313	0.992382	0.60423		0.882336	0.432309	0.362174	0.462259	0.519303	0.248397	0.308931	0.465375
		0.212484	0.110781	0.21075	0.47861	0.484551	0.519554	0.354073	0.459678	0.348687	0.526129	0.525411		0.394503	0.105294	0.198715	0.586222	0.40641	0.00467088	0.607023		0.894817	0.434614	0.362894	0.462721	0.526341	0.246956	0.309565	0.468902
		0.217575	0.112381	0.213779	0.494321	0.485467	0.523565	0.3586	0.470807	0.360756	0.528238	0.526574		0.40074	0.121275	0.208724	0.590408	0.410438	0.00498912	0.606003		0.898853	0.439422	0.366913	0.469307	0.529223	0.247303	0.312993	0.472862
		0.216046	0.117001	0.213707	0.493012	0.485457	0.522141	0.357444	0.478675	0.362782	0.537328	0.527199		0.402697	0.120583	0.217757	0.58798	0.406301	0.00699887	0.624771		0.913197	0.441031	0.370895	0.471135	0.55017	0.248911	0.317007	0.471627
		0.219771	0.121503	0.214269	0.497139	0.489875	0.52233	0.364423	0.478019	0.363664	0.536793	0.529095		0.401091	0.122746	0.221493	0.592434	0.407506	0.00971659	0.62505		0.929382	0.447078	0.374709	0.47331	0.551036	0.259949	0.324684	0.475918
		0.222568	0.124079	0.219079	0.514696	0.490879	0.526468	0.37204	0.479038	0.364757	0.540613	0.536962		0.404607	0.12718	0.229979	0.588422	0.407632	0.00901498	0.628091		0.927598	0.450184	0.376672	0.474987	0.552469	0.274506	0.329123	0.475269
		0.222183	0.126124	0.217436	0.519005	0.490271	0.529492	0.372883	0.480164	0.3684	0.541538	0.544069		0.401956	0.128387	0.232647	0.592445	0.423298	0.0134438	0.627128		0.929915	0.449366	0.378909	0.489722	0.559786	0.272195	0.329894	0.482112
		0.226395	0.127616	0.225304	0.526367	0.502709	0.531433	0.377655	0.481346	0.370606	0.541358	0.552061		0.410136	0.12831	0.238039	0.594096	0.423752	0.0202594	0.63297		0.939597	0.450486	0.379123	0.493478	0.564553	0.275606	0.331173	0.480793
		0.227305	0.139835	0.229343	0.525953	0.500506	0.537763	0.391575	0.490443	0.375371	0.545043	0.55543		0.410852	0.127934	0.243958	0.601566	0.424263	0.0280874	0.641875		0.952171	0.460614	0.390028	0.500686	0.565281	0.27626	0.334681	0.484234
		0.227206	0.140531	0.231406	0.527704	0.504715	0.539761	0.392693	0.489139	0.37473	0.564047	0.558226		0.422444	0.133696	0.246692	0.60108	0.423692	0.0308134	0.647066		0.969984	0.464081	0.390035	0.499222	0.565273	0.281473	0.336427	0.486731
		0.231347	0.146585	0.233521	0.528797	0.512277	0.552664	0.392558	0.495618	0.37918	0.563102	0.570167		0.421906	0.136107	0.253192	0.603792	0.427069	0.0342672	0.66139		0.972669	0.472348	0.391226	0.505536	0.565937	0.286247	0.33844	0.496571
		0.233267	0.148783	0.242614	0.531868	0.513096	0.55636	0.399742	0.496971	0.380418	0.568988	0.568055		0.422579	0.143162	0.254445	0.612959	0.429919	0.0378636	0.665922		0.991287	0.476042	0.39378	0.504283	0.567338	0.288644	0.351954	0.502276
		0.23676	0.153044	0.239828	0.531077	0.517621	0.557055	0.405421	0.50509	0.388491	0.5816	0.575076		0.425022	0.141944	0.254511	0.618941	0.428163	0.0476997	0.670502		0.00374105	0.476843	0.399553	0.506565	0.576443	0.289546	0.355586	0.509135
		0.241188	0.151811	0.240697	0.531695	0.518323	0.559531	0.409675	0.510465	0.394974	0.582851	0.579368		0.431888	0.143948	0.264026	0.620583	0.437586	0.0480624	0.675089		0.00744144	0.485423	0.406746	0.512234	0.576708	0.293699	0.357069	0.516251
		0.24353	0.1538	0.244749	0.537405	0.526408	0.561484	0.412919	0.515727	0.395525	0.585065	0.587107		0.431038	0.144219	0.262981	0.621627	0.444833	0.0591729	0.682144		0.00884421	0.487522	0.412643	0.51818	0.582001	0.291989	0.354991	0.516276
		0.244903	0.155694	0.244536	0.543838	0.527848	0.569682	0.412527	0.516523	0.396666	0.587637	0.587058		0.433388	0.150193	0.264951	0.634925	0.445633	0.0599936	0.68177		0.00774664	0.490066	0.413194	0.525441	0.594468	0.302615	0.358986	0.526217
		0.24549	0.158525	0.246082	0.544276	0.528608	0.571394	0.417345	0.519305	0.397092	0.592193	0.592575		0.436593	0.151828	0.266647	0.638436	0.445126	0.0667114	0.68553		0.0123724	0.489967	0.424882	0.539285	0.597951	0.311843	0.369251	0.527206
		0.24886	0.159801	0.24926	0.552312	0.535538	0.571587	0.437886	0.524557	0.398869	0.594119	0.59687		0.448531	0.152428	0.281484	0.640975	0.455531	0.0796431	0.684641		0.0147052	0.493763	0.428798	0.53814	0.597597	0.314164	0.374314	0.526653
		0.250179	0.15986	0.254401	0.551559	0.532469	0.571693	0.440568	0.52767	0.403241	0.600631	0.599324		0.455254	0.167436	0.28165	0.643693	0.461178	0.0796259	0.685051		0.0152703	0.499375	0.434006	0.544425	0.600335	0.317386	0.383088	0.528798
		0.253087	0.161931	0.254009	0.550845	0.5365	0.574431	0.442293	0.528849	0.416032	0.603985	0.603134		0.45672	0.164853	0.286046	0.652043	0.464937	0.0861595	0.69066		0.0228378	0.504919	0.434003	0.544709	0.614979	0.320731	0.383636	0.531024
		0.260792	0.16354	0.257575	0.558606	0.537569	0.58074	0.44414	0.528481	0.418347	0.615721	0.610232		0.461894	0.165126	0.285598	0.654289	0.466745	0.0927303	0.69381		0.0214414	0.506656	0.435347	0.546712	0.613598	0.32663	0.389073	0.534308
		0.265447	0.164693	0.264465	0.558831	0.554251	0.578883	0.448139	0.533914	0.43086	0.617007	0.624597		0.460227	0.177087	0.305575	0.655571	0.471062	0.0988855	0.700328		0.0245114	0.508766	0.441471	0.554339	0.6166	0.327909	0.388108	0.537901
		0.269202	0.167835	0.263919	0.560914	0.557426	0.583677	0.449726	0.543773	0.43251	0.625078	0.633148		0.461183	0.181831	0.304117	0.655898	0.474038	0.10306	0.710941		0.0259321	0.513207	0.451026	0.555902	0.627683	0.332803	0.39894	0.54139
		0.270101	0.169841	0.267175	0.575317	0.558643	0.585897	0.451492	0.547582	0.440795	0.624074	0.639103		0.463182	0.183308	0.305003	0.656633	0.479733	0.103153	0.714773		0.0406255	0.5166	0.453548	0.55928	0.629378	0.337357	0.399362	0.540967
		0.271413	0.168685	0.26965	0.579666	0.567444	0.58839	0.456123	0.549702	0.441538	0.627246	0.641873		0.464318	0.187866	0.306567	0.663314	0.482761	0.107311	0.730793		0.0481928	0.516225	0.45939	0.561426	0.639363	0.337998	0.405011	0.551179
		0.275234	0.170236	0.269713	0.581897	0.568557	0.593631	0.469589	0.567097	0.441179	0.633258	0.640933		0.464894	0.191608	0.314018	0.667197	0.490478	0.109854	0.736765		0.0463185	0.518779	0.46269	0.567955	0.643913	0.349739	0.410509	0.549829
		0.275009	0.173266	0.267541	0.587296	0.569167	0.601536	0.471363	0.56896	0.449911	0.661089	0.648259		0.467891	0.192513	0.322924	0.677845	0.49265	0.11209	0.737491		0.0479625	0.518352	0.466541	0.577361	0.645295	0.349168	0.416485	0.553709
		0.275376	0.175618	0.268613	0.586146	0.570873	0.604631	0.473064	0.565228	0.455379	0.706522	0.657072		0.471742	0.192441	0.325174	0.677228	0.498365	0.116198	0.744131		0.0688294	0.523473	0.471513	0.582742	0.653359	0.350878	0.421664	0.570945
		0.274982	0.180429	0.271265	0.588563	0.575249	0.607819	0.473342	0.567063	0.457794	0.727876	0.660777		0.474587	0.19367	0.332519	0.678331	0.502618	0.118974	0.744814		0.0732106	0.527521	0.479272	0.584755	0.651577	0.351243	0.420975	0.574223
		0.277971	0.188742	0.270568	0.599424	0.578137	0.610426	0.474718	0.568798	0.459716	0.73	0.676045		0.482103	0.202352	0.341054	0.680454	0.513759	0.117751	0.756923		0.0732552	0.531551	0.482624	0.595848	0.657989	0.360985	0.423839	0.573886
		0.279905	0.189213	0.274352	0.600052	0.582274	0.613905	0.479187	0.571263	0.461576	0.734377	0.690963		0.487436	0.203888	0.345894	0.682666	0.515266	0.130785	0.758405		0.075109	0.533923	0.483016	0.59818	0.662972	0.35645	0.424843	0.573072
		0.286317	0.193148	0.278847	0.600841	0.584232	0.620776	0.481636	0.569831	0.463732	0.737076	0.717436		0.488643	0.207164	0.348296	0.685516	0.520304	0.134559	0.76132		0.0779844	0.538914	0.484115	0.608652	0.66572	0.36038	0.437589	0.574838
		0.28729	0.194524	0.27788	0.602681	0.584001	0.625798	0.480719	0.577955	0.466646	0.743614	0.723181		0.500319	0.204871	0.351325	0.683902	0.531672	0.139978	0.761687		0.0830073	0.541644	0.488258	0.607857	0.674711	0.359497	0.437306	0.576413
		0.294098	0.19557	0.286351	0.605417	0.585908	0.628102	0.487848	0.582866	0.467761	0.747859	0.724107		0.502089	0.215009	0.351282	0.696005	0.532168	0.154136	0.770246		0.0862365	0.545951	0.495731	0.610716	0.676627	0.362385	0.444117	0.578344
		0.301155	0.196859	0.283791	0.607261	0.596899	0.633005	0.49047	0.584349	0.48272	0.762015	0.725394		0.498949	0.213678	0.351288	0.695999	0.544245	0.154927	0.774712		0.0951652	0.545854	0.504021	0.610867	0.686323	0.37645	0.44382	0.586049
		0.305152	0.198213	0.286817	0.609006	0.595255	0.634251	0.497843	0.58729	0.488411	0.774027	0.729299		0.505754	0.223125	0.354445	0.697047	0.543157	0.162498	0.777832		0.0989915	0.547687	0.505042	0.607274	0.690744	0.384339	0.453987	0.592996
		0.305635	0.199437	0.284151	0.612149	0.599686	0.636548	0.498593	0.613492	0.495027	0.779516	0.742918		0.509353	0.227036	0.353336	0.700727	0.543829	0.164705	0.780941		0.098914	0.547145	0.505808	0.608624	0.687491	0.383573	0.452851	0.597857
		0.307184	0.203759	0.287803	0.610768	0.602214	0.641106	0.503186	0.615103	0.504912	0.783856	0.757498		0.522052	0.22605	0.360103	0.701875	0.548932	0.167806	0.782737		0.100494	0.546673	0.505347	0.614651	0.691875	0.387778	0.453803	0.598473
		0.308825	0.206003	0.292103	0.611113	0.606305	0.639894	0.511903	0.614431	0.507941	0.798583	0.756037		0.520537	0.232951	0.356091	0.711145	0.552639	0.169221	0.798489		0.108759	0.556478	0.506841	0.611513	0.694508	0.388806	0.455142	0.601013
		0.310402	0.214137	0.300026	0.615503	0.608089	0.642457	0.511086	0.619928	0.509945	0.799783	0.758248		0.529003	0.23386	0.361781	0.716203	0.557684	0.18048	0.798452		0.116879	0.557282	0.513287	0.616151	0.697463	0.394093	0.456616	0.608143
		0.314233	0.217219	0.302054	0.621972	0.608557	0.655812	0.513637	0.624601	0.509794	0.801958	0.759489		0.524343	0.234876	0.364723	0.715315	0.583669	0.182034	0.808794		0.117974	0.559443	0.528726	0.633989	0.711187	0.394554	0.458633	0.610854
		0.316772	0.218644	0.304642	0.623399	0.621633	0.657307	0.515041	0.623945	0.508487	0.825125	0.761996		0.532282	0.241494	0.373597	0.7285	0.585176	0.195879	0.82498		0.118996	0.574132	0.529506	0.637342	0.714771	0.403054	0.464995	0.611928
		0.318245	0.215671	0.307863	0.633018	0.622651	0.658033	0.519749	0.626277	0.521525	0.837212	0.767119		0.531259	0.244508	0.388199	0.726315	0.585982	0.19732	0.828426		0.119897	0.578405	0.533755	0.634073	0.719324	0.410825	0.46775	0.611337
		0.32445	0.218967	0.315794	0.63284	0.621798	0.663796	0.527009	0.631755	0.524573	0.839177	0.773531		0.534456	0.243962	0.390079	0.732638	0.594157	0.19927	0.835627		0.11863	0.587227	0.536948	0.635703	0.721138	0.416333	0.470617	0.611456
		0.327056	0.221984	0.320968	0.635573	0.626331	0.66153	0.528343	0.635502	0.52611	0.84882	0.776482		0.537557	0.244775	0.396342	0.733675	0.594589	0.201471	0.840219		0.12155	0.587975	0.542071	0.6408	0.722813	0.41991	0.478615	0.614867
		0.329438	0.222745	0.325259	0.638402	0.639559	0.664987	0.534067	0.634462	0.527421	0.855308	0.783338		0.538556	0.245969	0.40104	0.74125	0.597057	0.20347	0.842318		0.127711	0.595916	0.543845	0.642843	0.729011	0.427186	0.475555	0.615962
		0.334861	0.225919	0.327002	0.640948	0.645827	0.670106	0.535978	0.63803	0.531746	0.856642	0.783771		0.537419	0.261631	0.405975	0.756687	0.603402	0.208108	0.847315		0.131248	0.595545	0.559411	0.660698	0.732265	0.428811	0.479824	0.626833
		0.339381	0.227439	0.325999	0.647082	0.646535	0.669303	0.536648	0.645073	0.53268	0.85787	0.801131		0.537462	0.264754	0.412643	0.761394	0.609821	0.212726	0.847752		0.130302	0.596378	0.562331	0.658513	0.734746	0.428557	0.48801	0.627494
		0.341512	0.226882	0.326929	0.644884	0.647393	0.681291	0.541394	0.647854	0.53817	0.876516	0.803466		0.54364	0.262872	0.426125	0.768031	0.612645	0.210947	0.855684		0.136143	0.597981	0.563156	0.672736	0.737274	0.428547	0.492178	0.633388
		0.34038	0.229122	0.330049	0.64641	0.649469	0.684437	0.543368	0.65182	0.541542	0.875459	0.80972		0.546944	0.26726	0.433435	0.768823	0.61372	0.228072	0.858022		0.145942	0.605069	0.567588	0.674907	0.739927	0.430952	0.491603	0.637585
		0.341652	0.230786	0.330719	0.646116	0.653139	0.686563	0.563586	0.651109	0.54304	0.880743	0.813587		0.556984	0.272578	0.439881	0.779124	0.617227	0.238156	0.888865		0.152035	0.60698	0.577019	0.673239	0.739054	0.431822	0.491283	0.637949
		0.344253	0.228153	0.337052	0.647897	0.655939	0.690827	0.562998	0.659367	0.547448	0.886251	0.816548		0.562701	0.278529	0.441111	0.78075	0.622382	0.234979	0.936788		0.154129	0.604418	0.578205	0.674725	0.742742	0.432398	0.498685	0.64211
		0.346028	0.233998	0.337916	0.654688	0.659044	0.697817	0.566667	0.66156	0.551015	0.908402	0.825535		0.57021	0.276322	0.442632	0.783762	0.625403	0.252048	0.947937		0.158532	0.611732	0.579337	0.690645	0.742359	0.436613	0.499516	0.638953
		0.349944	0.235099	0.336318	0.666477	0.66925	0.701262	0.571703	0.665521	0.555503	0.910928	0.840109		0.572233	0.281912	0.446829	0.786766	0.626671	0.253292	0.96647		0.156349	0.614804	0.578795	0.691042	0.751254	0.434451	0.505221	0.644258
		0.350914	0.238278	0.33882	0.669102	0.672918	0.700292	0.571952	0.676353	0.555114	0.912723	0.839663		0.573382	0.28196	0.446774	0.794205	0.627509	0.25469	0.0031947		0.15958	0.615667	0.5875	0.692375	0.759436	0.434543	0.507949	0.652291
		0.353508	0.239938	0.341388	0.686729	0.680761	0.702905	0.575449	0.67684	0.555306	0.921122	0.840147		0.579387	0.297738	0.452756	0.796137	0.633029	0.255631	0.0102538		0.167416	0.624293	0.595431	0.694954	0.761836	0.446617	0.51426	0.653566
		0.357506	0.24189	0.340991	0.690226	0.677753	0.704783	0.575898	0.6827	0.565166	0.925199	0.846503		0.585685	0.301459	0.45374	0.79587	0.641701	0.260015	0.0155887		0.162126	0.634191	0.602292	0.692622	0.771788	0.446673	0.512994	0.654666
		0.359559	0.243251	0.345516	0.690309	0.677599	0.708988	0.579266	0.685287	0.565153	0.933251	0.843726		0.588385	0.304956	0.455375	0.808139	0.641098	0.264132	0.0385282		0.170173	0.641091	0.602746	0.693719	0.781486	0.45131	0.518697	0.655773
		0.363776	0.245283	0.346086	0.693487	0.681644	0.710952	0.581036	0.688307	0.57419	0.944377	0.861653		0.591493	0.305516	0.464701	0.815533	0.643537	0.271679	0.0416187		0.167341	0.644765	0.604286	0.702274	0.783248	0.454788	0.518514	0.669368
		0.36438	0.253802	0.357106	0.699249	0.686461	0.713205	0.580943	0.694417	0.576585	0.952724	0.872959		0.589448	0.305583	0.465509	0.815279	0.648526	0.270999	0.0442853		0.171978	0.648221	0.605107	0.704291	0.786173	0.453567	0.525691	0.675993
		0.376959	0.252965	0.365284	0.700685	0.687155	0.723655	0.587671	0.700178	0.580424	0.952674	0.880842		0.592301	0.310378	0.466215	0.827165	0.652497	0.273788	0.0530207		0.177923	0.648	0.609933	0.708137	0.790231	0.458773	0.527766	0.67671
		0.377482	0.257638	0.361599	0.703461	0.695355	0.734416	0.586862	0.711797	0.581596	0.958815	0.883029		0.595766	0.317394	0.479055	0.835363	0.658085	0.276072	0.0541901		0.181504	0.659286	0.615392	0.707613	0.790145	0.462782	0.529583	0.678189
		0.382912	0.261187	0.363594	0.71861	0.699934	0.734764	0.590452	0.714963	0.583586	0.961419	0.888099		0.596385	0.319647	0.484987	0.833039	0.664101	0.280191	0.0653156		0.181702	0.662832	0.615536	0.725431	0.79282	0.470259	0.534892	0.683885
		0.383262	0.267907	0.3674	0.727144	0.704543	0.737451	0.59046	0.71736	0.587416	0.985189	0.904677		0.606651	0.321261	0.490108	0.835064	0.680049	0.294835	0.0685819		0.184696	0.669764	0.623871	0.726032	0.796779	0.469969	0.537092	0.690353
		0.385008	0.266593	0.36555	0.726602	0.708124	0.746831	0.60788	0.723825	0.592786	0.996185	0.91405		0.607888	0.325552	0.491465	0.841458	0.685096	0.299185	0.0729196		0.188953	0.675999	0.627209	0.728437	0.801953	0.473575	0.539508	0.688933
		0.391074	0.2669	0.377789	0.737184	0.712131	0.74726	0.612833	0.736171	0.595044	0.00415536	0.917798		0.611618	0.326276	0.49221	0.841025	0.691527	0.302729	0.0768366		0.201272	0.680055	0.632341	0.732336	0.808005	0.475928	0.54133	0.691424
		0.391647	0.272941	0.382303	0.740396	0.715125	0.748662	0.613462	0.73859	0.603305	0.00524906	0.926847		0.613863	0.330157	0.497003	0.847431	0.691862	0.308166	0.0773445		0.203713	0.681793	0.634197	0.736822	0.827137	0.477544	0.541535	0.691171
		0.39607	0.273985	0.38285	0.742528	0.715778	0.753821	0.612629	0.750674	0.605531	0.0127005	0.940309		0.613108	0.332095	0.502783	0.853075	0.712477	0.314031	0.0757938		0.210382	0.687792	0.638874	0.73778	0.827102	0.490423	0.546077	0.692752
		0.397363	0.275627	0.384586	0.745992	0.722811	0.772644	0.61661	0.753123	0.607073	0.0175947	0.941346		0.619584	0.335804	0.505926	0.860103	0.716414	0.314235	0.0757906		0.216116	0.693667	0.638253	0.738448	0.830088	0.491699	0.545336	0.696064
		0.4028	0.27732	0.386001	0.748895	0.724615	0.778813	0.626304	0.765554	0.614805	0.0217642	0.951468		0.62106	0.341209	0.509385	0.865873	0.734093	0.332908	0.083688		0.218589	0.712404	0.641931	0.741443	0.851728	0.498492	0.549779	0.695619
		0.40478	0.277251	0.388542	0.753508	0.725857	0.782358	0.627804	0.764743	0.616598	0.0222798	0.953714		0.624149	0.346003	0.51214	0.870784	0.732662	0.330396	0.0937015		0.217239	0.711904	0.644657	0.743082	0.853484	0.500323	0.555443	0.699078
		0.40988	0.280767	0.388935	0.756864	0.730989	0.781098	0.6365	0.767713	0.624084	0.0278861	0.960743		0.624766	0.35338	0.51544	0.871042	0.736177	0.334116	0.0985385		0.219451	0.713898	0.644373	0.751395	0.855428	0.501019	0.55711	0.702721
		0.411899	0.282538	0.393513	0.758783	0.741635	0.807528	0.640398	0.769875	0.626431	0.02503	0.964932		0.627911	0.354741	0.521933	0.871207	0.740793	0.333342	0.102118		0.221755	0.718656	0.645257	0.76082	0.861648	0.50344	0.558678	0.710028
		0.417071	0.286242	0.414636	0.773121	0.743923	0.811724	0.643132	0.783239	0.628352	0.026663	0.982082		0.629922	0.360485	0.52825	0.872838	0.76301	0.337266	0.111256		0.226159	0.719559	0.64871	0.763167	0.885572	0.507093	0.562446	0.708815
		0.420577	0.286352	0.419549	0.774379	0.748362	0.81179	0.649949	0.786511	0.631136	0.0303928	0.991958		0.632509	0.361593	0.52919	0.876897	0.766785	0.341725	0.111833		0.236013	0.727726	0.657165	0.769578	0.89627	0.507491	0.56518	0.714442
		0.421729	0.287248	0.420281	0.775226	0.750906	0.820673	0.654626	0.789584	0.632736	0.0314147	0.00395412		0.635406	0.362436	0.530784	0.890463	0.778083	0.343162	0.116449		0.230422	0.746949	0.661201	0.7722	0.900048	0.510359	0.565117	0.714142
		0.423131	0.286734	0.427592	0.77553	0.760236	0.851478	0.661823	0.805565	0.636062	0.0357454	0.00707227		0.641351	0.389617	0.545037	0.892477	0.778384	0.352391	0.121961		0.23582	0.748506	0.664031	0.773469	0.923598	0.50974	0.572784	0.717945
		0.428724	0.291026	0.429162	0.788615	0.774237	0.850608	0.677919	0.81103	0.633889	0.0512617	0.0081769		0.658108	0.389384	0.552996	0.899783	0.786994	0.353289	0.123641		0.236795	0.761937	0.668053	0.782248	0.935064	0.511509	0.57535	0.718534
		0.436011	0.295799	0.42779	0.789658	0.775118	0.85726	0.682479	0.813794	0.63414	0.0528466	0.0121415		0.659097	0.390144	0.554018	0.907129	0.786475	0.363915	0.123767		0.236162	0.768025	0.668348	0.782466	0.947344	0.519669	0.580992	0.721772
		0.438348	0.297335	0.430688	0.794626	0.777973	0.862325	0.693639	0.833633	0.640236	0.0583711	0.0235756		0.66163	0.396249	0.556401	0.910233	0.787965	0.369314	0.126138		0.234574	0.775013	0.670929	0.783591	0.947653	0.518553	0.580586	0.724866
		0.445109	0.301062	0.436401	0.796461	0.781334	0.885187	0.70425	0.839404	0.645015	0.058322	0.0233556		0.660634	0.398363	0.562644	0.919878	0.794437	0.372878	0.122468		0.239229	0.778456	0.677743	0.789377	0.964975	0.518713	0.591045	0.732493
		0.444974	0.30765	0.450374	0.803199	0.789768	0.913502	0.70626	0.841707	0.646217	0.0598132	0.0339711		0.66601	0.407292	0.561415	0.920773	0.807083	0.38238	0.131487		0.245453	0.781357	0.6809	0.797599	0.9765	0.524471	0.591981	0.73257
		0.445715	0.309362	0.449251	0.805293	0.793316	0.967582	0.710073	0.851139	0.651394	0.0627917	0.0391435		0.667486	0.406668	0.567522	0.926407	0.810433	0.380095	0.134443		0.252364	0.786764	0.685633	0.798641	0.984287	0.533427	0.593999	0.750143
		0.447192	0.318303	0.456415	0.812428	0.798142	0.974868	0.711296	0.851731	0.65863	0.0629341	0.0415015		0.665079	0.407154	0.569618	0.930992	0.814901	0.388825	0.134177		0.252219	0.794915	0.688126	0.799928	0.988921	0.537803	0.595075	0.752675
		0.447385	0.318424	0.458776	0.813986	0.803821	0.00532741	0.71266	0.875353	0.670002	0.0677244	0.045671		0.668872	0.408522	0.572998	0.931335	0.818187	0.3903	0.136683		0.257853	0.8009	0.690562	0.803461	0.00469243	0.540906	0.599259	0.754827
		0.447848	0.323374	0.459232	0.820055	0.810506	0.00485629	0.718039	0.887874	0.681619	0.0739795	0.0490229		0.678032	0.41769	0.581924	0.937476	0.826949	0.3927	0.138347		0.265551	0.803626	0.697085	0.806991	0.00779135	0.548376	0.611496	0.755467
		0.452853	0.324968	0.469649	0.820274	0.811929	0.00653057	0.736429	0.900311	0.683477	0.0732839	0.051991		0.676845	0.421295	0.581308	0.946332	0.825484	0.400486	0.147474		0.276803	0.808164	0.700329	0.822636	0.011287	0.5539	0.618544	0.754878
		0.452612	0.331148	0.470808	0.836408	0.812726	0.00795382	0.737814	0.904495	0.685597	0.074285	0.0652808		0.677962	0.430898	0.582177	0.946137	0.829164	0.409377	0.15171		0.27974	0.813887	0.709637	0.825038	0.0133936	0.557487	0.620537	0.761484
		0.453484	0.333824	0.471839	0.845962	0.814245	0.00956575	0.740123	0.924964	0.691276	0.0757484	0.0731504		0.678027	0.43252	0.58691	0.950414	0.83113	0.415989	0.153527		0.277936	0.81334	0.720073	0.825699	0.0148796	0.559072	0.620267	0.761692
		0.458302	0.336602	0.476716	0.86345	0.815774	0.0123442	0.743153	0.928864	0.691118	0.0827039	0.0780361		0.680768	0.433476	0.592044	0.952129	0.847042	0.415639	0.166444		0.281686	0.822401	0.72143	0.833027	0.0177694	0.56031	0.61984	0.762335
		0.462783	0.340287	0.47735	0.869282	0.815416	0.012358	0.774911	0.937998	0.718317	0.0905131	0.0781387		0.679836	0.436581	0.591165	0.95561	0.849182	0.424446	0.171791		0.283982	0.832164	0.722774	0.837475	0.0318558	0.56149	0.62362	0.774128
		0.463999	0.340918	0.478309	0.878053	0.833546	0.0140717	0.78322	0.970336	0.730515	0.0947507	0.0851732		0.69317	0.437263	0.593018	0.962208	0.859867	0.437542	0.171731		0.283322	0.833673	0.727157	0.839004	0.0372078	0.563947	0.624242	0.777188
		0.466637	0.34288	0.486686	0.885067	0.832116	0.0166029	0.788071	0.0027125	0.73167	0.100401	0.0824157		0.691647	0.437086	0.595058	0.961894	0.86388	0.440707	0.180656		0.299691	0.839607	0.727371	0.844942	0.0350617	0.565381	0.62591	0.778643
		0.46794	0.344481	0.488559	0.894155	0.833479	0.027516	0.800967	0.00428243	0.73733	0.101576	0.0862589		0.695512	0.446961	0.599019	0.972814	0.868119	0.447885	0.186131		0.298653	0.845057	0.744836	0.848476	0.0412163	0.564653	0.625653	0.781369
		0.472907	0.344568	0.488301	0.905114	0.839276	0.0301123	0.813545	0.0048199	0.735455	0.102595	0.091967		0.701041	0.449563	0.598201	0.974879	0.879678	0.453757	0.203624		0.300275	0.86299	0.744673	0.855153	0.0398019	0.571249	0.62927	0.781531
		0.477729	0.346728	0.493649	0.90993	0.841744	0.0323847	0.819029	0.00734394	0.740255	0.104138	0.0928471		0.699969	0.452233	0.611046	0.981448	0.879152	0.452765	0.204848		0.30614	0.867215	0.748171	0.856748	0.0419985	0.572901	0.630462	0.784762
		0.478398	0.348799	0.492509	0.00404149	0.841185	0.0352885	0.830268	0.0103068	0.749202	0.107528	0.0958459		0.715823	0.456408	0.612706	0.985759	0.879262	0.457432	0.204056		0.308759	0.877283	0.748644	0.856115	0.0471435	0.578293	0.636857	0.78561
		0.482454	0.347205	0.497031	0.0145272	0.850775	0.034627	0.830499	0.0211911	0.751987	0.116896	0.0963294		0.712969	0.459407	0.620095	0.987568	0.882613	0.460052	0.204418		0.309426	0.895787	0.750085	0.856258	0.046577	0.581988	0.640482	0.787716
		0.489319	0.350738	0.504655	0.0157542	0.850098	0.039084	0.830758	0.0239053	0.783028	0.119885	0.0994099		0.715605	0.464953	0.626339	0.990097	0.882972	0.459288	0.203771		0.30838	0.907253	0.752765	0.858796	0.0472507	0.587722	0.649035	0.796281
		0.492545	0.362241	0.505261	0.0185893	0.85198	0.0385632	0.837308	0.0307796	0.785047	0.122049	0.101094		0.718711	0.466872	0.63159	0.00564514	0.890696	0.462358	0.211882		0.313394	0.932969	0.755262	0.862812	0.0581679	0.588792	0.648789	0.796834
		0.493546	0.364142	0.517773	0.0266417	0.857476	0.0430911	0.845533	0.0411823	0.796207	0.121913	0.102934		0.72031	0.466394	0.634118	0.0144001	0.912791	0.467278	0.213707		0.315834	0.941102	0.755633	0.865883	0.0530429	0.590628	0.654624	0.798446
		0.494585	0.369091	0.517933	0.0306055	0.86408	0.0438195	0.848673	0.0410829	0.81249	0.122839	0.104158		0.720691	0.479749	0.646973	0.0146524	0.918748	0.474474	0.213212		0.321489	0.948001	0.773364	0.872387	0.061968	0.590198	0.652634	0.802437
		0.497802	0.371017	0.51725	0.0394582	0.87782	0.0454946	0.852993	0.0414175	0.811405	0.125685	0.105172		0.728638	0.478966	0.649971	0.013429	0.920579	0.474103	0.220119		0.33252	0.953421	0.785009	0.884676	0.0629338	0.593236	0.652756	0.808225
		0.502151	0.381149	0.52606	0.0413257	0.878754	0.0477442	0.856727	0.0503883	0.811793	0.127998	0.107205		0.735578	0.480017	0.652198	0.020395	0.924289	0.489728	0.224097		0.334982	0.976873	0.787577	0.892369	0.0660198	0.593843	0.660498	0.811218
		0.508555	0.383711	0.531607	0.0452617	0.884949	0.0551062	0.865419	0.0530006	0.817422	0.133263	0.109805		0.739779	0.486745	0.652991	0.0262396	0.930617	0.493706	0.222373		0.335695	0.994732	0.79155	0.895411	0.0660331	0.595429	0.662241	0.814028
		0.514909	0.387948	0.533456	0.0450329	0.893089	0.0558049	0.871676	0.0584176	0.823715	0.139577	0.11608		0.742844	0.487235	0.662861	0.0258113	0.95155	0.507865	0.22531		0.349799	0.997226	0.796708	0.895874	0.0800921	0.599429	0.663145	0.815094
		0.520485	0.388411	0.536091	0.055224	0.894111	0.0599165	0.881659	0.0561777	0.83594	0.138892	0.118933		0.741032	0.495041	0.663627	0.0280908	0.964095	0.513581	0.228689		0.350527	0.00882942	0.796106	0.901959	0.0802535	0.601652	0.665995	0.816971
		0.52119	0.39145	0.537941	0.0556524	0.896682	0.0612141	0.922019	0.0604875	0.837969	0.140562	0.118692		0.744302	0.497355	0.669741	0.0477511	0.980212	0.515459	0.225058		0.350538	0.0175497	0.79603	0.906668	0.0919771	0.610503	0.674832	0.81878
		0.522993	0.395965	0.538073	0.0622864	0.896693	0.061872	0.930418	0.0641445	0.837257	0.152214	0.127899		0.754064	0.499138	0.666916	0.0525949	0.981044	0.523949	0.232266		0.364594	0.0181972	0.798713	0.913205	0.0932397	0.611453	0.687163	0.827238
		0.53533	0.399878	0.540508	0.0598781	0.927564	0.0627486	0.00485409	0.0749611	0.842883	0.157896	0.131963		0.756477	0.504833	0.667658	0.0531959	0.98373	0.532153	0.231192		0.366688	0.0266039	0.801855	0.915162	0.0972859	0.613646	0.694043	0.833357
		0.534536	0.403109	0.542736	0.0670452	0.934542	0.0654611	0.00806361	0.0807254	0.85165	0.158966	0.141301		0.757027	0.512821	0.669558	0.0585891	0.0062817	0.531954	0.239759		0.368992	0.0401687	0.808647	0.919905	0.111035	0.620077	0.699295	0.834349
		0.536901	0.408089	0.542127	0.0733952	0.946662	0.0637114	0.00810955	0.0764254	0.855727	0.168297	0.142766		0.760515	0.515173	0.670222	0.0619373	0.0123208	0.537328	0.23988		0.370598	0.0357613	0.809574	0.920621	0.11383	0.636925	0.698867	0.838253
		0.538899	0.411527	0.54609	0.0746065	0.94496	0.0702429	0.0142403	0.0815241	0.884208	0.168028	0.144374		0.760931	0.520722	0.670938	0.0635929	0.0137051	0.53747	0.243147		0.374566	0.0357965	0.809665	0.931117	0.114821	0.640274	0.702294	0.842126
		0.546289	0.418004	0.54987	0.0737722	0.958787	0.0695526	0.0170389	0.0819931	0.914623	0.169786	0.143751		0.761627	0.523772	0.676745	0.0656098	0.0163282	0.543401	0.245357		0.376699	0.0499432	0.81247	0.9353	0.113906	0.642875	0.704686	0.843723
		0.547714	0.419882	0.551424	0.0755556	0.960317	0.0733328	0.0213718	0.0843289	0.913424	0.171574	0.152027		0.764244	0.52746	0.678639	0.0711727	0.0207978	0.556656	0.254971		0.386985	0.0650938	0.821543	0.936416	0.11688	0.643183	0.706006	0.849424
		0.568844	0.426757	0.555444	0.074514	0.983465	0.0797161	0.0232169	0.0857809	0.92057	0.172377	0.154314		0.764372	0.536343	0.67888	0.0726941	0.0237491	0.560299	0.256574		0.387735	0.0696931	0.825364	0.959731	0.115372	0.648176	0.709	0.850548
		0.577749	0.427746	0.557381	0.0822112	0.0025866	0.0863767	0.0243988	0.0933893	0.951341	0.17441	0.161515		0.776177	0.537994	0.682335	0.0759103	0.0275797	0.564556	0.259966		0.393743	0.0718648	0.828827	0.964445	0.117303	0.648505	0.714102	0.850214
		0.578711	0.43823	0.557156	0.0821416	0.00790168	0.0919464	0.0262916	0.0930436	0.954177	0.177626	0.163652		0.776215	0.545878	0.687828	0.0804717	0.0344011	0.570855	0.265127		0.394767	0.071737	0.828063	0.992225	0.119851	0.65035	0.714194	0.848064
		0.581012	0.437313	0.558112	0.0896315	0.0140069	0.0943376	0.0270137	0.0970399	0.996735	0.194372	0.179456		0.782794	0.545664	0.697847	0.0833223	0.0421356	0.572303	0.286532		0.399195	0.0771327	0.832713	0.990381	0.125255	0.652231	0.724065	0.863563
		0.583458	0.437856	0.558816	0.0978256	0.0130036	0.0945995	0.0281123	0.10087	0.00301273	0.196142	0.181068		0.782839	0.547073	0.700234	0.0866668	0.0509581	0.576323	0.283638		0.397673	0.0864958	0.841109	0.00329516	0.127036	0.656783	0.72381	0.872159
		0.586681	0.439336	0.558756	0.102293	0.0138185	0.0944962	0.0316903	0.103451	0.00736826	0.203422	0.183459		0.784718	0.549042	0.703802	0.0878037	0.0521538	0.574391	0.283813		0.403144	0.0828399	0.842072	0.00504881	0.130657	0.65902	0.726508	0.872689
		0.597006	0.439403	0.560602	0.100323	0.0199653	0.101016	0.0398394	0.113659	0.00718764	0.20707	0.18803		0.786918	0.561693	0.708683	0.0903316	0.0654502	0.580711	0.28669		0.405737	0.0852365	0.845249	0.00706941	0.150162	0.671686	0.727665	0.871952
		0.609771	0.444178	0.562892	0.101847	0.0204151	0.102653	0.0397055	0.115507	0.00825638	0.206147	0.19179		0.789086	0.56243	0.703476	0.0888235	0.0659457	0.583287	0.286131		0.406813	0.0853042	0.853324	0.00985666	0.168591	0.676739	0.730519	0.886867
		0.612849	0.447422	0.566203	0.104339	0.0232219	0.110479	0.0475565	0.115184	0.00993964	0.208077	0.191651		0.798783	0.565153	0.70427	0.10177	0.0731839	0.59077	0.286665		0.415315	0.0889709	0.867654	0.0232353	0.172469	0.675876	0.736489	0.889091
		0.630106	0.450364	0.575026	0.109438	0.0255602	0.108289	0.0484228	0.115047	0.00912813	0.212566	0.19244		0.79821	0.567237	0.713457	0.103234	0.0807137	0.596604	0.297922		0.420012	0.101663	0.877639	0.0251897	0.177014	0.682011	0.740296	0.88875
		0.630775	0.451127	0.574324	0.117429	0.0226121	0.109225	0.049184	0.117233	0.0155939	0.213387	0.197708		0.798016	0.570181	0.713987	0.109738	0.0827695	0.594954	0.300339		0.42158	0.102953	0.874769	0.0274724	0.185065	0.681394	0.743916	0.892061
		0.631703	0.452296	0.58081	0.122484	0.0260888	0.111184	0.0544706	0.119583	0.0180016	0.217117	0.19951		0.798704	0.573649	0.713289	0.112378	0.0844236	0.608733	0.303114		0.425555	0.0994031	0.881177	0.0278974	0.181234	0.682839	0.752306	0.89681
		0.641067	0.45155	0.579589	0.129403	0.0308829	0.110004	0.057986	0.121948	0.019131	0.232989	0.199377		0.800773	0.579033	0.715335	0.120996	0.091092	0.6083	0.305611		0.42935	0.105936	0.886314	0.0286081	0.183017	0.683228	0.75382	0.918342
		0.64964	0.45594	0.580805	0.134233	0.0364851	0.110692	0.0573831	0.128296	0.0203609	0.238908	0.209142		0.80379	0.582558	0.716133	0.124727	0.0920852	0.607298	0.314075		0.431036	0.110651	0.890692	0.0357736	0.185087	0.691793	0.753687	0.922734
		0.652424	0.465471	0.580993	0.13787	0.040134	0.115056	0.0566383	0.127234	0.0206884	0.239424	0.214893		0.807814	0.583605	0.719214	0.125426	0.0960293	0.61188	0.315684		0.429259	0.121598	0.890466	0.0438935	0.190575	0.687828	0.754513	0.928355
		0.653955	0.466657	0.582468	0.135336	0.0407234	0.119431	0.0622496	0.128549	0.0342982	0.243241	0.214503		0.814556	0.581235	0.73487	0.124963	0.0965793	0.632242	0.323061		0.430843	0.12958	0.899697	0.0489284	0.186602	0.691087	0.757668	0.952799
		0.655467	0.468302	0.594446	0.142873	0.0451663	0.121869	0.0694698	0.131394	0.0358883	0.245981	0.215538		0.815678	0.584918	0.735351	0.130115	0.0998203	0.642163	0.325328		0.435242	0.132983	0.901891	0.0489943	0.191528	0.692032	0.761163	0.958656
		0.660275	0.469733	0.596324	0.148584	0.0442751	0.126625	0.076664	0.138045	0.0404528	0.243914	0.216342		0.820858	0.590107	0.733981	0.129217	0.106285	0.651367	0.327197		0.441486	0.133309	0.905027	0.0491235	0.192909	0.70301	0.770491	0.987994
		0.668932	0.475811	0.603961	0.150749	0.0537058	0.131564	0.0774386	0.144382	0.0421477	0.245263	0.216764		0.820975	0.590467	0.741187	0.134701	0.117559	0.662506	0.333592		0.445818	0.141098	0.908122	0.0501508	0.197012	0.703832	0.771066	0.992186
		0.673057	0.477453	0.604144	0.153768	0.0599293	0.132848	0.0844288	0.14603	0.0409997	0.248448	0.222336		0.837172	0.593003	0.745048	0.130335	0.11511	0.665716	0.340147		0.452562	0.137735	0.910486	0.0583472	0.195112	0.704553	0.779781	0.994564
		0.682962	0.489482	0.607244	0.154438	0.0584751	0.138731	0.0862924	0.152111	0.0429327	0.253986	0.222274		0.837431	0.602678	0.750832	0.135452	0.125675	0.670463	0.341123		0.467997	0.138331	0.919785	0.0624389	0.195442	0.709045	0.785744	0.00342624
		0.691405	0.496805	0.613647	0.154333	0.0580214	0.138114	0.0886062	0.157301	0.0449368	0.257699	0.228599		0.848275	0.605988	0.752612	0.135966	0.127849	0.672611	0.347725		0.473796	0.142265	0.922288	0.0650237	0.202788	0.710942	0.788236	0.0121299
		0.691086	0.496013	0.621085	0.157732	0.0607597	0.140828	0.0887039	0.16807	0.0513171	0.262539	0.235895		0.848493	0.60665	0.75408	0.137589	0.12829	0.68709	0.353325		0.483338	0.144856	0.931663	0.0660668	0.206756	0.711864	0.792155	0.0118654
		0.700191	0.502857	0.623381	0.16349	0.0708021	0.141331	0.0928948	0.170962	0.0575891	0.266313	0.242091		0.854139	0.616047	0.763202	0.1397	0.127777	0.691698	0.359668		0.486149	0.145661	0.933016	0.0754061	0.220986	0.717385	0.797894	0.0137541
		0.703996	0.502904	0.631312	0.163212	0.077164	0.145331	0.0936434	0.171587	0.0682341	0.267228	0.245417		0.853832	0.617317	0.773203	0.149655	0.129678	0.697718	0.367964		0.491003	0.153567	0.938854	0.0770014	0.233454	0.716899	0.801564	0.0165332
		0.726125	0.513303	0.631914	0.167906	0.0745208	0.161022	0.0941941	0.176246	0.0700492	0.268034	0.256589		0.858032	0.624251	0.776535	0.160366	0.13332	0.700472	0.373908		0.496158	0.162095	0.94501	0.0880462	0.232869	0.717623	0.802854	0.0205402
		0.72625	0.515645	0.631204	0.167237	0.0771714	0.166145	0.106711	0.177132	0.0730349	0.275526	0.255287		0.856751	0.625078	0.780525	0.161135	0.146166	0.706045	0.381812		0.501008	0.161933	0.969881	0.100537	0.239622	0.724197	0.804315	0.018911
		0.741253	0.519649	0.63273	0.177788	0.0803034	0.166906	0.110572	0.18052	0.0734788	0.283888	0.256457		0.858992	0.632934	0.779734	0.16127	0.146431	0.728741	0.39385		0.497335	0.166711	0.983202	0.102192	0.244627	0.721451	0.8113	0.0265434
		0.742287	0.521125	0.632862	0.175872	0.0872958	0.169448	0.113438	0.180913	0.07664	0.28088	0.260919		0.871838	0.634547	0.781726	0.174743	0.155188	0.732477	0.398013		0.506463	0.164851	0.986408	0.10199	0.243381	0.720605	0.814944	0.0259411
		0.743036	0.523342	0.636185	0.184301	0.0847025	0.18125	0.112502	0.185079	0.0828738	0.283254	0.264822		0.870718	0.635926	0.784149	0.175137	0.157518	0.735614	0.398148		0.50929	0.168949	0.983505	0.10915	0.24643	0.727812	0.819679	0.032326
		0.743674	0.527584	0.640923	0.184613	0.0866725	0.178962	0.113234	0.184596	0.0858087	0.284777	0.266514		0.876347	0.63862	0.790685	0.181562	0.156699	0.736379	0.40125		0.522706	0.174691	0.991556	0.115893	0.242395	0.732024	0.823961	0.0289929
		0.744492	0.544042	0.648348	0.189483	0.0870776	0.185849	0.116262	0.185646	0.0974671	0.284576	0.272932		0.876734	0.638751	0.795586	0.179864	0.161213	0.74932	0.410204		0.532796	0.174344	0.992674	0.123661	0.24671	0.744751	0.82745	0.0413573
		0.753224	0.547536	0.662544	0.18877	0.090637	0.183937	0.123357	0.18918	0.0960481	0.286471	0.274938		0.881012	0.641257	0.796163	0.18148	0.16251	0.755671	0.418935		0.531102	0.18575	0.0087246	0.127921	0.248003	0.749927	0.84016	0.0400818
		0.761463	0.546941	0.664419	0.190464	0.0984126	0.189577	0.127007	0.189402	0.0962054	0.297618	0.278304		0.89379	0.642103	0.799116	0.182825	0.1644	0.756717	0.421449		0.534302	0.187714	0.014061	0.128267	0.258035	0.759416	0.841723	0.0577638
		0.762436	0.550489	0.665155	0.193187	0.0992387	0.193792	0.126302	0.191851	0.0962074	0.299267	0.280925		0.900758	0.644246	0.800988	0.188565	0.165211	0.760702	0.423702		0.536175	0.189577	0.0165054	0.142271	0.27255	0.759788	0.856419	0.0620381
		0.774111	0.549068	0.666709	0.19445	0.0993799	0.198648	0.129629	0.20122	0.0977284	0.302771	0.287633		0.904716	0.651527	0.801034	0.189271	0.167985	0.768057	0.424107		0.538306	0.188897	0.0173306	0.148565	0.27017	0.759378	0.860246	0.069947
		0.775869	0.549075	0.670679	0.19593	0.103325	0.199673	0.131038	0.19848	0.0971224	0.303382	0.289857		0.906575	0.658755	0.804216	0.200893	0.173776	0.776077	0.430475		0.541766	0.194327	0.0213716	0.148673	0.27121	0.760263	0.866759	0.0725986
		0.775179	0.551663	0.677405	0.196872	0.102813	0.201318	0.134437	0.20107	0.101126	0.31913	0.293203		0.904182	0.657887	0.809163	0.199285	0.182256	0.77687	0.437057		0.540848	0.195274	0.0213583	0.156808	0.270016	0.761614	0.874147	0.0692782
		0.784574	0.558805	0.689992	0.197724	0.106592	0.202576	0.140286	0.201413	0.104068	0.321851	0.293676		0.911894	0.659578	0.807034	0.201172	0.185141	0.800155	0.463677		0.541575	0.202147	0.0228004	0.155281	0.270026	0.768149	0.875609	0.0729705
		0.794104	0.560976	0.692308	0.199389	0.107655	0.212666	0.146316	0.207099	0.106457	0.324398	0.294178		0.923702	0.659559	0.812284	0.207056	0.18456	0.798646	0.466164		0.547508	0.205224	0.0325271	0.16004	0.272118	0.769813	0.880751	0.0733401
		0.798028	0.564634	0.691242	0.200602	0.113967	0.224033	0.142784	0.209979	0.115428	0.334938	0.294009		0.923272	0.662283	0.814345	0.214357	0.187654	0.8076	0.466272		0.550244	0.215518	0.0349697	0.162486	0.275878	0.775832	0.88291	0.0768317
		0.804916	0.565592	0.698831	0.205279	0.116815	0.22739	0.150671	0.2144	0.118992	0.334864	0.29577		0.923353	0.663737	0.816011	0.21601	0.186697	0.806999	0.473386		0.551837	0.226786	0.0507466	0.170954	0.287145	0.780287	0.891524	0.081446
		0.810049	0.579651	0.70396	0.203849	0.120673	0.231349	0.152426	0.217978	0.116988	0.33887	0.297783		0.925555	0.666165	0.818635	0.222859	0.189658	0.808333	0.481285		0.551925	0.233994	0.0663394	0.169077	0.29157	0.784305	0.894973	0.082232
		0.814963	0.582807	0.704489	0.212753	0.121801	0.231977	0.15549	0.220402	0.120762	0.336794	0.304188		0.928958	0.667554	0.819218	0.22517	0.194634	0.82045	0.484912		0.561147	0.244164	0.0736466	0.170417	0.291871	0.784692	0.900491	0.0956206
		0.818691	0.589807	0.704343	0.216012	0.12349	0.240403	0.156266	0.21927	0.120797	0.346396	0.302951		0.934206	0.669295	0.818379	0.240695	0.194619	0.82891	0.485672		0.558852	0.244977	0.0748344	0.177731	0.295693	0.783775	0.906257	0.0990231
		0.819569	0.598098	0.714404	0.221377	0.122469	0.23966	0.162535	0.23115	0.124065	0.347826	0.305773		0.940111	0.687123	0.833714	0.245938	0.195489	0.834428	0.489977		0.563241	0.247843	0.0810418	0.179871	0.301534	0.78881	0.913832	0.0974718
		0.842088	0.59987	0.716478	0.219536	0.124682	0.245862	0.166961	0.232599	0.1282	0.364992	0.31502		0.942133	0.690609	0.834398	0.248453	0.204766	0.836746	0.488975		0.566906	0.253164	0.0849837	0.179993	0.304854	0.792398	0.916041	0.101924
		0.89794	0.613856	0.717491	0.22059	0.124994	0.246887	0.168331	0.232681	0.127973	0.368811	0.314715		0.946553	0.690311	0.838109	0.252599	0.210309	0.845661	0.491285		0.571392	0.254008	0.10066	0.184155	0.313416	0.801922	0.918261	0.106233
		0.905988	0.624066	0.724296	0.223021	0.126903	0.248696	0.166516	0.237722	0.132529	0.371351	0.325018		0.946192	0.696038	0.841184	0.263778	0.217401	0.859189	0.491144		0.571858	0.257293	0.103871	0.187581	0.312837	0.802752	0.920575	0.110734
		0.917	0.631183	0.726752	0.223437	0.127067	0.250412	0.17454	0.239355	0.134751	0.376358	0.327384		0.955139	0.69615	0.845589	0.268509	0.220521	0.861193	0.498197		0.57642	0.260252	0.106353	0.192414	0.31549	0.807479	0.921305	0.115754
		0.918097	0.652043	0.736685	0.224559	0.129598	0.256259	0.179851	0.242265	0.142487	0.388195	0.332845		0.959179	0.694167	0.847037	0.271671	0.222911	0.866327	0.502422		0.589322	0.270412	0.109424	0.197887	0.319954	0.809699	0.928176	0.111919
		0.924529	0.659093	0.739447	0.226955	0.128121	0.259659	0.180614	0.242227	0.142305	0.39193	0.332949		0.97799	0.716931	0.847702	0.272714	0.226512	0.879299	0.507447		0.592562	0.270773	0.117218	0.197724	0.321475	0.815196	0.934532	0.113855
		0.954495	0.660176	0.742724	0.237008	0.133613	0.263765	0.184474	0.248355	0.145445	0.395762	0.332967		0.979675	0.72186	0.84878	0.284138	0.225053	0.880255	0.510049		0.599584	0.2727	0.120866	0.213033	0.326512	0.819227	0.941835	0.115089
		0.00179461	0.666416	0.7421	0.247093	0.136725	0.26622	0.187241	0.246453	0.14672	0.395725	0.334842		0.981576	0.728306	0.852015	0.287238	0.226438	0.904144	0.519154		0.599084	0.275517	0.119662	0.216026	0.32911	0.82683	0.951553	0.118746
		0.00325252	0.671709	0.743912	0.246967	0.133294	0.277844	0.188711	0.248185	0.149608	0.400605	0.33469		0.991008	0.730321	0.857113	0.298557	0.228421	0.90351	0.527402		0.605597	0.275183	0.121084	0.220514	0.336354	0.833095	0.961545	0.120376
		0.00550631	0.677095	0.745928	0.24958	0.137134	0.27991	0.190582	0.253595	0.148502	0.401923	0.334683		0.994312	0.731997	0.860457	0.305101	0.231373	0.905422	0.528883		0.615687	0.285677	0.120876	0.224858	0.332127	0.836566	0.966903	0.120168
		0.00655506	0.677929	0.746545	0.253682	0.14393	0.283333	0.190916	0.249852	0.150733	0.40381	0.350472		0.00530597	0.74341	0.860462	0.301685	0.24005	0.909765	0.530704		0.617657	0.285219	0.124726	0.226254	0.338874	0.844099	0.972362	0.127065
		0.00799593	0.698008	0.754258	0.251344	0.148739	0.293637	0.188278	0.25484	0.151852	0.41534	0.357843		0.0139405	0.760466	0.865949	0.306398	0.242323	0.920651	0.531032		0.617566	0.289081	0.131749	0.231572	0.344249	0.841824	0.98859	0.132762
		0.00756492	0.701399	0.757439	0.253773	0.149247	0.293079	0.19688	0.261138	0.157589	0.418239	0.364313		0.0174201	0.770095	0.870607	0.308764	0.240727	0.928517	0.536238		0.617875	0.289227	0.135079	0.23298	0.348794	0.848212	0.00498355	0.133938
		0.0124401	0.71021	0.759243	0.255348	0.153596	0.295033	0.195098	0.264588	0.157613	0.417213	0.369108		0.0228507	0.772542	0.87946	0.313265	0.239853	0.937778	0.540655		0.625847	0.29155	0.145996	0.245305	0.354706	0.861441	0.00538034	0.134938
		0.0123822	0.721164	0.760179	0.259288	0.154731	0.29654	0.198457	0.267878	0.15921	0.419707	0.372622		0.0229057	0.77724	0.882898	0.316757	0.246885	0.936162	0.542043		0.627369	0.296046	0.150016	0.24696	0.356217	0.861218	0.00651746	0.136067
		0.0184963	0.719428	0.766282	0.263012	0.155312	0.299531	0.211955	0.27289	0.159581	0.455563	0.380677		0.0281962	0.781791	0.886753	0.327823	0.255892	0.951703	0.547301		0.635624	0.293545	0.151369	0.2555	0.370621	0.866195	0.00884079	0.1382
		0.0181799	0.731377	0.767817	0.267474	0.161151	0.312996	0.213277	0.272675	0.165349	0.45795	0.381857		0.0349608	0.782983	0.889721	0.332421	0.256871	0.958906	0.547225		0.638375	0.31131	0.158399	0.246664	0.373339	0.885831	0.015996	0.145057
		0.0205969	0.731796	0.769857	0.268253	0.173097	0.326985	0.215577	0.27192	0.16353	0.456466	0.383034		0.0423178	0.787136	0.894911	0.335637	0.266147	0.960098	0.551063		0.641164	0.312649	0.163475	0.258696	0.384775	0.889423	0.0107935	0.147618
		0.0228242	0.735981	0.775442	0.272153	0.173364	0.330407	0.219072	0.276679	0.168631	0.469851	0.386559		0.0477166	0.789871	0.89401	0.337752	0.265832	0.96645	0.555867		0.644117	0.316469	0.164224	0.262669	0.385429	0.894304	0.012012	0.149789
		0.0239354	0.735592	0.783594	0.273426	0.175274	0.33492	0.21961	0.27965	0.17062	0.469672	0.387029		0.0551634	0.796245	0.895089	0.3403	0.268603	0.971492	0.55518		0.651073	0.321657	0.166982	0.262667	0.393448	0.899446	0.0168603	0.156425
		0.0260719	0.743973	0.786538	0.277066	0.173571	0.337633	0.226911	0.281487	0.172241	0.482405	0.396376		0.0548413	0.797546	0.897109	0.342613	0.270958	0.976673	0.566799		0.658772	0.332459	0.174229	0.267072	0.394151	0.910784	0.0165059	0.156194
		0.0294341	0.74784	0.79336	0.277759	0.174859	0.333986	0.2297	0.287703	0.189136	0.487031	0.395387		0.0535331	0.799862	0.900601	0.345077	0.27578	0.981299	0.567277		0.667133	0.341107	0.174244	0.280397	0.399647	0.928018	0.0191144	0.160473
		0.0340257	0.753002	0.798936	0.282085	0.179674	0.335504	0.233521	0.287883	0.198085	0.489429	0.394427		0.0591388	0.807203	0.909185	0.347951	0.278227	0.982002	0.573424		0.665718	0.34613	0.180604	0.28587	0.402294	0.928651	0.0324805	0.162883
		0.0365653	0.753453	0.800751	0.282656	0.181981	0.339736	0.233071	0.29078	0.199564	0.49693	0.396481		0.0605333	0.812829	0.911701	0.347765	0.280748	0.982611	0.576746		0.666495	0.349059	0.18633	0.294907	0.406788	0.95106	0.0309949	0.176826
		0.0389032	0.75748	0.802807	0.288633	0.181401	0.351558	0.236687	0.294875	0.200181	0.510323	0.400523		0.0624046	0.813715	0.912414	0.351844	0.285696	0.983488	0.578216		0.669953	0.352377	0.189137	0.298246	0.406297	0.978938	0.0330465	0.176895
		0.0433233	0.770038	0.805724	0.290733	0.19611	0.355063	0.238109	0.297363	0.200666	0.515065	0.408664		0.0612121	0.837383	0.917564	0.362712	0.288755	0.996518	0.579399		0.675093	0.356704	0.189183	0.300184	0.417691	0.00426113	0.038976	0.180787
		0.0445253	0.7753	0.806248	0.297244	0.197751	0.357732	0.243787	0.301953	0.20448	0.519549	0.415357		0.0635128	0.843063	0.918691	0.381927	0.291268		0.583345		0.673879	0.357634	0.187942	0.301036	0.421728	0.0047953	0.042885	0.180022
		0.0501584	0.776168	0.809146	0.300657	0.20028	0.357076	0.244429	0.301148	0.204361	0.520424	0.415347		0.0624888	0.844541	0.920547	0.381229	0.290627		0.590522		0.678234	0.358496	0.196133	0.304616	0.431021	0.00651548	0.0490357	0.183063
		0.0517105	0.776448	0.810854	0.307627	0.198801	0.361774	0.247617	0.302659	0.207055	0.533858	0.416259		0.0652029	0.845777	0.919315	0.381631	0.295843		0.591263		0.682516	0.361106	0.195521	0.306013	0.45432	0.00828061	0.0527716	0.188893
		0.0524604	0.795808	0.811508	0.30774	0.201269	0.373193	0.248072	0.305387	0.206698	0.555582	0.417318		0.0722848	0.847882	0.927802	0.382473	0.301013		0.591502		0.688146	0.360992	0.200277	0.316162	0.449529	0.0124985	0.0579417	0.201502
		0.0564175	0.803138	0.811173	0.310835	0.201208	0.376814	0.262101	0.309201	0.21301	0.560897	0.427552		0.0835222	0.856293	0.929945	0.384458	0.298872		0.590353		0.695275	0.372493	0.210063	0.315769	0.453595	0.00991408	0.0631152	0.205378
		0.0556714	0.806428	0.813775	0.310362	0.202648	0.380269	0.264934	0.312501	0.216032	0.568229	0.43125		0.0828798	0.859614	0.9325	0.408227	0.301419		0.600864		0.711867	0.377464	0.2246	0.320108	0.451232	0.0147351	0.0663109	0.206956
		0.0589518	0.821997	0.81796	0.319689	0.205314	0.378388	0.266359	0.314286	0.217207	0.571485	0.430251		0.0912511	0.864283	0.939837	0.416235	0.309744		0.603169		0.706997	0.378374	0.224151	0.322851	0.454517	0.0198014	0.0667879	0.208099
		0.065022	0.827154	0.818924	0.320017	0.209275	0.382169	0.265243	0.31572	0.226293	0.573254	0.433115		0.0944627	0.875398	0.942399	0.42027	0.311447		0.60531		0.713506	0.379251	0.226188	0.327751	0.46798	0.0197406	0.0695566	0.206053
		0.0646641	0.833587	0.8202	0.328911	0.210987	0.388765	0.270218	0.317533	0.22864	0.579011	0.451359		0.0975954	0.875797	0.945656	0.421026	0.311724		0.615721		0.713254	0.378504	0.228384	0.334629	0.474221	0.0288157	0.0740722	0.213108
		0.0676738	0.841756	0.821523	0.32905	0.216085	0.396195	0.270363	0.31869	0.226798	0.5815	0.451895		0.0993225	0.87672	0.946416	0.423672	0.322907		0.617902		0.713687	0.380971	0.228525	0.350455	0.479343	0.0262901	0.0751085	0.214626
		0.067728	0.845077	0.827581	0.33416	0.217139	0.402274	0.269487	0.32166	0.228777	0.58082	0.452974		0.104639	0.887036	0.952709	0.428158	0.326948		0.620863		0.719321	0.385049	0.22932	0.35355	0.492719	0.0294117	0.0741133	0.223759
		0.0716844	0.848548	0.833127	0.342858	0.218064	0.403618	0.27575	0.320008	0.230555	0.598224	0.459871		0.104664	0.890188	0.957566	0.431281	0.332292		0.622556		0.729525	0.392911	0.234137	0.355932	0.494801	0.0330265	0.0761028	0.225768
		0.0711169	0.861529	0.842721	0.342527	0.223814	0.404771	0.278992	0.320919	0.235265	0.607667	0.460921		0.110306	0.892529	0.956788	0.430683	0.340274		0.631048		0.744774	0.397067	0.237295	0.363824	0.501929	0.0375518	0.0751065	0.224711
		0.0742015	0.898307	0.848652	0.342471	0.225902	0.417379	0.277218	0.327615	0.236235	0.613547	0.464966		0.113172	0.896785	0.960241	0.432732	0.341009		0.632103		0.753396	0.409252	0.236017	0.377117	0.502012	0.0481756	0.0765955	0.237862
		0.0729841	0.911239	0.85309	0.350163	0.225701	0.426453	0.280428	0.328103	0.236196	0.617722	0.466133		0.112881	0.901367	0.961482	0.435394	0.348427		0.636798		0.759189	0.408613	0.238221	0.379488	0.503811	0.0483419	0.079522	0.237239
		0.0795544	0.925687	0.867743	0.351588	0.23302	0.429596	0.288661	0.331333	0.243137	0.621613	0.469463		0.126393	0.901536	0.974977	0.440169	0.361372		0.646176		0.765859	0.41308	0.243834	0.396164	0.504288	0.0529299	0.0835666	0.244017
		0.0801986	0.93963	0.869427	0.357407	0.235063	0.433986	0.293024	0.335225	0.245064	0.620602	0.489651		0.128497	0.90917	0.98123	0.44255	0.362693		0.664499		0.765176	0.413106	0.242042	0.397249	0.504233	0.0613313	0.0811108	0.247277
		0.0785567	0.964792	0.869906	0.358455	0.238975	0.434616	0.295824	0.337497	0.25214	0.630053	0.48903		0.134331	0.915715	0.983618	0.44493	0.36836		0.662731		0.764922	0.418423	0.243035	0.396856	0.512635	0.0596916	0.087232	0.249136
		0.0817216	0.00326547	0.870784	0.369332	0.240147	0.441005	0.299012	0.340618	0.255788	0.637069	0.491043		0.140366	0.915755	0.98302	0.446323	0.375359		0.666037		0.769031	0.421539	0.249414	0.40283	0.521039	0.0598624	0.0879348	0.266346
		0.0840922	0.00396813	0.875882	0.373349	0.243608	0.444526	0.30516	0.344057	0.263776	0.637262	0.490076		0.14301	0.940214	0.990639	0.447474	0.381312		0.670418		0.783656	0.427859	0.254381	0.40949	0.518049	0.0628774	0.0910607	0.266255
		0.0884434	0.00721694	0.87456	0.374228	0.244527	0.450895	0.310408	0.34529	0.267615	0.646226	0.496392		0.147854	0.949057	0.992807	0.449362	0.388815		0.679685		0.780375	0.427704	0.255264	0.409788	0.519609	0.0638472	0.094386	0.268189
		0.0903343	0.00752879	0.878607	0.374585	0.249566	0.466132	0.311686	0.345003	0.268127	0.662949	0.499897		0.148329	0.965317	0.995097	0.456001	0.393673		0.682559		0.788497	0.429356	0.260881	0.412559	0.529523	0.0693525	0.0986531	0.277005
		0.0888343	0.0121188	0.882582	0.37511	0.250033	0.471759	0.317388	0.350927	0.274213	0.668906	0.498253		0.158859	0.980421	0.997193	0.457638	0.40463		0.682167		0.794931	0.433749	0.262849	0.417802	0.545041	0.0731796	0.0987787	0.273894
		0.0888176	0.0105288	0.882367	0.379406	0.255725	0.478395	0.319725	0.355415	0.280157	0.671208	0.501419		0.161208	0.988223	0.00662847	0.481191	0.405902		0.685917		0.794902	0.439208	0.265857	0.419676	0.544022	0.0752473	0.10311	0.276721
		0.0912099	0.0133983	0.889936	0.385396	0.25725	0.480423	0.32211	0.356639	0.280445	0.676596	0.501214		0.163171	0.98948	0.00996729	0.48572	0.407673		0.696191		0.812007	0.439508	0.272845	0.429046	0.554521	0.0816333	0.106755	0.279872
		0.0934995	0.0161903	0.894187	0.386518	0.25782	0.487846	0.330262	0.365828	0.282405	0.678939	0.51397		0.166077	0.00812493	0.0161863	0.487086	0.40927		0.698768		0.811854	0.439499	0.275441	0.429401	0.556326	0.0851306	0.106613	0.279898
		0.096987	0.0179643	0.899366	0.385609	0.268494	0.487507	0.330194	0.369569	0.287556	0.685824	0.518749		0.165576	0.0145341	0.0160978	0.494894	0.410968		0.700939		0.814212	0.441103	0.281857	0.434208	0.558724	0.0877422	0.113857	0.28366
		0.104164	0.0193941	0.910866	0.396888	0.26858	0.490916	0.33386	0.370885	0.295493	0.689662	0.528939		0.167589	0.0237289	0.0219976	0.499231	0.412101		0.701026		0.815039	0.445323	0.283023	0.442796	0.562382	0.0863896	0.123663	0.293283
		0.104311	0.0201011	0.930125	0.399679	0.271633	0.494321	0.334118	0.371454	0.293017	0.690347	0.528911		0.174257	0.0220835	0.0250287	0.510068	0.416808		0.704608		0.819292	0.446712	0.281436	0.447506	0.567202	0.0988429	0.129953	0.292106
		0.108921	0.0196801	0.935417	0.416664	0.270166	0.500794	0.333882	0.374764	0.296566	0.692402	0.532649		0.176544	0.0234345	0.0261033	0.506848	0.422014		0.709202		0.825956	0.449849	0.283563	0.460153	0.569657	0.101725	0.132814	0.301596
		0.111745	0.022312	0.93918	0.416739	0.278398	0.50821	0.345997	0.380512	0.295373	0.69963	0.532373		0.174	0.0312964	0.0288359	0.511833	0.42377		0.711714		0.831334	0.450087	0.286579	0.460312	0.573557	0.109117	0.137547	0.304098
		0.111382	0.0249598	0.955899	0.427736	0.275331	0.512357	0.348887	0.384612	0.298536	0.702874	0.538812		0.17717	0.029792	0.0335645	0.536257	0.427479		0.710828		0.830916	0.451438	0.292941	0.46196	0.595868	0.109771	0.141505	0.303502
		0.113735	0.0244821	0.967365	0.433864	0.276947	0.515392	0.350376	0.386447	0.299516	0.709396	0.551639		0.180517	0.0320172	0.0422621	0.538766	0.429072		0.718447		0.834617	0.453827	0.296082	0.464482	0.601842	0.112238	0.141057	0.306067
		0.113815	0.0256968	0.965504	0.436773	0.285025	0.522929	0.349051	0.384631	0.301787	0.712552	0.550544		0.185397	0.0358757	0.0486457	0.546972	0.432356		0.717166		0.836481	0.454718	0.304998	0.470519	0.609746	0.117234	0.147154	0.313114
		0.122234	0.0353346	0.984664	0.447722	0.289865	0.532581	0.359943	0.385654	0.304243	0.711421	0.560255		0.188199	0.03509	0.0470512	0.548579	0.434179		0.722015		0.840305	0.456522	0.308458	0.474869	0.61063	0.115745	0.146719	0.322563
		0.121448	0.0409692	0.986602	0.450646	0.291508	0.532658	0.362912	0.390128	0.319627	0.714668	0.560638		0.198634	0.0468741	0.0465236	0.557829	0.436339		0.729293		0.844694	0.458975	0.306574	0.483932	0.61623	0.119882	0.148552	0.328241
		0.124781	0.0429531	0.993417	0.452349	0.2918	0.534465	0.363905	0.394707	0.325025	0.725617	0.563261		0.200302	0.047939	0.0543372	0.566209	0.437493		0.735923		0.847768	0.466001	0.312386	0.493371	0.623112	0.120231	0.156696	0.323666
		0.125201	0.0451754	0.998954	0.457106	0.295131	0.533518	0.378464	0.396423	0.32646	0.729936	0.567954		0.200465	0.0516097	0.057811	0.567076	0.441943		0.749855		0.859398	0.476556	0.314057	0.493503	0.643742	0.126046	0.168097	0.323015
		0.12555	0.0448006	0.00894963	0.463672	0.309289	0.536529	0.377037	0.399065	0.325613	0.742922	0.569474		0.197955	0.0574545	0.0609656	0.57673	0.444779		0.75378		0.881703	0.482291	0.313498	0.508753	0.66784	0.12544	0.165558	0.325189
		0.128727	0.0454934	0.0122217	0.47012	0.309713	0.538636	0.379355	0.403851	0.327591	0.746444	0.570775		0.204906	0.058485	0.0625223	0.578496	0.449933		0.752415		0.908209	0.485582	0.317933	0.512118	0.669272	0.128331	0.167755	0.327643
		0.130429	0.0466439	0.00994067	0.469328	0.31176	0.540598	0.378885	0.406028	0.330308	0.757556	0.582487		0.207721	0.0628448	0.069759	0.578391	0.450762		0.753568		0.919063	0.498741	0.319759	0.513153	0.668335	0.129133	0.170871	0.331323
		0.13512	0.0476492	0.0123274	0.474535	0.314737	0.544062	0.383747	0.407744	0.332466	0.797735	0.585524		0.207446	0.065331	0.0702401	0.584964	0.451695		0.756951		0.951092	0.501111	0.326599	0.518641	0.677017	0.133166	0.175362	0.339082
		0.136983	0.0504517	0.0140007	0.474393	0.318496	0.561464	0.38669	0.410392	0.333871	0.802785	0.590287		0.209786	0.0665061	0.0704026	0.586096	0.453494		0.759999		0.967803	0.499237	0.325424	0.527248	0.680147	0.136536	0.179475	0.339389
		0.137418	0.0548711	0.0194942	0.483871	0.316551	0.572081	0.38533	0.41652	0.337838	0.80727	0.592383		0.212319	0.0700957	0.078946	0.611066	0.456513		0.767135		0.969835	0.500648	0.327652	0.535791	0.681913	0.134159	0.183175	0.344612
		0.138724	0.0549475	0.0249719	0.480469	0.320111	0.574076	0.39066	0.428591	0.339889	0.808153	0.593456		0.219975	0.0704129	0.0821306	0.612187	0.46217		0.776419		0.980704	0.504882	0.337151	0.532013	0.688775	0.149287	0.182798	0.345452
		0.140165	0.0555663	0.0372011	0.483588	0.32686	0.573257	0.388474	0.434985	0.3418	0.80999	0.608786		0.221115	0.0757884	0.0906335	0.617636	0.46552		0.775947		0.984506	0.514273	0.346945	0.535693	0.694344	0.149153	0.186473	0.352052
		0.13996	0.0575397	0.0368756	0.489822	0.328477	0.586101	0.392684	0.434805	0.345042	0.810003	0.606476		0.225613	0.0925373	0.0967809	0.617596	0.469126		0.779991		0.986199	0.522073	0.350165	0.541553	0.701478	0.15353	0.186002	0.356767
		0.141751	0.0609031	0.0397957	0.505486	0.331217	0.587685	0.393846	0.440348	0.352816	0.81302	0.608739		0.224787	0.0997278	0.0977764	0.623924	0.476524		0.780275			0.528205	0.350838	0.545112	0.701119	0.156	0.189289	0.361687
		0.142161	0.0596855	0.0439477	0.511677	0.330857	0.597548	0.394009	0.441393	0.354952	0.817521	0.631364		0.246073	0.102931	0.0969519	0.622034	0.475827		0.782669			0.530735	0.356012	0.553105	0.705612	0.167714	0.191154	0.365491
		0.144082	0.0605643	0.0440092	0.512956	0.337858	0.608242	0.395485	0.448318	0.357351	0.82127	0.635833		0.250081	0.102396	0.0992569	0.627414	0.477977		0.785856			0.534752	0.357021	0.558982	0.709762	0.167683	0.193859	0.36856
		0.146492	0.0656111	0.0454956	0.521795	0.339734	0.609569	0.412146	0.466132	0.366587	0.858008	0.642065		0.252644	0.10574	0.106342	0.629606	0.477873		0.800971			0.545176	0.362526	0.564246	0.709315	0.172309	0.194023	0.369188
		0.148394	0.0675516	0.0493448	0.523856	0.349476	0.610735	0.421652	0.468188	0.370605	0.862642	0.64853		0.25558	0.108264	0.112744	0.635523	0.484939		0.820709			0.548459	0.367614	0.568879	0.710449	0.171255	0.193972	0.372701
		0.152945	0.0678986	0.0512883	0.532394	0.351543	0.626268	0.422829	0.473623	0.373	0.864148	0.660905		0.25382	0.111034	0.121294	0.639452	0.485243		0.823433			0.550853	0.367845	0.574147	0.712112	0.175761	0.20513	0.375512
		0.159336	0.0700623	0.0529604	0.54124	0.35911	0.633876	0.427304	0.475443	0.372579	0.864401	0.66773		0.256783	0.112501	0.126533	0.643319	0.487641		0.825034			0.555194	0.372911	0.574557	0.717273	0.176402	0.208138	0.380052
		0.159305	0.0724647	0.0566777	0.544032	0.360428	0.639138	0.425171	0.48119	0.373386	0.878443	0.671282		0.265166	0.116568	0.125136	0.642665	0.490811		0.830757			0.568103	0.37959	0.57813	0.717951	0.183293	0.207208	0.387205
		0.160561	0.0731922	0.0569899	0.549248	0.364975	0.661934	0.432294	0.487948	0.377875	0.899628	0.676509		0.262245	0.117842	0.125105	0.650071	0.496924		0.833026			0.568441	0.385781	0.584823	0.723223	0.187501	0.210953	0.39002
		0.162487	0.0784159	0.0602788	0.551524	0.368924	0.688289	0.434367	0.489387	0.377057	0.920023	0.68064		0.27492	0.121083	0.138778	0.649053	0.494871		0.847065			0.5708	0.386335	0.592143	0.724608	0.184695	0.214262	0.399031
		0.166125	0.0796296	0.061565	0.558391	0.373633	0.689407	0.436619	0.490114	0.378662	0.93897	0.686634		0.276081	0.123662	0.141677	0.651133	0.494844		0.847963			0.571948	0.386498	0.592859	0.735896	0.194048	0.213742	0.40625
		0.173678	0.0825053	0.0630512	0.566878	0.373988	0.70412	0.436542	0.493455	0.386675		0.687357		0.278482	0.1258	0.145678	0.652495	0.496021		0.853691			0.577792	0.392241	0.604563	0.753805	0.197072	0.220221	0.407418
		0.173876	0.0807648	0.065258	0.570375	0.377494	0.708954	0.440912	0.493082	0.386027		0.688441		0.282266	0.133693	0.14977	0.655073	0.520323		0.862255			0.581214	0.393541	0.60984	0.752039	0.200867	0.222727	0.407409
		0.175434	0.0871126	0.0665086	0.575191	0.380756	0.715171	0.454903	0.495219	0.397957		0.691653		0.284794	0.133901	0.157435	0.656375	0.52039		0.870502			0.583828	0.393974	0.609345	0.752504	0.203071	0.220519	0.419981
		0.177625	0.0854081	0.0664396	0.574539	0.385218	0.7302	0.458162	0.500886	0.403623		0.703904		0.283842	0.133647	0.162652	0.665417	0.528992		0.871262			0.584108	0.397244	0.619328	0.75259	0.209744	0.227122	0.420747
		0.177976	0.0866799	0.0712443	0.606202	0.402946	0.754768	0.458858	0.503221	0.404127		0.720621		0.288924	0.142988	0.169919	0.673762	0.532602		0.877599			0.585944	0.397777	0.623395	0.77117	0.210491	0.227315	0.428748
		0.183566	0.0907225	0.0701441	0.605351	0.41431	0.763715	0.458116	0.505025	0.410446		0.72594		0.290893	0.143803	0.167613	0.678052	0.531575		0.87846			0.58845	0.397739	0.624157	0.774132	0.21312	0.235856	0.426949
		0.184421	0.0916501	0.0698106	0.607621	0.415016	0.770648	0.471593	0.511268	0.422512		0.728815		0.296055	0.147892	0.170305	0.680121	0.535022		0.889343			0.604266	0.39988	0.625039	0.782459	0.214378	0.240424	0.431474
		0.185872	0.0971296	0.0712423	0.609764	0.421291	0.794034	0.474913	0.514168	0.426705		0.729545		0.298893	0.160956	0.18125	0.684764	0.537499		0.920154			0.60926	0.407968	0.640214	0.786771	0.215366	0.245894	0.431817
		0.187158	0.101742	0.0722557	0.623139	0.422178	0.793655	0.475424	0.516415	0.427897		0.741531		0.304021	0.164233	0.178828	0.686523	0.545356		0.932979			0.61651	0.407944	0.63954	0.78928	0.213876	0.249748	0.43678
		0.192676	0.103124	0.0734208	0.631415	0.422755	0.797104	0.477455	0.520597	0.445752		0.742405		0.301344	0.164277	0.180372	0.688178	0.547167		0.936531			0.617029	0.412881	0.640314	0.796586	0.227619	0.252159	0.446654
		0.194799	0.102462	0.0784287	0.635235	0.424346	0.797959	0.48299	0.533609	0.450355		0.758595		0.310785	0.165528	0.184967	0.691326	0.550474		0.959369			0.629967	0.41545	0.653508	0.803024	0.22439	0.25333	0.451011
		0.196129	0.105079	0.0825726	0.640844	0.426021	0.812075	0.486659	0.543865	0.455198		0.760785		0.3112	0.170297	0.189924	0.692071	0.559437		0.96196			0.636484	0.425536	0.656919	0.805464	0.226083	0.253966	0.45384
		0.196048	0.103679	0.0846333	0.644719	0.428625	0.812248	0.488962	0.542091	0.453966		0.763882		0.314669	0.175311	0.195833	0.69877	0.557899		0.963518			0.63231	0.42773	0.669044	0.80596	0.228134	0.256079	0.454891
		0.197404	0.110012	0.0867995	0.656062	0.431701	0.815348	0.491398	0.547227	0.458113		0.762464		0.31458	0.183569	0.198698	0.697559	0.567873		0.993238			0.636666	0.429525	0.667909	0.808696	0.228383	0.254477	0.458092
		0.19764	0.109479	0.0906389	0.654765	0.459198	0.817925	0.492683	0.546846	0.453773		0.773431		0.318639	0.186364	0.200522	0.697457	0.572289					0.63847	0.432456	0.669501	0.811731	0.22902	0.255713	0.456333
		0.200658	0.109194	0.0893398	0.660974	0.461895	0.871036	0.499702	0.553713	0.455536		0.788444		0.323941	0.19067	0.20033	0.70251	0.579029					0.641596	0.431535	0.676124	0.815364	0.232339	0.264059	0.461953
		0.20045	0.108948	0.0950481	0.668514	0.461389	0.878958	0.499164	0.557353	0.460461		0.800689		0.327973	0.192434	0.207555	0.710256	0.581671					0.646397	0.431822	0.680144	0.833613	0.240535	0.263303	0.464553
		0.205023	0.11317	0.0983402	0.683373	0.461936	0.88902	0.498841	0.567796	0.469664		0.801789		0.326524	0.196307	0.206282	0.713485	0.584458					0.654294	0.436959	0.68731	0.840863	0.245851	0.267635	0.477456
		0.205417	0.113464	0.100124	0.690919	0.464797	0.888992	0.500431	0.567203	0.469223		0.818968		0.331757	0.197727	0.208592	0.720012	0.5833					0.654968	0.439816	0.687261	0.851866	0.251723	0.269239	0.471255
		0.213386	0.11754	0.10086	0.69719	0.474349	0.899068	0.50384	0.571468	0.474009		0.817445		0.335	0.198805	0.215068	0.727371	0.587036					0.667728	0.440346	0.689599	0.855312	0.248865	0.268918	0.474493
		0.21474	0.125304	0.100498	0.700426	0.476644		0.510247	0.572939	0.486773		0.839444		0.337957	0.197621	0.217167	0.7239	0.586384					0.669869	0.446317	0.690655	0.863846	0.252242	0.270074	0.474274
		0.213314	0.128206	0.105045	0.701644	0.477755		0.509837	0.578198	0.489347		0.86311		0.338112	0.200233	0.220133	0.728381	0.588465					0.669334	0.446464	0.693892	0.884192	0.256952	0.287351	0.477032
		0.21611	0.132273	0.105301	0.703664	0.477403		0.515838	0.576245	0.492783		0.871344		0.34827	0.204658	0.225399	0.735089	0.589251					0.670266	0.448801	0.693787	0.887582	0.264019	0.299617	0.480055
		0.221321	0.127284	0.106777	0.713364	0.481738		0.516889	0.580352	0.498468		0.871841		0.351345	0.206947	0.231133	0.7403	0.590559					0.670605	0.459502	0.698484	0.897283	0.265074	0.303386	0.482482
		0.221769	0.132242	0.109012	0.716528	0.487554		0.518267	0.583702	0.498413		0.886263		0.359913	0.210788	0.231545	0.740248	0.60084					0.673288	0.46497	0.708014	0.905007	0.273044	0.302126	0.483056
		0.228719	0.132555	0.110051	0.727831	0.488955		0.523912	0.590122	0.503966		0.902161		0.365378	0.213382	0.236812	0.740628	0.600155					0.674484	0.468972	0.708968	0.922212	0.278624	0.302283	0.497787
		0.231292	0.137715	0.110214	0.736959	0.496745		0.529291	0.598699	0.505073		0.906429		0.365307	0.213679	0.237958	0.746396	0.603719					0.675346	0.46929	0.722336	0.924953	0.277227	0.302832	0.500472
		0.235838	0.141128	0.10998	0.744048	0.49698		0.528096	0.598941	0.504124		0.940775		0.367709	0.246672	0.243805	0.753778	0.60711					0.680546	0.467085	0.731581	0.931565	0.281315	0.307359	0.500104
		0.231703	0.145951	0.116975	0.752159	0.498571		0.532641	0.602863	0.508278		0.946529		0.369238	0.247502	0.244824	0.765562	0.609529					0.685848	0.467486	0.735666	0.951315	0.281559	0.304469	0.510094
		0.232758	0.147275	0.115833	0.760503	0.505235		0.534536	0.614626	0.517626		0.976623		0.373456	0.249114	0.249431	0.766085	0.613891					0.688341	0.472302	0.737409	0.961271	0.281166	0.309217	0.512166
		0.234141	0.147443	0.12154	0.760936	0.505564		0.534372	0.639174	0.519992		0.977309		0.384726	0.255227	0.253665	0.765841	0.613939					0.687856	0.474499	0.753787	0.97273	0.285547	0.31685	0.509652
		0.236458	0.148116	0.118983	0.77127	0.505669		0.534058	0.655801	0.523623		0.985712		0.393959	0.258447	0.258363	0.7723	0.616288					0.69276	0.481653	0.759693	0.971325	0.287822	0.315986	0.513739
		0.236909	0.148728	0.122723	0.7751	0.518382		0.53735	0.654973	0.525573				0.394489	0.259872	0.258532	0.77186	0.616766					0.695653	0.489136	0.758115	0.982847	0.294186	0.31964	0.513797
		0.239751	0.151927	0.121897	0.784718	0.516709		0.54144	0.658092	0.535868				0.39592	0.264976	0.26521	0.787075	0.615456					0.702987	0.490944	0.765467	0.996337	0.30248	0.327529	0.518113
		0.239668	0.151701	0.132384	0.794408	0.521209		0.550396	0.659986	0.545298				0.400853	0.266067	0.269679	0.789447	0.614946					0.706445	0.491602	0.767003	0.997674	0.31537	0.331651	0.516763
		0.240504	0.157393	0.137785	0.801937	0.52137		0.552511	0.66228	0.546546				0.404972	0.269579	0.269281	0.791265	0.624703					0.707086	0.495038	0.768073		0.31496	0.337433	0.520877
		0.243223	0.15852	0.136699	0.804244	0.527513		0.552976	0.674097	0.550247				0.415752	0.269603	0.271122	0.791869	0.624637					0.711265	0.496996	0.775006		0.319001	0.343856	0.525431
		0.242666	0.159984	0.138884	0.810898	0.531313		0.557872	0.687476	0.552748				0.41436	0.269541	0.275017	0.793087	0.648862					0.718005	0.500866	0.78121		0.321347	0.351866	0.52787
		0.2446	0.161139	0.141327	0.812447	0.5333		0.572687	0.690563	0.557319				0.416889	0.286067	0.277449	0.794139	0.649688					0.725488	0.502266	0.78309		0.324699	0.357734	0.526625
		0.254019	0.162528	0.142822	0.830356	0.53763		0.576893	0.689155	0.559488				0.417819	0.295842	0.28019	0.797321	0.64871					0.726885	0.507076	0.791529		0.332615	0.362585	0.530663
		0.254236	0.164997	0.153411	0.851692	0.539157		0.581393	0.691083	0.559936				0.422422	0.293753	0.282761	0.804536	0.653177					0.725131	0.507566	0.794842		0.340222	0.366653	0.538738
		0.256941	0.16954	0.155779	0.858968	0.546114		0.583407	0.691581	0.574715				0.42228	0.301898	0.284002	0.823787	0.657519					0.731457	0.51175	0.796014		0.34098	0.369954	0.539007
		0.25972	0.169783	0.15337	0.878419	0.546352		0.587103	0.698274	0.594934				0.42358	0.305252	0.286474	0.828577	0.661222					0.733285	0.522742	0.795884		0.340423	0.372668	0.543956
		0.259156	0.172476	0.159833	0.895751	0.551112		0.600235	0.703962	0.600401				0.427328	0.306625	0.289296	0.828458	0.662784					0.735903	0.522901	0.799716		0.345231	0.376008	0.541225
		0.262753	0.174799	0.158619	0.900965	0.555492		0.602207	0.726268	0.605004				0.428137	0.312459	0.288072	0.831806	0.671817					0.737444	0.525959	0.804754		0.344924	0.378108	0.542962
		0.264901	0.177486	0.159444	0.90651	0.560222		0.607249	0.738363	0.605578				0.427966	0.316838	0.292253	0.829824	0.672164					0.738794	0.526244	0.80667		0.347846	0.378174	0.542015
		0.272128	0.180106	0.159904	0.917693	0.559601		0.613085	0.76012	0.608048				0.433967	0.320272	0.305958	0.83532	0.675526					0.750751	0.526096	0.81133		0.354107	0.384893	0.54187
		0.275026	0.181862	0.163435	0.932315	0.564816		0.615144	0.760616	0.608948				0.435012	0.325295	0.311483	0.834635	0.679809					0.748964	0.542774	0.812056		0.35868	0.385601	0.543098
		0.277402	0.183774	0.173838	0.964442	0.56489		0.617708	0.767756	0.612894				0.437601	0.327516	0.315576	0.840954	0.685471					0.755508	0.54237	0.818284		0.363908	0.394005	0.556593
		0.277649	0.188144	0.174258	0.985046	0.566709		0.619337	0.780718	0.624232				0.438004	0.329217	0.317105	0.845572	0.68876					0.756929	0.544759	0.823756		0.370048	0.399264	0.557984
		0.280779	0.192256	0.179528	0.986706	0.573818		0.623126	0.798738	0.630349				0.450576	0.334964	0.316757	0.856838	0.6966					0.759431	0.546673	0.82503		0.368087	0.399982	0.561512
		0.279009	0.195341	0.179559		0.578629		0.626315	0.812255	0.649016				0.448327	0.333311	0.316502	0.855074	0.702199					0.764116	0.544974	0.825664		0.370453	0.405053	0.566126
		0.279585	0.194601	0.181103		0.5789		0.629489	0.845641	0.649357				0.458749	0.338197	0.325425	0.867732	0.703028					0.763761	0.54672	0.83876		0.376557	0.409909	0.568444
		0.281141	0.198553	0.183763		0.580399		0.634941	0.844495	0.656025				0.460373	0.346327	0.333461	0.867098	0.706946					0.767858	0.563606	0.84243		0.371626	0.409825	0.581
		0.281823	0.200259	0.186337		0.584428		0.64409	0.861298	0.657388				0.464457	0.346956	0.332808	0.874187	0.710806					0.768389	0.576244	0.843476		0.375828	0.411201	0.582465
		0.282983	0.203484	0.191402		0.585766		0.645482	0.878063	0.66137				0.474388	0.349014	0.338046	0.881462	0.716555					0.7751	0.581919	0.847702		0.378701	0.410523	0.588425
		0.287252	0.203761	0.194033		0.586631		0.647962	0.886584	0.667857				0.482801	0.351315	0.338196	0.880049	0.730855					0.778704	0.585303	0.868003		0.383866	0.413383	0.588673
		0.291997	0.209248	0.19311		0.597926		0.650909	0.917479	0.672243				0.48892	0.351224	0.347495	0.878762	0.730356					0.787267	0.584848	0.874956		0.383492	0.414389	0.593517
		0.292337	0.210824	0.194836		0.600548		0.650613	0.923921	0.672105				0.489317	0.360936	0.354157	0.880078	0.747929					0.787654	0.583904	0.911334		0.394074	0.415013	0.600966
		0.293675	0.212113	0.196594		0.599999		0.653202	0.931693	0.67852				0.504537	0.361088	0.354848	0.883552	0.751458					0.788935	0.587207	0.915593		0.394147	0.428109	0.601608
		0.294429	0.220657	0.201253		0.607188		0.658052	0.968816	0.689323				0.504794	0.363292	0.357047	0.887723	0.756033					0.794171	0.588682	0.920042		0.394115	0.431362	0.602024
		0.299615	0.222111	0.200376		0.607711		0.673556		0.690698				0.502728	0.366422	0.359119	0.902086	0.759423					0.795154	0.595215	0.918593		0.398738	0.430095	0.604416
		0.300489	0.226533	0.202281		0.61354		0.681236		0.690759				0.513977	0.367702	0.368016	0.901545	0.783134					0.793587	0.595293	0.921528		0.401703	0.432277	0.610398
		0.301051	0.229929	0.204117		0.616172		0.683117		0.692073				0.517257	0.37765	0.369945	0.911385	0.79023					0.801419	0.610892	0.935148		0.400518	0.432491	0.612055
		0.303299	0.232523	0.205338		0.624505		0.683906		0.691027				0.519343	0.380626	0.368919	0.914584	0.796518					0.799055	0.610283	0.938245		0.412916	0.43693	0.614824
		0.312981	0.23323	0.205428		0.624426		0.683604		0.690244				0.52715	0.385404	0.371722	0.924838	0.809454					0.805088	0.613697	0.972439		0.415949	0.440131	0.619452
		0.311963	0.234143	0.208104		0.627298		0.685804		0.694936				0.524875	0.387022	0.373318	0.944856	0.815516					0.805331	0.619374	0.975466		0.415528	0.44447	0.618822
		0.315543	0.233831	0.211057		0.629767		0.688985		0.696418				0.526872	0.391294	0.37815	0.956724	0.819406					0.815236	0.627952	0.977871		0.416553	0.441083	0.627763
		0.318695	0.242669	0.217333		0.632973		0.697094		0.712388				0.532593	0.394878	0.374485	0.969232	0.824571					0.817274	0.628741			0.422422	0.448032	0.637217
		0.319773	0.257975	0.214866		0.636179		0.699667		0.72745				0.532945	0.399898	0.376736	0.971883	0.824142					0.823275	0.631351			0.422245	0.452142	0.638432
		0.323275	0.256617	0.215656		0.63721		0.697115		0.73394				0.539367	0.404466	0.389092	0.969759	0.846043					0.826757	0.635118			0.422858	0.453941	0.640828
		0.330652	0.255778	0.217801		0.641601		0.701066		0.736308				0.552536	0.403615	0.389532	0.981963	0.859047					0.834757	0.63805			0.422836	0.46099	0.644789
		0.330286	0.257622	0.219651		0.643367		0.705961		0.736389				0.552728	0.410175	0.390289	0.988838	0.860298					0.834243	0.640428			0.428223	0.465968	0.649134
		0.333758	0.258075	0.221116		0.649699		0.711199		0.739114				0.561971	0.412591	0.398518	0.991721	0.865686					0.834716	0.638649			0.429749	0.466173	0.646709
		0.338305	0.260335	0.226055		0.649103		0.721591		0.741376				0.562953	0.415462	0.406625	0.994791	0.872932					0.835471	0.651428			0.429801	0.468298	0.648965
		0.338662	0.26285	0.228958		0.652541		0.730503		0.743809				0.564564	0.432484	0.408549		0.875519					0.837787	0.654649			0.433078	0.473094	0.649305
		0.338968	0.264599	0.228862		0.66331		0.733058		0.747856				0.566441	0.433511	0.408614		0.877211					0.843915	0.651791			0.441377	0.471743	0.659827
		0.346399	0.268466	0.230905		0.660561		0.741199		0.751342				0.572233	0.434228	0.413839		0.878627					0.843042	0.65861			0.440804	0.473285	0.661851
		0.349046	0.26976	0.234416		0.666389		0.746077		0.750357				0.576126	0.435937	0.41637		0.88477					0.855084	0.666934			0.444452	0.475549	0.659803
		0.349909	0.269412	0.235641		0.667838		0.755159		0.749847				0.581818	0.437182	0.420282		0.902718					0.85195	0.670375			0.445208	0.475473	0.669576
		0.351598	0.270204	0.239779		0.669552		0.758839		0.753317				0.584891	0.442227	0.426523		0.90265					0.854556	0.676358			0.445771	0.476106	0.669131
		0.355029	0.273608	0.243577		0.671666		0.760152		0.757607				0.585927	0.439515	0.438636		0.904107					0.853744	0.677487			0.448559	0.479346	0.678157
		0.35825	0.275952	0.245812		0.670552		0.764527		0.75765				0.586155	0.44085	0.449428		0.920925					0.855181	0.679322			0.450017	0.486161	0.683843
		0.360734	0.281164	0.245931		0.671765		0.763723		0.757925				0.599751	0.447832	0.447911		0.923281					0.866973	0.696821			0.460161	0.493744	0.686925
		0.366729	0.281791	0.248248		0.679737		0.767412		0.764902				0.603083	0.458274	0.453284		0.940374					0.872501	0.702939			0.472266	0.492643	0.685527
		0.366808	0.282125	0.250974		0.685195		0.769688		0.773744				0.614586	0.465233	0.454849		0.952343					0.877983	0.705713			0.474036	0.497451	0.693707
		0.37495	0.287524	0.250392		0.688401		0.769472		0.7794				0.617201	0.467292	0.455473							0.878752	0.715808			0.478186	0.498807	0.695828
		0.37832	0.288749	0.259127		0.692851		0.775676		0.778089				0.618979	0.473789	0.457837							0.880574	0.724407			0.486471	0.502354	0.720078
		0.378207	0.296109	0.257569		0.693949		0.787386		0.781605				0.624907	0.472255	0.458495							0.881287	0.729178			0.487953	0.504279	0.72323
		0.383661	0.296218	0.257402		0.69444		0.797097		0.781347				0.623991	0.474011	0.459794							0.888093	0.731452			0.493929	0.506258	0.725562
		0.384578	0.296665	0.262412		0.704446		0.80481		0.784932				0.62793	0.488375	0.466942							0.892319	0.732755			0.498663	0.509092	0.725228
		0.391408	0.299868	0.270849		0.711848		0.802942		0.802827				0.629454	0.491246	0.468992							0.896314	0.730114			0.507436	0.508825	0.729653
		0.390947	0.300121	0.273271		0.719982		0.815041		0.812315				0.631868	0.49275	0.469673							0.89624	0.729891			0.511018	0.509635	0.731721
		0.390837	0.305919	0.273086		0.721295		0.82417		0.812453				0.631148	0.503872	0.4815							0.914287	0.732119			0.513696	0.516608	0.730964
		0.391849	0.306635	0.27809		0.728175		0.830166		0.813842				0.632154	0.510258	0.48625							0.916874	0.732507			0.513962	0.516127	0.735739
		0.395143	0.310531	0.284874		0.727948		0.831869		0.816824				0.640782	0.513418	0.487556							0.91812	0.733451			0.518299	0.518201	0.736957
		0.397231	0.314217	0.284036		0.730948		0.834643		0.82013				0.646903	0.514186	0.494162							0.919563	0.73472			0.519311	0.528753	0.73751
		0.409673	0.319512	0.283176		0.734514		0.841622		0.822798				0.648292	0.524002	0.496522							0.919617	0.737646			0.519603	0.527224	0.746779
		0.411468	0.319363	0.285133		0.739569		0.853625		0.833735				0.651863	0.524676	0.500093							0.922634	0.748622			0.522962	0.530054	0.749261
		0.411076	0.32156	0.28734		0.740943		0.859929		0.842068				0.658758	0.527107	0.501793							0.923293	0.753586			0.528424	0.534956	0.749066
		0.413629	0.324292	0.288062		0.744236		0.86882		0.861506				0.663083	0.53207	0.50751							0.923415	0.757852			0.530233	0.542335	0.751442
		0.413245	0.326564	0.291435		0.74368		0.870899		0.868259				0.665415	0.534962	0.511014							0.924445	0.759011			0.532588	0.540241	0.756152
		0.416877	0.329996	0.291803		0.743738		0.873582		0.873452				0.671136	0.539113	0.515301							0.932147	0.760597			0.538424	0.547763	0.758893
		0.41663	0.332354	0.293854		0.745029		0.876346		0.878628				0.677857	0.541602	0.511762							0.941323	0.769845			0.541499	0.551911	0.764884
		0.422641	0.333265	0.291878		0.746521		0.877586		0.881801				0.678146	0.545688	0.5188							0.946497	0.780398			0.543928	0.552507	0.772138
		0.426025	0.334752	0.298772		0.74899		0.906129		0.891728				0.684054	0.543731	0.518688							0.949274	0.789235			0.542145	0.555194	0.775652
		0.428312	0.341113	0.2999		0.757963		0.914179		0.897134				0.695462	0.547078	0.529686							0.953311	0.790826			0.547142	0.555617	0.775053
		0.429507	0.34312	0.307397		0.75698		0.91872		0.90126				0.7054	0.547223	0.534926							0.955898	0.797938			0.546459	0.557237	0.792046
		0.43183	0.347357	0.306175		0.758572		0.926602		0.901306				0.712078	0.56568	0.541233							0.969354	0.796306			0.548978	0.557808	0.799435
		0.43599	0.352562	0.310135		0.764853		0.930724		0.91538				0.710942	0.572798	0.550174							0.971577	0.798595			0.55084	0.559338	0.80549
		0.446538	0.356916	0.314959		0.763764		0.983438		0.924268				0.710318	0.576629	0.554808							0.992029	0.802059			0.555216	0.562538	0.806719
		0.450357	0.355966	0.323393		0.769807				0.928599				0.712212	0.578986	0.559743							0.99222	0.807542			0.561293	0.569155	0.813538
		0.453386	0.369249	0.326569		0.769369				0.932245				0.712368	0.578826	0.558602							0.994038	0.807465			0.560963	0.571053	0.816001
		0.454051	0.371263	0.327878		0.773223				0.936954				0.717492	0.581044	0.558102							0.99567	0.81306			0.566378	0.580668	0.813971
		0.454292	0.369045	0.328632		0.788229				0.951582				0.723697	0.581996	0.563748							0.997846	0.814232			0.573241	0.57708	0.818503
		0.455696	0.37049	0.330779		0.796854				0.952942				0.732019	0.588026	0.566632								0.816634			0.57989	0.588753	0.832538
		0.45836	0.371583	0.332571		0.799102				0.95826				0.732281	0.588296	0.566697								0.816709			0.584415	0.592806	0.839546
		0.465502	0.374821	0.339404		0.80143				0.961236				0.736268	0.588907	0.567177								0.82763			0.587196	0.594117	0.840875
		0.469661	0.377627	0.347312		0.810211				0.97088				0.738216	0.591764	0.578818								0.845358			0.589583	0.60047	0.850316
		0.470678	0.377284	0.349844		0.821416				0.972019				0.746415	0.596881	0.583668								0.843918			0.594585	0.604124	0.854592
		0.473392	0.376159	0.353926		0.822987				0.977647				0.748816	0.599416	0.585291								0.851397			0.601887	0.611551	0.858283
		0.474627	0.382843	0.353791		0.824074				0.978152				0.753244	0.602696	0.588652								0.854774			0.603256	0.612314	0.861567
		0.485996	0.399649	0.354163		0.82458				0.979919				0.756648	0.602886	0.588536								0.858498			0.604318	0.615462	0.868135
		0.491193	0.39995	0.358288		0.829757				0.982098				0.761086	0.616753	0.589982								0.860672			0.605319	0.621403	0.877856
		0.499323	0.403335	0.361173		0.838262				0.997253				0.761199	0.611232	0.591868								0.864727			0.606621	0.640098	0.877759
		0.501708	0.407621	0.360594		0.841205								0.766886	0.614415	0.593948								0.867806			0.60886	0.646238	0.877261
		0.50417	0.40798	0.364251		0.850825								0.770182	0.617414	0.600946								0.86898			0.611887	0.643713	0.882238
		0.50966	0.412451	0.364684		0.853454								0.771412	0.620736	0.612937								0.874553			0.615378	0.643578	0.89111
		0.515658	0.413653	0.369468		0.858454								0.769469	0.622251	0.617074								0.883866			0.620648	0.65498	0.896251
		0.514702	0.415164	0.369793		0.857929								0.771654	0.621929	0.624094								0.883448			0.624773	0.663042	0.897683
		0.518609	0.416266	0.376286		0.86275								0.773523	0.625634	0.629141								0.88291			0.631105	0.661159	0.905513
		0.524532	0.417165	0.378785		0.862705								0.787568	0.625998	0.638481								0.884095			0.632111	0.662681	0.905915
		0.524887	0.41768	0.379142		0.886506								0.789104	0.636587	0.640219								0.887985			0.636562	0.669488	0.912645
		0.527604	0.42078	0.379202		0.888911								0.791244	0.638613	0.642938								0.894706			0.638388	0.674043	0.913382
		0.529274	0.432675	0.38207		0.890041								0.80571	0.639768	0.643709								0.894946			0.639574	0.679261	0.913001
		0.532005	0.434274	0.385805		0.889431								0.806795	0.64571	0.650383								0.89535			0.643896	0.681312	0.918861
		0.532129	0.434512	0.391446		0.900652								0.814747	0.653358	0.6543								0.899933			0.643054	0.689561	0.921733
		0.533534	0.441529	0.394874		0.91545								0.818458	0.664812	0.65432								0.911069			0.645714	0.693054	0.936749
		0.533927	0.447599	0.392346		0.929206								0.81845	0.673548	0.657335								0.913527			0.656692	0.693498	0.965171
		0.537989	0.454921	0.394615		0.931368								0.820764	0.680139	0.661867								0.915911			0.660592	0.698584	0.975132
		0.533562	0.456224	0.394697		0.954392								0.826689	0.682832	0.66142								0.927934			0.662885	0.699174	0.981131
		0.537052	0.458045	0.397683		0.966675								0.828719	0.679948	0.665441								0.932367			0.663397	0.698977	0.986733
		0.535623	0.461722	0.403221		0.991249								0.834148	0.679204	0.668745								0.936532			0.661709	0.700452	0.991314
		0.5469	0.46669	0.404678										0.836465	0.683269	0.679843								0.938772			0.673126	0.710275
		0.549248	0.475956	0.406893										0.851267	0.695038	0.682816								0.939377			0.679224	0.711545
		0.556589	0.48051	0.408445										0.855361	0.696507	0.686289								0.942723			0.685207	0.714626
		0.559758	0.480608	0.410322										0.854441	0.70012	0.688654								0.945249			0.689679	0.718948
		0.571091	0.48318	0.41292										0.856349	0.705703	0.690918								0.95586			0.699387	0.725763
		0.57857	0.488499	0.412469										0.860921	0.709175	0.693163								0.956392			0.698641	0.729153
		0.577443	0.490376	0.417313										0.860676	0.708591	0.693989											0.705155	0.732479
		0.581833	0.496517	0.426744										0.866975	0.714046	0.699341											0.707331	0.732073
		0.58697	0.496778	0.429271										0.878614	0.719338	0.697902											0.710155	0.733759
		0.588368	0.502105	0.43106										0.880968	0.725123	0.698554											0.714306	0.7351
		0.596716	0.5016	0.434434										0.884228	0.732861	0.717121											0.719274	0.74134
		0.605657	0.503785	0.439047										0.891744	0.736	0.718944											0.722336	0.76027
		0.608382	0.509251	0.441227										0.899517	0.736211	0.725799											0.725502	0.764875
		0.615866	0.513155	0.442716										0.910887	0.738847	0.726398											0.731455	0.768421
		0.617014	0.529035	0.443138										0.929111	0.742655	0.726242											0.731171	0.771907
		0.618885	0.528763	0.445992										0.929781	0.746925	0.733306											0.730068	0.773788
		0.621103	0.538307	0.446503										0.930003	0.747066	0.735324											0.733764	0.780104
		0.628339	0.541	0.448071										0.93588	0.756194	0.738871											0.738505	0.779674
		0.629809	0.544938	0.454546										0.948254	0.762291	0.738711											0.743231	0.793098
		0.634106	0.556868	0.459378										0.96375	0.764802	0.749091											0.757527	0.794858
		0.636664	0.559005	0.460176										0.966005	0.767982	0.752005											0.761022	0.804824
		0.642732	0.558977	0.462016										0.974833	0.767073	0.753297											0.771787	0.808207
		0.645334	0.561538	0.465157										0.973208	0.767334	0.759482											0.770472	0.816601
		0.653266	0.578229	0.464097										0.981527	0.775714	0.759564											0.77789	0.828914
		0.662498	0.583592	0.465337											0.783169	0.760538											0.782423	0.832299
		0.6688	0.595659	0.466279											0.787119	0.76862											0.782702	0.831099
		0.675885	0.596789	0.466945											0.793439	0.773939											0.786118	0.842221
		0.677752	0.60431	0.473158											0.810733	0.777347											0.791947	0.85617
		0.683777	0.609374	0.474166											0.81266	0.781575											0.798062	0.881995
		0.684859	0.61267	0.476455											0.813797	0.783696											0.799509	0.885368
		0.691587	0.617804	0.482674											0.817932	0.787474											0.800751	0.897748
		0.711609	0.61763	0.485666											0.818911	0.791695											0.81952	0.902325
		0.712387	0.631491	0.485725											0.818551	0.804168											0.818588	0.955614
		0.713867	0.633145	0.488481											0.819477	0.812093											0.833432
		0.715646	0.635575	0.493646											0.818746	0.821769											0.838171
		0.716635	0.642679	0.495542											0.829151	0.822942											0.837076
		0.720605	0.646847	0.4999											0.835279	0.825622											0.856852
		0.724273	0.646395	0.505824											0.83918	0.825759											0.85628
		0.724381	0.647637	0.505759											0.846823	0.826816											0.859864
		0.724055	0.657276	0.508969											0.861384	0.828575											0.865882
		0.753766	0.659166	0.50992											0.864476	0.828527											0.875617
		0.771458	0.662421	0.509306											0.865486	0.838227											0.876234
		0.785412	0.672898	0.512208											0.866736	0.838781											0.878244
		0.790691	0.683972	0.514735											0.867166	0.840354											0.886162
		0.792661	0.682418	0.517836											0.867684	0.852824											0.895223
		0.810772	0.687243	0.517942											0.870481	0.856311											0.895332
		0.841127	0.690349	0.520578											0.881958	0.864381											0.90383
		0.841443	0.692686	0.529757											0.887961	0.864738											0.909253
		0.847679	0.697475	0.530798											0.888443	0.86646											0.913283
		0.855645	0.714615	0.534908											0.889488	0.869749											0.922385
		0.860899	0.730345	0.538999											0.890306	0.874328											0.935342
		0.908364	0.736926	0.545256											0.892047	0.875039											0.936944
		0.912052	0.737046	0.549298											0.896006	0.891062											0.939944
		0.920694	0.744873	0.553295											0.896503	0.901373											0.96403
		0.968876	0.758649	0.554106											0.896859	0.907188											0.990057
		0.983178	0.764867	0.555832											0.901724	0.909523
		0.98594	0.769717	0.555536											0.901193	0.918755
			0.777729	0.570623											0.905249	0.922773
			0.781387	0.574546											0.905184	0.927932
			0.783294	0.575057											0.918487	0.931752
			0.788782	0.57921											0.922063	0.936259
			0.789078	0.586521											0.924795	0.94246
			0.789452	0.586383											0.926272	0.955456
			0.790381	0.601532											0.929207	0.960311
			0.798729	0.608058											0.928219	0.960389
			0.799723	0.614809											0.931232	0.972292
			0.805396	0.619391											0.935946	0.975597
			0.805564	0.619405											0.940115	0.975412
			0.815501	0.621282											0.939757
			0.823889	0.621705											0.943954
			0.836023	0.625283											0.960194
			0.844676	0.627519											0.968501
			0.847131	0.63132											0.96804
			0.8696	0.634863											0.971017
			0.879818	0.636232											0.970422
			0.881155	0.638015											0.975483
			0.897891	0.643859											0.983507
			0.900724	0.647059											0.993066
			0.902252	0.646586											0.993632
			0.9051	0.652263											0.998216
			0.909995	0.651846
			0.91248	0.653608
			0.914457	0.655393
			0.931671	0.655688
			0.939483	0.671118
			0.992533	0.676621
			0.997896	0.683058
				0.69225
				0.69188
				0.69994
				0.701795
				0.70483
				0.71283
				0.713765
				0.720487
				0.726226
				0.732937
				0.735198
				0.735956
				0.742424
				0.7441
				0.754344
				0.755402
				0.756084
				0.761922
				0.764513
				0.769513
				0.774763
				0.774653
				0.775045
				0.778249
				0.781578
				0.78153
				0.784712
				0.788724
				0.793691
				0.79488
				0.801745
				0.815191
				0.819663
				0.825898
				0.830854
				0.83784
				0.84259
				0.846675
				0.845692
				0.845963
				0.861072
				0.861151
				0.864998
				0.876081
				0.884509
				0.889515
				0.893782
				0.894169
				0.911833
				0.91929
				0.920255
				0.921157
				0.938554
				0.960683
				0.963832
				0.971484
				0.989146

## Sheet: Figure4-S2C-Iba1-MBP
	Younger			Older (Adult)			Old
Mouse	MBP intensity (summed)	Iba1 count (summed)	Mouse	MBP intensity (summed)	Iba1 count (summed)	Mouse	MBP intensity (summed)	Iba1 count (summed)		n = 26
1	143192	269	1	205809	267.333	1	138663	184.333		Rsquared = 0.0943
2	133784	289	2	168600	295.667	2	120711	235		p = 0.1197
3	158431	305.333	3	181019	272	3	130101	241.333
4	150995	227	4	179824	231.667	4	128595	233
5	101376	257.333	5	161040	238.667	5	188585	224
6	117457	223.333	6	131613	183	6	137654	265.667
7	107862	243.667	7	153027	208.333	7	147967	257.667
8	114878	236				8	126682	257.333
9	113743	237
10	86959.3	206.333
11	106702	218.333
