# Supplementary material for: Layer-specific changes in sensory cortex across the lifespan in mice and humans
Source: Nat Neurosci. 2025 Aug 11;28(9):1978–89. doi: 10.1038/s41593-025-02013-1 (PMC12411234; doi:10.1038/s41593-025-02013-1)
Supplement: Supplementary file 5 — Statistical source data. [file 41593_2025_2013_MOESM5_ESM.zip › Source_Data_Extended_Data/Source_Data_Extended_Data_Table_4.xlsx]

## Sheet: Extended_Data_Table_4
Subject	Grooved Pegboard Test		O'Conner Hand Dexterity		Small Motor Test		Texture Roughness Test
	D1+D2 Time (s)	D1+D2+D3 Time (s)	D1+D2 Filled Holes (n)	D1+D2+D3 Filled Holes (n)	D2 Accuracy (n)	D2+D3 Accuracy (n)	D2 Accuracy %	D2+D3 Accuracy %
1	97	69	29	43	17	21	0.8833	0.8833
1	65	52	38	31	24	21	0.8167	0.8
1	92	64	26	39	18	20	0.9333	0.9667
1	85	61	29	36	24	24	0.9667	0.9167
1	85	63	20	42	15	17	0.9167	0.9167
1	101	73	24	39	14	15	0.8	0.7333
1	126	61	30	42	21	21	0.8833	0.8333
1	137	60	29	41	16	20	0.9333	0.9333
1	96	59	30	46	20	21	0.8833	0.8667
1	95	63	22	45	16	19	0.9667	0.8833
1	103	81	21	40	19	19	0.75	0.8833
1	113	73	18	22	10	15	0.7167	0.6667
1	142	75	12	26	17	18	0.9333	0.9333
1	87	58	38	37	19	16	0.9333	0.9
1	131	72	22	32	15	17	0.9	0.9333
1	107	74	32	46	20	20	0.8667	0.8333
1	81	60	35	49	18	20	0.9	0.9333
1	123	94	11	25	14	16	0.9333	0.8833
1	99	66	38	50	16	18	0.95	0.9667
1	91	60	26	50	19	24	0.8667	0.9
1	96	82	22	38	14	15	0.7833	0.85
2	180	93	20	27	14	14	0.95	0.9167
2	90	68	49	47	21	22	0.9333	0.9333
2	119	76	15	27	15	16	0.85	0.9333
2	125	60	20	40	25	29	0.9167	0.9
2	240	105	12	24	19	22	0.75	0.7833
2	114	88	18	21	15	18	0.8	0.8167
2	173	89	15	21	17	18	0.7167	0.7333
2	168	79	23	16	17	17	0.95	0.9
2	102	84	26	36	21	25	0.95	0.9
2	139	73	14	37	21	23	0.9167	0.9
2	108	70	21	53	23	26	0.8333	0.8667
2	142	77	23	29	20	20	0.8833	0.9167
2	157	79	19	32	17	22	0.9	0.9167
2	148	102	21	28	16	16	0.8833	0.9333
2	161	75	30	27	21	24	0.9	0.9333
2	132	72	20	33	20	22	0.8667	0.9
2	119	89	22	32	25	26	0.9167	0.9
