# Supplementary material for: Layer-specific changes in sensory cortex across the lifespan in mice and humans
Source: Nat Neurosci. 2025 Aug 11;28(9):1978–89. doi: 10.1038/s41593-025-02013-1 (PMC12411234; doi:10.1038/s41593-025-02013-1)
Supplement: Supplementary file 5 — Statistical source data. [file 41593_2025_2013_MOESM5_ESM.zip › Source_Data_Extended_Data/Source_Data_Extended_Data_Figure_1.xlsx]

## Sheet: input_data_Table_1_supplemental
total	outer	middle	inner	body_part	age_group	participant
1.9441	0.52255	0.74751	0.67385	face	older	1
1.7434	0.45619	0.68804	0.59817	hand	older	1
1.8835	0.50561	0.71567	0.66227	face	older	2
1.9274	0.50431	0.73313	0.68938	hand	older	2
2.4043	0.54595	0.68531	1.1733	face	younger	3
2.0748	0.4458	0.5811	1.0487	hand	younger	3
1.9823	0.54853	0.74988	0.68423	face	older	4
1.9664	0.51613	0.7436	0.70584	hand	older	4
2.106	0.44227	0.58782	1.0763	face	younger	5
2.0743	0.40946	0.55795	1.1103	hand	younger	5
2.113	0.54158	0.7986	0.77139	face	older	7
1.9011	0.49025	0.72939	0.68136	hand	older	7
2.1594	0.43289	0.5817	1.1452	face	younger	8
2.104	0.4179	0.56623	1.1201	hand	younger	8
2.4213	0.5429	1.0074	0.87272	face	older	9
2.036	0.51128	0.77377	0.7512	hand	older	9
2.135	0.61772	0.82021	0.70057	face	older	10
1.9881	0.55212	0.76559	0.67184	hand	older	10
2.2021	0.4494	0.59101	1.1604	face	younger	12
2.0385	0.4076	0.55307	1.0791	hand	younger	12
2.161	0.42939	0.58093	1.1518	face	younger	13
2.0338	0.4454	0.57482	1.0139	hand	younger	13
2.162	0.43904	0.5946	1.1289	face	younger	14
2.0095	0.4137	0.5551	1.0409	hand	younger	14
2.0803	0.57787	0.79174	0.71206	face	older	15
2.0811	0.54332	0.78397	0.75419	hand	older	15
2.204	0.61958	0.82844	0.75932	face	older	16
2.093	0.52818	0.80468	0.75698	hand	older	16
2.1277	0.44102	0.59007	1.0965	face	younger	17
2.1272	0.42536	0.5771	1.1245	hand	younger	17
2.044	0.5432	0.77863	0.72055	face	older	18
1.9729	0.5067	0.75896	0.70715	hand	older	18
2.2325	0.59606	0.87037	0.76884	face	older	19
2.1808	0.57574	0.82787	0.77854	hand	older	19
1.9515	0.50218	0.73206	0.71661	face	older	20
1.9143	0.50614	0.72879	0.67954	hand	older	20
1.8379	0.55754	0.72047	0.55957	face	older	21
1.8704	0.4706	0.71991	0.67902	hand	older	21
2.2954	0.48297	0.62809	1.1795	face	younger	22
2.1123	0.40728	0.56173	1.1422	hand	younger	22
2.2441	0.48072	0.61134	1.1526	face	younger	23
2.0437	0.4244	0.56473	1.0553	hand	younger	23
1.9798	0.52577	0.74258	0.70897	face	older	25
1.925	0.51296	0.73504	0.67577	hand	older	25
1.9064	0.51653	0.72967	0.65951	face	older	26
2.0303	0.54654	0.771	0.71236	hand	older	26
2.1618	0.42169	0.57505	1.1627	face	younger	27
2.1585	0.41318	0.57208	1.1744	hand	younger	27
2.0595	0.41755	0.56347	1.0791	face	younger	28
1.9345	0.38164	0.52771	1.026	hand	younger	28
2.2505	0.43368	0.59931	1.2148	face	younger	30
2.0619	0.41199	0.56441	1.0861	hand	younger	30
1.9673	0.52996	0.74474	0.69308	face	older	33
1.858	0.49328	0.71533	0.64779	hand	older	33
2.1807	0.46332	0.60954	1.1085	face	younger	34
2.026	0.4172	0.56385	1.0457	hand	younger	34
1.9507	0.51625	0.74478	0.68931	face	older	35
1.8816	0.49359	0.72011	0.67098	hand	older	35
2.4206	0.49811	0.64142	1.2818	face	younger	36
2.1139	0.42001	0.57363	1.1217	hand	younger	36
2.273	0.4577	0.60565	1.2099	face	younger	37
2.0304	0.42341	0.56994	1.0375	hand	younger	37
1.9441	0.55124	0.73885	0.65561	face	older	38
1.8986	0.53606	0.72741	0.6346	hand	older	38
2.2842	0.49652	0.63362	1.1541	face	younger	39
2.0586	0.42113	0.56682	1.0717	hand	younger	39
2.314	0.67709	0.88306	0.75788	face	older	40
2.1437	0.63082	0.84297	0.67381	hand	older	40
