# Supplementary material for: Layer-specific changes in sensory cortex across the lifespan in mice and humans
Source: Nat Neurosci. 2025 Aug 11;28(9):1978–89. doi: 10.1038/s41593-025-02013-1 (PMC12411234; doi:10.1038/s41593-025-02013-1)
Supplement: Supplementary file 5 — Statistical source data. [file 41593_2025_2013_MOESM5_ESM.zip › Source_Data_Extended_Data/Source_Data_Extended_Data_Table_3.xlsx]

## Sheet: Extended_Data_Table_3
participant	age_group	age	handedness	tactile_detection_D2	tactile_2-point_discrimination_D2	dprime_tactile_2-point_discrimination_D2	finger_discrimination_Hand	sensorimotor_integration_D1-D2	signal_change_D2	network_centrality_D2	network_centrality_Hand
1	older	75.4767	100	0.281135	0.310727	1.39312	2.1097	6.0074	0.303676	NaN	NaN
2	older	69.0438	100	0.220899	0.188076	0.504956	1.5236	7.36752	0.152403	NaN	NaN
3	younger	21.863	100	0.349714	0.543403	1.18737	1.25394	6.28431	0.300319	NaN	NaN
4	older	67.7233	90	0.297044	0.318227	1.40721	0.43388	5.59444	0.128677	1.0388	1.0652
5	younger	23.0027	100	0.435491	0.571375	1.28155	2.49452	8.53549	0.238163	1.013	1.0395
6	older	69.5808	100	0.260983	0.25389	1.10834	1.71296	7.39716	0.0434711	1.0113	1.023
7	older	77.3342	60	0.333976	0.563731	1.58026	2.07896	8.10705	0.289304	0.95492	0.97298
8	younger	22.66	90	0.264898	0.597175	1.36005	1.26384	7.11006	0.137474	NaN	NaN
9	older	76.9288	81.8182	0.303814	0.348712	1.53503	0.52706	6.36895	0.0969336	0.99376	0.98359
10	older	65.4849	88.8889	0.341472	0.364773	1.58477	0.80824	7.15803	0.222658	1.1294	1.0861
11	younger	28.9014	66.6667	0.302747	NaN	NaN	1.0876	6.82832	0.0904174	1.1304	1.1434
12	younger	21.5096	88.8889	0.366384	0.552309	1.21872	2.05216	9.16915	0.196248	NaN	NaN
13	younger	21.95	90	0.264921	0.769349	1.77033	1.30032	4.82827	0.0882148	0.99576	0.99646
14	younger	26.7836	57.8947	0.328937	0.581307	1.31295	1.55936	10.2506	0.203686	1.1512	1.1519
15	older	69.6822	90	0.324687	0.364922	1.58379	0.06308	7.18425	0.120998	1.0111	1.0127
16	older	73.9342	100	0.324687	0.511678	1.40311	0.9933	6.50664	0.176107	0.88384	0.93258
17	younger	23.3151	77.7778	0.351619	0.52615	1.12424	0.91826	9.19527	0.259314	1.0421	1.027
18	older	73.6904	100	0.252355	0.227135	0.928983	0.48846	8.64254	0.145165	1.0004	0.99188
19	older	70.7233	50	0.248578	0.307926	1.37644	1.28112	5.36049	0.206632	1.0794	1.0915
20	older	67.2438	66.667	0.241365	0.246534	1.06043	NaN	3.8498	0.0909158	NaN	NaN
21	older	76.0247	84.615	0.21586	NaN	NaN	NaN	6.79699	0.0550257	1.0147	0.99215
22	younger	22.4411	100	0.341352	0.586525	1.32871	2.09764	11.1851	0.160868	0.97876	0.99186
23	younger	21.2384	70	0.340125	0.677507	1.57511	1.7283	10.5989	0.209646	1.0512	1.0205
24	older	69.14	90.48	0.264952	0.428191	1.77063	1.13452	8.13598	NaN	NaN	NaN
25	older	63.6548	40	0.222546	0.285622	1.06159	1.75028	5.84461	0.255238	0.97613	0.98384
26	older	70.71	70	0.244926	0.352323	1.51903	0.78876	4.24158	0.13415	NaN	NaN
27	younger	26.6849	33.333	0.247812	0.524632	1.14007	NaN	4.84894	0.0881705	NaN	NaN
28	younger	27.0986	100	0.260738	0.466527	0.843459	NaN	5.76445	0.239972	0.93198	0.97787
29	younger	28.0493	73.3333	0.362387	0.539025	1.17165	2.36572	8.47029	0.224669	NaN	NaN
30	younger	27.76	66.667	0.359223	0.780851	1.77063	1.2426	12.1078	0.417497	1.0322	1.0328
31	younger	26.51	100	0.224657	0.426513	0.662168	2.10998	8.56284	0.382826	NaN	NaN
32	younger	25.9	100	0.253402	0.441735	0.717426	2.2975	9.71521	0.242819	NaN	NaN
33	older	72.8438	100	0.292006	0.345127	1.14021	NaN	4.94758	0.0804983	0.93036	0.99714
34	younger	24.0329	90	0.293697	0.643268	1.4888	2.1027	10.3866	0.260951	1.0199	1.0254
35	older	65	100	0.290184	0.322647	1.44087	1.07996	4.70734	0.196629	NaN	NaN
36	younger	24.0795	40	0.371814	0.476386	0.962739	2.16436	7.38756	0.239646	1.0495	1.0225
37	younger	28.0027	100	0.328518	0.51742	1.09234	0.94038	11.9344	0.270329	1.0391	1.0432
38	older	67.2466	100	0.216902	0.322925	1.45477	NaN	6.31886	0.1076	0.98106	0.99523
39	younger	29.471	100	0.258922	0.458315	0.813808	NaN	9.01074	0.089632	0.91851	1.0169
40	older	68.6932	100	0.214235	NaN	NaN	NaN	6.59642	0.0824999	1.0149	1.0173
