# Supplementary material for: Layer-specific changes in sensory cortex across the lifespan in mice and humans
Source: Nat Neurosci. 2025 Aug 11;28(9):1978–89. doi: 10.1038/s41593-025-02013-1 (PMC12411234; doi:10.1038/s41593-025-02013-1)
Supplement: Supplementary file 5 — Statistical source data. [file 41593_2025_2013_MOESM5_ESM.zip › Source_Data_Extended_Data/Source_Data_Extended_Data_Table_2.xlsx]

## Sheet: Extended_Data_Table_2
Age	percent_signal_change_single_sum	percent_signal_change_D2D3	pRF_size_single_average	pRF_size_D2D3
younger	0.262771	0.175254	0.377904	0.611423
younger	0.186058	0.134488	0.549869	0.774444
younger	0.169017	0.109538	0.36361	0.524693
younger	0.231395	0.156324	0.489552	0.69429
younger	0.19833	0.123736	0.464337	0.51095
younger	0.308802	0.183647	0.420052	0.495664
younger	0.223434	0.138792	0.522554	0.598374
younger	0.318087	0.226374	0.23358	0.266748
younger	0.20257	0.138067	0.393732	0.40484
younger	0.211384	0.142036	0.470058	0.559857
younger	0.202453	0.0944942	0.528587	1.0425
older	0.222754	0.142964	0.585687	0.875448
older	0.269564	0.174142	0.555637	0.565338
older	0.223828	0.138738	0.621069	0.708894
older	0.312267	0.189666	0.210624	0.400851
older	0.163064	0.124121	0.952045	1.06663
older	0.321183	0.167053	0.389342	0.671231
older	0.526333	0.142121	0.724647	0.981306
older	0.214062	0.119954	0.415611	0.608734
older	0.266062	0.152269	0.760731	0.976852
older	0.238212	0.164305	0.519662	0.835028
